# Supplementary material for: Genome-Wide Transcriptional Roles of KSHV Viral Interferon Regulatory Factors in Oral Epithelial Cells
Source: Viruses. 2024 May 25;16(6):846. doi: 10.3390/v16060846 (PMC11209080; doi:10.3390/v16060846)
Supplement: Supplementary file 1 [file viruses-16-00846-s001.zip]

Archive with 14 entries (14 files):
- Table S1.xlsx
- __MACOSX/._Table S1.xlsx
- Table S2.xlsx
- __MACOSX/._Table S2.xlsx
- Table S3.xlsx
- __MACOSX/._Table S3.xlsx
- Table S4.xlsx
- __MACOSX/._Table S4.xlsx
- Table S5.xlsx
- __MACOSX/._Table S5.xlsx
- Table S6.xlsx
- __MACOSX/._Table S6.xlsx
- Table S7.xlsx
- __MACOSX/._Table S7.xlsx
