# Supplementary material for: Genome-Wide Transcriptional Roles of KSHV Viral Interferon Regulatory Factors in Oral Epithelial Cells
Source: Viruses. 2024 May 25;16(6):846. doi: 10.3390/v16060846 (PMC11209080; doi:10.3390/v16060846)
Supplement: Supplementary file 1 [file viruses-16-00846-s001.zip › Table S1.xlsx]

## Sheet: Sheet1
Luciferase assay with vIRF1				Luciferase assay with vIRF2				Luciferase assay with vIRF3				Luciferase assay with vIRF4
Promoter	Fold change	STDV		Promoter	Fold change	STDV		Promoter	Fold change	STDV		Promoter	Fold change	STDV
ORF66	5.97334	0.350066		ORF53	14.8993	1.30444		ORF63	6.04382	0.31417		ORF57	35.1163	2.461
ORI RNA	4.96524	1.11525		ORF47	2.85879	0.816809		ORF64	4.84121	0.169536		ORF70	25.6918	0.769542
ORF39	4.68622	0.120219		K10	2.3983	0.0539991		ORF65	3.48496	0.447323		K5	14.9019	0.932085
ORF34	4.54164	0.480416		ORF9	2.14509	0.0325589		ORF73Tc	3.08727	0.0950695		ORI-RNA	14.4257	0.387521
ORF57	4.21127	1.0276		ORF44	2.11685	0.408899		ORF66	2.7809	0.280194		ORF38	7.22173	0.512794
K1	3.84927	0.510436		K8.1	2.09879	0.0366123		ORF60	2.70564	0.201805		ORF40	5.84105	0.33225
ORF67	3.5435	0.861799		K6	2.05405	0.0750895		K6	2.59918	0.255533		ORF40-41	5.4565	0.202248
ORF72	3.53899	0.154651		ORF70	1.9565	0.186516		ORF62	2.2945	0.131266		ORF44	5.295	0.0978371
K2	3.21074	0.288992		ORF26	1.88624	0.223264		ORF61	2.28075	0.142144		ORF72	5.28959	0.672322
ORF73T	3.17856	0.25089		K3	1.88579	0.265175		ORF59	2.05758	0.217319		K12	4.78006	0.231445
PAN	3.0111	0.583176		K9	1.88535	0.216394		ORF16	1.13082	0.138691		ORF61	4.6979	0.671886
ORF29B	2.76582	0.140844		ORF61	1.86932	0.336684		ORF29a	1.11011	0.197002		ORF73Ti	4.59013	0.179204
ORF37	2.65731	0.11913		ORF7	1.85249	0.109885		ORF55	1.09699	0.0545843		ORF73Tc	3.86009	0.376537
ORF8	2.60343	0.552843		ORF23	1.82907	0.0874129		ORF2	1.00299	0.176202		K11	3.77753	0.122166
ORF4	2.56171	0.147386		ORF11	1.75828	0.138887		ORF23	0.984125	0.0324476		ORF39	3.68462	0.585253
K14	2.55052	0.431516		ORF65	1.73328	0.286836		K7	0.974697	0.0907595		K3	3.67102	0.124658
ORF65	2.53108	0.42791		ORF46	1.70314	0.754098		ORF40	0.958735	0.0360187		ORF27	3.6663	0.121182
K8	2.43428	0.328899		ORF2	1.69829	0.0897505		ORF69	0.909206	0.0162416		K10	3.43919	0.11017
K12	2.38006	0.211776		K5	1.67486	0.0712138		ORF42	0.832012	0.0806739		ORF37	3.43729	0.125737
ORF21	2.37903	0.334404		ORF22	1.62011	0.253654		ORF24	0.724281	0.0552895		ORF47	3.28471	0.13314
K15	2.36814	0.0671597		ORF52	1.61307	0.101869		ORF19	0.700484	0.012652		K15	3.21446	0.0614047
ORF61	2.30886	0.801184		ORF30	1.59915	0.119462		ORF29b	0.700406	0.0388623		ORF46	3.05737	0.342018
ORF74	2.28812	0.308319		ORF28	1.58873	0.0835693		k-BZIP	0.683908	0.0282633		ORF34	3.0568	0.281136
ORF63	2.23512	0.486551		ORF60	1.55089	0.250105		ORF47	0.652978	0.0565855		ORF33	3.00726	0.944818
ORF60	2.22211	0.312408		ORF64	1.5501	0.0922252		ORF53	0.646277	0.104324		ORF43	2.92073	0.281619
ORF40-41	2.14949	0.0628749		ORF21	1.5276	0.103687		ORF53-54	0.643462	0.0116816		ORF36	2.9002	0.170814
K3	2.0461	0.252634		K11	1.4909	0.0639737		ORF25	0.630006	0.0550517		ORF65	2.83847	0.726738
K10.5	2.03966	0.244219		ORF32	1.4359	0.139405		ORF4	0.619364	0.020311		ORF67	2.82726	0.137866
ORF27	2.00626	0.348482		K10.5	1.43405	0.0423967		ORF52	0.614296	0.0345031		ORF45	2.71138	0.179066
ORF26	1.90467	0.263568		ORF63	1.40709	0.11243		K1	0.607686	0.0467085		K9	2.69294	0.086092
ORF44	1.87034	0.178563		ORF66	1.40689	0.0987191		ORF49	0.606932	0.0282456		ORF62	2.64286	0.0979795
K8.1	1.86103	0.146132		ORF31	1.39732	0.15405		ORF40-41	0.606841	0.0146994		K14	2.62368	0.193598
ORF48	1.84209	0.486369		K14	1.36497	0.119602		ORF73Ti	0.601765	0.0433135		ORF59	2.62051	0.169726
K11	1.82244	0.138906		ORF36	1.35577	0.0531883		ORF17	0.600911	0.0195083		ORF53-54	2.61898	0.409521
ORF42	1.80624	0.209227		ORF4	1.34245	0.017644		K8.1	0.587151	0.0331059		ORF35	2.53292	0.566741
ORF45	1.75509	0.284288		ORF59	1.33514	0.0491583		K2	0.579014	0.0545504		K-RTA	2.49939	0.195143
ORF17	1.7261	0.106264		ORF33	1.33304	0.137618		ORF36	0.570511	0.0708996		K4	2.49882	0.061659
ORF62	1.7205	0.207861		K7	1.32264	0.0386867		K14	0.567585	0.00375174		ORF56	2.39929	0.0941303
K10	1.7104	0.252773		ORF49	1.31886	0.022362		K4	0.557343	0.0761312		ORF69	2.38398	0.452758
ORF33	1.68428	0.0574772		ORF20	1.30245	0.0415999		ORF45	0.55599	0.0433787		ORF24	2.36984	0.089627
ORF24	1.65367	0.19419		ORF43	1.29951	0.340225		K5	0.537882	0.0490465		ORF29b	2.3637	0.243557
ORF22	1.63013	0.0060753		ORF45	1.28486	0.3902		ORF43	0.533356	0.0321924		ORF58	2.34905	0.0200081
ORF6	1.62199	0.044073		K12	1.25733	0.308868		ORF68	0.532854	0.035493		K10.5	2.22339	0.129321
ORF9	1.58623	0.0843458		ORF25	1.25224	0.00243987		ORF31	0.498974	0.0517836		PAN	2.20867	0.265295
ORF40	1.57541	0.23232		ORF56	1.24113	0.194824		ORF38	0.497018	0.055529		ORF63	2.15008	0.171349
K6	1.55834	0.163442		K2	1.23724	0.135662		K10.5	0.476572	0.033737		ORF52	2.13303	0.277471
ORF52	1.55804	0.11216		ORF38	1.20277	0.0636739		ORF58	0.474013	0.0382185		K8.1	2.12389	0.130919
ORF68	1.54261	0.0803552		ORF10	1.19876	0.124441		ORF32	0.472508	0.0240036		K7	2.0923	0.078286
ORF59	1.51873	0.406517		ORF24	1.19796	0.0935223		ORF67	0.47213	0.0346839		ORF66	2.05041	0.137807
ORF47	1.51819	0.216026		k-BZIP	1.18967	0.0818546		ORF11	0.468434	0.0355292		ORF42	2.00942	0.107751
ORF69	1.4952	0.0637291		ORF40-41	1.18624	0.042994		ORF28	0.464442	0.0318807		ORF49	2.00042	0.110274
ORF30	1.47437	0.0754309		K4	1.18621	0.0477005		ORF56	0.460608	0.0586607		ORF48	1.90552	0.156684
ORF29A	1.46424	0.199793		K1	1.17847	0.0647933		K3	0.46035	0.0480696		ORF21	1.90289	0.0835518
ORF19	1.44214	0.22767		ORF19	1.17105	0.0732653		ORF34	0.434935	0.0369163		ORF74	1.90154	0.12937
ORF56	1.41361	0.413356		ORF34	1.17035	0.0975373		ORF26	0.431178	0.0374109		ORF23	1.7893	0.167148
ORF20	1.40968	0.253652		ORF29a	1.16529	0.131977		ORF35	0.430606	0.0240125		ORF20	1.74302	0.268246
ORF49	1.37357	0.0538789		ORF17	1.165	0.0750208		ORF37	0.421658	0.0393005		ORF29a	1.72941	0.0830037
ORF70	1.34541	0.221632		ORF62	1.15671	0.0638582		ORF30	0.419511	0.0200091		ORF6	1.72839	0.036291
ORF2	1.31093	0.0934699		ORF35	1.15481	0.0552114		K12	0.418751	0.0209295		k-BZIP	1.70712	0.1573
KRTA	1.30224	0.144013		ORF8	1.14627	0.124581		ORF27	0.415159	0.0338864		ORF53	1.7052	0.0729545
ORF16	1.2982	0.397209		ORF58	1.13741	0.0280972		ORF8	0.404613	0.034755		ORF22	1.63894	0.409926
ORF23	1.29569	0.0675802		ORF6	1.11383	0.0585074		ORF33	0.382543	0.0317496		ORF60	1.52437	0.563041
ORF53-54	1.294	0.165729		K-RTA	1.08666	0.0546845		ORF57	0.38121	0.00696215		K2	1.50486	0.13301
ORF25	1.28691	0.174027		ORF42	1.08148	0.0546921		ORF20	0.359179	0.0290673		K6	1.46114	0.04166
ORF64	1.27215	0.166065		ORF40	1.07918	0.0550172		ORF70	0.349732	0.0285614		ORF68	1.43238	0.138304
ORF28	1.27004	0.284211		ORF67	1.03509	0.0337969		ORF7	0.344714	0.0484808		ORF4	1.35912	0.0982191
K7	1.23639	0.188546		ORF73Ti	1.03163	0.0637467		ORF72	0.343657	0.0113597		ORF31	1.22005	0.0575876
ORF58	1.22995	0.0836581		ORF74	1.02124	0.0374098		K11	0.336597	0.00180629		ORF26	1.2036	0.0270178
ORF38	1.22977	0.0783865		ORF39	1.01268	0.0276612		ORF21	0.331347	0.0283019		ORF25	1.19667	0.0656981
ORF46	1.22825	0.112695		ORF57	1.00597	0.110179		ORF44	0.327648	0.0115701		ORF55	1.19389	0.0808902
ORF7	1.21178	0.0624336		ORF16	1.00501	0.293448		K-RTA	0.315243	0.0259396		ORF64	1.19385	0.133202
ORF11	1.20097	0.093653		ORF53-54	0.973312	0.142103		ORF9	0.312789	0.0379694		ORF19	1.099	0.116549
ORF32	1.1866	0.0832544		ORF68	0.964685	0.169967		ORF6	0.308235	0.0383965		ORF30	1.04663	0.0452223
ORF10	1.17092	0.0137225		K15	0.926691	0.21599		ORF48	0.299189	0.00498857		ORF28	1.0398	0.0706384
K4	1.09313	0.0840504		ORF37	0.920753	0.0308734		ORF74	0.297431	0.00360462		ORF17	0.999361	0.156156
ORF43	1.088	0.151276		ORF72	0.920646	0.0123855		K10	0.297183	0.00972188		ORF32	0.933207	0.0634692
K5	1.08665	0.157084		ORI-RNA	0.850697	0.228129		ORF46	0.287091	0.0155138		ORF9	0.80533	0.0940264
ORF36	1.07168	0.0877885		ORF48	0.837932	0.0320341		ORF39	0.27083	0.0383486		K1	0.801244	0.0557097
ORF35	0.959004	0.0841174		ORF29b	0.785064	0.136146		ORF22	0.258691	0.00889425		ORF16	0.74146	0.0426664
KBZ1P	0.958659	0.0497521		ORF69	0.781512	0.036855		K9	0.250997	0.00154418		ORF2	0.715013	0.038124
ORF55	0.953382	0.123833		PAN	0.750968	0.187092		ORI-RNA	0.248785	0.0391173		ORF10	0.679469	0.121828
ORF53	0.728702	0.215079		ORF55	0.745537	0.0471638		ORF10	0.212192	0.0393696		ORF8	0.476481	0.0156545
				ORF27	0.726381	0.0387945		K15	0.207296	0.0133453		ORF7	0.335874	0.0331351
				ORF73Tc	0.712605	0.145537		PAN	0.0765589	0.0057642		ORF11	0.28898	0.0187298
