# Supplementary material for: Genome-Wide Transcriptional Roles of KSHV Viral Interferon Regulatory Factors in Oral Epithelial Cells
Source: Viruses. 2024 May 25;16(6):846. doi: 10.3390/v16060846 (PMC11209080; doi:10.3390/v16060846)
Supplement: Supplementary file 1 [file viruses-16-00846-s001.zip › Table S2.xlsx]

## Sheet: Notes
Table S2 (corresponds to Fig. 4)
The sheets contain the gene expression datasets for vIRF-regulated genes that were up- or down-regulated by the individual vIRF compared to cells transduced with lenti-GFP. The last sheet includes all genes.

## Sheet: vIRF1 upreg
Gene_ID	v1	GFP	log2FoldChange	pvalue	padj	GeneName	Chrom	Strand	Start	End	GeneLength	GeneType	GeneDescription	v1_A_readcount	v1_B_readcount	v1_C_readcount	GFP_A_readcount	GFP_B_readcount	GFP_C_readcount	v1_A_fpkm	v1_B_fpkm	v1_C_fpkm	GFP_A_fpkm	GFP_B_fpkm	GFP_C_fpkm
ENSG00000153162	3513.65	5.89731	7.9167	0	0	BMP6	chr6	+	7727030	7881655	2780	protein_coding	bone_morphogenetic_protein_6	3494	3451	3586	7	7	4	59.5764	61.2573	56.8474	0.126581	0.1309	0.0800886
ENSG00000087258	2327.46	7.2706	7.2515	1.42e-286	4.18e-284	GNAO1	chr16	+	56225302	56391356	5574	protein_coding	guanine_nucleotide_binding_protein_(G_protein)_alpha_activating_activity_polypeptide_O	2273	2273	2435	9	5	8	19.3298	20.1229	19.2521	0.0811693	0.0466325	0.0798875
ENSG00000169509	3981.9	18.5502	7.228	0	0	CRCT1	chr1	+	152486978	152488486	700	protein_coding	cysteine-rich_C-terminal_1	4095	3705	4151	17	19	20	277.301	261.185	261.336	1.22086	1.41105	1.59033
ENSG00000185966	501.816	2.31779	5.7402	1.87e-112	1.57e-110	LCE3E	chr1	-	152538130	152539248	611	protein_coding	late_cornified_envelope_3E	552	453	500	1	4	2	42.8246	36.586	36.064	0.0822764	0.340333	0.182198
ENSG00000164266	338.231	0	5.5992	1.64e-87	1.04e-85	SPINK1	chr5	-	147204131	147211349	1188	protein_coding	serine_peptidase_inhibitor_Kazal_type_1	324	360	327	0	0	0	12.9278	14.9535	12.1304	0	0	0
ENSG00000203783	1566.77	31.6451	5.3374	3.43e-284	9.28e-282	PRR9	chr1	+	153190060	153191793	1229	protein_coding	proline_rich_9	1447	1621	1626	26	28	41	55.8101	65.0861	58.3061	1.0635	1.18438	1.8569
ENSG00000111405	514.823	5.87175	5.3308	1.7e-117	1.5e-115	ENDOU	chr12	-	48103517	48119350	2413	protein_coding	endonuclease_polyU-specific	486	470	594	5	11	2	9.54717	9.61165	10.8486	0.104167	0.236985	0.0461348
ENSG00000092295	1852.5	46.4954	5.1181	0	0	TGM1	chr14	-	24718320	24733638	2777	protein_coding	transglutaminase_1_(K_polypeptide_epidermal_type_I_protein-glutamine-gamma-glutamyltransferase)	1844	1702	2022	54	42	45	31.4761	30.2441	32.0886	0.977539	0.786247	0.90197
ENSG00000113578	534.545	14.3611	4.68	1.42e-123	1.33e-121	FGF1	chr5	-	141971743	142077617	3660	protein_coding	fibroblast_growth_factor_1_(acidic)	539	477	592	11	12	20	6.98077	6.43124	7.1283	0.151087	0.170446	0.304162
ENSG00000099994	443.586	11.2624	4.6426	2.02e-107	1.62e-105	SUSD2	chr22	+	24577227	24585078	4938	protein_coding	sushi_domain_containing_2	421	437	473	10	12	12	4.04135	4.36705	4.22139	0.101804	0.126333	0.135265
ENSG00000163202	1588.46	57.6115	4.6215	0	0	LCE3D	chr1	-	152551857	152552980	613	protein_coding	late_cornified_envelope_3D	1572	1586	1600	63	46	65	121.559	127.673	115.028	5.1665	3.90106	5.90213
ENSG00000163435	199.993	2.6782	4.4695	7.97e-60	3.64e-58	ELF3	chr1	+	201977073	201986316	4994	protein_coding	E74-like_factor_3_(ets_domain_transcription_factor_epithelial-specific_)	199	192	209	2	2	4	1.88886	1.89719	1.84435	0.0201325	0.0208193	0.0445828
ENSG00000104783	966.386	38.2765	4.4314	1.34e-211	2.4e-209	KCNN4	chr19	-	44270685	44285409	2240	protein_coding	potassium_intermediate/small_conductance_calcium-activated_channel_subfamily_N_member_4	955	919	1027	39	41	36	20.2093	20.2453	20.2054	0.875252	0.951527	0.894561
ENSG00000167157	135.428	0	4.421	1.23e-47	4.67e-46	PRRX2	chr9	+	132427920	132484875	1233	protein_coding	paired_related_homeobox_2	128	129	150	0	0	0	4.92088	5.16278	5.36134	0	0	0
ENSG00000082126	771.906	30.6155	4.3739	5.45e-171	7.62e-169	MPP4	chr2	-	202509593	202563417	2462	protein_coding	membrane_protein_palmitoylated_4_(MAGUK_p55_subfamily_member_4)	783	723	811	30	38	25	15.0754	14.4913	14.517	0.612561	0.802382	0.565207
ENSG00000128284	1505.09	72.0242	4.2583	0	0	APOL3	chr22	-	36536372	36562225	3634	protein_coding	apolipoprotein_L_3	1522	1374	1627	81	62	75	19.853	18.6577	19.7309	1.12051	0.886936	1.14877
ENSG00000171914	4580.95	239.272	4.2129	0	0	TLN2	chr15	+	62682725	63136830	11880	protein_coding	talin_2	4644	4259	4852	282	233	212	18.5298	17.6908	17.9991	1.1933	1.01959	0.993288
ENSG00000165272	6333.81	333.776	4.2101	0	0	AQP3	chr9	-	33441152	33447609	2911	protein_coding	aquaporin_3_(Gill_blood_group)	6348	6275	6349	327	351	332	103.369	106.372	96.1188	5.64705	6.26831	6.34821
ENSG00000203786	638.739	28.1775	4.1757	5.3e-134	5.64e-132	KPRP	chr1	+	152730506	152734529	2523	protein_coding	keratinocyte_proline-rich_protein	698	599	616	33	34	19	13.114	11.7157	10.7599	0.657526	0.700563	0.419172
ENSG00000183778	198.719	5.59249	4.0536	8.99e-56	3.86e-54	B3GALT5	chr21	+	40928369	41034816	2922	protein_coding	UDP-Gal:betaGlcNAc_beta_13-galactosyltransferase_polypeptide_5	205	195	195	7	5	5	3.3256	3.29315	2.94103	0.12043	0.088956	0.0952457
ENSG00000173597	1114.87	61.9689	4.0048	3.94e-216	7.46e-214	SULT1B1	chr4	-	70592566	70653679	1429	protein_coding	sulfotransferase_family_cytosolic_1B_member_1	1154	1085	1100	73	72	44	38.2798	37.4675	33.9239	2.56807	2.6193	1.71386
ENSG00000135409	83.6985	0	3.7683	2.8e-32	7.33e-31	AMHR2	chr12	+	53817639	53825318	2162	protein_coding	anti-Mullerian_hormone_receptor_type_II	77	85	89	0	0	0	1.68823	1.94008	1.81418	0	0	0
ENSG00000126803	3928.74	293.906	3.7035	0	0	HSPA2	chr14	+	65002623	65009955	2767	protein_coding	heat_shock_70kDa_protein_2	4004	3467	4349	278	301	309	68.5931	61.8304	69.2669	5.0507	5.65513	6.21591
ENSG00000180537	391.299	24.6791	3.643	4.86e-86	3.02e-84	RNF182	chr6	+	13924677	13980533	3706	protein_coding	ring_finger_protein_182	359	357	463	30	23	22	4.59182	4.75357	5.50581	0.406942	0.322632	0.330425
ENSG00000101096	157.244	5.9574	3.6325	1.77e-41	6e-40	NFATC2	chr20	-	50003494	50179168	7525	protein_coding	nuclear_factor_of_activated_T-cells_cytoplasmic_calcineurin-dependent_2	164	174	130	5	7	6	1.03308	1.14104	0.761346	0.0334026	0.048359	0.0443813
ENSG00000214595	377.249	24.0488	3.6231	7.36e-84	4.48e-82	EML6	chr2	+	54950636	55199157	8320	protein_coding	echinoderm_microtubule_associated_protein_like_6	366	359	408	20	34	19	2.08523	2.12926	2.16114	0.120843	0.212442	0.127112
ENSG00000183671	168.007	7.75571	3.5717	6.9e-44	2.47e-42	GPR1	chr2	-	207040040	207082771	2295	protein_coding	G_protein-coupled_receptor_1	174	150	181	3	7	13	3.59387	3.22527	3.47569	0.0657135	0.158563	0.315294
ENSG00000170465	3522.02	300.89	3.5139	0	0	KRT6C	chr12	-	52862300	52867569	2289	protein_coding	keratin_6C	3423	3420	3725	317	326	270	70.8854	73.7289	71.7176	6.96193	7.40384	6.56559
ENSG00000138678	154.008	7.23641	3.51	7.4e-42	2.53e-40	AGPAT9	chr4	+	84457067	84527028	2631	protein_coding	1-acylglycerol-3-phosphate_O-acyltransferase_9	159	152	150	8	8	6	2.86465	2.85089	2.51256	0.152857	0.158072	0.126936
ENSG00000167767	661.851	52.7404	3.4833	6.73e-138	7.61e-136	KRT80	chr12	-	52562780	52585784	3894	protein_coding	keratin_80	646	633	708	61	49	50	7.8638	8.02168	8.01277	0.787499	0.654162	0.71471
ENSG00000115602	324.754	22.5206	3.4786	1.61e-70	8.49e-69	IL1RL1	chr2	+	102927962	102968497	3994	protein_coding	interleukin_1_receptor-like_1	300	343	329	18	27	23	3.56048	4.23783	3.63022	0.226559	0.351432	0.320535
ENSG00000103196	167.761	9.27044	3.3904	1.53e-40	5.06e-39	CRISPLD2	chr16	+	84853590	84954374	4584	protein_coding	cysteine-rich_secretory_protein_LCCL_domain_containing_2	183	146	175	14	2	12	1.89235	1.57169	1.68244	0.153532	0.0226814	0.145711
ENSG00000053108	175.192	10.3395	3.3407	5.16e-41	1.72e-39	FSTL4	chr5	-	132532147	132948255	5419	protein_coding	follistatin-like_4	186	158	182	19	10	3	1.62701	1.43878	1.48012	0.176259	0.0959326	0.0308147
ENSG00000165312	2154.82	207.212	3.3264	0	0	OTUD1	chr10	+	23728198	23731308	3111	protein_coding	OTU_domain_containing_1	2088	2064	2318	226	234	170	31.8146	32.7391	32.8366	3.65195	3.91022	3.04162
ENSG00000125775	2227.58	220.152	3.2945	0	0	SDCBP2	chr20	-	1290619	1309883	1519	protein_coding	syndecan_binding_protein_(syntenin)_2	2165	2089	2440	240	227	201	67.561	67.8638	70.7909	7.94273	7.76879	7.36536
ENSG00000182230	60.1808	0	3.2779	1.94e-23	3.82e-22	FAM153B	chr5	+	175487692	175559261	4330	protein_coding	family_with_sequence_similarity_153_member_B	47	55	80	0	0	0	0.514524	0.626805	0.81423	0	0	0
ENSG00000118898	2229.02	226.809	3.2561	0	0	PPL	chr16	-	4932508	5010742	6238	protein_coding	periplakin	2196	2067	2436	213	230	242	16.6872	16.3513	17.2099	1.71653	1.91676	2.15936
ENSG00000153012	73.0456	1.62665	3.2434	3.48e-25	7.26e-24	LGI2	chr4	-	25000469	25032501	6428	protein_coding	leucine-rich_repeat_LGI_family_member_2	74	63	83	3	1	1	0.545697	0.48364	0.569046	0.0234618	0.00808741	0.00865924
ENSG00000127129	112.07	5.72546	3.2183	1.79e-30	4.42e-29	EDN2	chr1	-	41944446	41950344	1241	protein_coding	endothelin_2	121	96	120	4	3	10	4.62178	3.8173	4.26142	0.162033	0.125671	0.448522
ENSG00000003436	675.035	66.5224	3.1998	4.05e-116	3.49e-114	TFPI	chr2	-	188328957	188430487	7690	protein_coding	tissue_factor_pathway_inhibitor_(lipoprotein-associated_coagulation_inhibitor)	629	624	779	53	66	81	3.87722	4.0042	4.46433	0.34647	0.446173	0.586293
ENSG00000132164	2469.83	263.935	3.1872	0	0	SLC6A11	chr3	+	10857885	10982419	4296	protein_coding	solute_carrier_family_6_(neurotransmitter_transporter_GABA)_member_11	2572	2284	2556	283	265	252	28.3794	26.2355	26.2206	3.3116	3.20676	3.26507
ENSG00000117152	150.665	10.8847	3.1082	5.59e-35	1.56e-33	RGS4	chr1	+	163038565	163046592	3774	protein_coding	regulator_of_G-protein_signaling_4	134	125	197	11	12	10	1.68306	1.63443	2.30043	0.146523	0.165297	0.147487
ENSG00000148344	210.195	18.1725	3.102	1.23e-46	4.6e-45	PTGES	chr9	-	132500610	132515326	1868	protein_coding	prostaglandin_E_synthase	207	215	207	18	19	18	5.25278	5.67962	4.88358	0.484409	0.528764	0.536354
ENSG00000248187	53.3859	0.317592	3.085	6.08e-21	1.09e-19	RP11-184M15.1	chr4	-	129489127	129491686	1623	lincRNA	-	49	55	56	1	0	0	1.43111	1.67225	1.5206	0.030974	0	0
ENSG00000013588	730.751	79.6994	3.0845	2.56e-134	2.76e-132	GPRC5A	chr12	+	13043716	13070871	7362	protein_coding	G_protein-coupled_receptor_family_C_group_5_member_A	733	693	767	71	91	79	4.71959	4.6451	4.5914	0.484818	0.642586	0.597292
ENSG00000163531	996.929	113.245	3.0583	1.26e-174	1.81e-172	NFASC	chr1	+	204797779	204991950	10654	protein_coding	neurofascin	991	920	1085	116	101	125	4.40917	4.26121	4.4881	0.547346	0.492827	0.65306
ENSG00000102760	66.9962	1.97015	3.0561	2.38e-22	4.51e-21	RGCC	chr13	+	42031695	42045018	960	protein_coding	regulator_of_cell_cycle	72	61	68	1	4	1	3.55514	3.13557	3.12164	0.0523655	0.216608	0.0579808
ENSG00000064195	462.87	51.204	2.9975	2.47e-85	1.53e-83	DLX3	chr17	-	48067369	48072588	2602	protein_coding	distal-less_homeobox_3	453	417	523	63	53	40	8.25252	7.90835	8.85808	1.21717	1.0589	0.855674
ENSG00000121895	952.41	113.263	2.988	3.59e-160	4.82e-158	TMEM156	chr4	-	38968365	39034542	1935	protein_coding	transmembrane_protein_156	871	905	1089	117	115	111	21.337	23.0794	24.8023	3.03963	3.0896	3.19299
ENSG00000185585	1027.05	123.319	2.9844	2.57e-184	4.08e-182	OLFML2A	chr9	+	127539437	127577164	6425	protein_coding	olfactomedin-like_2A	1033	959	1092	131	129	114	7.62119	7.36551	7.49022	1.02498	1.04376	0.987614
ENSG00000143382	571.091	64.8408	2.9829	1e-93	6.91e-92	ADAMTSL4	chr1	+	150521884	150533413	4197	protein_coding	ADAMTS-like_4	611	517	586	60	86	51	6.90078	6.07868	6.15324	0.718669	1.06523	0.676374
ENSG00000240386	5457.11	685.847	2.9764	0	0	LCE1F	chr1	+	152748848	152749445	598	protein_coding	late_cornified_envelope_1F	5346	5305	5719	714	705	659	423.764	437.766	421.468	60.0224	61.2877	61.3395
ENSG00000171246	92.0898	5.17198	2.975	1.68e-24	3.45e-23	NPTX1	chr17	-	78440948	78451643	5122	protein_coding	neuronal_pentraxin_I	107	81	88	8	7	1	0.990239	0.780374	0.757161	0.0785176	0.0710467	0.0108672
ENSG00000128383	54.0372	0.652456	2.9537	2.85e-19	4.79e-18	APOBEC3A	chr22	+	39348746	39359188	1478	protein_coding	apolipoprotein_B_mRNA_editing_enzyme_catalytic_polypeptide-like_3A	41	68	52	0	2	0	1.31494	2.27034	1.55051	0	0.0703463	0
ENSG00000232855	195.26	18.649	2.95	1.78e-39	5.73e-38	AF131217.1	chr21	-	29816870	30047170	900	lincRNA	-	207	156	226	13	20	23	10.9024	8.55341	11.0665	0.726135	1.15524	1.42246
ENSG00000005882	809.415	98.2364	2.9452	1.1e-136	1.2e-134	PDK2	chr17	+	48172101	48189516	3440	protein_coding	pyruvate_dehydrogenase_kinase_isozyme_2	733	802	896	105	103	90	10.1005	11.5046	11.4788	1.53443	1.55655	1.45626
ENSG00000154146	503.417	59.7317	2.921	1.33e-87	8.54e-86	NRGN	chr11	+	124609829	124617869	1971	protein_coding	neurogranin_(protein_kinase_C_substrate_RC3)	476	464	575	72	48	61	11.4476	11.6169	12.8566	1.83638	1.26602	1.72266
ENSG00000143850	1793.46	230.221	2.9206	3.26e-285	9.27e-283	PLEKHA6	chr1	-	204190349	204346793	5091	protein_coding	pleckstrin_homology_domain_containing_family_A_member_6	1788	1724	1868	216	245	235	16.6479	16.7106	16.1703	2.13288	2.50178	2.56933
ENSG00000135604	78.7544	4.04736	2.8997	1.47e-21	2.71e-20	STX11	chr6	+	144471663	144509507	1926	protein_coding	syntaxin_11	71	60	108	2	3	7	1.74742	1.53728	2.47123	0.0522024	0.0809749	0.202301
ENSG00000148053	68.3318	3.24052	2.8727	8.69e-21	1.54e-19	NTRK2	chr9	+	87283466	87638505	8226	protein_coding	neurotrophic_tyrosine_kinase_receptor_type_2	69	65	71	5	4	1	0.397609	0.389926	0.380378	0.0305561	0.0252788	0.00676654
ENSG00000169469	981.01	126.238	2.8688	2.53e-135	2.75e-133	SPRR1B	chr1	+	153003678	153005376	620	protein_coding	small_proline-rich_protein_1B	1034	981	918	115	145	122	79.0542	78.0791	65.2524	9.32443	12.158	10.9528
ENSG00000138685	766.977	101.872	2.8263	5.95e-132	6.06e-130	FGF2	chr4	+	123747863	123819391	6775	protein_coding	fibroblast_growth_factor_2_(basic)	759	739	803	99	104	105	5.31041	5.3826	5.22338	0.734585	0.798012	0.862652
ENSG00000260641	343.174	43.5943	2.7748	2.77e-60	1.29e-58	RP11-1299A16.3	chr4	+	99580055	99585701	5647	antisense	-	301	329	403	45	44	43	2.52665	2.87498	3.14509	0.4006	0.405061	0.423844
ENSG00000125378	260.485	31.8556	2.7691	4.61e-48	1.77e-46	BMP4	chr14	-	54416454	54425479	1917	protein_coding	bone_morphogenetic_protein_4	248	231	306	27	33	36	6.13233	5.94631	7.03468	0.70804	0.894906	1.04529
ENSG00000151090	301.346	37.397	2.7678	2.54e-51	1e-49	THRB	chr3	-	24158651	24536773	7459	protein_coding	thyroid_hormone_receptor_beta	263	283	362	30	46	37	1.67136	1.87225	2.13882	0.202189	0.320599	0.276107
ENSG00000260401	583.761	80.0548	2.7441	1.57e-90	1.05e-88	RP11-800A3.4	chr11	+	72950020	72953380	3361	sense_overlapping	-	629	489	639	93	76	74	8.87111	7.17956	8.37872	1.39101	1.17552	1.22552
ENSG00000134986	1167.04	168.076	2.7404	3.2e-182	4.98e-180	NREP	chr5	-	110998318	111333161	3564	protein_coding	neuronal_regeneration_related_protein	1178	1038	1295	177	166	166	15.6676	14.372	16.0132	2.49662	2.42134	2.59254
ENSG00000103888	1083.41	157.921	2.7086	8.47e-154	1.09e-151	KIAA1199	chr15	+	81071684	81244117	7357	protein_coding	KIAA1199	1070	1055	1124	191	166	124	6.89412	7.07635	6.73303	1.30512	1.17299	0.938159
ENSG00000175874	112.864	10.3353	2.7038	1.07e-23	2.14e-22	CREG2	chr2	-	101965209	102004057	3187	protein_coding	cellular_repressor_of_E1A-stimulated_genes_2	113	105	121	17	13	2	1.68071	1.62579	1.6732	0.268153	0.212054	0.0349304
ENSG00000182118	1954.26	292.709	2.703	2.76e-284	7.6e-282	FAM89A	chr1	-	231154704	231175992	1576	protein_coding	family_with_sequence_similarity_89_member_A	1975	1850	2039	318	317	254	59.4028	57.9259	57.0173	10.1435	10.4566	8.97084
ENSG00000100033	182.479	22.8423	2.6584	5.17e-36	1.5e-34	PRODH	chr22	-	18900294	18924066	4676	protein_coding	proline_dehydrogenase_(oxidase)_1	177	174	197	21	24	24	1.7943	1.83625	1.85668	0.225767	0.266822	0.285688
ENSG00000113494	114.453	11.3523	2.6516	1.32e-23	2.62e-22	PRLR	chr5	-	35048861	35230794	11680	protein_coding	prolactin_receptor	123	107	113	20	10	5	0.499181	0.452062	0.426364	0.0860802	0.0445085	0.0238277
ENSG00000188517	69.2659	4.55406	2.6388	7.31e-18	1.17e-16	COL25A1	chr4	-	109731877	110223813	4630	protein_coding	collagen_type_XXV_alpha_1	81	65	61	4	9	1	0.829277	0.692771	0.580623	0.0434306	0.101052	0.0120219
ENSG00000131459	51.3466	2.38202	2.6046	6.67e-16	9.64e-15	GFPT2	chr5	-	179727690	179780387	3093	protein_coding	glutamine-fructose-6-phosphate_transaminase_2	44	54	56	1	1	5	0.674324	0.861532	0.797909	0.0162531	0.0168076	0.08998
ENSG00000087842	367.754	55.2433	2.5767	8.03e-60	3.66e-58	PIR	chrX	-	15402921	15511687	1539	protein_coding	pirin_(iron-binding_nuclear_protein)	367	362	373	48	64	55	11.3038	11.6072	10.6811	1.5679	2.16186	1.98921
ENSG00000150594	43.1475	0.982825	2.5751	1.1e-14	1.49e-13	ADRA2A	chr10	+	112836790	112840658	3869	protein_coding	adrenoceptor_alpha_2A	35	57	36	2	0	1	0.42881	0.726998	0.410062	0.0259865	0	0.0143866
ENSG00000143320	118.667	13.8932	2.5744	3.41e-25	7.12e-24	CRABP2	chr1	-	156669398	156675608	992	protein_coding	cellular_retinoic_acid_binding_protein_2	123	111	122	15	12	15	5.87745	5.52165	5.41993	0.760144	0.628861	0.841657
ENSG00000179546	87.761	8.48537	2.566	4.62e-20	7.97e-19	HTR1D	chr1	-	23516993	23521222	2835	protein_coding	5-hydroxytryptamine_(serotonin)_receptor_1D_G_protein-coupled	87	94	81	12	9	5	1.45466	1.63618	1.25915	0.212787	0.165035	0.0981686
ENSG00000170454	509.406	79.8877	2.5588	1.5e-80	8.79e-79	KRT75	chr12	-	52817854	52828309	2324	protein_coding	keratin_75	496	483	551	95	81	67	10.1168	10.2558	10.4487	2.05496	1.8119	1.6047
ENSG00000185479	18782.5	3195.69	2.5502	0	0	KRT6B	chr12	-	52840435	52845910	2282	protein_coding	keratin_6B	18737	17586	20083	3432	3277	2982	389.207	380.285	387.845	75.6046	74.6528	72.7357
ENSG00000175591	1126.26	185.905	2.544	2.7e-142	3.16e-140	P2RY2	chr11	+	72929343	72947397	2660	protein_coding	purinergic_receptor_P2Y_G-protein_coupled_2	1203	1015	1163	171	186	204	21.4378	18.8296	19.2683	3.2317	3.6351	4.26878
ENSG00000166592	961.804	161.479	2.5188	9.76e-144	1.16e-141	RRAD	chr16	-	66955582	66959547	1569	protein_coding	Ras-related_associated_with_diabetes	933	942	1010	168	162	159	28.1874	29.6268	28.369	5.38273	5.36757	5.64066
ENSG00000108821	9422.71	1664.51	2.493	0	0	COL1A1	chr17	-	48260650	48278993	6727	protein_coding	collagen_type_I_alpha_1	9687	8597	10020	1730	1712	1601	68.2596	63.0642	65.6435	12.9283	13.2302	13.2472
ENSG00000100321	178.271	25.9068	2.4772	6.76e-32	1.75e-30	SYNGR1	chr22	+	39745930	39781593	4391	protein_coding	synaptogyrin_1	174	172	189	21	27	30	1.87837	1.93296	1.8969	0.240421	0.319658	0.380289
ENSG00000110723	1728.97	310.324	2.4457	1.7e-230	3.42e-228	EXPH5	chr11	-	108376158	108464465	10187	protein_coding	exophilin_5	1745	1601	1847	330	338	274	8.11979	7.75537	7.99035	1.62849	1.72487	1.49713
ENSG00000140470	55.3866	4.27066	2.4446	3.4e-15	4.71e-14	ADAMTS17	chr15	-	100511794	100882210	6207	protein_coding	ADAM_metallopeptidase_with_thrombospondin_type_1_motif_17	59	52	55	4	6	3	0.450574	0.413408	0.390505	0.0323962	0.0502522	0.0269027
ENSG00000269825	881.385	156.015	2.436	4.51e-120	4.06e-118	CTD-3099C6.9	chr19	-	53153690	53156537	2848	sense_intronic	-	899	864	877	174	149	150	14.9629	14.9703	13.5708	3.07132	2.71977	2.93162
ENSG00000157890	91.8393	11.2537	2.4199	9.19e-20	1.57e-18	MEGF11	chr15	-	66187417	66546085	6163	protein_coding	multiple_EGF-like-domains_11	86	88	102	11	11	12	0.661458	0.704608	0.729379	0.0897257	0.0927867	0.108379
ENSG00000184809	39.6589	1.3391	2.3957	7.42e-13	9.09e-12	C21orf88	chr21	-	40969074	40984748	1357	protein_coding	chromosome_21_open_reading_frame_88	27	53	38	1	1	2	0.943148	1.92732	1.2341	0.0370456	0.0383094	0.0820363
ENSG00000140511	362.787	63.1183	2.3871	5e-55	2.12e-53	HAPLN3	chr15	-	89420519	89438857	3071	protein_coding	hyaluronan_and_proteoglycan_link_protein_3	363	350	375	70	55	66	5.60303	5.624	5.38142	1.14587	0.93104	1.19624
ENSG00000223784	503.423	89.8147	2.3799	3.97e-65	1.99e-63	RP11-554I8.2	chr10	+	6779344	6780988	917	lincRNA	-	522	421	574	90	79	102	26.9834	22.6553	27.5859	4.93389	4.47861	6.19137
ENSG00000100365	35.8562	1.0001	2.3637	1.97e-12	2.36e-11	NCF4	chr22	+	37257030	37274057	1641	protein_coding	neutrophil_cytosolic_factor_4_40kDa	27	44	36	0	2	1	0.779922	1.32313	0.966806	0	0.0633588	0.0339193
ENSG00000163618	53.0903	4.00453	2.3526	1.5e-13	1.92e-12	CADPS	chr3	-	62384022	62861054	5471	protein_coding	Ca++-dependent_secretion_activator	35	64	60	2	5	5	0.303247	0.577259	0.483314	0.0183772	0.0475104	0.0508697
ENSG00000101188	2434.06	474.632	2.3383	0	0	NTSR1	chr20	+	61340189	61394123	4132	protein_coding	neurotensin_receptor_1_(high_affinity)	2408	2260	2646	495	502	442	27.6243	26.9902	28.2212	6.02228	6.31581	5.95412
ENSG00000162545	10817.2	2138.07	2.3329	0	0	CAMK2N1	chr1	-	20808884	20812713	2336	protein_coding	calcium/calmodulin-dependent_protein_kinase_II_inhibitor_1	10609	10257	11617	2273	2213	1997	215.277	216.673	219.163	48.9151	49.2486	47.584
ENSG00000117472	4797.99	949.267	2.3271	0	0	TSPAN1	chr1	+	46640745	46651630	1615	protein_coding	tetraspanin_1	4694	4615	5091	970	967	937	137.774	141.012	138.924	30.1936	31.1272	32.2941
ENSG00000121742	268.774	47.1865	2.324	8.41e-40	2.72e-38	GJB6	chr13	-	20796110	20806534	2131	protein_coding	gap_junction_protein_beta_6_30kDa	247	288	269	52	45	46	5.49426	6.66909	5.56306	1.22669	1.09778	1.20152
ENSG00000179869	1357.09	265.944	2.3158	2.36e-177	3.5e-175	ABCA13	chr7	+	48211055	48687092	17184	protein_coding	ATP-binding_cassette_sub-family_A_(ABC1)_member_13	1378	1252	1446	290	275	242	3.8012	3.59532	3.70842	0.848379	0.831944	0.783875
ENSG00000118596	75.0139	8.80745	2.2979	1.62e-15	2.28e-14	SLC16A7	chr12	+	59989848	60176395	4536	protein_coding	solute_carrier_family_16_member_7_(monocarboxylic_acid_transporter_2)	84	74	66	10	13	4	0.877813	0.805037	0.641233	0.110826	0.14899	0.0490843
ENSG00000116711	1192.16	241.44	2.2663	3.14e-150	3.89e-148	PLA2G4A	chr1	+	186798085	186958113	2875	protein_coding	phospholipase_A2_group_IVA_(cytosolic_calcium-dependent)	1124	1143	1315	254	236	241	18.5321	19.6185	20.1573	4.44132	4.26736	4.66589
ENSG00000256001	55.5194	5.17612	2.2585	5.08e-13	6.28e-12	RP11-575F12.2	chr12	-	127629617	127631077	505	lincRNA	-	58	41	69	10	4	2	5.44418	4.00636	6.02148	0.995463	0.411769	0.220442
ENSG00000159261	179.008	31.3919	2.2575	9.47e-29	2.21e-27	CLDN14	chr21	-	37832919	37948867	1942	protein_coding	claudin_14	193	163	181	33	30	32	4.7109	4.14186	4.10747	0.854242	0.803077	0.917184
ENSG00000196352	1368.89	280.518	2.2511	3.1e-155	4.09e-153	CD55	chr1	+	207494853	207534311	2760	protein_coding	CD55_molecule_decay_accelerating_factor_for_complement_(Cromer_blood_group)	1423	1290	1392	303	258	288	24.4395	23.0642	22.2267	5.51887	4.85955	5.80817
ENSG00000142661	672.856	134.891	2.2507	1.23e-86	7.7e-85	MYOM3	chr1	-	24382525	24438665	5809	protein_coding	myomesin_3	687	603	733	133	154	122	5.60598	5.1224	5.56094	1.15098	1.37818	1.169
ENSG00000165424	725.507	147.981	2.2332	6.99e-96	4.99e-94	ZCCHC24	chr10	-	81142081	81205383	4933	protein_coding	zinc_finger_CCHC_domain_containing_24	693	704	781	163	150	136	6.65914	7.04237	6.97726	1.66109	1.58076	1.53456
ENSG00000117266	3039.02	601.882	2.2325	1.12e-57	4.94e-56	CDK18	chr1	+	205473723	205501921	3966	protein_coding	cyclin-dependent_kinase_18	2998	2833	3300	640	720	471	35.8323	35.2494	36.6696	8.11229	9.43768	6.61034
ENSG00000041515	123.469	20.3701	2.2229	2.95e-21	5.36e-20	MYO16	chr13	+	109248500	109860355	6874	protein_coding	myosin_XVI	133	108	130	23	23	16	0.917145	0.775303	0.833449	0.168203	0.173942	0.129559
ENSG00000102802	90.86	13.2798	2.2219	8.33e-17	1.27e-15	MEDAG	chr13	+	31480328	31499709	2374	protein_coding	mesenteric_estrogen-dependent_adipogenesis	81	90	102	8	18	14	1.61734	1.87076	1.8935	0.169405	0.394164	0.328249
ENSG00000185962	88.9447	12.8804	2.2197	1.22e-16	1.84e-15	LCE3A	chr1	-	152595310	152595579	270	protein_coding	late_cornified_envelope_3A	95	95	75	14	12	13	16.6784	17.3627	12.2417	2.60664	2.31048	2.68
ENSG00000102924	38.5763	2.26633	2.1906	4.22e-11	4.64e-10	CBLN1	chr16	-	49311828	49315742	2435	protein_coding	cerebellin_1_precursor	31	47	37	2	5	0	0.603474	0.952481	0.66965	0.0412902	0.106747	0
ENSG00000053524	138.735	24.2931	2.19	1.21e-22	2.31e-21	MCF2L2	chr3	-	182895831	183146566	7813	protein_coding	MCF.2_cell_line_derived_transforming_sequence-like_2	142	125	150	27	29	18	0.861522	0.789495	0.846094	0.173725	0.192959	0.128236
ENSG00000081277	58552.9	12845.7	2.1858	0	0	PKP1	chr1	+	201252580	201302121	5447	protein_coding	plakophilin_1_(ectodermal_dysplasia/skin_fragility_syndrome)	58430	54080	63430	13564	13353	12029	508.481	489.933	513.195	125.183	127.44	122.921
ENSG00000154188	33.6419	1.27901	2.1789	1.03e-10	1.09e-09	ANGPT1	chr8	-	108261721	108510283	4353	protein_coding	angiopoietin_1	24	45	31	3	1	0	0.261348	0.51013	0.313847	0.0346457	0.0119425	0
ENSG00000136542	1429.05	311.821	2.1681	1.12e-173	1.58e-171	GALNT5	chr2	+	158114110	158170723	6171	protein_coding	UDP-N-acetyl-alpha-D-galactosamine:polypeptide_N-acetylgalactosaminyltransferase_5_(GalNAc-T5)	1392	1378	1519	319	316	309	10.6925	11.0192	10.8479	2.59867	2.66205	2.78714
ENSG00000137880	377.879	78.4246	2.1578	1.6e-48	6.14e-47	GCHFR	chr15	+	41056218	41059906	785	protein_coding	GTP_cyclohydrolase_I_feedback_regulator	391	329	417	70	87	80	23.6104	20.6816	23.4106	4.48275	5.76149	5.67252
ENSG00000198732	388.441	80.8671	2.151	5.01e-47	1.89e-45	SMOC1	chr14	+	70320848	70499083	3666	protein_coding	SPARC_related_modular_calcium_binding_1	396	355	416	64	95	85	5.12034	4.77852	5.00088	0.877615	1.34715	1.29057
ENSG00000122547	207.674	39.8729	2.1482	2.25e-26	4.86e-25	EEPD1	chr7	+	36192758	36341152	4765	protein_coding	endonuclease/exonuclease/phosphatase_family_domain_containing_1	240	157	229	35	37	48	2.3875	1.6259	2.11796	0.369251	0.403668	0.560704
ENSG00000246859	309.052	61.3508	2.1419	7.34e-32	1.89e-30	STARD4-AS1	chr5	+	110847924	111075423	5525	processed_transcript	STARD4_antisense_RNA_1	274	304	351	82	72	34	2.35079	2.71518	2.79976	0.746102	0.677463	0.342533
ENSG00000163520	701.937	153.083	2.1393	1.63e-84	9.99e-83	FBLN2	chr3	+	13573824	13679922	4318	protein_coding	fibulin_2	720	645	743	163	139	161	7.90398	7.37114	7.58318	1.89767	1.67347	2.07539
ENSG00000149218	3647.6	835.777	2.1138	0	0	ENDOD1	chr11	+	94822974	94865809	4687	protein_coding	endonuclease_domain_containing_1	3564	3551	3827	852	864	815	36.0445	37.3864	35.9839	9.13821	9.58306	9.67873
ENSG00000183734	54.1573	6.90154	2.0918	4.99e-12	5.79e-11	ASCL2	chr11	-	2289725	2292182	1852	protein_coding	achaete-scute_complex_homolog_2_(Drosophila)	46	53	64	9	6	6	1.17737	1.41219	1.52295	0.244297	0.168421	0.180329
ENSG00000112379	55.5581	7.18495	2.0913	3.75e-12	4.4e-11	KIAA1244	chr6	+	138483058	138665800	14877	protein_coding	KIAA1244	52	53	62	9	9	4	0.165685	0.1758	0.183663	0.0304119	0.0314494	0.0149658
ENSG00000163207	268.145	56.3292	2.0878	1.1e-32	2.93e-31	IVL	chr1	+	152881021	152884362	2153	protein_coding	involucrin	245	230	335	56	67	48	5.39409	5.27158	6.85719	1.30756	1.61777	1.24095
ENSG00000105339	1203.84	280.593	2.0682	5.29e-131	5.32e-129	DENND3	chr8	+	142127377	142205907	5482	protein_coding	DENN/MADD_domain_containing_3	1249	1070	1300	285	296	269	10.7999	9.63168	10.4508	2.6135	2.80697	2.7313
ENSG00000144063	447.166	100.525	2.0621	8.01e-52	3.21e-50	MALL	chr2	-	110841447	110874143	3061	protein_coding	mal_T-cell_differentiation_protein-like	431	405	510	97	121	87	6.67436	6.52904	7.34264	1.59303	2.05498	1.58202
ENSG00000146674	227.605	48.3628	2.0617	5.07e-30	1.24e-28	IGFBP3	chr7	-	45951949	45961473	2262	protein_coding	insulin-like_growth_factor_binding_protein_3	238	225	218	44	50	52	4.98747	4.90848	4.24726	0.977859	1.14911	1.27958
ENSG00000140557	51.0584	6.60122	2.0573	1.55e-11	1.75e-10	ST8SIA2	chr15	+	92937058	93011958	5708	protein_coding	ST8_alpha-N-acetyl-neuraminide_alpha-28-sialyltransferase_2	53	49	51	6	8	6	0.440137	0.423613	0.39376	0.0528425	0.0728604	0.058509
ENSG00000150995	780.17	182.863	2.045	7.36e-90	4.87e-88	ITPR1	chr3	+	4535032	4889524	10197	protein_coding	inositol_145-trisphosphate_receptor_type_1	814	708	821	187	192	175	3.78397	3.42624	3.54826	0.921904	0.978846	0.955259
ENSG00000204396	96.7442	17.8764	2.0324	4.01e-16	5.87e-15	VWA7	chr6	-	31733367	31745108	2942	protein_coding	von_Willebrand_factor_A_domain_containing_7	87	93	111	17	18	19	1.40176	1.5599	1.66274	0.290484	0.318065	0.359473
ENSG00000170074	23.7153	0.347641	2.0292	2.38e-09	2.27e-08	FAM153A	chr5	-	177134982	177210399	4499	protein_coding	family_with_sequence_similarity_153_member_A	25	23	23	0	0	1	0.263402	0.252272	0.225298	0	0	0.012372
ENSG00000150593	13950.5	3417.72	2.0227	0	0	PDCD4	chr10	+	112631565	112659764	3654	protein_coding	programmed_cell_death_4_(neoplastic_transformation_inhibitor)	13939	13682	14188	3571	3623	3169	180.825	184.773	171.119	49.129	51.5448	48.2736
ENSG00000132561	182.093	38.9804	2.0214	2.41e-25	5.04e-24	MATN2	chr8	+	98881068	99048944	4109	protein_coding	matrilin_2	166	179	202	38	42	38	1.915	2.14968	2.16651	0.464905	0.531372	0.514758
ENSG00000188277	91.8957	15.949	2.0171	6.68e-14	8.74e-13	C15orf62	chr15	+	41062159	41064643	2485	protein_coding	chromosome_15_open_reading_frame_62	117	85	72	16	12	20	2.2318	1.68791	1.27688	0.323676	0.251038	0.447981
ENSG00000198515	63.9972	9.91875	2.0152	3.04e-12	3.59e-11	CNGA1	chr4	-	47937994	48018689	2867	protein_coding	cyclic_nucleotide_gated_channel_alpha_1	65	68	58	12	7	11	1.07469	1.17041	0.89155	0.210412	0.126928	0.21356
ENSG00000109099	221.225	48.7056	2.0138	1.92e-28	4.43e-27	PMP22	chr17	-	15133095	15168643	1817	protein_coding	peripheral_myelin_protein_22	222	209	233	52	39	56	5.79154	5.67608	5.65127	1.43868	1.11582	1.71549
ENSG00000183762	2738.25	675.016	2.0062	1.2e-266	2.88e-264	KREMEN1	chr22	+	29469066	29564321	6182	protein_coding	kringle_containing_transmembrane_protein_1	2763	2539	2922	721	649	674	21.1859	20.2671	20.8303	5.86304	5.45759	6.06857
ENSG00000185862	50.2801	6.95301	1.997	5.91e-11	6.45e-10	EVI2B	chr17	-	29630784	29641130	1999	protein_coding	ecotropic_viral_integration_site_2B	47	49	55	8	5	8	1.1145	1.2096	1.21254	0.201184	0.13003	0.222758
ENSG00000167656	41.8155	4.90585	1.9811	5.03e-10	5.06e-09	LY6D	chr8	-	143866296	143868008	1423	protein_coding	lymphocyte_antigen_6_complex_locus_D	44	42	39	6	6	3	1.46569	1.45647	1.20783	0.211964	0.219196	0.117347
ENSG00000182866	69.4982	11.2883	1.9678	1.16e-11	1.31e-10	LCK	chr1	+	32716840	32751766	2166	protein_coding	lymphocyte-specific_protein_tyrosine_kinase	55	57	99	7	15	12	1.20365	1.2986	2.01429	0.162464	0.360013	0.308374
ENSG00000172548	1848.23	467.388	1.9617	1.23e-175	1.78e-173	NIPAL4	chr5	+	156887027	156901725	3274	protein_coding	NIPA-like_domain_containing_4	1875	1781	1885	478	507	432	27.1468	26.8437	25.3734	7.33948	8.05035	7.34447
ENSG00000092068	3040.29	772.911	1.9611	5.69e-266	1.34e-263	SLC7A8	chr14	-	23594504	23652883	4216	protein_coding	solute_carrier_family_7_(amino_acid_transporter_light_chain_L_system)_member_8	3130	2863	3127	835	804	706	35.1916	33.5103	32.6868	9.9564	9.91382	9.32094
ENSG00000113083	134.181	28.4438	1.9513	4.59e-18	7.37e-17	LOX	chr5	-	121398890	121413980	5102	protein_coding	lysyl_oxidase	148	124	130	22	37	27	1.37505	1.19933	1.12292	0.21677	0.377005	0.294564
ENSG00000139364	1033.37	262.793	1.9397	1.48e-105	1.16e-103	TMEM132B	chr12	+	125671382	126146917	10906	protein_coding	transmembrane_protein_132B	1012	952	1143	300	262	236	4.39856	4.30753	4.61877	1.38284	1.24888	1.20449
ENSG00000137474	41.987	5.29217	1.9368	1.14e-09	1.11e-08	MYO7A	chr11	+	76839310	76926284	7462	protein_coding	myosin_VIIA	38	35	54	4	7	5	0.241393	0.231457	0.318921	0.0269477	0.0487672	0.0372967
ENSG00000196136	175.727	8.70884	1.9368	1.21e-08	1.09e-07	SERPINA3	chr14	+	95058395	95090983	3067	protein_coding	serpin_peptidase_inhibitor_clade_A_(alpha-1_antiproteinase_antitrypsin)_member_3	179	175	172	1	14	11	2.76653	2.81567	2.4715	0.0163909	0.237301	0.199634
ENSG00000137502	691.458	174.82	1.9255	2.72e-66	1.38e-64	RAB30	chr11	-	82684175	82782965	9929	protein_coding	RAB30_member_RAS_oncogene_family	689	637	752	193	202	137	3.28935	3.16586	3.33778	0.977166	1.05762	0.768017
ENSG00000156453	483.903	120.86	1.9254	4.62e-51	1.81e-49	PCDH1	chr5	-	141232938	141258811	4530	protein_coding	protocadherin_1	512	444	496	124	140	103	5.35757	4.83662	4.82535	1.37607	1.60663	1.26559
ENSG00000135925	146.524	32.1944	1.9183	2.82e-18	4.57e-17	WNT10A	chr2	+	219745085	219764303	2547	protein_coding	wingless-type_MMTV_integration_site_family_member_10A	176	119	145	41	30	27	3.27551	2.30555	2.50891	0.809229	0.612319	0.590052
ENSG00000111319	280.098	68.0333	1.9131	8.17e-32	2.11e-30	SCNN1A	chr12	-	6456009	6486896	3545	protein_coding	sodium_channel_non-voltage-gated_1_alpha_subunit	253	265	325	78	74	55	3.38299	3.68882	4.04029	1.1061	1.08518	0.863579
ENSG00000136689	4604.31	1236.01	1.8885	0	0	IL1RN	chr2	+	113864791	113891593	1922	protein_coding	interleukin_1_receptor_antagonist	4759	4255	4807	1286	1257	1201	117.37	109.245	110.221	33.636	33.9991	34.7813
ENSG00000186832	11893.8	3208.9	1.885	0	0	KRT16	chr17	-	39766030	39772151	1644	protein_coding	keratin_16	11468	11487	12749	3472	3286	2975	330.66	344.796	341.759	106.168	103.909	100.726
ENSG00000219607	30.1965	2.3392	1.8799	2.34e-08	2.04e-07	PPP1R3G	chr6	+	5085720	5087455	1736	protein_coding	protein_phosphatase_1_regulatory_subunit_3G	42	26	22	1	3	3	1.14682	0.739062	0.558494	0.0289579	0.0898374	0.0961894
ENSG00000184828	72.5064	12.4809	1.8792	1.57e-10	1.66e-09	ZBTB7C	chr18	-	45553044	45937123	4949	protein_coding	zinc_finger_and_BTB_domain_containing_7C	50	65	105	20	6	12	0.478904	0.648117	0.935012	0.203156	0.0630259	0.134964
ENSG00000021645	41.9674	5.92736	1.8615	3.83e-09	3.59e-08	NRXN3	chr14	+	78708734	80330762	6446	protein_coding	neurexin_3	33	45	48	6	7	5	0.242672	0.344492	0.328168	0.0467926	0.0564538	0.0431753
ENSG00000019102	22.3568	0.665233	1.8605	4.39e-08	3.7e-07	VSIG2	chr11	-	124617368	124622134	1191	protein_coding	V-set_and_immunoglobulin_domain_containing_2	20	16	32	1	0	1	0.796002	0.662927	1.18409	0.042209	0	0.0467352
ENSG00000179604	2834.08	777.491	1.8538	6.92e-239	1.46e-236	CDC42EP4	chr17	-	71279763	71308314	3272	protein_coding	CDC42_effector_protein_(Rho_GTPase_binding)_4	2908	2641	2957	783	793	777	42.1286	39.8302	39.8275	12.03	12.5993	13.2179
ENSG00000174718	2625.31	713.68	1.8537	2.54e-127	2.45e-125	KIAA1551	chr12	+	32112304	32146039	6228	protein_coding	KIAA1551	2689	2748	2402	769	708	686	20.4662	21.7734	16.9969	6.20718	5.90976	6.131
ENSG00000159167	234.767	59.0969	1.8516	6.33e-27	1.4e-25	STC1	chr8	-	23699428	23712320	3883	protein_coding	stanniocalcin_1	257	206	242	65	55	59	3.13734	2.61792	2.74659	0.841516	0.736344	0.845747
ENSG00000107282	362.402	94.2412	1.8466	9.73e-37	2.89e-35	APBA1	chr9	-	72042446	72287222	6534	protein_coding	amyloid_beta_(A4)_precursor_protein-binding_family_A_member_1	376	355	354	92	113	81	2.72775	2.68106	2.38764	0.707824	0.899052	0.69002
ENSG00000146233	167.252	41.2547	1.8288	2.2e-20	3.85e-19	CYP39A1	chr6	-	46517541	46620523	2176	protein_coding	cytochrome_P450_family_39_subfamily_A_polypeptide_1	164	153	186	49	34	42	3.57257	3.46968	3.76703	1.13202	0.812279	1.07435
ENSG00000170786	481.023	129.872	1.8255	6.89e-50	2.69e-48	SDR16C5	chr8	-	57212569	57233335	2399	protein_coding	short_chain_dehydrogenase/reductase_family_16C_member_5	496	452	495	137	123	133	9.80048	9.29749	9.09327	2.87082	2.66539	3.08587
ENSG00000165757	46.9537	7.37352	1.8183	5.76e-09	5.33e-08	KIAA1462	chr10	-	30301729	30404423	9265	protein_coding	KIAA1462	42	47	52	7	3	12	0.214882	0.250328	0.247345	0.0379812	0.016833	0.0720927
ENSG00000114812	248.129	64.7066	1.8155	6.44e-28	1.46e-26	VIPR1	chr3	+	42530791	42579059	3759	protein_coding	vasoactive_intestinal_peptide_receptor_1	225	240	281	70	62	64	2.8373	3.15062	3.29442	0.936143	0.857442	0.947683
ENSG00000162723	295.2	76.6722	1.8083	2.55e-26	5.5e-25	SLAMF9	chr1	-	159921282	159924044	1156	protein_coding	SLAM_family_member_9	289	291	305	110	64	60	11.8505	12.422	11.6275	4.78356	2.87811	2.88901
ENSG00000104081	631.322	174.043	1.8005	2.06e-52	8.34e-51	BMF	chr15	-	40380091	40401093	4687	protein_coding	Bcl2_modifying_factor	702	583	606	166	195	166	7.09967	6.13806	5.69801	1.78045	2.16284	1.97137
ENSG00000079482	469.462	128.516	1.8	5.79e-44	2.08e-42	OPHN1	chrX	-	67262186	67653755	7879	protein_coding	oligophrenin_1	478	462	466	130	115	143	2.87576	2.89353	2.60651	0.829447	0.758773	1.01023
ENSG00000105711	43.7891	6.53249	1.7967	1.53e-08	1.35e-07	SCN1B	chr19	+	35521588	35531352	3460	protein_coding	sodium_channel_voltage-gated_type_I_beta_subunit	28	47	57	9	7	4	0.383599	0.670315	0.726012	0.130762	0.105174	0.0643487
ENSG00000153113	9464.12	2722.93	1.7931	0	0	CAST	chr5	+	95865525	96115299	4629	protein_coding	calpastatin	9292	9070	10044	2875	2726	2648	95.152	96.6891	95.6235	31.2225	30.6143	31.841
ENSG00000029534	61.4002	11.9234	1.7893	5.31e-10	5.32e-09	ANK1	chr8	-	41510739	41754280	8366	protein_coding	ankyrin_1_erythrocytic	59	47	80	9	15	12	0.334295	0.277228	0.421422	0.0540805	0.0932092	0.0798397
ENSG00000181744	1022.4	290.342	1.7856	9.58e-89	6.25e-87	C3orf58	chr3	+	143690640	143767561	4346	protein_coding	chromosome_3_open_reading_frame_58	1029	947	1095	308	263	307	11.2233	10.7527	11.1037	3.56268	3.14595	3.93192
ENSG00000138193	76.6272	16.1513	1.7746	8.42e-11	9.03e-10	PLCE1	chr10	+	95753746	96088149	7992	protein_coding	phospholipase_C_epsilon_1	58	84	88	13	23	13	0.344008	0.518658	0.485258	0.0817719	0.149609	0.0905406
ENSG00000157600	3383.14	996.184	1.7546	3.36e-274	8.81e-272	TMEM164	chrX	+	109245859	109425962	5567	protein_coding	transmembrane_protein_164	3391	3209	3553	1011	1040	966	28.8737	28.445	28.1267	9.12949	9.71175	9.65854
ENSG00000140254	620.486	176.96	1.7522	1.46e-47	5.53e-46	DUOXA1	chr15	-	45409569	45422136	2684	protein_coding	dual_oxidase_maturation_factor_1	663	601	593	177	157	200	11.7092	11.0497	9.73683	3.31518	3.0409	4.14766
ENSG00000171345	1025.01	298.341	1.7508	1.59e-90	1.07e-88	KRT19	chr17	-	39679869	39684560	1390	protein_coding	keratin_19	1023	924	1136	310	325	270	34.8864	32.8031	36.0171	11.2115	12.155	10.812
ENSG00000197256	1445.2	423.814	1.7499	2.12e-132	2.17e-130	KANK2	chr19	-	11274943	11308467	5231	protein_coding	KN_motif_and_ankyrin_repeat_domains_2	1440	1377	1520	440	436	408	13.0489	12.9899	12.8057	4.22848	4.33298	4.34141
ENSG00000138639	303.589	84.4376	1.7374	4.44e-28	1.01e-26	ARHGAP24	chr4	+	86396267	86923823	4661	protein_coding	Rho_GTPase_activating_protein_24	331	250	333	97	93	67	3.36624	2.64678	3.14855	1.04619	1.03726	0.800113
ENSG00000115616	43.2936	7.63551	1.7364	1.84e-08	1.62e-07	SLC9A2	chr2	+	103236166	103327777	5410	protein_coding	solute_carrier_family_9_subfamily_A_(NHE2_cation_proton_antiporter_2)_member_2	41	42	47	7	7	9	0.359238	0.383098	0.382865	0.0650455	0.0672645	0.0925979
ENSG00000157557	8988.87	2690.12	1.7356	0	0	ETS2	chr21	+	40177231	40196879	3936	protein_coding	v-ets_erythroblastosis_virus_E26_oncogene_homolog_2_(avian)	9005	8471	9508	2783	2861	2511	108.449	106.203	106.458	35.5447	37.7875	35.5097
ENSG00000107731	815.609	241.062	1.7222	2.4e-71	1.27e-69	UNC5B	chr10	+	72972327	73062621	6841	protein_coding	unc-5_homolog_B_(C._elegans)	854	771	820	255	236	239	5.91744	5.5615	5.2825	1.87386	1.7934	1.94462
ENSG00000166589	19.4068	0.643821	1.719	4.05e-07	3.07e-06	CDH16	chr16	-	66942025	66952887	3539	protein_coding	cadherin_16_KSP-cadherin	23	18	17	1	1	0	0.308066	0.250986	0.211696	0.0142048	0.0146894	0
ENSG00000231290	97.0583	22.7055	1.7152	3.61e-11	3.99e-10	APCDD1L-AS1	chr20	+	57090435	57194944	2630	processed_transcript	APCDD1L_antisense_RNA_1_(head_to_head)	78	106	107	17	36	16	1.40584	1.98887	1.79297	0.324945	0.711594	0.338626
ENSG00000167641	220.997	60.9599	1.712	2.71e-21	4.94e-20	PPP1R14A	chr19	-	38741877	38747231	949	protein_coding	protein_phosphatase_1_regulatory_(inhibitor)_subunit_14A	193	251	216	66	64	55	9.64022	13.0516	10.0307	3.49618	3.5059	3.22591
ENSG00000183840	299.38	85.7418	1.7023	3.2e-28	7.29e-27	GPR39	chr2	+	133174147	133404132	2784	protein_coding	G_protein-coupled_receptor_39	302	264	335	107	83	71	5.14202	4.67942	5.30299	1.93211	1.54987	1.41953
ENSG00000172331	4424.28	1354.82	1.6982	2.99e-285	8.65e-283	BPGM	chr7	+	134331560	134364565	2051	protein_coding	23-bisphosphoglycerate_mutase	4435	4141	4709	1521	1353	1238	102.5	99.6316	101.183	37.2803	34.294	33.5978
ENSG00000162552	60.0808	12.9964	1.6891	3.46e-09	3.25e-08	WNT4	chr1	-	22446461	22470462	1182	protein_coding	wingless-type_MMTV_integration_site_family_member_4	60	52	69	8	15	16	2.40619	2.17092	2.57263	0.340243	0.659719	0.753456
ENSG00000165474	40630.7	12585.9	1.6889	0	0	GJB2	chr13	-	20761609	20767037	2309	protein_coding	gap_junction_protein_beta_2_26kDa	40451	38274	43269	13453	12672	12022	830.426	817.97	825.844	292.895	285.303	289.807
ENSG00000167549	1576.05	481.57	1.6871	7.07e-100	5.3e-98	CORO6	chr17	-	27941774	27949925	4069	protein_coding	coronin_6	1468	1496	1775	457	556	446	17.1015	18.1427	19.2245	5.64605	7.1035	6.10103
ENSG00000189433	752.231	228.192	1.6804	1.16e-61	5.54e-60	GJB4	chr1	+	35225342	35229325	2840	protein_coding	gap_junction_protein_beta_4_30.3kDa	781	730	742	233	251	208	13.0355	12.6842	11.5141	4.12434	4.59453	4.07662
ENSG00000167766	1271.47	390.934	1.6746	1.74e-89	1.15e-87	ZNF83	chr19	-	53097313	53193749	4442	protein_coding	zinc_finger_protein_83	1298	1234	1278	381	447	357	13.8513	13.7086	12.6794	4.31184	5.23136	4.47348
ENSG00000186226	233.363	67.7152	1.665	7.69e-23	1.49e-21	LCE1E	chr1	+	152758690	152760902	1180	protein_coding	late_cornified_envelope_1E	243	233	222	74	62	69	9.76158	9.74387	8.29118	3.15258	2.73146	3.25479
ENSG00000205476	1804	565.548	1.6579	7.29e-138	8.18e-136	CCDC85C	chr14	-	99977603	100070363	5307	protein_coding	coiled-coil_domain_containing_85C	1738	1702	1981	613	539	561	15.5237	15.8259	16.4506	5.80668	5.27989	5.88396
ENSG00000162390	484.978	147.158	1.6564	9.5e-38	2.89e-36	ACOT11	chr1	+	55007930	55104865	6369	protein_coding	acyl-CoA_thioesterase_11	482	488	482	127	174	144	3.58733	3.78099	3.33519	1.00242	1.42025	1.25848
ENSG00000134760	23.0507	1.92283	1.6496	1.18e-06	8.42e-06	DSG1	chr18	+	28898052	28936992	5045	protein_coding	desmoglein_1	25	22	22	4	2	0	0.234895	0.215188	0.192179	0.039858	0.0206089	0
ENSG00000144278	52.5106	10.9358	1.6339	5.79e-08	4.81e-07	GALNT13	chr2	+	154728426	155310361	5536	protein_coding	UDP-N-acetyl-alpha-D-galactosamine:polypeptide_N-acetylgalactosaminyltransferase_13_(GalNAc-T13)	49	49	60	15	4	14	0.419562	0.436775	0.47764	0.136211	0.0375621	0.140763
ENSG00000114378	444.938	137.427	1.6311	1.44e-37	4.34e-36	HYAL1	chr3	-	50337320	50349812	2517	protein_coding	hyaluronoglucosaminidase_1	414	466	452	149	143	125	7.79674	9.13608	7.91408	2.97591	2.95351	2.76428
ENSG00000161638	24243.3	7823.26	1.6285	0	0	ITGA5	chr12	-	54789045	54813244	4996	protein_coding	integrin_alpha_5_(fibronectin_receptor_alpha_polypeptide)	24322	23258	25138	8257	8206	7260	230.766	229.724	221.745	83.0838	85.3875	80.8853
ENSG00000250041	95.2308	25.2544	1.6276	1.72e-11	1.93e-10	CTD-2003C8.2	chr11	-	10906432	10920869	557	processed_transcript	-	99	94	92	21	25	30	8.42511	8.32779	7.2791	1.89531	2.3333	2.99793
ENSG00000110852	689.954	217.465	1.6265	2.33e-58	1.04e-56	CLEC2B	chr12	-	10005583	10022735	1700	protein_coding	C-type_lectin_domain_family_2_member_B	700	661	708	234	231	195	19.5184	19.1871	18.354	6.91964	7.06396	6.38471
ENSG00000148798	132.647	37.5643	1.6205	1.57e-14	2.1e-13	INA	chr10	+	105036920	105050108	3231	protein_coding	internexin_neuronal_intermediate_filament_protein_alpha	133	119	147	36	46	32	1.95124	1.81747	2.00505	0.560121	0.740127	0.551275
ENSG00000144791	2032.83	655.553	1.6188	8.76e-152	1.1e-149	LIMD1	chr3	+	45596886	45727830	11331	protein_coding	LIM_domains_containing_1	2067	1863	2177	718	653	617	8.64705	8.11338	8.46712	3.18546	2.99592	3.03091
ENSG00000125207	31.1689	3.90125	1.6157	1.5e-06	1.06e-05	PIWIL1	chr12	+	130822432	130857182	3897	protein_coding	piwi-like_RNA-mediated_gene_silencing_1	37	30	26	9	0	3	0.450057	0.379882	0.294028	0.116099	0	0.0428496
ENSG00000141968	46.8861	9.8932	1.6154	8.05e-08	6.62e-07	VAV1	chr19	+	6772725	6857377	2825	protein_coding	vav_1_guanine_nucleotide_exchange_factor	53	46	41	10	11	9	0.88931	0.80352	0.639603	0.17795	0.202423	0.177329
ENSG00000059377	132.27	37.4787	1.607	1.06e-13	1.36e-12	TBXAS1	chr7	+	139476850	139720125	2367	protein_coding	thromboxane_A_synthase_1_(platelet)	124	123	151	36	50	28	2.48324	2.56427	2.81141	0.764576	1.09814	0.658439
ENSG00000123384	21443.5	7044.65	1.6018	0	0	LRP1	chr12	+	57522276	57607134	14897	protein_coding	low_density_lipoprotein_receptor-related_protein_1	22248	20054	22027	7352	7458	6549	70.7926	66.4293	65.1631	24.8098	26.0261	24.4699
ENSG00000036672	52.5631	11.8547	1.5944	5.51e-08	4.59e-07	USP2	chr11	-	119225925	119252436	3732	protein_coding	ubiquitin_specific_peptidase_2	63	49	45	12	14	10	0.800193	0.647906	0.531393	0.161643	0.195017	0.149147
ENSG00000136111	681.771	219.376	1.5943	9.69e-53	3.95e-51	TBC1D4	chr13	-	75858808	76056250	6364	protein_coding	TBC1_domain_family_member_4	676	681	685	232	242	192	5.03515	5.28049	4.74357	1.83263	1.97684	1.67929
ENSG00000173334	1848.02	605.236	1.5929	3.43e-122	3.15e-120	TRIB1	chr8	+	126442563	126450647	3635	protein_coding	tribbles_homolog_1_(Drosophila)	1830	1789	1924	632	672	533	23.864	24.2864	23.3263	8.74035	9.61059	8.16166
ENSG00000115590	8359.07	2763.21	1.5909	0	0	IL1R2	chr2	+	102608306	102645006	1578	protein_coding	interleukin_1_receptor_type_II	8361	8265	8416	2890	2853	2631	251.158	258.46	235.041	92.0677	93.9897	92.8046
ENSG00000173442	2922.45	966.386	1.5874	6.07e-197	1.02e-194	EHBP1L1	chr11	+	65343509	65360121	5185	protein_coding	EH_domain_binding_protein_1-like_1	2843	2703	3241	1027	948	952	25.9911	25.725	27.5471	9.95722	9.50484	10.2198
ENSG00000180155	63.5949	15.494	1.5856	1.43e-08	1.27e-07	LYNX1	chr8	-	143845752	143859640	4706	protein_coding	Ly6/neurotoxin_1	57	56	79	21	10	16	0.574141	0.58721	0.73981	0.224328	0.110467	0.189245
ENSG00000259370	16.1711	0.347641	1.5753	2.73e-06	1.85e-05	RP11-1069G10.1	chr15	-	63124323	63176233	2978	antisense	-	16	12	21	0	0	1	0.254678	0.198845	0.310771	0	0	0.0186909
ENSG00000204262	9114.81	3068.66	1.566	0	0	COL5A2	chr2	-	189896622	190044605	6949	protein_coding	collagen_type_V_alpha_2	8905	8737	9719	3320	3165	2824	60.7446	62.0437	61.6374	24.0177	23.6776	22.6203
ENSG00000163464	528.672	171.999	1.5613	1.33e-36	3.94e-35	CXCR1	chr2	-	219027568	219031718	2488	protein_coding	chemokine_(C-X-C_motif)_receptor_1	565	521	495	197	182	144	10.7645	10.3334	8.76799	3.98045	3.80283	3.22157
ENSG00000172183	1756.4	589.77	1.5597	1.03e-130	1.03e-128	ISG20	chr15	+	89179384	89199714	5634	protein_coding	interferon_stimulated_exonuclease_gene_20kDa	1717	1649	1911	637	608	544	14.4461	14.4431	14.9482	5.6838	5.61012	5.3745
ENSG00000019485	374.358	121.756	1.5575	1.27e-32	3.35e-31	PRDM11	chr11	+	45115564	45247734	3111	protein_coding	PR_domain_containing_11	382	347	395	133	118	118	5.82049	5.50411	5.59554	2.14916	1.97182	2.11124
ENSG00000221946	27.3235	3.38626	1.5555	4.19e-06	2.77e-05	FXYD7	chr19	+	35634154	35645204	1111	protein_coding	FXYD_domain_containing_ion_transport_regulator_7	25	20	38	3	0	7	1.06665	0.888328	1.50735	0.135745	0	0.350703
ENSG00000084710	154.507	46.877	1.5464	7.4e-14	9.64e-13	EFR3B	chr2	+	25264999	25378243	5162	protein_coding	EFR3_homolog_B_(S._cerevisiae)	153	138	174	47	34	60	1.40498	1.31922	1.48551	0.457716	0.34241	0.646977
ENSG00000166126	25.4695	3.35207	1.5446	4.61e-06	3.03e-05	AMN	chr14	+	103388993	103399933	2772	protein_coding	amnion_associated_transmembrane_protein	32	16	29	2	3	5	0.547208	0.284829	0.461052	0.0362705	0.0562618	0.1004
ENSG00000112759	2454.28	835.8	1.543	3.84e-166	5.24e-164	SLC29A1	chr6	+	44187242	44201888	2485	protein_coding	solute_carrier_family_29_(nucleoside_transporters)_member_1	2415	2322	2633	923	812	799	46.0666	46.1098	46.6949	18.672	16.9869	17.8968
ENSG00000145107	348.343	112.739	1.5427	3.68e-25	7.66e-24	TM4SF19	chr3	-	196042953	196065374	1582	protein_coding	transmembrane_4_L_six_family_member_19	401	294	351	133	117	93	12.0153	9.17061	9.77791	4.22631	3.84472	3.27214
ENSG00000143126	4090.8	1400.02	1.5389	6.42e-230	1.26e-227	CELSR2	chr1	+	109792641	109818372	10534	protein_coding	cadherin_EGF_LAG_seven-pass_G-type_receptor_2	4182	3754	4351	1461	1502	1283	18.8186	17.5856	18.2029	6.97225	7.41245	6.77936
ENSG00000183049	73.6519	20.1769	1.5387	2.19e-09	2.1e-08	CAMK1D	chr10	+	12391481	12877545	8154	protein_coding	calcium/calmodulin-dependent_protein_kinase_ID	74	70	77	20	20	21	0.430187	0.423628	0.416165	0.123304	0.12751	0.143352
ENSG00000049323	2127.12	725.436	1.5385	6.48e-141	7.42e-139	LTBP1	chr2	+	33172039	33624576	6333	protein_coding	latent_transforming_growth_factor_beta_binding_protein_1	2128	1973	2289	814	729	659	15.9279	15.3736	15.9287	6.46147	5.98416	5.79204
ENSG00000091622	1068.09	362.163	1.5369	1.84e-74	1.01e-72	PITPNM3	chr17	-	6354584	6459814	7086	protein_coding	PITPNM_family_member_3	1087	1028	1087	350	373	372	7.2715	7.15895	6.76042	2.48304	2.73649	2.92212
ENSG00000158517	35.0005	6.88877	1.5358	1.45e-06	1.02e-05	NCF1	chr7	+	74188309	74203659	2354	protein_coding	neutrophil_cytosolic_factor_1	31	36	38	8	8	5	0.624239	0.754664	0.711414	0.170844	0.176672	0.118228
ENSG00000229526	21.8382	2.35198	1.5303	6.55e-06	4.21e-05	KRT16P4	chr17	+	18353558	18354079	522	pseudogene	keratin_16_pseudogene_4	23	24	18	2	1	4	2.08859	2.26881	1.51966	0.192609	0.0995898	0.426526
ENSG00000171451	352.912	116.803	1.53	2.87e-29	6.84e-28	DSEL	chr18	-	65173819	65184217	9531	protein_coding	dermatan_sulfate_epimerase-like	367	320	373	117	112	124	1.82525	1.6568	1.72471	0.617112	0.610893	0.724167
ENSG00000182580	233.201	74.5104	1.5237	4.86e-18	7.78e-17	EPHB3	chr3	+	184279572	184300197	4236	protein_coding	EPH_receptor_B3	237	255	203	73	87	66	2.65209	2.97058	2.11196	0.86633	1.0677	0.867249
ENSG00000173320	257.363	82.3829	1.5174	1.61e-17	2.53e-16	STOX2	chr4	+	184774584	184944679	10458	protein_coding	storkhead_box_2	242	264	265	81	114	56	1.09689	1.2457	1.11672	0.389361	0.566685	0.298054
ENSG00000168306	23.8413	2.66543	1.5048	9.38e-06	5.88e-05	ACOX2	chr3	-	58490863	58523046	2426	protein_coding	acyl-CoA_oxidase_2_branched_chain	14	18	41	1	4	3	0.273548	0.366133	0.744798	0.0207217	0.0857146	0.0688313
ENSG00000168497	285.404	94.9149	1.5016	6.05e-22	1.12e-20	SDPR	chr2	-	192699028	192711981	3229	protein_coding	serum_deprivation_response	299	237	324	84	109	94	4.38934	3.62191	4.42204	1.30776	1.75487	1.62037
ENSG00000155893	137.918	41.7456	1.4942	6.66e-11	7.23e-10	ACPL2	chr3	+	140947568	141013748	4158	protein_coding	acid_phosphatase-like_2	139	137	137	33	66	28	1.58462	1.6259	1.45205	0.398975	0.825173	0.374826
ENSG00000066735	66.8669	17.9361	1.493	6.9e-08	5.68e-07	KIF26A	chr14	+	104605060	104647231	6714	protein_coding	kinesin_family_member_26A	79	61	60	20	11	23	0.557753	0.448338	0.393836	0.149749	0.085172	0.190679
ENSG00000133321	99.3604	30.0227	1.4907	1.27e-10	1.35e-09	RARRES3	chr11	+	63304281	63313934	938	protein_coding	retinoic_acid_receptor_responder_(tazarotene_induced)_3	86	104	108	33	29	29	4.34602	5.47127	5.07418	1.76859	1.60724	1.72088
ENSG00000227115	85.2512	25.1	1.4869	1.55e-09	1.5e-08	RP11-267C16.1	chr18	+	48872619	49088939	3188	lincRNA	-	73	80	104	24	28	24	1.08543	1.23831	1.43767	0.378451	0.456589	0.419033
ENSG00000147119	184.366	60.2817	1.4854	5.86e-16	8.49e-15	CHST7	chrX	+	46433219	46457843	2289	protein_coding	carbohydrate_(N-acetylglucosamine_6-O)_sulfotransferase_7	166	196	190	56	61	65	3.43762	4.2254	3.65808	1.22987	1.38538	1.5806
ENSG00000176075	43.9553	10.112	1.4846	1.33e-06	9.43e-06	LINC00302	chr1	+	152627953	152629280	302	lincRNA	long_intergenic_non-protein_coding_RNA_302	48	46	37	15	10	6	7.53408	7.51637	5.39933	2.4969	1.72139	1.10586
ENSG00000197375	1539.52	544.999	1.483	2.95e-101	2.26e-99	SLC22A5	chr5	+	131705444	131731306	10435	protein_coding	solute_carrier_family_22_(organic_cation/carnitine_transporter)_member_5	1600	1397	1627	558	553	539	7.26814	6.60635	6.87132	2.68818	2.75498	2.87509
ENSG00000132821	506.095	175.252	1.4808	5.76e-36	1.66e-34	VSTM2L	chr20	+	36531499	36573752	1959	protein_coding	V-set_and_transmembrane_domain_containing_2_like	463	506	550	205	165	162	11.2032	12.746	12.373	5.26061	4.3786	4.60295
ENSG00000117394	34476.1	12438.6	1.4688	0	0	SLC2A1	chr1	-	43391052	43424530	3318	protein_coding	solute_carrier_family_2_(facilitated_glucose_transporter)_member_1	34112	32759	36623	12993	13086	11630	487.334	487.205	486.433	196.856	205.029	195.101
ENSG00000185339	118.378	36.7395	1.4671	8.71e-11	9.32e-10	TCN2	chr22	+	31002825	31023265	2535	protein_coding	transcobalamin_II	105	130	119	51	31	30	1.96339	2.5306	2.06878	1.01137	0.635725	0.658717
ENSG00000081803	63.7802	17.8808	1.4615	7.75e-08	6.38e-07	CADPS2	chr7	-	121958481	122526813	6045	protein_coding	Ca++-dependent_secretion_activator_2	69	53	70	14	22	18	0.541064	0.43265	0.510325	0.116425	0.189196	0.165742
ENSG00000110002	2067.98	744.435	1.4612	2.17e-123	2.01e-121	VWA5A	chr11	+	123986069	124018428	4388	protein_coding	von_Willebrand_factor_A_domain_containing_5A	2103	1907	2201	836	720	702	22.7179	21.4458	22.1054	9.57758	8.53004	8.90484
ENSG00000205809	29.7295	5.20203	1.4612	1.08e-05	6.73e-05	KLRC2	chr12	-	10579453	10594899	1221	protein_coding	killer_cell_lectin-like_receptor_subfamily_C_member_2	37	18	35	7	7	2	1.43642	0.727469	1.26327	0.288203	0.298035	0.0911738
ENSG00000139209	228.225	77.0344	1.4598	1.67e-17	2.62e-16	SLC38A4	chr12	-	47158546	47226191	3789	protein_coding	solute_carrier_family_38_member_4	247	212	225	65	94	74	3.09007	2.76101	2.617	0.862393	1.2897	1.08708
ENSG00000261068	25.9134	4.03872	1.4594	1.42e-05	8.71e-05	RP11-7K24.3	chr6	-	42059976	42061997	2022	lincRNA	-	28	29	20	3	2	7	0.656406	0.707741	0.435907	0.0745859	0.0514203	0.192696
ENSG00000213949	484.353	170.754	1.4593	1.95e-36	5.75e-35	ITGA1	chr5	+	52083730	52252327	8044	protein_coding	integrin_alpha_1	493	459	501	184	161	172	2.90516	2.81578	2.7448	1.14991	1.04049	1.19018
ENSG00000125968	639.739	227.483	1.4485	4.73e-36	1.37e-34	ID1	chr20	+	30193086	30194318	1222	protein_coding	inhibitor_of_DNA_binding_1_dominant_negative_helix-loop-helix_protein	727	531	665	216	243	229	28.2006	21.4428	23.9826	8.88585	10.3376	10.4309
ENSG00000237512	49.3493	12.4985	1.4483	1.16e-06	8.29e-06	UNC5B-AS1	chr10	-	72976981	72977985	647	antisense	UNC5B_antisense_RNA_1	38	62	47	13	15	10	2.78404	4.72873	3.20139	1.01008	1.20524	0.860303
ENSG00000144366	311.365	107.813	1.4438	1.09e-20	1.93e-19	GULP1	chr2	+	189156396	189460653	7427	protein_coding	GULP_engulfment_adaptor_PTB_domain_containing_1	310	285	341	107	140	81	1.97854	1.8936	2.02342	0.724247	0.979941	0.607054
ENSG00000164949	298.816	80.4417	1.4428	5.53e-07	4.11e-06	GEM	chr8	-	95261481	95274578	2208	protein_coding	GTP_binding_protein_overexpressed_in_skeletal_muscle	311	282	303	115	92	40	6.67663	6.30242	6.04768	2.61827	2.16608	1.00836
ENSG00000179772	15.3997	0.652456	1.4364	1.85e-05	0.0001114	FOXS1	chr20	-	30432103	30433420	1318	protein_coding	forkhead_box_S1	19	14	13	0	2	0	0.683336	0.524167	0.434684	0	0.078886	0
ENSG00000134243	191.295	64.9044	1.4362	2.02e-15	2.82e-14	SORT1	chr1	-	109852192	109940573	7028	protein_coding	sortilin_1	197	201	173	70	69	58	1.32871	1.41131	1.08482	0.500706	0.510391	0.459359
ENSG00000203499	447.584	160.724	1.4317	5.75e-33	1.54e-31	RP11-429J17.6	chr8	+	144816310	144828507	5239	processed_transcript	-	425	426	494	162	157	167	3.84535	4.01253	4.15551	1.55447	1.55789	1.77429
ENSG00000110090	2048.41	754.261	1.4304	6.94e-127	6.66e-125	CPT1A	chr11	-	68522088	68611878	5232	protein_coding	carnitine_palmitoyltransferase_1A_(liver)	2092	1885	2175	805	743	737	18.9535	17.7787	18.3205	7.73472	7.38255	7.84071
ENSG00000230882	46.9896	12.288	1.4304	1.41e-06	9.95e-06	AC005077.14	chr7	-	75700787	75704281	3495	pseudogene	-	46	38	58	12	10	15	0.623888	0.53653	0.731351	0.172604	0.148744	0.238891
ENSG00000157554	47.8463	11.5154	1.4291	3.88e-06	2.57e-05	ERG	chr21	-	39751949	40033704	5034	protein_coding	v-ets_erythroblastosis_virus_E26_oncogene_homolog_(avian)	66	46	30	16	8	11	0.621479	0.450923	0.262635	0.15978	0.0826156	0.121628
ENSG00000167601	10022.9	3726.97	1.4242	0	0	AXL	chr19	+	41725108	41767671	4737	protein_coding	AXL_receptor_tyrosine_kinase	9983	9385	10733	3827	3920	3546	99.8972	97.7661	99.8534	40.6136	43.0198	41.6669
ENSG00000147251	516.626	187.58	1.4182	5.08e-36	1.47e-34	DOCK11	chrX	+	117629861	117820126	6664	protein_coding	dedicator_of_cytokinesis_11	507	522	518	200	197	172	3.60636	3.86539	3.42563	1.50873	1.5368	1.43664
ENSG00000077420	13.1074	0	1.4173	1.54e-05	9.41e-05	APBB1IP	chr10	+	26727132	26856732	2771	protein_coding	amyloid_beta_(A4)_precursor_protein-binding_family_B_member_1_interacting_protein	13	15	11	0	0	0	0.222384	0.267123	0.174945	0	0	0
ENSG00000173546	12842.9	4811.14	1.4131	0	0	CSPG4	chr15	-	75966663	76005189	8290	protein_coding	chondroitin_sulfate_proteoglycan_4	12895	12258	13377	5185	4910	4495	73.7331	72.9663	71.1131	31.442	30.7902	30.1808
ENSG00000165078	99.7241	32.3875	1.4108	6.02e-10	6e-09	CPA6	chr8	-	68334360	68658620	1861	protein_coding	carboxypeptidase_A6	101	96	102	36	28	34	2.57259	2.54555	2.41546	0.972462	0.782163	1.01692
ENSG00000240764	663.256	244.128	1.4097	1.05e-45	3.9e-44	PCDHGC5	chr5	+	140868808	140892546	4641	protein_coding	protocadherin_gamma_subfamily_C_5	668	638	683	248	265	227	6.82277	6.7837	6.48566	2.68631	2.96838	2.72251
ENSG00000171004	126.865	42.1398	1.4057	8.22e-11	8.84e-10	HS6ST2	chrX	-	131760038	132095423	4441	protein_coding	heparan_sulfate_6-O-sulfotransferase_2	106	124	152	40	54	34	1.13141	1.37784	1.50837	0.452789	0.632118	0.426141
ENSG00000023171	99.1242	6.44684	1.4024	2.79e-05	0.00016368	GRAMD1B	chr11	+	123396344	123498482	7723	protein_coding	GRAM_domain_containing_1B	97	99	101	9	11	0	0.595363	0.632567	0.576342	0.0585832	0.0740444	0
ENSG00000170634	208.963	73.6048	1.3996	3.3e-16	4.86e-15	ACYP2	chr2	+	54342540	54532437	1913	protein_coding	acylphosphatase_2_muscle_type	204	195	229	80	87	57	5.05488	5.0301	5.27553	2.10228	2.36423	1.6585
ENSG00000116191	884.402	329.742	1.3988	4.62e-54	1.91e-52	RALGPS2	chr1	+	178694300	178889238	5834	protein_coding	Ral_GEF_with_PH_domain_and_SH3_binding_motif_2	880	807	972	311	367	320	7.1501	6.82597	7.34252	2.67985	3.27028	3.05309
ENSG00000198892	459.737	168.818	1.3987	3.25e-31	8.25e-30	SHISA4	chr1	+	201857808	201861434	1341	protein_coding	shisa_homolog_4_(Xenopus_laevis)	419	467	493	179	161	171	14.8109	17.1848	16.2018	6.71028	6.24141	7.09779
ENSG00000157379	3968.35	1497.18	1.3982	1.23e-182	1.93e-180	DHRS1	chr14	-	24759804	24769039	2660	protein_coding	dehydrogenase/reductase_(SDR_family)_member_1	4081	3680	4151	1634	1560	1350	72.7245	68.269	68.7727	30.8807	30.488	28.2493
ENSG00000136653	138.612	47.2682	1.3958	4.6e-12	5.36e-11	RASSF5	chr1	+	206680879	206762616	4499	protein_coding	Ras_association_(RalGDS/AF-6)_domain_family_member_5	133	135	148	58	49	37	1.4013	1.48073	1.44974	0.64808	0.566194	0.457764
ENSG00000118515	2446.79	924.811	1.3947	7.35e-148	9.05e-146	SGK1	chr6	-	134490384	134639250	5474	protein_coding	serum/glucocorticoid_regulated_kinase_1	2353	2345	2650	976	948	879	20.3757	21.1395	21.3347	8.96316	9.00304	8.93799
ENSG00000126391	1950.75	738.064	1.3913	2.56e-112	2.14e-110	FRMD8	chr11	+	65154070	65180996	3723	protein_coding	FERM_domain_containing_8	2002	1750	2112	762	748	725	25.4898	23.1954	25.0004	10.2891	10.4447	10.8393
ENSG00000100385	17.7953	1.5966	1.3907	4.1e-05	0.00023532	IL2RB	chr22	-	37521878	37571094	4113	protein_coding	interleukin_2_receptor_beta	16	21	16	4	1	0	0.184398	0.251952	0.171438	0.0488897	0.0126394	0
ENSG00000075711	6880.61	2617.67	1.3903	0	0	DLG1	chr3	-	196769431	197026171	5034	protein_coding	discs_large_homolog_1_(Drosophila)	6758	6657	7228	2708	2697	2525	63.6357	65.2563	63.2776	27.0428	27.8518	27.9193
ENSG00000105894	141.169	48.2208	1.3887	1.48e-11	1.68e-10	PTN	chr7	-	136912088	137028611	1614	protein_coding	pleiotrophin	131	160	130	53	44	49	3.84737	4.89186	3.54965	1.65078	1.41721	1.68985
ENSG00000138316	26.7981	4.57512	1.3884	3.67e-05	0.00021098	ADAMTS14	chr10	+	72432559	72522197	5269	protein_coding	ADAM_metallopeptidase_with_thrombospondin_type_1_motif_14	19	26	36	9	1	4	0.170931	0.243502	0.301106	0.0858679	0.00986637	0.0422559
ENSG00000124126	146.882	50.209	1.3878	1.66e-11	1.86e-10	PREX1	chr20	-	47240790	47444420	6737	protein_coding	phosphatidylinositol-345-trisphosphate-dependent_Rac_exchange_factor_1	132	162	145	42	64	46	0.928759	1.1866	0.948521	0.3134	0.493854	0.380055
ENSG00000138942	2681.69	1022.87	1.3808	9.42e-134	9.89e-132	RNF185	chr22	+	31556168	31602999	3165	protein_coding	ring_finger_protein_185	2566	2633	2847	1021	1111	967	38.4307	41.052	39.6423	16.2169	18.2484	17.0062
ENSG00000078804	1441.84	547.154	1.3783	6.36e-74	3.48e-72	TP53INP2	chr20	+	33292094	33301243	4184	protein_coding	tumor_protein_p53_inducible_nuclear_protein_2	1463	1416	1440	608	577	477	16.5748	16.7005	15.1676	7.30514	7.16918	6.34574
ENSG00000117984	4108.09	1574.22	1.3778	1.24e-206	2.18e-204	CTSD	chr11	-	1773982	1785222	2123	protein_coding	cathepsin_D	4102	3970	4248	1642	1571	1554	91.5886	92.2779	88.182	38.8812	38.4691	40.7433
ENSG00000165175	4494.11	1726.28	1.3752	1e-236	2.09e-234	MID1IP1	chrX	+	38660685	38665790	2536	protein_coding	MID1_interacting_protein_1	4539	4124	4840	1824	1764	1644	84.8412	80.2466	84.1088	36.157	36.1605	36.0835
ENSG00000182752	142.704	49.809	1.3738	8.12e-12	9.3e-11	PAPPA	chr9	+	118916083	119164601	10959	protein_coding	pregnancy-associated_plasma_protein_A_pappalysin_1	150	133	145	45	46	59	0.648808	0.598878	0.583099	0.206423	0.218209	0.299666
ENSG00000182487	21.381	3.27056	1.3733	5.03e-05	0.00028358	NCF1B	chr7	+	72634611	72649979	1516	pseudogene	neutrophil_cytosolic_factor_1B_pseudogene	20	15	30	4	4	2	0.625355	0.488258	0.872102	0.132641	0.137166	0.0734322
ENSG00000187193	113.921	37.5559	1.3709	5.28e-09	4.89e-08	MT1X	chr16	+	56716336	56718108	1727	protein_coding	metallothionein_1X	120	111	110	45	50	20	3.29371	3.17167	2.80702	1.3099	1.50509	0.644604
ENSG00000122254	958.508	364.9	1.3706	1.76e-60	8.18e-59	HS3ST2	chr16	+	22825498	22927659	2314	protein_coding	heparan_sulfate_(glucosamine)_3-O-sulfotransferase_2	946	937	991	402	367	338	19.3787	19.9818	18.8736	8.73331	8.24495	8.13035
ENSG00000109193	203.397	73.5693	1.3647	2.06e-15	2.88e-14	SULT1E1	chr4	-	70676498	70725870	1780	protein_coding	sulfotransferase_family_1E_estrogen-preferring_member_1	206	202	201	86	64	73	5.48584	5.60001	4.97647	2.42882	1.86916	2.28275
ENSG00000172927	324.222	120.782	1.3645	1.64e-23	3.26e-22	MYEOV	chr11	+	69061605	69182494	2468	protein_coding	myeloma_overexpressed	301	315	358	130	119	117	5.78119	6.29829	6.39268	2.64798	2.50661	2.63874
ENSG00000205108	31.3207	6.94887	1.3639	2.77e-05	0.00016308	FAM205A	chr9	-	34723052	34729464	4225	protein_coding	family_with_sequence_similarity_205_member_A	25	41	27	6	8	7	0.280485	0.478867	0.281632	0.0713906	0.0984348	0.0922204
ENSG00000182578	54.1637	15.8634	1.3617	1.67e-06	1.17e-05	CSF1R	chr5	-	149432854	149492935	3989	protein_coding	colony_stimulating_factor_1_receptor	42	63	57	16	16	16	0.499093	0.779352	0.629732	0.201638	0.208517	0.22326
ENSG00000206075	27612.7	10747.9	1.3596	0	0	SERPINB5	chr18	+	61143994	61172318	2783	protein_coding	serpin_peptidase_inhibitor_clade_B_(ovalbumin)_member_5	27521	26025	29357	11396	11012	10172	468.756	461.461	464.883	205.852	205.702	203.446
ENSG00000196196	31.3242	6.82453	1.3594	3.18e-05	0.00018517	HRCT1	chr9	+	35906189	35907138	950	protein_coding	histidine_rich_carboxyl_terminus_1	31	30	33	8	11	2	1.5468	1.55831	1.53086	0.423334	0.601942	0.117182
ENSG00000105519	181.031	65.0589	1.3586	2.92e-13	3.67e-12	CAPS	chr19	+	5911718	5915888	3515	protein_coding	calcyphosine	200	155	189	54	68	74	2.69712	2.17602	2.36964	0.772298	1.0057	1.17182
ENSG00000122378	1454.64	564.102	1.3533	2.43e-89	1.59e-87	FAM213A	chr10	+	82167585	82192753	2058	protein_coding	family_with_sequence_similarity_213_member_A	1418	1371	1581	602	557	550	32.6608	32.8738	33.8557	14.7051	14.07	14.8755
ENSG00000248206	16.9003	1.32633	1.3516	6.14e-05	0.00034132	RP11-739P1.2	chr4	+	184908831	184909903	622	sense_intronic	-	11	25	14	0	3	1	0.838297	1.98338	0.991934	0	0.250736	0.0894881
ENSG00000204103	695.186	267.301	1.3488	1.15e-42	3.99e-41	MAFB	chr20	-	39314488	39317880	3393	protein_coding	v-maf_musculoaponeurotic_fibrosarcoma_oncogene_homolog_B_(avian)	687	675	723	261	301	248	9.59773	9.81697	9.39074	3.86699	4.61177	4.0684
ENSG00000261452	81.941	26.1597	1.3486	1.9e-07	1.49e-06	RP11-509E16.1	chr2	+	25380063	25382006	1944	lincRNA	-	66	87	93	40	21	19	1.60932	2.20841	2.1083	1.03438	0.561576	0.544018
ENSG00000141574	546.15	209.452	1.3481	3.66e-36	1.07e-34	SECTM1	chr17	-	80278900	80291950	2235	protein_coding	secreted_and_transmembrane_1	519	521	601	207	221	206	11.0074	11.5032	11.8507	4.65596	5.14044	5.13033
ENSG00000151338	319.843	118.31	1.3466	2.37e-17	3.71e-16	MIPOL1	chr14	+	37667118	38021566	7434	protein_coding	mirror-image_polydactyly_1	313	344	298	148	128	85	1.9958	2.28346	1.7666	1.00082	0.895103	0.636432
ENSG00000132854	715.467	275.46	1.3425	7.1e-38	2.17e-36	KANK4	chr1	-	62702651	62785085	4665	protein_coding	KN_motif_and_ankyrin_repeat_domains_4	765	702	673	278	302	255	7.7733	7.42579	6.35783	2.99578	3.36543	3.0426
ENSG00000167165	13.824	0.643821	1.3422	5.67e-05	0.00031711	UGT1A6	chr2	+	234600253	234681946	2479	protein_coding	UDP_glucuronosyltransferase_1_family_polypeptide_A6	15	16	10	1	1	0	0.286821	0.318494	0.177774	0.0202787	0.0209705	0
ENSG00000120306	847.4	329.733	1.3368	2.1e-50	8.23e-49	CYSTM1	chr5	+	139554227	139661637	1334	protein_coding	cysteine-rich_transmembrane_module_containing_1	807	838	897	338	362	300	28.6757	30.9988	29.6334	12.7373	14.1071	12.5176
ENSG00000205420	321698	127381	1.3353	0	0	KRT6A	chr12	-	52880958	52887041	2310	protein_coding	keratin_6A	316166	306532	343073	137042	129463	119731	6487.82	6548.19	6545.15	2982.35	2913.53	2885.03
ENSG00000167642	10737.7	4246.79	1.3352	0	0	SPINT2	chr19	+	38734675	38783254	3807	protein_coding	serine_peptidase_inhibitor_Kunitz_type_2	10258	10336	11652	4338	4270	4246	127.725	133.976	134.885	57.2826	58.3083	62.0802
ENSG00000186442	12.6565	0	1.3295	4.08e-05	0.00023384	KRT3	chr12	-	53183469	53189901	2319	protein_coding	keratin_3	6	16	16	0	0	0	0.122644	0.340468	0.304064	0	0	0
ENSG00000197822	35.8926	8.46809	1.3247	4.39e-05	0.0002505	OCLN	chr5	+	68788119	68853931	6438	protein_coding	occludin	45	19	45	14	7	5	0.331327	0.145633	0.30804	0.109318	0.0565239	0.043229
ENSG00000259828	20.285	3.33066	1.3208	9.73e-05	0.00051993	RP11-63E9.1	chr6	+	141768148	141772143	3996	lincRNA	-	16	21	24	2	4	4	0.189797	0.259329	0.264686	0.0251606	0.0520379	0.0557173
ENSG00000256654	14.3852	0.673869	1.3202	7.07e-05	0.00038887	RP11-429A20.4	chr12	+	5132848	5134758	723	lincRNA	-	24	9	10	0	1	1	1.57351	0.614273	0.609547	0	0.071903	0.076987
ENSG00000159708	12.3458	0	1.3175	4.67e-05	0.00026492	LRRC36	chr16	+	67360701	67419106	2395	protein_coding	leucine_rich_repeat_containing_36	19	8	10	0	0	0	0.376049	0.164832	0.184009	0	0	0
ENSG00000234465	273.209	103.649	1.3171	4.2e-16	6.15e-15	PINLYP	chr19	+	44080952	44088116	2587	protein_coding	phospholipase_A2_inhibitor_and_LY6/PLAUR_domain_containing	240	272	309	84	107	121	4.39755	5.18836	5.2639	1.6323	2.15017	2.60342
ENSG00000048471	2959.47	1180.68	1.3163	6.24e-130	6.17e-128	SNX29	chr16	+	12070594	12668146	8171	protein_coding	sorting_nexin_29	3060	2724	3101	1294	1232	1058	17.7518	16.4509	16.7252	7.96114	7.83828	7.20719
ENSG00000101190	1088.07	432.774	1.3131	9.25e-63	4.49e-61	TCFL5	chr20	-	61472467	61493115	2456	protein_coding	transcription_factor-like_5_(basic_helix-loop-helix)	1096	987	1188	454	420	436	21.1533	19.8311	21.3174	9.29274	8.89009	9.88129
ENSG00000163629	6461.83	2605.46	1.3068	4.61e-267	1.12e-264	PTPN13	chr4	+	87515468	87736324	8573	protein_coding	protein_tyrosine_phosphatase_non-receptor_type_13_(APO-1/CD95_(Fas)-associated_phosphatase)	6295	6037	7088	2768	2566	2558	34.8064	34.7493	36.4365	16.2312	15.56	16.6082
ENSG00000133710	140.428	50.4666	1.3054	1.27e-09	1.24e-08	SPINK5	chr5	+	147405246	147516852	3656	protein_coding	serine_peptidase_inhibitor_Kazal_type_5	157	119	146	53	69	32	2.03559	1.60619	1.75992	0.728763	0.981134	0.487191
ENSG00000179241	813.367	321.926	1.3053	1.05e-38	3.28e-37	LDLRAD3	chr11	+	35965531	36253686	3798	protein_coding	low_density_lipoprotein_receptor_class_A_domain_containing_3	805	748	892	370	357	253	10.047	9.71861	10.3504	4.89737	4.88651	3.70784
ENSG00000141441	293.65	113.631	1.305	1.91e-19	3.25e-18	GAREM	chr18	-	29704840	30050447	7033	protein_coding	GRB2_associated_regulator_of_MAPK1	262	293	327	122	107	115	1.76586	2.05582	2.04905	0.872038	0.790913	0.91015
ENSG00000052126	1679.24	674.403	1.304	2.93e-94	2.03e-92	PLEKHA5	chr12	+	19282648	19529334	6487	protein_coding	pleckstrin_homology_domain_containing_family_A_member_5	1680	1591	1769	738	670	637	12.2761	12.1027	12.0179	5.71911	5.36928	5.46577
ENSG00000137193	784.054	311.662	1.3038	2.97e-44	1.07e-42	PIM1	chr6	+	37137979	37143202	2650	protein_coding	pim-1_oncogene	733	791	827	346	318	282	13.1115	14.7295	13.7532	6.56367	6.23831	5.92323
ENSG00000188906	132.235	48.6762	1.3027	9.67e-11	1.03e-09	LRRK2	chr12	+	40590546	40763087	9158	protein_coding	leucine-rich_repeat_kinase_2	133	124	140	43	53	51	0.688409	0.668157	0.673709	0.236039	0.300857	0.309974
ENSG00000248596	31.4247	7.32206	1.3027	6.9e-05	0.0003802	RP11-844P9.2	chr5	-	175570088	175626298	3632	processed_transcript	-	29	41	23	8	4	10	0.378484	0.557052	0.279079	0.110729	0.0572532	0.153253
ENSG00000260231	202.09	77.0895	1.3003	4.85e-15	6.64e-14	RP4-659J6.2	chr7	+	139877061	139879440	2380	antisense	-	204	187	216	84	81	69	4.06302	3.87723	3.99965	1.77427	1.76927	1.61372
ENSG00000156299	632.772	252.716	1.2958	4.59e-39	1.46e-37	TIAM1	chr21	-	32490734	32932290	7200	protein_coding	T-cell_lymphoma_invasion_and_metastasis_1	649	591	659	255	260	250	4.27276	4.05053	4.03365	1.78043	1.87727	1.93269
ENSG00000105810	14790.4	6010.61	1.2948	1.65e-247	3.73e-245	CDK6	chr7	-	92234235	92465908	11612	protein_coding	cyclin-dependent_kinase_6	15288	13410	15734	6177	6549	5501	62.4079	56.9874	59.7142	26.7416	29.3193	26.3688
ENSG00000229512	24.2408	4.91448	1.2937	0.00011249	0.00059378	AC068580.5	chr11	-	1784239	1784979	252	sense_intronic	-	31	17	25	5	7	3	5.83119	3.32894	4.37205	0.997438	1.44405	0.662638
ENSG00000178623	14.4499	1.01287	1.2926	0.00011274	0.00059492	GPR35	chr2	+	241544848	241570676	2249	protein_coding	G_protein-coupled_receptor_35	20	13	10	1	0	2	0.421538	0.285241	0.195955	0.0223525	0	0.049499
ENSG00000046889	13.4446	0.695282	1.2919	9.99e-05	0.00053237	PREX2	chr8	+	68864353	69149265	10750	protein_coding	phosphatidylinositol-345-trisphosphate-dependent_Rac_exchange_factor_2	14	15	11	0	0	2	0.0617327	0.0688557	0.0450951	0	0	0.0103556
ENSG00000235897	64.4413	21.4818	1.2918	8.43e-07	6.16e-06	TM4SF19-AS1	chr3	+	196045201	196052441	1829	antisense	TM4SF19_antisense_RNA_1	63	65	65	20	24	21	1.63276	1.75371	1.56619	0.549709	0.682155	0.639089
ENSG00000080854	20.7164	3.62684	1.2903	0.00013915	0.00072072	IGSF9B	chr11	-	133785185	133826880	7309	protein_coding	immunoglobulin_superfamily_member_9B	20	14	29	3	5	3	0.129708	0.0945208	0.174858	0.0206338	0.0355629	0.0228465
ENSG00000118777	82.8948	27.7055	1.2901	6.81e-07	5.02e-06	ABCG2	chr4	-	89011416	89152474	4479	protein_coding	ATP-binding_cassette_sub-family_G_(WHITE)_member_2	82	85	81	35	37	13	0.867818	0.936473	0.796983	0.392829	0.429444	0.161554
ENSG00000021355	960.394	385.763	1.2843	1.88e-36	5.55e-35	SERPINB1	chr6	-	2832566	2842240	2619	protein_coding	serpin_peptidase_inhibitor_clade_B_(ovalbumin)_member_1	1001	970	900	371	459	340	18.1173	18.2765	15.1444	7.12123	9.11093	7.22602
ENSG00000115461	88.8248	30.1906	1.2789	9.51e-07	6.91e-06	IGFBP5	chr2	-	217536828	217560248	6215	protein_coding	insulin-like_growth_factor_binding_protein_5	97	54	119	21	38	32	0.739821	0.428756	0.843823	0.169861	0.317854	0.286592
ENSG00000130600	218.327	85.0598	1.278	1.72e-15	2.43e-14	H19	chr11	-	2016406	2022700	2348	processed_transcript	H19_imprinted_maternally_expressed_transcript_(non-protein_coding)	228	203	224	90	90	78	4.60291	4.26634	4.20431	1.92691	1.99264	1.84906
ENSG00000106089	531.276	213.907	1.2752	3.44e-28	7.85e-27	STX1A	chr7	-	73113536	73134002	2095	protein_coding	syntaxin_1A_(brain)	578	464	554	204	212	230	13.0779	10.9293	11.6539	4.89511	5.26062	6.11082
ENSG00000196622	12.0571	0.347641	1.2722	0.00010258	0.00054565	RIMBP3	chr22	-	20456003	20461786	5784	protein_coding	RIMS_binding_protein_3	15	11	10	0	0	1	0.12293	0.0938473	0.0761933	0	0	0.00962337
ENSG00000143153	2206.79	906.565	1.2699	7.13e-79	4.1e-77	ATP1B1	chr1	+	169074935	169101960	2608	protein_coding	ATPase_Na+/K+_transporting_beta_1_polypeptide	2062	2250	2302	910	1016	823	37.478	42.5728	38.8994	17.5408	20.2522	17.565
ENSG00000103522	21.0506	3.61406	1.2691	0.0001837	0.00093152	IL21R	chr16	+	27413483	27462115	3365	protein_coding	interleukin_21_receptor	28	17	18	2	7	2	0.394429	0.249299	0.23574	0.0298787	0.108143	0.0330827
ENSG00000147100	6418.25	2655.07	1.2682	2.29e-215	4.29e-213	SLC16A2	chrX	+	73641085	73753752	4363	protein_coding	solute_carrier_family_16_member_2_(thyroid_hormone_transporter)	6359	6145	6756	2810	2853	2393	69.0875	69.5015	68.2417	32.3771	33.994	30.529
ENSG00000116260	11750.3	4880.74	1.2654	0	0	QSOX1	chr1	+	180123969	180173165	9311	protein_coding	quiescin_Q6_sulfhydryl_oxidase_1	11809	11019	12450	5114	4925	4746	60.1191	58.3987	58.9275	27.6109	27.4976	28.3718
ENSG00000141664	1154.1	474.238	1.2651	7.32e-60	3.37e-58	ZCCHC2	chr18	+	60190240	60254942	5959	protein_coding	zinc_finger_CCHC_domain_containing_2	1182	1083	1198	496	519	424	9.40243	8.96835	8.8599	4.18432	4.52772	3.96048
ENSG00000160285	13303.1	5527.77	1.2647	0	0	LSS	chr21	-	47608055	47648738	4936	protein_coding	lanosterol_synthase_(23-oxidosqualene-lanosterol_cyclase)	13225	12149	14622	5839	5512	5394	127.004	121.457	130.55	59.4675	58.0523	60.8263
ENSG00000148600	258.855	102.203	1.2523	3.1e-14	4.11e-13	CDHR1	chr10	+	85954410	85979377	5428	protein_coding	cadherin-related_family_member_1	273	236	268	125	117	70	2.38407	2.1455	2.17591	1.15767	1.12055	0.717817
ENSG00000137440	11517.6	4787.62	1.2518	6.48e-66	3.28e-64	FGFBP1	chr4	-	15937192	15940363	1359	protein_coding	fibroblast_growth_factor_binding_protein_1	11683	10521	12404	5009	4486	4986	407.503	382.028	402.242	185.288	171.603	204.215
ENSG00000128422	38255.8	16050.2	1.2513	0	0	KRT17	chr17	-	39775689	39781094	1834	protein_coding	keratin_17	37533	36624	40673	17409	16160	15100	970.085	985.426	977.355	477.189	458.065	458.283
ENSG00000073756	18769.2	7875.06	1.2509	0	0	PTGS2	chr1	-	186640923	186649559	4514	protein_coding	prostaglandin-endoperoxide_synthase_2_(prostaglandin_G/H_synthase_and_cyclooxygenase)	18567	17649	20153	8475	8046	7360	194.974	192.937	196.754	94.3832	92.6625	90.7553
ENSG00000197147	68.9763	23.3058	1.2496	4.23e-06	2.8e-05	LRRC8B	chr1	+	89990395	90063423	7593	protein_coding	leucine_rich_repeat_containing_8_family_member_B	55	52	103	28	25	18	0.343356	0.337946	0.597818	0.185379	0.171164	0.131952
ENSG00000100078	15.4124	1.5966	1.2419	0.00023181	0.0011563	PLA2G3	chr22	-	31530795	31536593	2697	protein_coding	phospholipase_A2_group_III	13	18	15	4	1	0	0.228485	0.329343	0.245107	0.0745582	0.0192754	0
ENSG00000076641	901.101	373.836	1.2406	1.49e-36	4.39e-35	PAG1	chr8	-	81882526	82024303	4387	protein_coding	phosphoprotein_associated_with_glycosphingolipid_microdomains_1	862	882	960	381	450	305	9.31398	9.92107	9.64382	4.3659	5.33249	3.86979
ENSG00000134317	74.4787	26.3318	1.2393	1.63e-06	1.14e-05	GRHL1	chr2	+	10085341	10142411	5400	protein_coding	grainyhead-like_1_(Drosophila)	78	65	81	17	29	33	0.684694	0.593987	0.661053	0.15826	0.279183	0.340154
ENSG00000157445	20.9138	3.60093	1.2368	0.00027154	0.0013419	CACNA2D3	chr3	+	54156574	55108584	3675	protein_coding	calcium_channel_voltage-dependent_alpha_2/delta_subunit_3	12	31	19	6	2	3	0.154782	0.416257	0.227846	0.0820749	0.0282916	0.045438
ENSG00000156381	499.599	207.06	1.2357	5.73e-29	1.35e-27	ANKRD9	chr14	-	102973179	102976136	1645	protein_coding	ankyrin_repeat_domain_9	487	470	544	235	196	197	14.0333	14.099	14.574	7.18155	6.19406	6.66586
ENSG00000143369	6621.65	2805.44	1.2355	5.24e-275	1.39e-272	ECM1	chr1	+	150480538	150486265	3066	protein_coding	extracellular_matrix_protein_1	6528	6370	6971	2934	2881	2686	100.926	102.524	100.2	48.1066	48.8491	48.7629
ENSG00000179761	24.1206	5.60113	1.235	0.00020225	0.0010184	PIPOX	chr17	+	27277531	27384234	2410	protein_coding	pipecolic_acid_oxidase	27	24	21	6	6	5	0.531059	0.491419	0.384014	0.125156	0.129425	0.11548
ENSG00000136002	2763.56	1168.94	1.2338	2.47e-115	2.13e-113	ARHGEF4	chr2	+	131594489	131804836	4788	protein_coding	Rho_guanine_nucleotide_exchange_factor_(GEF)_4	2818	2611	2862	1149	1237	1152	27.8986	26.9098	26.3427	12.0637	13.4308	13.3923
ENSG00000135709	484.894	201.228	1.2334	2.96e-28	6.76e-27	KIAA0513	chr16	+	85061375	85127836	7772	protein_coding	KIAA0513	483	478	492	205	202	202	2.94585	3.03496	2.78983	1.32598	1.35115	1.44669
ENSG00000246640	440.813	182.215	1.2304	4.41e-22	8.24e-21	RP11-1094H24.4	chr17	-	48127713	48133103	2533	processed_transcript	-	451	397	477	153	205	192	8.4399	7.73415	8.29905	3.0365	4.20731	4.21912
ENSG00000233117	64.797	21.9367	1.2296	8.32e-06	5.27e-05	LINC00702	chr10	-	4277752	4285981	446	lincRNA	long_intergenic_non-protein_coding_RNA_702	43	71	81	28	24	15	4.57014	7.85563	8.00379	3.15602	2.79745	1.87203
ENSG00000122420	23.9682	5.58835	1.2254	0.00023113	0.0011533	PTGFR	chr1	+	78769568	79005434	4450	protein_coding	prostaglandin_F_receptor_(FP)	26	21	25	5	8	4	0.276955	0.232872	0.247586	0.0564841	0.0934578	0.0500329
ENSG00000168350	15.9702	2.2791	1.2247	0.00031092	0.0015193	DEGS2	chr14	-	100612756	100626500	1890	protein_coding	delta(4)-desaturase_sphingolipid_2	17	14	17	3	3	1	0.426366	0.36553	0.396399	0.079795	0.0825173	0.0294506
ENSG00000167306	114.079	43.1171	1.2237	5.82e-08	4.83e-07	MYO5B	chr18	-	47349183	47721463	9505	protein_coding	myosin_VB	106	116	120	60	29	42	0.528627	0.602231	0.556384	0.317333	0.15861	0.245953
ENSG00000108813	33.8919	9.27907	1.2224	0.00014203	0.00073424	DLX4	chr17	+	48046334	48052321	2032	protein_coding	distal-less_homeobox_4	34	30	38	13	3	12	0.793142	0.728543	0.824148	0.321615	0.0767508	0.32871
ENSG00000099812	1946.56	828.052	1.2223	1.52e-88	9.86e-87	C19orf21	chr19	+	751126	764318	2871	protein_coding	chromosome_19_open_reading_frame_21	1845	1932	2062	872	872	767	30.462	33.2071	31.652	15.2686	15.7895	14.8702
ENSG00000138061	226.565	91.6825	1.2196	1.95e-13	2.48e-12	CYP1B1	chr2	-	38294116	38337044	5247	protein_coding	cytochrome_P450_family_1_subfamily_B_polypeptide_1	240	236	200	96	97	85	2.16818	2.21952	1.67983	0.919764	0.96105	0.901703
ENSG00000197057	12.0606	0.317592	1.2192	0.00017167	0.00087541	DTHD1	chr4	+	36283244	36347378	4335	protein_coding	death_domain_containing_1	20	8	8	1	0	0	0.218694	0.0910664	0.0813291	0.0115965	0	0
ENSG00000038295	235.898	95.6528	1.2153	3.58e-13	4.48e-12	TLL1	chr4	+	166794410	167025047	6708	protein_coding	tolloid-like_1	245	255	203	97	105	88	1.73129	1.87588	1.33367	0.726934	0.813732	0.730206
ENSG00000158201	432.869	181.639	1.2149	2.71e-24	5.53e-23	ABHD3	chr18	-	19230858	19284766	2080	protein_coding	abhydrolase_domain_containing_3	437	387	478	172	189	188	9.95896	9.18132	10.1277	4.15701	4.72372	5.03095
ENSG00000204677	10.5559	0	1.2111	0.00014496	0.00074846	FAM153C	chr5	+	177433406	177482560	1510	protein_coding	family_with_sequence_similarity_153_member_C	10	8	14	0	0	0	0.31392	0.261439	0.408598	0	0	0
ENSG00000169436	4374.79	1882.06	1.2108	3.61e-161	4.89e-159	COL22A1	chr8	-	139600478	139926249	6346	protein_coding	collagen_type_XXII_alpha_1	4330	4154	4649	2021	2005	1686	32.3432	32.3016	32.2853	16.0097	16.4248	14.7881
ENSG00000182612	115.528	44.7871	1.2108	2.75e-08	2.37e-07	TSPAN10	chr17	+	79604197	79615779	1896	polymorphic_pseudogene	tetraspanin_10	98	111	139	45	37	53	2.4501	2.88896	3.23089	1.19314	1.01449	1.55594
ENSG00000140545	7589.9	3276.81	1.209	2.47e-284	6.91e-282	MFGE8	chr15	-	89441916	89456642	1987	protein_coding	milk_fat_globule-EGF_factor_8_protein	7661	6987	8154	3436	3347	3146	182.761	173.52	180.85	86.9304	87.5676	88.1285
ENSG00000152931	44.8601	14.5371	1.2076	4.24e-05	0.00024259	PART1	chr5	+	59783540	59843484	2316	processed_transcript	prostate_androgen-regulated_transcript_1_(non-protein_coding)	55	41	38	16	13	15	1.12569	0.87358	0.723087	0.347294	0.291803	0.360503
ENSG00000137819	29.3894	7.17182	1.2053	0.00027954	0.0013765	PAQR5	chr15	+	69591286	69700119	5480	protein_coding	progestin_and_adipoQ_receptor_family_member_V	43	21	24	13	4	5	0.371949	0.189102	0.193008	0.119256	0.0379459	0.0507861
ENSG00000142733	1586.49	682.305	1.2039	1.15e-62	5.58e-61	MAP3K6	chr1	-	27681675	27693383	4309	protein_coding	mitogen-activated_protein_kinase_kinase_kinase_6	1719	1397	1649	713	677	676	18.9102	15.9984	16.8651	8.3182	8.16766	8.73224
ENSG00000205352	1527.73	655.523	1.2035	7.33e-53	2.99e-51	PRR13	chr12	+	53835389	53840429	1375	protein_coding	proline_rich_13	1544	1499	1534	758	582	647	53.228	53.7968	49.1663	27.713	22.0042	26.1913
ENSG00000233221	21.3168	3.97448	1.2028	0.00039689	0.0018955	AC133785.1	chr2	-	131588551	131594567	2824	processed_transcript	-	36	11	17	3	5	4	0.604274	0.192214	0.265295	0.0534039	0.092043	0.0788408
ENSG00000101871	872.251	373.36	1.2027	8.84e-44	3.14e-42	MID1	chrX	-	10413350	10851773	6463	protein_coding	midline_1_(Opitz/BBB_syndrome)	848	819	954	425	378	331	6.21953	6.25327	6.50518	3.30576	3.04049	2.85069
ENSG00000169908	2335.16	1014.15	1.1962	7.33e-108	5.9e-106	TM4SF1	chr3	-	149086809	149095652	3115	protein_coding	transmembrane_4_L_six_family_member_1	2289	2180	2548	1070	995	1006	34.8324	34.5347	36.0485	17.268	16.6054	17.9761
ENSG00000106258	45.93	14.7818	1.1938	6.89e-05	0.00037954	CYP3A5	chr7	-	99245817	99277621	3320	protein_coding	cytochrome_P450_family_3_subfamily_A_polypeptide_5	59	27	53	18	15	12	0.842383	0.401313	0.703531	0.272553	0.234876	0.201186
ENSG00000168481	29.6937	7.97866	1.1938	0.00025316	0.0012588	LGI3	chr8	-	22004338	22014597	4420	protein_coding	leucine-rich_repeat_LGI_family_member_3	33	27	29	10	3	11	0.353906	0.301439	0.289149	0.113735	0.0352845	0.138524
ENSG00000236969	10.8123	0	1.1911	0.00017481	0.00088921	GGT8P	chr2	+	91963970	91969195	532	pseudogene	gamma-glutamyltransferase_8_pseudogene	15	11	6	0	0	0	1.33652	1.02032	0.497033	0	0	0
ENSG00000053254	2330.24	1016.05	1.1898	7.67e-110	6.3e-108	FOXN3	chr14	-	89591215	90085493	7832	protein_coding	forkhead_box_N3	2339	2158	2503	1091	1039	951	14.1564	13.5968	14.0842	7.00275	6.89649	6.75871
ENSG00000140199	835.455	360.717	1.1841	1.6e-33	4.34e-32	SLC12A6	chr15	-	34525460	34630261	5407	protein_coding	solute_carrier_family_12_(potassium/chloride_transporters)_member_6	912	800	788	386	390	319	7.99529	7.30115	6.42266	3.58878	3.74968	3.2839
ENSG00000243566	224.148	93.8198	1.1841	1.45e-13	1.85e-12	UPK3B	chr7	+	76139745	76648340	1608	protein_coding	uroplakin_3B	207	199	270	95	96	93	6.10211	6.10695	7.39985	2.96998	3.10363	3.21923
ENSG00000238266	586.857	253.354	1.1832	1.74e-30	4.31e-29	LINC00707	chr10	+	6821560	6884868	3070	processed_transcript	long_intergenic_non-protein_coding_RNA_707	562	589	608	269	243	255	8.67748	9.46748	8.72791	4.40484	4.11484	4.62336
ENSG00000257242	38.0872	12.1637	1.1813	9.89e-05	0.00052734	RP11-24B21.1	chr12	-	92378756	92536690	2201	protein_coding	uncharacterized_protein_LOC256021_isoform_1_	42	36	36	14	13	10	0.904534	0.807123	0.720821	0.31976	0.30705	0.252892
ENSG00000157985	1506.57	659.945	1.1795	7.5e-74	4.08e-72	AGAP1	chr2	+	236402733	237035198	6138	protein_coding	ArfGAP_with_GTPase_domain_ankyrin_repeat_and_PH_domain_1	1528	1398	1598	703	680	618	11.8003	11.2393	11.4735	5.75764	5.75927	5.60425
ENSG00000213903	1012.83	441.796	1.1794	8.17e-48	3.11e-46	LTB4R	chr14	+	24780656	24787242	4110	protein_coding	leukotriene_B4_receptor	943	965	1137	488	438	414	10.8759	11.5862	12.1917	5.9689	5.5401	5.60679
ENSG00000160712	3044.41	1346.14	1.1708	3.83e-129	3.77e-127	IL6R	chr1	+	154377669	154441926	5914	protein_coding	interleukin_6_receptor	2977	2974	3180	1432	1364	1284	23.8613	24.8152	23.6969	12.1725	11.99	12.0848
ENSG00000115718	21.8798	4.32626	1.1705	0.00056558	0.0026097	PROC	chr2	+	128176003	128186822	1853	protein_coding	protein_C_(inactivator_of_coagulation_factors_Va_and_VIIIa)	10	33	22	5	2	6	0.255812	0.878812	0.52323	0.135647	0.05611	0.180232
ENSG00000225190	5505.21	2440.56	1.1699	4.37e-224	8.48e-222	PLEKHM1	chr17	-	43513266	43568115	5263	protein_coding	pleckstrin_homology_domain_containing_family_M_(with_RUN_domain)_member_1	5421	5189	5924	2590	2513	2296	48.825	48.6528	49.6052	24.739	24.8224	24.2825
ENSG00000126950	11.3048	0.665233	1.169	0.00037141	0.0017852	TMEM35	chrX	+	100333709	100351353	2195	protein_coding	transmembrane_protein_35	10	11	13	1	0	1	0.215954	0.247295	0.261008	0.0229024	0	0.0253584
ENSG00000154319	1133.73	499.509	1.1679	1.25e-55	5.36e-54	FAM167A	chr8	-	11278972	11332224	4094	protein_coding	family_with_sequence_similarity_167_member_A	1095	1089	1220	512	534	468	12.6783	13.1262	13.1328	6.28693	6.78077	6.36288
ENSG00000141401	119.017	48.1735	1.1678	2.01e-08	1.75e-07	IMPA2	chr18	+	11981024	12030876	1616	protein_coding	inositol(myo)-1(or_4)-monophosphatase_2	106	115	137	56	42	48	3.10928	3.51167	3.73615	1.74206	1.35112	1.65331
ENSG00000176532	28.2213	7.61824	1.1677	0.00037217	0.0017873	PRR15	chr7	+	29603427	29606911	1678	protein_coding	proline_rich_15	20	37	27	9	5	9	0.564981	1.0881	0.709116	0.269629	0.154904	0.298543
ENSG00000104419	26965.8	11990.1	1.1668	0	0	NDRG1	chr8	-	134249414	134314265	3983	protein_coding	N-myc_downstream_regulated_1	26584	26132	28172	12859	12542	10973	316.378	323.757	311.711	162.298	163.697	153.345
ENSG00000135480	1671.34	739.475	1.1664	5.99e-78	3.42e-76	KRT7	chr12	+	52626304	52645970	1754	protein_coding	keratin_7	1613	1622	1781	785	731	724	43.5914	45.633	44.7486	22.4986	21.6657	22.9755
ENSG00000196872	45.262	15.2842	1.1664	7.88e-05	0.00042857	KIAA1211L	chr2	-	99410309	99552722	3907	protein_coding	KIAA1211-like	53	37	46	10	19	17	0.643026	0.467321	0.518871	0.128669	0.252811	0.242193
ENSG00000187098	161.958	67.4667	1.1652	1.48e-10	1.56e-09	MITF	chr3	+	69788586	70017488	4814	protein_coding	microphthalmia-associated_transcription_factor	171	156	158	65	70	69	1.68378	1.5991	1.44643	0.678772	0.755923	0.797809
ENSG00000258602	43.0246	14.43	1.1652	8.39e-05	0.00045382	RP11-7F17.7	chr14	+	77425981	77432145	581	lincRNA	-	42	35	53	16	18	10	3.42664	2.97269	4.02018	1.3844	1.61058	0.958031
ENSG00000173641	11.2725	0.665233	1.1648	0.00038663	0.0018503	HSPB7	chr1	-	16340523	16346089	2892	protein_coding	heat_shock_27kDa_protein_family_member_7_(cardiovascular)	12	9	13	1	0	1	0.196688	0.153568	0.198103	0.0173827	0	0.0192467
ENSG00000006459	1516.35	670.926	1.1613	2.58e-57	1.13e-55	JHDM1D	chr7	-	139784546	139876835	9272	protein_coding	jumonji_C_domain_containing_histone_demethylase_1_homolog_D_(S._cerevisiae)	1560	1448	1538	707	746	584	7.9753	7.70642	7.31018	3.83321	4.18264	3.50586
ENSG00000136826	2075.81	921.583	1.1606	7.63e-76	4.28e-74	KLF4	chr9	-	110247133	110252763	2813	protein_coding	Kruppel-like_factor_4_(gut)	2067	2041	2113	928	1020	846	34.8311	35.8039	33.1036	16.5842	18.8502	16.74
ENSG00000129451	102.635	41.3493	1.1562	1.3e-07	1.04e-06	KLK10	chr19	-	51515995	51523431	3111	protein_coding	kallikrein-related_peptidase_10	101	106	100	43	38	44	1.53892	1.68137	1.41659	0.69484	0.634993	0.787242
ENSG00000137709	29.9853	8.6698	1.1561	0.00035575	0.0017164	POU2F3	chr11	+	120107349	120190653	3013	protein_coding	POU_class_2_homeobox_3	30	21	40	8	6	12	0.471974	0.343936	0.585068	0.133477	0.103523	0.221686
ENSG00000255414	9.94332	0	1.1545	0.00025398	0.0012623	AP000783.2	chr11	+	123325106	123331118	2471	processed_transcript	-	12	7	11	0	0	0	0.230199	0.139792	0.196185	0	0	0
ENSG00000006468	197.27	82.2947	1.1542	7.82e-10	7.71e-09	ETV1	chr7	-	13930853	14031050	6752	protein_coding	ets_variant_1	206	160	229	116	69	66	1.44621	1.16935	1.49468	0.863658	0.531254	0.544086
ENSG00000174807	25.3782	6.90154	1.1497	0.00047333	0.0022213	CD248	chr11	-	66081958	66084515	2558	protein_coding	CD248_molecule_endosialin	21	28	27	9	6	6	0.389148	0.540151	0.465167	0.176872	0.121937	0.130559
ENSG00000221890	27.2299	7.00482	1.1459	0.00058543	0.002693	NPTXR	chr22	-	39214457	39239987	5784	protein_coding	neuronal_pentraxin_receptor	34	27	20	2	11	8	0.278642	0.230352	0.152387	0.0173827	0.0988666	0.076987
ENSG00000160796	1636.05	734.143	1.1454	6.21e-63	3.02e-61	NBEAL2	chr3	+	47021173	47051193	8827	protein_coding	neurobeachin-like_2	1626	1493	1800	697	795	729	8.73179	8.34649	8.98679	3.9695	4.68209	4.59695
ENSG00000134202	563.814	250.235	1.1449	2.96e-29	7.04e-28	GSTM3	chr1	-	110276554	110284384	4128	protein_coding	glutathione_S-transferase_mu_3_(brain)	575	529	588	253	265	240	6.60274	6.32373	6.27744	3.08104	3.33727	3.23614
ENSG00000198729	2729.16	1228.61	1.1439	3.89e-110	3.21e-108	PPP1R14C	chr6	+	150464212	150571493	2152	protein_coding	protein_phosphatase_1_regulatory_(inhibitor)_subunit_14C	2685	2652	2849	1327	1269	1131	59.1423	60.8119	58.3439	30.9988	30.6552	29.2534
ENSG00000253476	24.4024	6.17207	1.1437	0.00060898	0.0027871	RP11-395I14.2	chr8	-	25283037	25284096	528	lincRNA	-	21	27	25	8	9	2	1.8853	2.52341	2.08666	0.76168	0.886123	0.210839
ENSG00000170412	609.916	270.939	1.1427	9.21e-30	2.22e-28	GPRC5C	chr17	+	72420990	72447792	2988	protein_coding	G_protein-coupled_receptor_family_C_group_5_member_C	622	597	608	298	274	250	9.86747	9.85941	8.96744	5.01363	4.76711	4.65709
ENSG00000141738	330.143	144.835	1.1416	8.66e-18	1.38e-16	GRB7	chr17	+	37894180	37903544	2243	protein_coding	growth_factor_receptor-bound_protein_7	333	325	331	149	138	151	7.03738	7.15009	6.50345	3.33944	3.19842	3.74717
ENSG00000127528	34.4071	9.92325	1.141	0.00046155	0.002171	KLF2	chr19	+	16435628	16438685	2018	protein_coding	Kruppel-like_factor_2_(lung)	27	17	62	9	11	10	0.634218	0.415705	1.35399	0.224201	0.283372	0.275826
ENSG00000100139	9505.5	4311.86	1.1382	0	0	MICALL1	chr22	+	38301664	38338829	4710	protein_coding	MICAL-like_1	9399	9011	10128	4583	4313	4169	94.5925	94.4081	94.765	48.9154	47.6041	49.2682
ENSG00000187689	472.712	209.167	1.1365	6.09e-21	1.09e-19	AMTN	chr4	+	71384257	71398459	1037	protein_coding	amelotin	521	424	473	248	193	194	23.8152	20.1764	20.1015	12.0223	9.67529	10.4131
ENSG00000060982	3835.6	1738.77	1.1362	1.15e-145	1.39e-143	BCAT1	chr12	-	24964295	25102393	8335	protein_coding	branched_chain_amino-acid_transaminase_1_cytosolic	3911	3611	3987	1813	1813	1644	22.2422	21.3786	21.0807	10.9347	11.3078	10.9787
ENSG00000164237	784.141	351.742	1.1361	4.7e-36	1.37e-34	CMBL	chr5	-	10275987	10308138	2335	protein_coding	carboxymethylenebutenolidase_homolog_(Pseudomonas)	720	742	897	367	365	334	14.6164	15.681	16.9298	7.90125	8.12627	7.96187
ENSG00000133169	31.1395	9.2107	1.1358	0.00044225	0.0020894	BEX1	chrX	-	102317579	102319168	864	protein_coding	brain_expressed_X-linked_1	33	17	45	11	9	8	1.81049	0.97094	2.29532	0.640023	0.54152	0.515385
ENSG00000109339	215.789	92.5033	1.1325	1.05e-10	1.12e-09	MAPK10	chr4	-	86936276	87515284	4107	protein_coding	mitogen-activated_protein_kinase_10	244	192	211	87	120	74	2.81618	2.30693	2.26414	1.06491	1.51894	1.00291
ENSG00000198768	240.004	104.044	1.1316	5.46e-12	6.32e-11	APCDD1L	chr20	-	57034157	57090187	3426	protein_coding	adenomatosis_polyposis_coli_down-regulated_1-like	203	238	281	92	126	97	2.80869	3.42805	3.61463	1.34995	1.91192	1.57594
ENSG00000227184	3138.23	1426.28	1.1313	1.4e-109	1.14e-107	EPPK1	chr8	-	144939497	144952632	7997	protein_coding	epiplakin_1	3094	2979	3349	1412	1562	1347	18.3396	18.3823	18.4558	8.87614	10.1541	9.37554
ENSG00000108823	21.1471	4.38636	1.1292	0.00088677	0.0039323	SGCA	chr17	+	48241575	48253292	1432	protein_coding	sarcoglycan_alpha_(50kDa_dystrophin-associated_glycoprotein)	10	23	31	3	2	8	0.331019	0.792578	0.954034	0.105316	0.072606	0.310959
ENSG00000058668	12895.2	5894.05	1.1274	0	0	ATP2B4	chr1	+	203595689	203713209	8968	protein_coding	ATPase_Ca++_transporting_plasma_membrane_4	12956	12192	13554	6239	6012	5613	68.4812	67.0867	66.6066	34.9732	34.8505	34.8382
ENSG00000072682	7971.48	3645.02	1.1262	4.89e-274	1.26e-271	P4HA2	chr5	-	131527531	131631008	3349	protein_coding	prolyl_4-hydroxylase_alpha_polypeptide_II	7903	7614	8406	3833	3745	3469	111.859	112.19	110.616	57.536	58.1329	57.656
ENSG00000233006	201.575	87.6437	1.1249	7.24e-12	8.33e-11	AC034220.3	chr5	-	131646978	131705608	1792	processed_transcript	-	212	192	200	93	95	78	5.60782	5.28714	4.91855	2.60892	2.75595	2.42277
ENSG00000140853	1069.81	484.955	1.1243	1.17e-44	4.24e-43	NLRC5	chr16	+	57023397	57117443	6886	protein_coding	NLR_family_CARD_domain_containing_5	1105	984	1123	509	536	427	7.60661	7.05156	7.18717	3.71593	4.04653	3.45157
ENSG00000204060	10.8995	0.673869	1.1224	0.00058526	0.002693	FOXO6	chr1	+	41827594	41849262	2398	protein_coding	forkhead_box_O6	8	10	15	0	1	1	0.158138	0.205782	0.275669	0	0.0216788	0.0232117
ENSG00000137033	344.684	152.933	1.1221	3.43e-16	5.05e-15	IL33	chr9	+	6215805	6257983	2641	protein_coding	interleukin_33	355	302	380	186	130	148	6.37171	5.64282	6.34104	3.54047	2.55894	3.11924
ENSG00000235863	90.2935	35.7648	1.121	6.89e-06	4.42e-05	B3GALT4	chr6	+	33244917	33246602	1686	protein_coding	UDP-Gal:betaGlcNAc_beta_13-galactosyltransferase_polypeptide_4	100	87	83	45	20	43	2.8115	2.54636	2.16953	1.34175	0.616677	1.4196
ENSG00000196155	616.344	278.223	1.1203	7.99e-27	1.75e-25	PLEKHG4	chr16	+	67311413	67323402	6949	protein_coding	pleckstrin_homology_domain_containing_family_G_(with_RhoGef_domain)_member_4	623	520	715	308	277	259	4.24973	3.69265	4.5345	2.22815	2.07225	2.07459
ENSG00000189320	73.1651	28.9971	1.12	6.37e-06	4.11e-05	FAM180A	chr7	-	135413096	135433594	1800	protein_coding	family_with_sequence_similarity_180_member_A	63	80	76	31	31	26	1.65907	2.19318	1.86074	0.865776	0.895312	0.804001
ENSG00000112893	5801.59	2663.23	1.1199	7.19e-213	1.32e-210	MAN2A1	chr5	+	109025067	109205326	5599	protein_coding	mannosidase_alpha_class_2A_member_1	5775	5527	6109	2828	2690	2553	48.8919	48.712	48.0845	25.3913	24.9762	25.3803
ENSG00000268358	49.8945	17.7133	1.1199	0.00013427	0.00069828	FLJ11235	chr5	+	111755280	111756310	1031	protein_coding	HCG1658703;_Putative_uncharacterized_protein_FLJ11235;_Uncharacterized_protein;_cDNA_FLJ11235_fis_clone_PLACE1008488_	51	30	71	21	20	13	2.34481	1.43589	3.0349	1.02395	1.00846	0.701844
ENSG00000185306	22.0103	5.63118	1.1191	0.00083565	0.0037206	C12orf56	chr12	-	64660217	64784972	3242	protein_coding	chromosome_12_open_reading_frame_56	29	17	20	5	6	6	0.424015	0.258758	0.271871	0.0775306	0.0962108	0.103013
ENSG00000089356	3971.01	1825.3	1.1166	4.55e-146	5.52e-144	FXYD3	chr19	+	35606732	35615228	1467	protein_coding	FXYD_domain_containing_ion_transport_regulator_3	3896	3776	4251	1991	1792	1750	125.888	127.016	127.705	68.2272	63.5029	66.3993
ENSG00000183570	53.6099	20.0995	1.1158	5.09e-05	0.00028681	PCBP3	chr21	+	47063608	47362368	2202	protein_coding	poly(rC)_binding_protein_3	56	56	48	24	18	19	1.2055	1.25495	0.960659	0.547911	0.424953	0.480277
ENSG00000185633	2391.2	1096.74	1.1153	8.43e-75	4.67e-73	NDUFA4L2	chr12	-	57628686	57634498	1200	protein_coding	NADH_dehydrogenase_(ubiquinone)_1_alpha_subcomplex_4-like_2	2377	2237	2568	1071	1244	1009	93.8953	91.9903	94.3103	44.8667	53.892	46.8021
ENSG00000132185	267.077	117.425	1.1144	3.61e-12	4.25e-11	FCRLA	chr1	+	161676762	161684142	2903	protein_coding	Fc_receptor-like_A	284	284	228	123	107	125	4.63732	4.82757	3.46125	2.12997	1.91612	2.39673
ENSG00000074527	1504.21	692.334	1.1075	7.1e-59	3.2e-57	NTN4	chr12	-	96051583	96184930	3615	protein_coding	netrin_4	1431	1424	1666	730	753	618	18.7641	19.4383	20.3101	10.1515	10.8286	9.51559
ENSG00000180611	292.328	130.307	1.1064	3.61e-14	4.77e-13	MB21D2	chr3	-	192514604	192635950	3368	protein_coding	Mab-21_domain_containing_2	286	269	324	156	141	100	4.02522	3.94128	4.23953	2.32846	2.17637	1.65266
ENSG00000049860	5091.17	2355.17	1.1058	2.31e-122	2.13e-120	HEXB	chr5	+	73935848	74018472	2021	protein_coding	hexosaminidase_B_(beta_polypeptide)	5155	4885	5227	2579	2490	2082	120.909	119.277	113.981	64.1507	64.0499	57.3416
ENSG00000148700	1683.34	777.546	1.1055	5.38e-75	3e-73	ADD3	chr10	+	111756126	111895323	4337	protein_coding	adducin_3_(gamma)	1637	1604	1814	813	797	746	17.8918	18.2504	18.4329	9.42361	9.55332	9.57426
ENSG00000076928	3941.61	1830.01	1.1024	4.07e-131	4.12e-129	ARHGEF1	chr19	+	42387228	42434302	3439	protein_coding	Rho_guanine_nucleotide_exchange_factor_(GEF)_1	4066	3616	4154	1859	1887	1795	56.0442	51.8864	53.2328	27.1746	28.525	29.0528
ENSG00000180758	430.68	195.64	1.1014	8.01e-21	1.42e-19	GPR157	chr1	-	9160364	9189229	5265	protein_coding	G_protein-coupled_receptor_157	405	436	450	216	204	174	3.6463	4.08644	3.76669	2.06239	2.01427	1.83953
ENSG00000159461	3137.24	1460.48	1.0972	2.37e-121	2.16e-119	AMFR	chr16	-	56395364	56459450	3600	protein_coding	autocrine_motility_factor_receptor_E3_ubiquitin_protein_ligase	3145	2998	3269	1561	1493	1374	41.4108	41.0948	40.0182	21.798	21.5597	21.2442
ENSG00000147573	15.4643	2.69962	1.0967	0.001224	0.0052538	TRIM55	chr8	+	67039131	67087720	2912	protein_coding	tripartite_motif_containing_55	15	18	13	2	1	5	0.244172	0.305027	0.196742	0.0345267	0.0178523	0.0955728
ENSG00000090530	1204.35	558.046	1.0962	1.34e-51	5.37e-50	LEPREL1	chr3	-	189674517	189840226	3509	protein_coding	leprecan-like_1	1208	1159	1245	614	547	531	16.3185	16.2989	15.6362	8.79633	8.10381	8.423
ENSG00000129465	388.258	177.133	1.0954	2.42e-19	4.09e-18	RIPK3	chr14	-	24805227	24809251	1930	protein_coding	receptor-interacting_serine-threonine_kinase_3	362	379	425	173	187	176	8.89093	9.69035	9.70458	4.50614	5.03697	5.07588
ENSG00000182551	1043.89	483.424	1.095	7.7e-44	2.74e-42	ADI1	chr2	-	3501690	3523507	3870	protein_coding	acireductone_dioxygenase_1	999	1003	1133	544	461	461	12.2363	12.7893	12.9022	7.0665	6.19263	6.63049
ENSG00000187867	82.5773	33.8466	1.0941	5.44e-06	3.54e-05	PALM3	chr19	-	14164177	14169971	2262	protein_coding	paralemmin_3	86	75	87	46	27	30	1.80219	1.63616	1.69501	1.02231	0.620521	0.738217
ENSG00000179046	222.853	99.5803	1.0937	6.54e-12	7.54e-11	TRIML2	chr4	-	189012427	189030757	1639	protein_coding	tripartite_motif_family-like_2	241	199	229	98	115	89	6.97002	5.99144	6.15746	3.00582	3.64758	3.0225
ENSG00000237330	12.9354	1.64392	1.0924	0.0011123	0.0048185	RNF223	chr1	-	1007126	1009687	1122	protein_coding	ring_finger_protein_223	8	14	17	1	3	1	0.337982	0.615733	0.667731	0.0448047	0.139	0.0496093
ENSG00000167757	40.8265	14.5371	1.0918	0.00027321	0.0013493	KLK11	chr19	-	51525472	51531295	1542	protein_coding	kallikrein-related_peptidase_11	39	29	56	16	13	15	1.19888	0.928049	1.60048	0.521617	0.438273	0.541455
ENSG00000158825	789.938	367.059	1.0872	1.03e-35	2.96e-34	CDA	chr1	+	20915441	20945401	963	protein_coding	cytidine_deaminase	801	741	829	398	353	361	39.4278	37.9708	37.9379	20.7765	19.0561	20.8659
ENSG00000117425	16.1584	3.01307	1.087	0.00137	0.005826	PTCH2	chr1	-	45285516	45308735	4298	protein_coding	patched_2	21	16	11	1	4	4	0.231605	0.183701	0.11279	0.0116963	0.0483815	0.0518023
ENSG00000183018	573.09	265.347	1.0866	1.4e-27	3.15e-26	SPNS2	chr17	+	4402133	4442330	3447	protein_coding	spinster_homolog_2_(Drosophila)	584	522	616	278	271	255	8.03096	7.47286	7.87562	4.05434	4.08708	4.1177
ENSG00000170266	4283.37	2010.55	1.0865	1.01e-141	1.17e-139	GLB1	chr3	-	33038100	33138722	2616	protein_coding	galactosidase_beta_1	4224	4199	4419	2100	2047	1944	76.5389	79.2074	74.4443	40.3551	40.6786	41.3632
ENSG00000182606	6347.24	2991.54	1.082	6.92e-211	1.23e-208	TRAK1	chr3	+	42055294	42267381	5536	protein_coding	trafficking_protein_kinesin_binding_1	6302	6009	6744	3219	3044	2808	53.9608	53.5628	53.6867	29.2308	28.5847	28.233
ENSG00000013563	255.419	115.044	1.0811	7.66e-12	8.79e-11	DNASE1L1	chrX	-	153629579	153640449	3008	protein_coding	deoxyribonuclease_I-like_1	276	256	231	138	116	96	4.34938	4.19971	3.38438	2.30631	2.00477	1.77643
ENSG00000242265	227.214	102.554	1.0809	1.59e-11	1.79e-10	PEG10	chr7	+	94285637	94299007	6618	protein_coding	paternally_expressed_10	258	196	228	103	99	108	1.84794	1.46146	1.51829	0.782396	0.777667	0.908349
ENSG00000170537	413.834	189.892	1.0794	1.17e-16	1.77e-15	TMC7	chr16	+	18995256	19075264	4499	protein_coding	transmembrane_channel-like_7	462	363	417	232	174	171	4.86768	3.98151	4.08475	2.59232	2.01057	2.11561
ENSG00000119138	1181.29	554.558	1.0793	1.51e-51	6.03e-50	KLF9	chr9	-	72999503	73029540	5185	protein_coding	Kruppel-like_factor_9	1147	1100	1304	572	574	534	10.486	10.4689	11.0834	5.54579	5.75504	5.73255
ENSG00000159263	138.148	60.9131	1.0761	3.33e-08	2.85e-07	SIM2	chr21	+	38071433	38122218	4442	protein_coding	single-minded_homolog_2_(Drosophila)	132	132	151	51	71	62	1.40861	1.4664	1.49811	0.577176	0.830931	0.776907
ENSG00000242419	30.4783	9.9488	1.0748	0.00075369	0.0033905	PCDHGC4	chr5	+	140864741	140892546	4623	protein_coding	protocadherin_gamma_subfamily_C_4	36	29	26	11	7	12	0.369126	0.30955	0.247853	0.119615	0.0787154	0.144482
ENSG00000104722	339.768	156.582	1.0737	3.37e-15	4.66e-14	NEFM	chr8	+	24770525	24776607	4020	protein_coding	neurofilament_medium_polypeptide	316	298	411	153	152	168	3.72612	3.65803	4.50569	1.91329	1.96564	2.32616
ENSG00000100342	1031.73	485.075	1.0735	1e-43	3.54e-42	APOL1	chr22	+	36649056	36663576	3000	protein_coding	apolipoprotein_L_1	1028	977	1092	515	522	435	16.2431	16.0705	16.0416	8.62983	9.04554	8.07093
ENSG00000239653	145.229	64.445	1.0712	1.61e-08	1.42e-07	PSMD6-AS2	chr3	+	63989698	63997824	2456	antisense	PSMD6_antisense_RNA_2	138	156	140	65	65	65	2.66346	3.13439	2.51215	1.33046	1.37585	1.47313
ENSG00000166670	1723.62	815.319	1.07	4.27e-66	2.17e-64	MMP10	chr11	-	102641234	102651359	1758	protein_coding	matrix_metallopeptidase_10_(stromelysin_2)	1708	1689	1770	888	811	773	46.0537	47.4098	44.371	25.3928	23.9821	24.4746
ENSG00000164400	2035.19	964.45	1.0695	9.96e-74	5.41e-72	CSF2	chr5	+	131409483	131411859	783	protein_coding	colony_stimulating_factor_2_(granulocyte-macrophage)	1976	1857	2290	1051	956	917	119.625	117.033	128.89	67.4772	63.4719	65.1873
ENSG00000106366	98855.6	47051.6	1.0693	0	0	SERPINE1	chr7	+	100770370	100782547	3190	protein_coding	serpin_peptidase_inhibitor_clade_E_(nexin_plasminogen_activator_inhibitor_type_1)_member_1	96480	97591	102300	49992	48453	44206	1433.65	1509.65	1413.29	787.819	789.615	771.341
ENSG00000111728	40.6734	14.2754	1.0675	0.0005358	0.0024813	ST8SIA1	chr12	-	22216707	22589975	2330	protein_coding	ST8_alpha-N-acetyl-neuraminide_alpha-28-sialyltransferase_1	23	50	49	11	16	16	0.467916	1.05894	0.926799	0.23733	0.356985	0.382226
ENSG00000135929	95.7293	40.2215	1.0672	9.48e-06	5.95e-05	CYP27A1	chr2	+	219646472	219680016	2566	protein_coding	cytochrome_P450_family_27_subfamily_A_polypeptide_1	81	80	129	33	56	33	1.49632	1.53848	2.21553	0.646508	1.13453	0.715835
ENSG00000102678	18.9108	3.60129	1.066	0.0016887	0.0070239	FGF9	chr13	+	22245522	22278637	4220	protein_coding	fibroblast_growth_factor_9_(glia-activating_factor)	23	21	12	1	9	1	0.258352	0.245564	0.125318	0.0119125	0.11087	0.01319
ENSG00000172594	211.836	95.8597	1.066	6.06e-10	6.04e-09	SMPDL3A	chr6	+	123110315	123130865	1851	protein_coding	sphingomyelin_phosphodiesterase_acid-like_3A	223	185	229	78	122	90	5.71076	4.932	5.45223	2.11838	3.42641	2.7064
ENSG00000214193	281.966	130.157	1.0659	2.75e-14	3.66e-13	SH3D21	chr1	+	36771988	36790484	3179	protein_coding	SH3_domain_containing_21	263	281	302	127	140	127	3.92158	4.36187	4.1866	2.0083	2.28941	2.22366
ENSG00000139219	17.4904	3.58402	1.0644	0.0017396	0.0072101	COL2A1	chr12	-	48366748	48398269	5071	protein_coding	collagen_type_II_alpha_1	13	23	16	3	7	1	0.121519	0.223816	0.13905	0.0297402	0.0717612	0.0109765
ENSG00000255860	15.4222	2.99166	1.0625	0.0017556	0.0072642	RP11-807H22.6	chr11	+	71883483	71889086	825	pseudogene	-	15	17	14	1	5	3	0.861853	1.01684	0.747858	0.0609344	0.315066	0.202406
ENSG00000115648	90.692	38.7784	1.0583	5.41e-06	3.52e-05	MLPH	chr2	+	238394071	238463961	3823	protein_coding	melanophilin	95	70	109	49	36	33	1.17792	0.903548	1.25651	0.64433	0.489535	0.480469
ENSG00000176597	4518.85	2164.36	1.0582	6.72e-154	8.73e-152	B3GNT5	chr3	+	182971032	183016292	4123	protein_coding	UDP-GlcNAc:betaGal_beta-13-N-acetylglucosaminyltransferase_5	4356	4366	4843	2288	2198	2073	50.0807	52.255	51.7662	27.8971	27.714	27.9861
ENSG00000126878	39.585	14.4172	1.0577	0.0004413	0.0020865	AIF1L	chr9	+	133971863	133998539	3515	protein_coding	allograft_inflammatory_factor_1-like	43	34	42	15	20	9	0.579881	0.477321	0.526586	0.214527	0.295794	0.142519
ENSG00000077782	826.599	392.009	1.0572	3.49e-30	8.55e-29	FGFR1	chr8	-	38268656	38326352	5900	protein_coding	fibroblast_growth_factor_receptor_1	774	830	875	380	382	422	6.21849	6.94198	6.53584	3.23778	3.36587	3.98122
ENSG00000213020	321.526	149.729	1.0558	4.78e-15	6.56e-14	ZNF611	chr19	-	53206066	53238326	4796	protein_coding	zinc_finger_protein_611	332	291	343	160	170	125	3.28137	2.99413	3.15181	1.67709	1.8427	1.45073
ENSG00000117016	369.018	172.999	1.0543	2.28e-16	3.39e-15	RIMS3	chr1	-	41086351	41131329	7235	protein_coding	regulating_synaptic_membrane_exocytosis_3	359	360	388	165	164	193	2.35208	2.45539	2.36341	1.14647	1.17839	1.48482
ENSG00000188641	122.272	54.3933	1.0543	1.88e-07	1.48e-06	DPYD	chr1	-	97543299	98386605	4412	protein_coding	dihydropyrimidine_dehydrogenase	119	103	147	56	60	49	1.27852	1.15202	1.46834	0.638071	0.70697	0.618182
ENSG00000151491	248.144	115.25	1.0503	2.52e-12	2.99e-11	EPS8	chr12	-	15773092	16035263	4061	protein_coding	epidermal_growth_factor_receptor_pathway_substrate_8	271	212	263	116	121	112	3.16324	2.57609	2.85409	1.43596	1.54895	1.53511
ENSG00000160145	64.212	26.0787	1.0494	8.37e-05	0.00045285	KALRN	chr3	+	123798870	124440036	10806	protein_coding	kalirin_RhoGEF_kinase	84	54	54	24	31	24	0.368477	0.246596	0.220229	0.111651	0.149136	0.123624
ENSG00000156113	4499.21	2172.38	1.0467	3.29e-140	3.74e-138	KCNMA1	chr10	-	78629359	79398353	11397	protein_coding	potassium_large_conductance_calcium-activated_channel_subfamily_M_alpha_member_1	4578	4221	4704	2235	2190	2152	19.0406	18.276	18.1896	9.85833	9.98939	10.5101
ENSG00000230662	22.0034	6.34787	1.0467	0.0017152	0.0071233	TNPO1P2	chr17	+	18363705	18366369	2665	pseudogene	transportin_1_pseudogene_2	19	23	24	5	5	9	0.33795	0.425881	0.39688	0.0943168	0.0975345	0.187975
ENSG00000070404	10283.8	4972.73	1.0462	2.43e-269	6.07e-267	FSTL3	chr19	+	676392	683385	2501	protein_coding	follistatin-like_3_(secreted_glycoprotein)	9933	9767	11192	5230	5126	4716	188.262	192.71	197.215	105.125	106.549	104.958
ENSG00000046651	988.178	472.926	1.0452	4.19e-35	1.17e-33	OFD1	chrX	+	13752832	13787480	4259	protein_coding	oral-facial-digital_syndrome_1	963	929	1077	560	458	419	10.718	10.7638	11.1443	6.60993	5.5904	5.47598
ENSG00000081052	23.4752	6.7342	1.0443	0.0018029	0.0074314	COL4A4	chr2	-	227867427	228028829	9895	protein_coding	collagen_type_IV_alpha_4	19	21	31	3	6	11	0.0910193	0.104728	0.138067	0.0152413	0.0315225	0.0618775
ENSG00000164251	2798.62	1351.43	1.0439	2.35e-87	1.49e-85	F2RL1	chr5	+	76114758	76131140	2914	protein_coding	coagulation_factor_II_(thrombin)_receptor-like_1	2795	2534	3087	1497	1318	1283	45.4661	42.9116	46.6866	25.8255	23.5132	24.5071
ENSG00000224276	9.39194	0	1.0436	0.00070136	0.003175	RP11-336K24.5	chr1	+	155961181	155971578	401	antisense	-	6	5	18	0	0	0	0.709255	0.615294	1.97821	0	0	0
ENSG00000118729	12.1738	1.62665	1.0397	0.0018353	0.0075479	CASQ2	chr1	-	116242628	116311402	2674	protein_coding	calsequestrin_2_(cardiac_muscle)	14	7	16	3	1	1	0.248178	0.12918	0.263696	0.0563996	0.0194412	0.0208159
ENSG00000134259	152.102	69.6467	1.0393	1.3e-08	1.17e-07	NGF	chr1	-	115828539	115880857	1047	protein_coding	nerve_growth_factor_(beta_polypeptide)	154	132	172	77	65	69	6.9722	6.22135	7.23981	3.69709	3.22739	3.66824
ENSG00000133477	2053.82	994.894	1.0387	4.15e-79	2.39e-77	FAM83F	chr22	+	40390953	40426043	2071	protein_coding	family_with_sequence_similarity_83_member_F	2046	1931	2190	1070	985	960	46.8297	46.0108	46.6025	25.9729	24.7253	25.8016
ENSG00000122042	1323.12	639.956	1.0371	1.95e-52	7.93e-51	UBL3	chr13	-	30338508	30424821	4384	protein_coding	ubiquitin-like_3	1260	1294	1417	673	649	617	13.6237	14.5654	14.2444	7.71722	7.6959	7.83376
ENSG00000087903	419.973	199.906	1.0364	8.19e-19	1.35e-17	RFX2	chr19	-	5993175	6199583	3993	protein_coding	regulatory_factor_X_2_(influences_HLA_class_II_expression)	420	409	430	228	199	180	4.98593	5.05454	4.74585	2.87046	2.59083	2.50916
ENSG00000198807	138.282	62.4401	1.036	1.88e-07	1.48e-06	PAX9	chr14	+	37126773	37148920	4514	protein_coding	paired_box_9	155	121	139	81	55	54	1.62767	1.32276	1.35706	0.902069	0.633412	0.665868
ENSG00000157978	1281	620.542	1.0353	3.22e-49	1.25e-47	LDLRAP1	chr1	+	25870071	25895377	4670	protein_coding	low_density_lipoprotein_receptor_adaptor_protein_1	1277	1163	1412	657	604	618	12.9619	12.2891	13.3249	7.07237	6.72366	7.36592
ENSG00000171621	2515.09	1225.4	1.0315	1.32e-94	9.24e-93	SPSB1	chr1	+	9352939	9429591	3120	protein_coding	splA/ryanodine_receptor_domain_and_SOCS_box_containing_1	2459	2379	2716	1297	1266	1152	37.3594	37.6268	38.3637	20.8979	21.0943	20.552
ENSG00000206140	22.068	6.20212	1.0308	0.0021328	0.0086422	TMEM191C	chr22	+	21820712	21825558	2593	processed_transcript	transmembrane_protein_191C	15	27	24	7	9	3	0.274211	0.513829	0.4079	0.13571	0.180437	0.0643983
ENSG00000046653	45.5922	17.9751	1.0295	0.00034343	0.001664	GPM6B	chrX	-	13789150	13956757	3957	protein_coding	glycoprotein_M6B	44	43	50	13	19	22	0.527087	0.536241	0.556864	0.165156	0.249616	0.309466
ENSG00000158258	13.9827	2.30051	1.0293	0.0022468	0.0090555	CLSTN2	chr3	+	139654027	140286919	4882	protein_coding	calsyntenin_2	13	21	7	3	2	2	0.126224	0.212265	0.0631896	0.0308916	0.021297	0.0228028
ENSG00000168785	5076.49	2482.71	1.0282	2.65e-153	3.39e-151	TSPAN5	chr4	-	99391518	99579780	4062	protein_coding	tetraspanin_5	5011	4751	5488	2712	2500	2318	58.4764	57.7168	59.5415	33.5634	31.9952	31.7636
ENSG00000164976	1215.75	589.877	1.0271	1.6e-32	4.23e-31	KIAA1161	chr9	-	34366668	34376851	6398	protein_coding	KIAA1161	1340	1097	1209	556	603	623	9.92788	8.46096	8.32774	4.36865	4.89958	5.42
ENSG00000132792	1620.76	790.467	1.0266	3.33e-58	1.48e-56	CTNNBL1	chr20	+	36322408	36500531	2990	protein_coding	catenin_beta_like_1	1617	1564	1680	849	760	785	25.6351	25.8121	24.7619	14.2742	13.2138	14.6135
ENSG00000073060	2269.46	1110.59	1.0252	9.26e-86	5.74e-84	SCARB1	chr12	-	125261402	125367214	5527	protein_coding	scavenger_receptor_class_B_member_1	2245	2125	2447	1166	1113	1085	19.2541	18.9726	19.5115	10.6054	10.4687	10.9269
ENSG00000123595	989.253	481.686	1.0229	5.8e-38	1.78e-36	RAB9A	chrX	+	13707244	13728625	2039	protein_coding	RAB9A_member_RAS_oncogene_family	994	928	1048	547	473	442	23.1081	22.4589	22.6511	13.4861	12.0595	12.0659
ENSG00000180914	50.0572	19.851	1.0213	0.00037471	0.0017963	OXTR	chr3	-	8792094	8811314	4364	protein_coding	oxytocin_receptor	65	40	45	15	26	19	0.706032	0.452306	0.454436	0.172792	0.309723	0.24234
ENSG00000011422	2560.32	1256.15	1.0204	1.69e-83	1.02e-81	PLAUR	chr19	-	44150247	44174699	1610	protein_coding	plasminogen_activator_urokinase_receptor	2563	2428	2693	1308	1357	1145	75.4603	74.4184	73.715	40.8412	43.8167	39.5854
ENSG00000214514	12.8026	1.94424	1.0197	0.0023514	0.0094329	KRT42P	chr17	-	39782579	39796451	2895	pseudogene	keratin_42_pseudogene	10	17	11	4	1	1	0.163737	0.289773	0.167452	0.0694589	0.0179571	0.0192268
ENSG00000172345	471.717	227.992	1.0189	3.42e-19	5.74e-18	STARD5	chr15	-	81601394	81616524	4871	protein_coding	StAR-related_lipid_transfer_(START)_domain_containing_5	434	454	530	258	209	224	4.22345	4.59934	4.79516	2.66267	2.23056	2.55968
ENSG00000135248	16.7583	3.20183	1.0186	0.0026364	0.010452	FAM71F1	chr7	+	128349115	128371797	1818	protein_coding	family_with_sequence_similarity_71_member_F1	25	13	12	7	3	0	0.651841	0.352864	0.290893	0.193562	0.0857853	0
ENSG00000173166	2334.54	1149.05	1.0164	2.02e-79	1.17e-77	RAPH1	chr2	-	204259068	204400133	9808	protein_coding	Ras_association_(RalGDS/AF-6)_and_pleckstrin_homology_domains_1	2409	2165	2433	1179	1182	1119	11.6427	10.8927	10.9322	6.04296	6.26502	6.35046
ENSG00000186847	408648	202433	1.0127	0	0	KRT14	chr17	-	39738531	39743173	1662	protein_coding	keratin_14	402287	386474	438379	215757	205964	191918	11473.6	11474.8	11624.2	6526.05	6442.37	6427.47
ENSG00000180672	380.037	183.329	1.0124	1.25e-15	1.79e-14	AC007362.1	chr2	+	206642540	206644433	1886	pseudogene	-	371	363	407	224	167	166	9.32455	9.49778	9.51038	5.97066	4.6032	4.89916
ENSG00000198814	217.656	103.438	1.01	4.51e-10	4.57e-09	GK	chrX	+	30671476	30748725	3707	protein_coding	glycerol_kinase	230	208	214	91	107	114	2.94104	2.76884	2.54411	1.23406	1.50054	1.71174
ENSG00000166396	1295.22	637.628	1.0092	3.71e-43	1.3e-41	SERPINB7	chr18	+	61420169	61472604	2203	protein_coding	serpin_peptidase_inhibitor_clade_B_(ovalbumin)_member_7	1281	1232	1375	673	709	554	27.5633	27.5965	27.5064	15.3574	16.7308	13.9975
ENSG00000170017	8673.22	4308.46	1.0072	4.51e-234	9.3e-232	ALCAM	chr3	+	105085753	105295744	4701	protein_coding	activated_leukocyte_cell_adhesion_molecule	8687	8237	9104	4537	4374	4144	87.5942	86.4642	85.3468	48.5171	48.3698	49.0665
ENSG00000096696	44044	21903	1.0063	0	0	DSP	chr6	+	7541808	7586950	9796	protein_coding	desmoplakin	44305	42009	45820	22993	22953	20460	214.388	211.617	206.135	117.995	121.808	116.255
ENSG00000186480	4172.91	2072.41	1.0057	3.76e-125	3.56e-123	INSIG1	chr7	+	155089486	155101945	3010	protein_coding	insulin_induced_gene_1	4190	3962	4370	2110	2196	1973	65.9847	64.9539	63.9824	35.2397	37.9272	36.4852
ENSG00000155849	9.10666	0.317592	1.0054	0.0013573	0.0057753	ELMO1	chr7	-	36893961	37488852	4022	protein_coding	engulfment_and_cell_motility_1	6	13	8	1	0	0	0.0707139	0.159499	0.0876583	0.012499	0	0
ENSG00000132698	509.764	248.576	1.0053	4.43e-18	7.13e-17	RAB25	chr1	+	156030951	156040295	1100	protein_coding	RAB25_member_RAS_oncogene_family	524	489	515	278	210	264	22.5805	21.9368	20.6329	12.7048	9.92458	13.3588
ENSG00000203497	56.8971	22.8902	1.0053	0.00043844	0.0020747	PDCD4-AS1	chr10	-	112629626	112631991	778	antisense	PDCD4_antisense_RNA_1	54	54	63	21	38	11	3.29011	3.42509	3.56867	1.35693	2.53916	0.786989
ENSG00000146072	7495.02	3727.81	1.0045	8.98e-178	1.35e-175	TNFRSF21	chr6	-	47199268	47277641	3595	protein_coding	tumor_necrosis_factor_receptor_superfamily_member_21	7672	6996	7827	3990	3831	3483	101.159	96.0303	95.9493	55.7944	55.3986	53.9275
ENSG00000217801	73.8303	32.1685	1.0044	5.07e-05	0.00028565	RP11-465B22.3	chr1	+	995114	1004735	1220	pseudogene	-	76	73	72	44	27	27	2.95291	2.95271	2.60087	1.81305	1.15051	1.23186
ENSG00000178573	6219.42	3094.54	1.0035	2.82e-150	3.52e-148	MAF	chr16	-	79619740	79634611	6384	protein_coding	v-maf_musculoaponeurotic_fibrosarcoma_oncogene_homolog_(avian)	6166	5940	6559	3159	3335	2886	45.7832	45.9146	45.2783	24.8756	27.1574	25.1628
ENSG00000171368	52.838	22.1857	1.0018	0.00022707	0.0011344	TPPP	chr5	-	660883	693510	5116	protein_coding	tubulin_polymerization_promoting_protein	48	50	61	19	25	23	0.44474	0.482277	0.525466	0.186698	0.254036	0.250238
ENSG00000223485	17.2277	4.24061	1.001	0.0032153	0.01245	RP11-417E7.1	chr6	-	169558187	169563019	647	lincRNA	-	11	18	23	5	6	2	0.805906	1.37286	1.56664	0.388492	0.482095	0.172061
ENSG00000169967	3063.68	1526.56	1.0001	5.18e-103	4e-101	MAP3K2	chr2	-	128056306	128146041	10992	protein_coding	mitogen-activated_protein_kinase_kinase_kinase_2	3074	2884	3239	1572	1606	1448	13.2563	12.9472	12.9861	7.18939	7.59546	7.33242
ENSG00000229291	12.0895	1.95287	1.0001	0.002881	0.011289	RP4-580N22.2	chr1	-	236121179	236135125	190	lincRNA	-	13	13	10	3	2	1	3.24329	3.37635	2.31949	0.79375	0.54722	0.292956
ENSG00000170421	12168.3	6093.5	0.99561	2.43e-245	5.35e-243	KRT8	chr12	-	53290977	53343738	2862	protein_coding	keratin_8	11866	11870	12765	6386	6281	5800	196.531	204.663	196.561	112.17	114.089	112.801
ENSG00000131435	4036.52	2017.9	0.99554	4.52e-115	3.86e-113	PDLIM4	chr5	+	131593364	131609147	2282	protein_coding	PDZ_and_LIM_domain_4	4058	3916	4127	2124	2076	1916	84.2931	84.6807	79.7011	46.7902	47.293	46.7343
ENSG00000237819	25.9978	8.94456	0.9952	0.0020964	0.0085136	AC002454.1	chr7	+	92465797	92546501	527	antisense	-	29	23	26	9	8	10	2.60845	2.15365	2.17424	0.858516	0.789159	1.0562
ENSG00000165084	25.067	8.33079	0.99512	0.0024136	0.0096589	C8orf34	chr8	+	69242957	69731257	3652	protein_coding	chromosome_8_open_reading_frame_34	22	20	34	7	7	11	0.285554	0.270244	0.410292	0.0963571	0.0996444	0.167655
ENSG00000101460	407.6	199.903	0.99489	1.38e-16	2.07e-15	MAP1LC3A	chr20	+	33134658	33148149	1574	protein_coding	microtubule-associated_protein_1_light_chain_3_alpha	375	409	439	190	220	195	11.2933	12.8226	12.2915	6.06827	7.26613	6.89581
ENSG00000169752	126.639	57.9951	0.99423	4.43e-06	2.92e-05	NRG4	chr15	-	76228310	76352136	3406	protein_coding	neuregulin_4	119	118	144	60	81	36	1.65614	1.7096	1.86322	0.88557	1.23631	0.58832
ENSG00000137857	3102.41	1553.53	0.99316	3.87e-106	3.07e-104	DUOX1	chr15	+	45422131	45457774	5738	protein_coding	dual_oxidase_1	3114	2929	3269	1636	1588	1484	25.7249	25.1893	25.1073	14.3331	14.3872	14.3956
ENSG00000187676	681.193	338.118	0.99287	9.78e-28	2.2e-26	B3GALTL	chr13	+	31774073	31906413	4254	protein_coding	beta_13-galactosyltransferase-like	663	631	754	353	339	332	7.38774	7.31963	7.81122	4.17151	4.14274	4.34406
ENSG00000170271	251.473	121.894	0.99181	1.5e-11	1.7e-10	FAXDC2	chr5	-	154198051	154238812	3817	protein_coding	fatty_acid_hydroxylase_domain_containing_2	266	235	253	140	118	112	3.30336	3.03811	2.92108	1.84384	1.60711	1.63325
ENSG00000129595	233.494	112.631	0.99113	2.29e-10	2.38e-09	EPB41L4A	chr5	-	111478138	111755013	4707	protein_coding	erythrocyte_membrane_protein_band_4.1_like_4A	263	209	228	130	110	102	2.64855	2.19109	2.1347	1.3884	1.21488	1.20618
ENSG00000197467	252.779	122.788	0.98755	3.93e-11	4.33e-10	COL13A1	chr10	+	71561644	71724031	3136	protein_coding	collagen_type_XIII_alpha_1	246	234	280	125	146	102	3.71839	3.68211	3.93484	2.00378	2.42026	1.81042
ENSG00000229835	29.998	10.9233	0.98511	0.0018726	0.0076843	KHSRPP1	chr9	+	21695175	21696942	1768	pseudogene	KH-type_splicing_regulatory_protein_pseudogene_1	23	33	34	9	13	11	0.616654	0.921062	0.847504	0.255904	0.382249	0.346311
ENSG00000163293	1076.1	539.143	0.98449	3.51e-38	1.08e-36	NIPAL1	chr4	+	47916159	48042188	5298	protein_coding	NIPA-like_domain_containing_1	1057	1052	1118	571	516	545	9.45712	9.79853	9.29983	5.41802	5.06318	5.72585
ENSG00000106541	159.224	75.7761	0.98384	2.06e-07	1.61e-06	AGR2	chr7	-	16831435	16873057	1778	protein_coding	anterior_gradient_2_homolog_(Xenopus_laevis)	139	133	210	72	78	79	3.70577	3.69128	5.20514	2.03572	2.2806	2.47315
ENSG00000232354	15.9961	3.54084	0.98214	0.0038274	0.014537	VIPR1-AS1	chr3	-	42548016	42574098	810	antisense	VIPR1_antisense_RNA_1	18	14	16	8	2	1	1.05338	0.852904	0.870523	0.496502	0.12836	0.068718
ENSG00000226145	16335.4	8224.02	0.98155	3.32e-54	1.38e-52	AC022596.6	chr17	-	16721297	16725893	1873	pseudogene	-	15455	14809	18929	8327	8533	8042	391.135	390.162	445.385	223.495	236.837	238.991
ENSG00000180891	1225.29	617.135	0.97976	7.51e-44	2.68e-42	CUEDC1	chr17	-	55938604	56032684	3621	protein_coding	CUE_domain_containing_1	1194	1155	1332	618	623	626	15.6305	15.7402	16.2114	8.57978	8.94427	9.6228
ENSG00000075673	12.5918	2.3392	0.97968	0.0036498	0.013927	ATP12A	chr13	+	25254549	25285921	3732	protein_coding	ATPase_H+/K+_transporting_nongastric_alpha_polypeptide	10	12	16	1	3	3	0.127015	0.158671	0.18894	0.0134702	0.0417893	0.044744
ENSG00000197959	231.18	112.769	0.97942	3.15e-10	3.23e-09	DNM3	chr1	+	171810621	172387606	7643	protein_coding	dynamin_3	219	196	283	124	112	106	1.35824	1.26546	1.6318	0.815594	0.761798	0.771965
ENSG00000173156	5215.22	2637.77	0.97915	8.71e-115	7.41e-113	RHOD	chr11	+	66824289	66839484	1129	protein_coding	ras_homolog_family_member_D	5216	5147	5262	2716	2705	2568	218.998	224.966	205.401	120.935	124.554	126.607
ENSG00000150667	53.8692	22.8983	0.97845	0.0004007	0.0019115	FSIP1	chr15	-	39892232	40075031	2805	protein_coding	fibrous_sheath_interacting_protein_1	56	40	67	17	27	25	0.946348	0.703695	1.05266	0.304672	0.500399	0.496093
ENSG00000257702	41.6728	16.6574	0.97762	0.0010265	0.0044879	LBX2-AS1	chr2	+	74729722	74731805	2083	antisense	LBX2_antisense_RNA_1	44	46	34	12	17	21	1.00129	1.08975	0.719341	0.289607	0.424273	0.561159
ENSG00000147437	48.3736	20.1769	0.97641	0.00060639	0.0027763	GNRH1	chr8	-	25276776	25282170	1760	protein_coding	gonadotropin-releasing_hormone_1_(luteinizing-releasing_hormone)	41	37	69	20	20	21	1.10425	1.0374	1.72775	0.57126	0.590749	0.664144
ENSG00000100147	168.224	80.8187	0.97552	1.51e-07	1.2e-06	CCDC134	chr22	+	42196683	42222303	1270	protein_coding	coiled-coil_domain_containing_134	162	133	214	82	72	90	6.04654	5.16779	7.42601	3.24584	2.94723	3.94452
ENSG00000119888	136.434	65.0202	0.97508	5.27e-07	3.93e-06	EPCAM	chr2	+	47572297	47614740	1724	protein_coding	epithelial_cell_adhesion_molecule	146	127	136	56	67	73	4.01431	3.63516	3.47654	1.63293	2.02033	2.3569
ENSG00000116701	348.821	172.822	0.97215	2.02e-13	2.56e-12	NCF2	chr1	-	183524698	183560011	2276	protein_coding	neutrophil_cytosolic_factor_2	360	338	347	204	150	170	7.49767	7.32828	6.71897	4.50582	3.42613	4.1575
ENSG00000101745	811.339	406.204	0.97031	1.85e-19	3.14e-18	ANKRD12	chr18	+	9136226	9285206	10459	protein_coding	ankyrin_repeat_domain_12	834	874	711	436	436	361	3.77983	4.12362	2.99588	2.09562	2.16711	1.9212
ENSG00000116661	3965.51	2024.44	0.96629	1.67e-116	1.45e-114	FBXO2	chr1	-	11708424	11715842	1560	protein_coding	F-box_protein_2	4052	3660	4196	2120	2068	1946	123.123	115.775	118.538	68.3168	68.9146	69.4343
ENSG00000237015	12.955	2.60533	0.96502	0.0043092	0.016119	CTA-984G1.5	chr22	+	29656878	29658026	385	antisense	-	12	12	15	3	4	1	1.47746	1.53808	1.71702	0.391721	0.540113	0.144576
ENSG00000187534	49.1033	19.8505	0.96363	0.0011261	0.0048706	CTC-471F3.4	chr19	-	40448563	40449634	976	pseudogene	-	47	58	41	33	17	11	2.28267	2.93248	1.85131	1.69973	0.905492	0.627334
ENSG00000088387	9475.33	4846.76	0.96348	1.28e-132	1.32e-130	DOCK9	chr13	-	99445741	99738879	7549	protein_coding	dedicator_of_cytokinesis_9	9357	9281	9770	4997	5264	4437	58.7548	60.6684	57.0362	33.2764	36.2503	32.7157
ENSG00000248905	179.403	87.4631	0.96295	2e-08	1.75e-07	FMN1	chr15	-	33057747	33486897	12355	protein_coding	formin_1	193	165	180	104	88	74	0.740475	0.65902	0.642059	0.423162	0.370276	0.333384
ENSG00000174343	68.4161	31.0829	0.96198	9.42e-05	0.00050502	CHRNA9	chr4	+	40337346	40357234	2276	protein_coding	cholinergic_receptor_nicotinic_alpha_9_(neuronal)	70	59	77	31	31	32	1.45788	1.2792	1.49095	0.684709	0.708068	0.782588
ENSG00000165959	92.3023	43.0192	0.96179	2.17e-05	0.0001291	CLMN	chr14	-	95654735	95786243	6289	protein_coding	calmin_(calponin-like_transmembrane)	74	99	104	41	44	45	0.557758	0.776803	0.728781	0.327732	0.363711	0.398278
ENSG00000166046	218.781	107.786	0.96156	3.37e-09	3.19e-08	TCP11L2	chr12	+	106695707	106740793	3198	protein_coding	t-complex_11_testis-specific-like_2	241	191	225	101	101	123	3.57219	2.94722	3.10063	1.58767	1.64183	2.14083
ENSG00000139116	1228.39	626.381	0.96101	2.43e-44	8.81e-43	KIF21A	chr12	-	39687030	39837192	6643	protein_coding	kinesin_family_member_21A	1214	1157	1318	675	647	578	8.66264	8.59462	8.74372	5.10806	5.0632	4.84305
ENSG00000134757	12284.8	6306.16	0.96054	7e-256	1.63e-253	DSG3	chr18	+	29027758	29058665	5525	protein_coding	desmoglein_3	11978	11596	13329	6484	6570	6051	102.766	103.57	106.319	58.9966	61.8185	60.9608
ENSG00000172578	21.3942	6.88013	0.95891	0.0040081	0.015119	KLHL6	chr3	-	183205319	183273477	6298	protein_coding	kelch-like_family_member_6	26	19	19	9	7	5	0.195689	0.14887	0.132952	0.0718383	0.0577804	0.0441899
ENSG00000139547	18.6643	5.56244	0.95853	0.0044642	0.01665	RDH16	chr12	-	57345219	57353158	3198	protein_coding	retinol_dehydrogenase_16_(all-trans)	20	17	19	8	5	4	0.296447	0.262318	0.261831	0.125756	0.0812787	0.0696205
ENSG00000184363	8850.83	4550	0.95774	1.99e-200	3.38e-198	PKP3	chr11	+	392614	404908	2809	protein_coding	plakophilin_3	8716	8394	9465	4688	4815	4287	147.083	147.46	148.496	83.8981	89.1107	84.9488
ENSG00000012171	280.691	140.242	0.95377	2.58e-11	2.86e-10	SEMA3B	chr3	+	50304990	50314977	3283	processed_transcript	sema_domain_immunoglobulin_domain_(Ig)_short_basic_domain_secreted_(semaphorin)_3B	303	263	275	160	126	139	4.37489	3.95314	3.69154	2.45	1.99519	2.35667
ENSG00000117009	23.5663	7.96174	0.9534	0.0038919	0.014756	KMO	chr1	+	241695434	241758944	5261	protein_coding	kynurenine_3-monooxygenase_(kynurenine_3-hydroxylase)	28	25	17	7	8	9	0.252282	0.234493	0.142405	0.0668877	0.079051	0.0952204
ENSG00000170113	780.992	398.891	0.95336	2.52e-28	5.79e-27	NIPA1	chr15	-	23043277	23100005	7613	protein_coding	non_imprinted_in_Prader-Willi/Angelman_syndrome_1	761	738	847	401	437	371	4.73832	4.78363	4.90312	2.64792	2.98408	2.71252
ENSG00000167914	111.045	52.5296	0.95316	1.48e-05	9.08e-05	GSDMA	chr17	+	38119226	38134019	2164	protein_coding	gasdermin_A	109	116	107	52	39	67	2.38762	2.6452	2.17907	1.20799	0.936899	1.72335
ENSG00000114638	13.746	3.01307	0.95208	0.0049526	0.018232	UPK1B	chr3	+	118892364	118924000	2118	protein_coding	uroplakin_1B	12	16	13	1	4	4	0.268566	0.372779	0.270497	0.0237351	0.0981792	0.105121
ENSG00000181004	329.611	166.313	0.95078	8.94e-14	1.16e-12	BBS12	chr4	+	123653857	123666098	3431	protein_coding	Bardet-Biedl_syndrome_12	320	313	357	165	184	155	4.42105	4.50175	4.58556	2.41757	2.78793	2.51459
ENSG00000167100	118.087	57.0884	0.94946	1.81e-06	1.26e-05	SAMD14	chr17	-	48187404	48207246	4425	protein_coding	sterile_alpha_motif_domain_containing_14	124	104	127	61	57	55	1.32832	1.15978	1.26484	0.692999	0.669649	0.691839
ENSG00000121578	590.855	301.634	0.94844	6.22e-21	1.11e-19	B4GALT4	chr3	-	118930579	118959950	5794	protein_coding	UDP-Gal:betaGlcNAc_beta_14-_galactosyltransferase_polypeptide_4	592	562	619	330	273	310	4.84327	4.78647	4.70823	2.8632	2.44946	2.9781
ENSG00000205403	25.9071	9.21933	0.94719	0.0035948	0.013746	CFI	chr4	-	110661852	110723335	2366	protein_coding	complement_factor_I	31	27	19	10	10	8	0.621073	0.563127	0.353903	0.212472	0.219721	0.188205
ENSG00000228951	170.597	84.4151	0.94282	9.84e-08	8.01e-07	RP11-336A10.4	chr10	-	5658825	5660124	657	lincRNA	-	160	161	192	91	70	94	11.5438	12.0925	12.879	6.96294	5.53883	7.96376
ENSG00000134013	945.57	487.371	0.94114	1.22e-30	3.03e-29	LOXL2	chr8	-	23154702	23282841	3549	protein_coding	lysyl_oxidase-like_2	886	955	994	508	522	448	11.8338	13.2787	12.3431	7.19572	7.64628	7.02632
ENSG00000165244	115.706	55.8259	0.94035	7.14e-06	4.56e-05	ZNF367	chr9	-	99148223	99180611	3646	protein_coding	zinc_finger_protein_367	100	114	134	66	44	59	1.30011	1.54293	1.6197	0.910005	0.627367	0.900722
ENSG00000128274	307.385	155.895	0.93992	1.32e-12	1.6e-11	A4GALT	chr22	-	43088127	43117304	2321	protein_coding	alpha_14-galactosyltransferase	319	281	323	178	149	146	6.51495	5.97432	6.133	3.85533	3.33731	3.50133
ENSG00000107859	17.8831	5.26626	0.93974	0.00549	0.019908	PITX3	chr10	-	103989943	104001231	1391	protein_coding	paired-like_homeodomain_3	22	12	20	7	4	5	0.749707	0.425708	0.633648	0.252981	0.149492	0.200078
ENSG00000040487	1101.39	568.913	0.93921	4.05e-33	1.09e-31	PQLC2	chr1	+	19638820	19655794	2153	protein_coding	PQ_loop_repeat_containing_2	1157	1007	1142	648	560	519	25.4733	23.0804	23.3758	15.1303	13.5216	13.4177
ENSG00000185275	4995.95	2599.02	0.93901	9.06e-125	8.5e-123	CD24P4	chrY	-	21154353	21154595	243	pseudogene	CD24_molecule_pseudogene_4	5031	4718	5245	2762	2729	2392	981.395	958.096	951.228	571.391	583.825	547.912
ENSG00000066230	260.337	131.091	0.93898	9.13e-10	8.95e-09	SLC9A3	chr5	-	473425	524447	2584	protein_coding	solute_carrier_family_9_subfamily_A_(NHE3_cation_proton_antiporter_3)_member_3	290	209	285	134	119	143	5.31987	3.99127	4.86069	2.60693	2.39409	3.08034
ENSG00000203867	17.0626	4.96594	0.93826	0.0056067	0.020291	RBM20	chr10	+	112404155	112599227	7233	protein_coding	RNA_binding_motif_protein_20	15	19	17	4	6	5	0.0983034	0.129626	0.10358	0.0278008	0.0431239	0.0384775
ENSG00000138798	9.54142	0.643821	0.93681	0.0029814	0.01164	EGF	chr4	+	110834040	110933422	4880	protein_coding	epidermal_growth_factor	14	11	3	1	1	0	0.135989	0.111232	0.0270924	0.0103014	0.0106528	0
ENSG00000127585	156.946	77.4756	0.93615	2.66e-07	2.06e-06	FBXL16	chr16	-	742500	755829	3547	protein_coding	F-box_and_leucine-rich_repeat_protein_16	162	146	163	95	80	61	2.16496	2.03118	2.02522	1.34641	1.1725	0.957248
ENSG00000213859	3619.72	1886.31	0.93562	1.77e-92	1.21e-90	KCTD11	chr17	+	7255208	7258258	3051	protein_coding	potassium_channel_tetramerisation_domain_containing_11	3635	3370	3866	1963	2034	1724	56.4752	54.5061	55.8425	32.3441	34.6573	31.4522
ENSG00000253669	127.517	61.8733	0.93525	6.3e-06	4.07e-05	KB-1732A1.1	chr8	+	103817745	103822199	2770	lincRNA	-	113	113	159	81	49	58	1.93372	2.01306	2.52966	1.47001	0.919606	1.16548
ENSG00000134755	4454.31	2323.82	0.93366	9.99e-97	7.23e-95	DSC2	chr18	-	28645940	28682378	5124	protein_coding	desmocollin_2	4410	4330	4618	2549	2405	2099	40.7967	41.7	39.7182	25.0079	24.4001	22.8013
ENSG00000214318	27.7681	10.2067	0.93311	0.0039565	0.014952	ATP5G1P6	chr18	+	61164222	61164633	412	pseudogene	ATP_synthase_H+_transporting_mitochondrial_Fo_complex_subunit_C1_(subunit_9)_pseudogene_6	35	17	32	9	14	8	4.02686	2.03615	3.42293	1.09815	1.76651	1.08081
ENSG00000171161	1277.04	664.472	0.93202	7.43e-37	2.21e-35	ZNF672	chr1	+	249132409	249143716	2989	protein_coding	zinc_finger_protein_672	1322	1211	1296	657	663	689	20.9653	19.9929	19.1084	11.0498	11.5312	12.8307
ENSG00000204580	17462.7	9160.51	0.92903	1.23e-245	2.75e-243	DDR1	chr6	+	30844198	30867933	4148	protein_coding	discoidin_domain_receptor_tyrosine_kinase_1	17707	16331	18383	9604	9601	8567	202.349	194.281	195.309	116.394	120.327	114.96
ENSG00000204632	92.3549	44.3712	0.92863	2.64e-05	0.00015574	HLA-G	chr6	+	29794744	29798902	1578	protein_coding	major_histocompatibility_complex_class_I_G	90	83	105	51	48	36	2.70353	2.59554	2.93243	1.62472	1.58132	1.26985
ENSG00000185112	321.301	164	0.92751	1.12e-11	1.28e-10	FAM43A	chr3	+	194406622	194409762	3141	protein_coding	family_with_sequence_similarity_43_member_A	299	306	361	182	187	130	4.51231	4.80741	5.06506	2.91286	3.09499	2.30373
ENSG00000136802	9221.97	4844	0.92676	1.59e-202	2.74e-200	LRRC8A	chr9	+	131644391	131680318	4619	protein_coding	leucine_rich_repeat_containing_8_family_member_A	8958	8788	9948	5163	4981	4543	91.9304	93.8857	94.9146	56.1915	56.0601	54.7458
ENSG00000166949	3908.08	2052.61	0.92523	7.78e-95	5.46e-93	SMAD3	chr15	+	67356101	67487533	6247	protein_coding	SMAD_family_member_3	3990	3495	4266	2148	2126	1947	30.2759	27.6079	30.095	17.2854	17.692	17.348
ENSG00000250697	71.4474	32.6333	0.92342	0.00041817	0.0019851	CTD-2066L21.3	chr5	-	32925745	33298016	619	processed_transcript	-	73	70	71	23	51	25	5.59021	5.58039	5.0549	1.8679	4.28317	2.24805
ENSG00000251179	23.31	8.28347	0.92328	0.005015	0.018433	RP11-893F2.9	chr17	-	48358938	48365216	750	antisense	-	23	22	25	10	5	10	1.45366	1.4475	1.46901	0.670278	0.346573	0.742155
ENSG00000148672	3330.15	1752.34	0.92174	9.79e-80	5.69e-78	GLUD1	chr10	-	88810243	88854623	3039	protein_coding	glutamate_dehydrogenase_1	3323	3153	3520	1884	1664	1758	51.8317	51.1977	51.0455	31.165	28.4648	32.1991
ENSG00000136717	1172.86	614.236	0.9213	1.08e-34	2.98e-33	BIN1	chr2	-	127805603	127864931	5141	protein_coding	bridging_integrator_1	1169	1071	1286	704	589	571	10.7786	10.2801	11.024	6.88401	5.95598	6.18222
ENSG00000100311	1014.12	530.83	0.92051	6.21e-32	1.61e-30	PDGFB	chr22	-	39619364	39640756	3497	protein_coding	platelet-derived_growth_factor_beta_polypeptide	1053	950	1039	591	519	500	14.2734	13.4056	13.0938	8.49588	7.71538	7.95848
ENSG00000062282	175.807	88.6314	0.91975	9.08e-08	7.41e-07	DGAT2	chr11	+	75470557	75512579	5926	protein_coding	diacylglycerol_O-acyltransferase_2	177	156	196	87	106	76	1.41582	1.29903	1.4576	0.73803	0.929886	0.713851
ENSG00000142192	83083.3	43892.8	0.91943	0	0	APP	chr21	-	27252861	27543446	3578	protein_coding	amyloid_beta_(A4)_precursor_protein	82889	78143	88428	47688	44438	40992	1098.13	1077.72	1089.17	670.016	645.654	637.697
ENSG00000166483	515.71	268.677	0.91748	3.13e-18	5.07e-17	WEE1	chr11	+	9595228	9615004	5187	protein_coding	WEE1_homolog_(S._pombe)	549	467	532	290	261	263	5.01709	4.44281	4.52002	2.81059	2.61583	2.82225
ENSG00000204241	9.27873	0.970049	0.91612	0.0043865	0.016386	RP11-713P17.3	chr11	+	133902167	133916744	2206	processed_transcript	-	12	6	10	1	2	0	0.257853	0.134216	0.199774	0.0227882	0.0471314	0
ENSG00000114115	488.624	254.504	0.91539	1.96e-16	2.92e-15	RBP1	chr3	-	139236276	139258671	1935	protein_coding	retinol_binding_protein_1_cellular	471	441	559	295	234	243	11.5381	11.2464	12.7314	7.66403	6.28666	6.99006
ENSG00000010278	11385.2	6031.67	0.91493	3.94e-230	7.84e-228	CD9	chr12	+	6308881	6347425	1554	protein_coding	CD9_molecule	11193	10851	12135	6409	6019	5847	341.422	344.569	344.139	207.327	201.353	209.429
ENSG00000018408	1078.32	568.605	0.91338	3.03e-35	8.52e-34	WWTR1	chr3	-	149235022	149454501	5030	protein_coding	WW_domain_containing_transcription_regulator_1	1060	992	1190	586	564	571	9.98927	9.73198	10.4262	5.85661	5.82903	6.31864
ENSG00000170955	5040.06	2670.49	0.91249	1.02e-104	7.99e-103	PRKCDBP	chr11	-	6340176	6341877	1174	protein_coding	protein_kinase_C_delta_binding_protein	5218	4778	5116	2801	2730	2561	210.684	200.833	192.047	119.939	120.887	121.422
ENSG00000167644	14.6023	3.59679	0.90916	0.0073871	0.025763	C19orf33	chr19	+	38794801	38795649	520	protein_coding	chromosome_19_open_reading_frame_33	22	8	14	4	5	2	2.00547	0.759179	1.18651	0.386699	0.499864	0.214083
ENSG00000184226	60.2782	27.4131	0.90822	0.00089469	0.0039653	PCDH9	chr13	-	66876967	67804468	6226	protein_coding	protocadherin_9	52	69	59	20	23	39	0.395904	0.546887	0.417627	0.161487	0.192045	0.348667
ENSG00000189058	80.6354	38.8817	0.9067	9.69e-05	0.00051819	APOD	chr3	-	195295573	195311076	1210	protein_coding	apolipoprotein_D	87	80	74	42	41	35	3.40824	3.26259	2.6952	1.74494	1.76151	1.61005
ENSG00000147224	1242.85	658.597	0.90649	5.03e-40	1.64e-38	PRPS1	chrX	+	106871737	106894256	2073	protein_coding	phosphoribosyl_pyrophosphate_synthetase_1	1187	1192	1354	708	671	618	27.1423	28.3749	28.7849	17.1692	16.8271	16.5938
ENSG00000155066	896.364	474.162	0.90438	2.36e-28	5.44e-27	PROM2	chr2	+	95940201	95957056	4728	protein_coding	prominin_2	934	836	919	524	467	447	9.36408	8.72542	8.5661	5.57147	5.13482	5.26242
ENSG00000181333	14687.5	7836.13	0.90434	1.54e-195	2.56e-193	HEPHL1	chr11	+	93754527	93846917	5345	protein_coding	hephaestin-like_1	14782	14153	15108	8104	8193	7449	131.094	130.665	124.567	76.2198	79.6857	77.5722
ENSG00000158089	813.637	430.552	0.90375	1.72e-27	3.85e-26	GALNT14	chr2	-	31133333	31378068	2733	protein_coding	UDP-N-acetyl-alpha-D-galactosamine:polypeptide_N-acetylgalactosaminyltransferase_14_(GalNAc-T14)	829	747	868	461	449	396	14.3784	13.4877	13.9967	8.47964	8.54067	8.06513
ENSG00000218227	8.29312	0.643821	0.90374	0.0041595	0.015605	RP11-889L3.1	chr5	+	177482605	177483195	591	pseudogene	-	10	6	9	1	1	0	0.802063	0.500981	0.67112	0.0850607	0.0879626	0
ENSG00000163814	25123.1	13423.2	0.90274	1.96e-248	4.48e-246	CDCP1	chr3	-	45123770	45187914	6006	protein_coding	CUB_domain_containing_protein_1	25354	23973	26035	13882	14059	12737	200.105	196.967	191.037	116.194	121.69	118.042
ENSG00000150556	67.5044	31.9328	0.90209	0.0003431	0.0016632	LYPD6B	chr2	+	149894621	150071776	1719	protein_coding	LY6/PLAUR_domain_containing_6B	54	62	88	36	33	28	1.48907	1.77981	2.25607	1.05279	0.997984	0.906646
ENSG00000108830	20.639	6.97028	0.90186	0.0071056	0.024943	RND2	chr17	+	41177258	41184057	4154	protein_coding	Rho_family_GTPase_2	29	14	19	6	7	8	0.330923	0.16631	0.201573	0.0726108	0.0876026	0.107196
ENSG00000172935	13.9504	3.59679	0.90159	0.0079548	0.027458	MRGPRF	chr11	-	68771863	68780877	2295	protein_coding	MAS-related_GPR_member_F	16	11	15	4	5	2	0.330471	0.23652	0.288041	0.0876181	0.113259	0.0485068
ENSG00000120913	1424.91	758.443	0.90109	1.39e-42	4.82e-41	PDLIM2	chr8	+	22435792	22455538	4592	protein_coding	PDZ_and_LIM_domain_2_(mystique)	1333	1375	1573	795	789	715	13.7602	14.776	15.0964	8.70325	8.93224	8.66682
ENSG00000164342	311.907	162.673	0.90068	7.48e-12	8.6e-11	TLR3	chr4	+	186990306	187006255	3047	protein_coding	toll-like_receptor_3	325	296	314	184	165	145	5.056	4.79376	4.54153	3.03572	2.81512	2.64881
ENSG00000177675	1035.29	549.943	0.90047	2.37e-32	6.24e-31	CD163L1	chr12	-	7499281	7632493	4615	protein_coding	CD163_molecule-like_1	977	1034	1094	588	556	523	10.035	11.0562	10.447	6.40504	6.26309	6.30791
ENSG00000105227	173.032	88.4033	0.89921	2.03e-07	1.59e-06	PRX	chr19	-	40899675	40919273	5502	protein_coding	periaxin	162	188	167	93	92	83	1.39569	1.68614	1.33765	0.849726	0.869266	0.839679
ENSG00000221866	28.3096	10.7731	0.89835	0.0054992	0.019928	PLXNA4	chr7	-	131808091	132333447	13786	protein_coding	plexin_A4	39	20	26	14	13	6	0.134098	0.0715895	0.0831152	0.0510512	0.0490219	0.0242253
ENSG00000197892	270.131	140.225	0.89814	4.2e-09	3.92e-08	KIF13B	chr8	-	28924796	29120641	8745	protein_coding	kinesin_family_member_13B	276	258	276	123	130	169	1.49605	1.45585	1.3909	0.707069	0.772803	1.07568
ENSG00000234997	16.2652	4.95731	0.89736	0.008118	0.027928	AC016745.3	chr2	+	114182072	114182901	508	antisense	-	18	13	18	5	5	5	1.6796	1.26281	1.56154	0.494792	0.511672	0.54785
ENSG00000106624	10063.1	5393.06	0.89693	1.99e-141	2.29e-139	AEBP1	chr7	+	44143960	44154161	4081	protein_coding	AE_binding_protein_1	10189	9586	10411	5769	5683	4910	118.348	115.912	112.427	71.0641	72.393	66.9685
ENSG00000137449	1027.11	547.162	0.89639	2.61e-32	6.88e-31	CPEB2	chr4	+	15004298	15071777	6878	protein_coding	cytoplasmic_polyadenylation_element_binding_protein_2	1031	1006	1041	580	551	527	7.10546	7.21761	6.67012	4.23918	4.16461	4.26485
ENSG00000099377	48.7466	21.7044	0.89637	0.0017238	0.0071536	HSD3B7	chr16	+	30996519	31000473	2200	protein_coding	hydroxy-delta-5-steroid_dehydrogenase_3_beta-_and_steroid_delta-isomerase_7	44	44	59	32	13	21	0.948038	0.986932	1.18188	0.731213	0.307189	0.531315
ENSG00000235027	28.338	10.5028	0.89523	0.0063891	0.022758	AC068580.6	chr11	+	1781578	1783716	2015	antisense	-	21	17	49	10	15	7	0.494015	0.416324	1.07168	0.249483	0.386992	0.193365
ENSG00000103335	6806.04	3659.96	0.89268	1.52e-133	1.59e-131	PIEZO1	chr16	-	88781751	88851619	8072	protein_coding	piezo-type_mechanosensitive_ion_channel_component_1	6763	6199	7503	3781	3851	3460	39.715	37.8964	40.9637	23.5473	24.8015	23.8589
ENSG00000099219	690.742	367.823	0.8919	4.78e-22	8.93e-21	ERMP1	chr9	-	5765076	5833117	5376	protein_coding	endoplasmic_reticulum_metallopeptidase_1	693	684	692	377	363	373	6.1104	6.27848	5.67273	3.52532	3.51021	3.86194
ENSG00000160209	8414.64	4532.75	0.8906	3e-178	4.54e-176	PDXK	chr21	+	45138975	45182188	7366	protein_coding	pyridoxal_(pyridoxine_vitamin_B6)_kinase	8413	8008	8830	4669	4673	4388	54.1396	53.6475	52.8292	31.8646	32.9799	33.1582
ENSG00000166147	2123.63	1139.48	0.89045	7.45e-52	3e-50	FBN1	chr15	-	48700503	48938046	11756	protein_coding	fibrillin_1	2045	2052	2278	1216	1236	1007	8.24574	8.61341	8.53964	5.19984	5.46568	4.76788
ENSG00000170298	473.343	251.158	0.89045	9.48e-16	1.36e-14	LGALS9B	chr17	-	20352708	20370852	1713	protein_coding	lectin_galactoside-binding_soluble_9B	477	407	542	252	272	237	13.1995	11.7245	13.944	7.39536	8.25462	7.70099
ENSG00000175793	84868.3	45787.9	0.88947	0	0	SFN	chr1	+	27189633	27190947	1315	protein_coding	stratifin	83567	81163	90000	48533	45972	44232	3012.35	3045.72	3016.21	1855.36	1817.41	1872.26
ENSG00000136859	150.66	76.866	0.88913	1.51e-06	1.06e-05	ANGPTL2	chr9	-	129849611	129885162	3707	protein_coding	angiopoietin-like_2	158	147	146	95	76	63	2.02037	1.95683	1.7357	1.2883	1.0658	0.945962
ENSG00000167779	2328.96	1253.04	0.88851	7.61e-60	3.49e-58	IGFBP6	chr12	+	53491220	53496129	1177	protein_coding	insulin-like_growth_factor_binding_protein_6	2323	2263	2397	1249	1309	1235	93.5553	94.878	89.7505	53.3461	57.8161	58.4045
ENSG00000162551	21.9902	6.51557	0.88823	0.0089281	0.030341	ALPL	chr1	+	21835858	21904905	2589	protein_coding	alkaline_phosphatase_liver/bone/kidney	14	11	43	6	12	2	0.256325	0.209661	0.73195	0.116503	0.240954	0.0429985
ENSG00000166407	9.02237	1.0001	0.88782	0.0055834	0.02022	LMO1	chr11	-	8245851	8290263	1279	protein_coding	LIM_domain_only_1_(rhombotin_1)	6	11	10	0	2	1	0.22237	0.424404	0.344568	0	0.0812914	0.0435196
ENSG00000064393	7544.76	4069.03	0.88751	9.35e-112	7.75e-110	HIPK2	chr7	-	139246316	139477577	15049	protein_coding	homeodomain_interacting_protein_kinase_2	7707	7025	7916	4175	4423	3740	24.2758	23.0354	23.1816	13.9465	15.279	13.8331
ENSG00000175137	2674.23	1440.95	0.8868	1.72e-69	9.02e-68	SH3BP5L	chr1	-	249104648	249120832	4122	protein_coding	SH3-binding_domain_protein_5-like	2727	2534	2761	1553	1426	1388	31.3598	30.3358	29.5191	18.94	17.9844	18.7429
ENSG00000091409	101225	54787.2	0.88485	0	0	ITGA6	chr2	+	173292082	173371181	5927	protein_coding	integrin_alpha_6	99501	96300	108107	58595	55934	51578	795.771	801.768	803.83	496.984	490.599	484.379
ENSG00000249685	62.9758	30.0956	0.88368	0.00051618	0.0024026	RP11-360F5.3	chr4	+	39135533	39137228	455	lincRNA	-	60	69	59	32	27	32	6.2508	7.48333	5.7146	3.53553	3.08488	3.91466
ENSG00000133318	2316.73	1250.27	0.88302	4.86e-44	1.75e-42	RTN3	chr11	+	63448918	63527363	4937	protein_coding	reticulon_3	2201	2203	2558	1302	1153	1325	21.1326	22.0196	22.834	13.2576	12.1409	14.9385
ENSG00000124788	948.914	510.309	0.88273	1.42e-27	3.19e-26	ATXN1	chr6	-	16299343	16761722	10602	protein_coding	ataxin_1	993	865	991	531	490	523	4.43974	4.02611	4.11937	2.51781	2.40267	2.7458
ENSG00000070756	31435.7	17033.8	0.8827	4.22e-293	1.27e-290	PABPC1	chr8	-	101698044	101735037	3485	protein_coding	poly(A)_binding_protein_cytoplasmic_1	30775	30384	33166	18242	17321	16079	418.592	430.229	419.407	263.139	258.378	256.81
ENSG00000137672	16.6965	5.02604	0.88192	0.0094092	0.031709	TRPC6	chr11	-	101322295	101743293	4612	protein_coding	transient_receptor_potential_cation_channel_subfamily_C_member_6	21	14	15	2	6	7	0.215837	0.149795	0.143333	0.0218	0.0676312	0.084482
ENSG00000135362	595.858	319.2	0.88191	8.92e-20	1.53e-18	PRR5L	chr11	+	36317838	36486754	3930	protein_coding	proline_rich_5_like	591	541	660	329	347	292	7.12838	6.79301	7.40111	4.20843	4.5901	4.13567
ENSG00000163961	1191.93	643.215	0.87954	7.77e-34	2.12e-32	RNF168	chr3	-	196195654	196230639	5347	protein_coding	ring_finger_protein_168_E3_ubiquitin_protein_ligase	1209	1159	1204	640	673	634	10.718	10.6962	9.92342	6.01708	6.5432	6.59986
ENSG00000134905	1933.46	1046.59	0.87926	2.2e-45	8.1e-44	CARS2	chr13	-	111293759	111365950	3516	protein_coding	cysteinyl-tRNA_synthetase_2_mitochondrial_(putative)	1929	1695	2198	1054	1077	1037	26.0063	23.7891	27.5502	15.0698	15.924	16.4167
ENSG00000182871	1429.34	772.646	0.87925	5.98e-37	1.79e-35	COL18A1	chr21	+	46825052	46933634	6607	protein_coding	collagen_type_XVIII_alpha_1	1368	1333	1597	817	728	793	9.81471	9.95596	10.6524	6.21633	5.72812	6.68074
ENSG00000099260	53.431	25.0354	0.87883	0.0011071	0.0047995	PALMD	chr1	+	100111499	100160097	5294	protein_coding	palmdelphin	42	53	66	29	24	23	0.376063	0.494025	0.549421	0.275379	0.235675	0.241824
ENSG00000158828	1405.17	760.125	0.87831	2.29e-43	8.03e-42	PINK1	chr1	+	20959948	20978004	3821	protein_coding	PTEN_induced_putative_kinase_1	1383	1319	1519	812	784	709	17.157	17.0343	17.5197	10.6831	10.6666	10.3282
ENSG00000260131	9.51202	1.04292	0.87813	0.0058481	0.021082	LINC00556	chr13	+	20755670	20756081	412	antisense	long_intergenic_non-protein_coding_RNA_556	9	6	14	0	0	3	1.03548	0.71864	1.49753	0	0	0.405303
ENSG00000146966	202.521	106.018	0.87741	6.37e-08	5.27e-07	DENND2A	chr7	-	140218220	140373793	3735	protein_coding	DENN/MADD_domain_containing_2A	184	180	247	118	111	93	2.33519	2.37815	2.91442	1.58821	1.54496	1.38595
ENSG00000249992	116.227	58.8518	0.87741	2.96e-05	0.0001733	TMEM158	chr3	-	45265958	45267770	1813	protein_coding	transmembrane_protein_158_(gene/pseudogene)	134	98	117	68	46	64	3.50351	2.66738	2.84402	1.8855	1.319	1.96489
ENSG00000136573	9.67714	1.31769	0.87683	0.0068472	0.02414	BLK	chr8	+	11351510	11422113	2606	protein_coding	B_lymphoid_tyrosine_kinase	4	13	12	1	2	1	0.0727581	0.246165	0.202933	0.0192904	0.0398971	0.021359
ENSG00000142677	293.078	154.388	0.87629	3.36e-09	3.18e-08	IL22RA1	chr1	-	24446261	24469611	2798	protein_coding	interleukin_22_receptor_alpha_1	311	264	305	202	137	131	5.26876	4.65601	4.80394	3.62928	2.54541	2.60603
ENSG00000108175	2898.15	1576.21	0.8725	7.87e-62	3.77e-60	ZMIZ1	chr10	+	80828792	81076276	7546	protein_coding	zinc_finger_MIZ-type_containing_1	2950	2688	3064	1733	1659	1394	18.5311	17.578	17.8944	11.5451	11.4292	10.2826
ENSG00000173227	35.6033	13.8675	0.87168	0.0071687	0.025134	SYT12	chr11	+	66774249	66818334	6028	protein_coding	synaptotagmin_XII	27	38	42	26	14	3	0.212318	0.311077	0.307059	0.216829	0.120737	0.0277015
ENSG00000116962	55.3733	26.3148	0.87114	0.00096668	0.0042524	NID1	chr1	-	236139130	236228462	5864	protein_coding	nidogen_1	52	56	58	27	32	21	0.420344	0.47125	0.435892	0.231465	0.283688	0.199334
ENSG00000231669	16.4338	4.99599	0.87052	0.01039	0.034591	RP11-368D24__A.1	chrX	+	64808261	64820630	539	processed_transcript	-	19	9	22	3	6	6	1.67094	0.823969	1.79878	0.279801	0.578693	0.61961
ENSG00000128595	11054.2	6046.38	0.8689	7.82e-215	1.45e-212	CALU	chr7	+	128379346	128411861	4418	protein_coding	calumenin	10940	10404	11853	6469	6092	5766	117.378	116.207	118.235	73.6085	71.6836	72.6448
ENSG00000129521	346.715	185.717	0.86778	1.04e-11	1.18e-10	EGLN3	chr14	-	34393437	34931980	2849	protein_coding	egl_nine_homolog_3_(C._elegans)	326	309	410	207	193	164	5.42402	5.35209	6.34215	3.65253	3.52168	3.20411
ENSG00000126822	4602.71	2517.15	0.86713	1.99e-97	1.46e-95	PLEKHG3	chr14	+	65170820	65213610	6989	protein_coding	pleckstrin_homology_domain_containing_family_G_(with_RhoGef_domain)_member_3	4450	4533	4821	2592	2635	2400	30.1815	32.0058	30.3996	18.6439	19.5998	19.114
ENSG00000179862	5157.39	2821.59	0.86628	3.85e-97	2.82e-95	CITED4	chr1	-	41326729	41328018	1290	protein_coding	Cbp/p300-interacting_transactivator_with_Glu/Asp-rich_carboxy-terminal_domain_4	5035	5068	5362	3090	2801	2665	185.014	193.867	183.182	120.416	112.878	114.991
ENSG00000239887	23.683	8.73439	0.86473	0.0092799	0.031369	C1orf226	chr1	+	162336698	162356600	4118	protein_coding	chromosome_1_open_reading_frame_226	27	21	23	3	10	13	0.310794	0.251646	0.246143	0.0366228	0.126241	0.175717
ENSG00000198074	43.9813	20.0138	0.86431	0.0027742	0.010935	AKR1B10	chr7	+	134212344	134226160	1590	protein_coding	aldo-keto_reductase_family_1_member_B10_(aldose_reductase)	51	30	52	24	22	15	1.52044	0.931068	1.44129	0.758806	0.719302	0.525109
ENSG00000158352	155.026	81.2183	0.86394	9.46e-07	6.87e-06	SHROOM4	chrX	-	50334647	50557302	9556	protein_coding	shroom_family_member_4	159	154	151	84	83	79	0.788709	0.795247	0.69638	0.441895	0.451531	0.460158
ENSG00000150764	1299.23	710.839	0.86147	2.01e-39	6.45e-38	DIXDC1	chr11	+	111797868	111893308	5896	protein_coding	DIX_domain_containing_1	1282	1238	1380	761	722	672	10.3069	10.3614	10.3149	6.48849	6.36598	6.34406
ENSG00000180773	376.073	203.005	0.86142	1.31e-12	1.59e-11	SLC36A4	chr11	-	92877341	92931130	6008	protein_coding	solute_carrier_family_36_(proton/amino_acid_symporter)_member_4	384	320	429	206	215	194	3.02968	2.62831	3.14683	1.72367	1.86035	1.79733
ENSG00000213626	652.493	354.815	0.86111	1.2e-20	2.12e-19	LBH	chr2	+	30454397	30546596	2933	protein_coding	limb_bud_and_heart_development	664	614	680	392	365	320	10.7313	10.3303	10.2174	6.71878	6.46943	6.07286
ENSG00000175697	39.3419	17.8204	0.86081	0.003193	0.012388	GPR156	chr3	-	119883492	120003941	4442	protein_coding	G_protein-coupled_receptor_156	44	35	39	21	15	18	0.469537	0.388818	0.386929	0.237661	0.175549	0.225554
ENSG00000029153	4083.99	2244.45	0.8605	2.59e-98	1.92e-96	ARNTL2	chr12	+	27485787	27576241	4804	protein_coding	aryl_hydrocarbon_receptor_nuclear_translocator-like_2	4063	3917	4273	2334	2257	2206	40.0903	40.2354	39.199	24.4239	24.4238	25.5598
ENSG00000226125	37.649	16.7906	0.86007	0.003831	0.014546	AC098823.3	chr2	-	231555636	231565244	2609	lincRNA	-	29	41	43	17	20	14	0.52689	0.775474	0.726339	0.32756	0.398512	0.298682
ENSG00000267710	153.775	79.7641	0.85917	8.17e-06	5.18e-05	AC006116.20	chr19	+	56784138	56821819	632	protein_coding	Uncharacterized_protein_	148	168	143	87	98	58	11.1004	13.1175	9.97159	6.9202	8.0611	5.10818
ENSG00000002586	10824.8	5959.78	0.85844	9.75e-145	1.17e-142	CD99	chrX	+	2609220	2659350	1245	protein_coding	CD99_molecule	11000	10233	11245	6430	6181	5469	418.812	405.593	398.048	259.632	258.092	244.509
ENSG00000092445	281.505	151.157	0.85756	1.52e-09	1.47e-08	TYRO3	chr15	+	41849873	41871536	3949	protein_coding	TYRO3_protein_tyrosine_kinase	245	259	345	160	152	146	2.94086	3.23646	3.85015	2.0368	2.00098	2.05789
ENSG00000135605	8.74059	1.01287	0.85465	0.0072861	0.025475	TEC	chr4	-	48137800	48271881	3687	protein_coding	tec_protein_tyrosine_kinase	12	8	6	1	0	2	0.154278	0.107072	0.0717172	0.0136346	0	0.0301934
ENSG00000158321	1033.4	566.993	0.85405	3.59e-26	7.7e-25	AUTS2	chr7	+	69063905	70258054	6173	protein_coding	autism_susceptibility_candidate_2	1021	903	1189	591	616	513	7.84017	7.21853	8.4885	4.81291	5.18764	4.62569
ENSG00000030419	196.523	104.503	0.85372	4.01e-07	3.04e-06	IKZF2	chr2	-	213864429	214017151	9405	protein_coding	IKAROS_family_zinc_finger_2_(Helios)	172	178	243	94	118	104	0.866893	0.933939	1.13866	0.502441	0.652242	0.615503
ENSG00000119986	974.042	533.425	0.85311	2.2e-22	4.17e-21	AVPI1	chr10	-	99437181	99447080	1457	protein_coding	arginine_vasopressin-induced_1	995	980	939	594	491	531	32.3712	33.1913	28.4022	20.4948	17.5189	20.2857
ENSG00000042493	6537.3	3613.04	0.85271	4.56e-129	4.45e-127	CAPG	chr2	-	85621871	85645555	1442	protein_coding	capping_protein_(actin_filament)_gelsolin-like	6356	6365	6892	3872	3674	3408	208.937	217.816	210.632	134.985	132.452	131.55
ENSG00000068724	1544.43	850.82	0.85229	8.7e-44	3.09e-42	TTC7A	chr2	+	47143296	47303276	5157	protein_coding	tetratricopeptide_repeat_domain_7A	1532	1489	1612	914	870	796	14.0818	14.248	13.7757	8.90975	8.77016	8.59155
ENSG00000163788	1450.01	796.94	0.85197	6.49e-32	1.68e-30	SNRK	chr3	+	43328004	43466256	5183	protein_coding	SNF_related_kinase	1404	1447	1495	869	868	684	12.8405	13.7767	12.7117	8.42859	8.70611	7.34566
ENSG00000168056	1303.99	717.596	0.85181	4.99e-32	1.3e-30	LTBP3	chr11	-	65306276	65326401	4443	protein_coding	latent_transforming_growth_factor_beta_binding_protein_3	1278	1309	1319	702	749	720	13.6349	14.5385	13.0832	7.94286	8.76377	9.02011
ENSG00000119899	447.649	243.931	0.85109	7.4e-14	9.64e-13	SLC17A5	chr6	-	74303102	74363878	3455	protein_coding	solute_carrier_family_17_(anion/sugar_transporter)_member_5	432	438	473	225	274	239	5.92695	6.25581	6.03335	3.27379	4.12276	3.8504
ENSG00000247095	282.36	151.69	0.84984	2.1e-08	1.84e-07	MIR210HG	chr11	-	565660	568457	1965	processed_transcript	MIR210_host_gene_(non-protein_coding)	235	315	295	138	158	162	5.66893	7.91053	6.61614	3.53047	4.18004	4.5889
ENSG00000173801	21967.8	12179	0.84953	9.63e-240	2.06e-237	JUP	chr17	-	39775692	39943183	3497	protein_coding	junction_plakoglobin	22046	20861	23014	12891	12657	11379	298.834	294.372	290.029	185.314	188.157	181.119
ENSG00000168575	3897.89	2158.5	0.84951	1.57e-94	1.1e-92	SLC20A2	chr8	-	42273993	42397069	3657	protein_coding	solute_carrier_family_20_(phosphate_transporter)_member_2	3902	3625	4181	2319	2152	2071	50.5776	48.9148	50.3849	31.8781	30.5916	31.5218
ENSG00000169474	40.4955	17.7173	0.84902	0.0057377	0.02072	SPRR1A	chr1	+	152956557	152958289	647	protein_coding	small_proline-rich_protein_1A	32	55	33	15	12	26	2.34445	4.19484	2.24779	1.16548	0.964189	2.23679
ENSG00000069667	384.071	209.572	0.84847	3.78e-13	4.72e-12	RORA	chr15	-	60780483	61521518	10844	protein_coding	RAR-related_orphan_receptor_A	390	351	413	208	214	212	1.70479	1.59726	1.67844	0.964251	1.02591	1.08818
ENSG00000147036	29.577	12.5673	0.84836	0.0069747	0.024547	LANCL3	chrX	+	37430822	37543716	10298	protein_coding	LanC_lantibiotic_synthetase_component_C-like_3_(bacterial)	35	23	31	10	16	12	0.161106	0.110213	0.132664	0.0488161	0.0807705	0.0648611
ENSG00000260628	12.5918	3.31339	0.84794	0.012324	0.040051	RP11-1166P10.1	chr16	+	31987124	32015049	1670	pseudogene	-	10	12	16	4	2	4	0.283844	0.354586	0.42223	0.120409	0.0622585	0.133321
ENSG00000184545	93.2331	47.6808	0.84663	0.00015566	0.00079894	DUSP8	chr11	-	1575274	1593150	4480	protein_coding	dual_specificity_phosphatase_8	83	86	112	48	60	37	0.878205	0.947279	1.10176	0.538616	0.696239	0.459705
ENSG00000104635	6863.3	3810.16	0.8464	1.21e-132	1.26e-130	SLC39A14	chr8	+	22224762	22291642	4641	protein_coding	solute_carrier_family_39_(zinc_transporter)_member_14	6757	6498	7354	4116	3932	3510	69.0142	69.0916	69.8325	44.5841	44.0441	42.097
ENSG00000166033	13137.8	7300.87	0.84607	2.26e-204	3.93e-202	HTRA1	chr10	+	124221041	124274424	2120	protein_coding	HtrA_serine_peptidase_1	13292	12403	13730	7675	7410	7036	297.201	288.701	285.417	181.995	181.705	184.733
ENSG00000116396	141.847	75.081	0.84511	3.91e-06	2.59e-05	KCNC4	chr1	+	110753965	110825722	7597	protein_coding	potassium_voltage-gated_channel_Shaw-related_subfamily_member_4	142	125	160	80	83	65	0.886017	0.811942	0.928161	0.529376	0.567965	0.476241
ENSG00000170500	32.3133	14.2367	0.84444	0.0058621	0.021127	LONRF2	chr2	-	100889753	100939195	13912	protein_coding	LON_peptidase_N-terminal_domain_and_ring_finger_2	38	27	32	13	15	15	0.129476	0.0957705	0.101369	0.0469754	0.0560515	0.0600147
ENSG00000141391	105.893	54.8701	0.84383	7.66e-05	0.00041787	SLMO1	chr18	+	12407895	12432237	2001	protein_coding	slowmo_homolog_1_(Drosophila)	93	107	118	46	68	52	2.20309	2.63872	2.59884	1.15565	1.76664	1.44648
ENSG00000259328	11.4509	2.28774	0.84376	0.011032	0.036441	RP11-152F13.7	chr15	+	82944773	82974312	1160	pseudogene	-	15	4	16	2	4	1	0.612956	0.170161	0.607865	0.0866739	0.179262	0.0479841
ENSG00000154025	8.18921	0.695282	0.84341	0.0066334	0.023517	SLC5A10	chr17	+	18853658	18925908	4436	protein_coding	solute_carrier_family_5_(sodium/glucose_cotransporter)_member_10	6	6	13	0	0	2	0.0641144	0.0667447	0.129151	0	0	0.0250954
ENSG00000188522	4400.28	2450.11	0.84166	1.13e-96	8.12e-95	FAM83G	chr17	-	18872102	18908117	5266	protein_coding	family_with_sequence_similarity_83_member_G	4247	4293	4663	2573	2464	2385	38.2294	40.2288	39.0238	24.5627	24.3246	25.2094
ENSG00000105650	9.37919	1.63528	0.84126	0.010414	0.034662	PDE4C	chr19	-	18318771	18366229	5979	protein_coding	phosphodiesterase_4C_cAMP-specific	11	9	8	2	2	1	0.0872087	0.0742799	0.0589667	0.0168158	0.0173895	0.00930952
ENSG00000197971	1641.61	912.194	0.84102	1.73e-43	6.07e-42	MBP	chr18	-	74690783	74845639	9797	protein_coding	myelin_basic_protein	1646	1561	1719	965	887	910	7.96402	7.86262	7.73264	4.95166	4.70669	5.17016
ENSG00000189159	10279.9	5734.57	0.84028	1.32e-186	2.13e-184	HN1	chr17	-	73131343	73164376	2289	protein_coding	hematological_and_neurological_expressed_1	10208	9828	10812	6014	5934	5433	211.393	211.874	208.164	132.079	134.768	132.114
ENSG00000154511	965.354	535.505	0.83933	3.07e-28	7e-27	FAM69A	chr1	-	93307724	93427057	2574	protein_coding	family_with_sequence_similarity_69_member_A	921	945	1031	560	539	523	16.9608	18.1168	17.6521	10.9369	10.8859	11.3096
ENSG00000198624	463.536	255.097	0.83749	2.43e-14	3.24e-13	CCDC69	chr5	-	150560613	150603706	3451	protein_coding	coiled-coil_domain_containing_69	472	458	458	279	245	249	6.48325	6.54904	5.84879	4.0642	3.69068	4.01615
ENSG00000129353	2631.54	1468.65	0.83746	7.47e-65	3.72e-63	SLC44A2	chr19	+	10713133	10755235	3784	protein_coding	solute_carrier_family_44_member_2	2662	2388	2860	1537	1486	1426	33.3467	31.1416	33.3089	20.4192	20.4152	20.9761
ENSG00000162241	21.4069	7.96623	0.83618	0.012352	0.040095	SLC25A45	chr11	-	65142663	65151172	7118	protein_coding	solute_carrier_family_25_member_45	21	15	29	4	12	8	0.139848	0.10399	0.17955	0.02825	0.0876413	0.0625587
ENSG00000248476	70.7123	34.3073	0.83299	0.0021956	0.0088686	BACH1-IT1	chr21	+	30723955	30734215	821	sense_intronic	BACH1_intronic_transcript_1_(non-protein_coding)	93	55	64	23	54	27	5.36952	3.3058	3.43544	1.40832	3.41929	1.83053
ENSG00000159871	36.8135	15.9625	0.82954	0.0083182	0.028516	LYPD5	chr19	-	44300081	44331358	2499	protein_coding	LY6/PLAUR_domain_containing_5	49	31	30	7	24	17	0.929449	0.612143	0.529054	0.140815	0.499264	0.37865
ENSG00000243978	47.7609	22.9969	0.82915	0.0027098	0.01072	RGAG1	chrX	+	109602044	109699562	5426	protein_coding	retrotransposon_gag_domain_containing_1	41	52	50	26	26	18	0.358179	0.472913	0.406102	0.240885	0.249103	0.18465
ENSG00000074211	309.664	169.618	0.82891	5.93e-09	5.48e-08	PPP2R2C	chr4	-	6322305	6565327	4538	protein_coding	protein_phosphatase_2_regulatory_subunit_B_gamma	314	316	296	144	189	179	3.2799	3.43621	2.87457	1.5952	2.16512	2.19555
ENSG00000237399	31.4149	13.876	0.82888	0.0073895	0.025766	PITRM1-AS1	chr10	+	3183824	3210164	3823	processed_transcript	PITRM1_antisense_RNA_1	28	34	32	17	10	15	0.347176	0.438866	0.368885	0.223543	0.135982	0.218395
ENSG00000008853	1156.34	646.73	0.82883	1.44e-31	3.69e-30	RHOBTB2	chr8	+	22844930	22877712	5451	protein_coding	Rho-related_BTB_domain_containing_2	1124	1135	1209	654	684	621	9.77431	10.2749	9.77452	6.0314	6.52327	6.34119
ENSG00000100104	396.38	219.34	0.8278	1.16e-12	1.41e-11	SRRD	chr22	+	26879843	26887899	1295	protein_coding	SRR1_domain_containing	380	376	435	248	205	212	13.9094	14.3277	14.8035	9.62716	8.22943	9.11217
ENSG00000168280	14.3494	3.67416	0.82605	0.014351	0.045675	KIF5C	chr2	+	149632819	149883273	6931	protein_coding	kinesin_family_member_5C	21	10	12	0	7	4	0.143621	0.071197	0.0763011	0	0.0525034	0.0321233
ENSG00000101224	2009.02	1127.92	0.82567	6.89e-46	2.57e-44	CDC25B	chr20	+	3767578	3786762	3594	protein_coding	cell_division_cycle_25B	1981	1964	2079	1257	1118	1047	26.1278	26.9663	25.493	17.5822	16.1715	16.2153
ENSG00000264007	17.7791	6.30919	0.8249	0.014475	0.045963	RP11-68I3.10	chr17	-	27948635	27949272	638	sense_intronic	-	17	20	16	7	4	8	1.26306	1.54692	1.10521	0.551561	0.32593	0.697951
ENSG00000118257	3310.14	1866.46	0.82336	4.97e-72	2.67e-70	NRP2	chr2	+	206546714	206662857	6662	protein_coding	neuropilin_2	3290	2994	3672	1975	1873	1807	23.4092	22.1771	24.2909	14.9032	14.6157	15.0976
ENSG00000248599	15.4095	4.90585	0.82278	0.01546	0.048671	RP11-302J23.1	chr8	+	102064282	102088479	1948	lincRNA	-	21	13	12	6	6	3	0.511006	0.329315	0.27148	0.154838	0.160121	0.0857211
ENSG00000122733	117.306	62.0809	0.82155	7.47e-05	0.00040908	KIAA1045	chr9	+	34957484	34982541	5718	protein_coding	KIAA1045	124	115	112	52	80	56	1.02795	0.992456	0.863215	0.457168	0.72733	0.545129
ENSG00000157514	1014.32	568.686	0.82122	2.58e-23	5.07e-22	TSC22D3	chrX	-	106956451	107020572	2266	protein_coding	TSC22_domain_family_member_3	1043	1020	971	610	559	554	21.8183	22.2125	18.8845	13.5328	12.8244	13.6084
ENSG00000171403	66.4488	33.1175	0.82105	0.0015515	0.0065131	KRT9	chr17	-	39722096	39728310	2287	protein_coding	keratin_9	82	64	52	40	37	24	1.69959	1.38093	1.00203	0.879246	0.841048	0.584118
ENSG00000130522	1195.07	672.352	0.82087	4.05e-30	9.9e-29	JUND	chr19	-	18390563	18392432	1870	protein_coding	jun_D_proto-oncogene	1106	1142	1345	718	664	655	28.0356	30.1357	31.6976	19.3019	18.4592	19.4964
ENSG00000122678	2390.75	1349.53	0.82086	3.24e-62	1.56e-60	POLM	chr7	-	44111846	44122139	3218	protein_coding	polymerase_(DNA_directed)_mu	2351	2257	2572	1411	1365	1312	34.6308	34.6101	35.2233	22.0423	22.0512	22.6936
ENSG00000131069	1892.64	1067.03	0.82072	2.56e-38	7.94e-37	ACSS2	chr20	+	33459949	33515769	3065	protein_coding	acyl-CoA_synthetase_short-chain_family_member_2	1880	1746	2062	1008	1129	1089	29.0752	28.1107	29.6485	16.5328	19.1491	19.7767
ENSG00000116883	55.9992	27.6747	0.82012	0.0023951	0.0095896	RP11-268J15.5	chr1	+	36789335	36794822	1838	protein_coding	-	57	53	58	25	20	38	1.47003	1.42294	1.39068	0.683771	0.565679	1.15078
ENSG00000260196	113.963	60.5391	0.82012	4.94e-05	0.00027878	RP1-239B22.5	chr11	+	17402196	17405078	2883	antisense	-	107	120	114	72	59	53	1.75928	2.05397	1.74263	1.25546	1.06388	1.02326
ENSG00000133056	249.303	137.419	0.81982	6.37e-09	5.86e-08	PIK3C2B	chr1	-	204391756	204463852	7686	protein_coding	phosphatidylinositol-4-phosphate_3-kinase_catalytic_subunit_type_2_beta	244	234	271	145	149	123	1.50482	1.50236	1.55387	0.948383	1.00779	0.890759
ENSG00000124942	128707	72842.9	0.8197	2.76e-177	4.06e-175	AHNAK	chr11	-	62201016	62323707	18787	protein_coding	AHNAK_nucleoprotein	132603	121253	132212	76516	76894	67475	334.574	318.488	310.141	204.744	212.775	199.913
ENSG00000107105	436.313	243.504	0.81832	3.79e-13	4.73e-12	ELAVL2	chr9	-	23690102	23826335	3805	protein_coding	ELAV_(embryonic_lethal_abnormal_vision_Drosophila)-like_2_(Hu_antigen_B)	454	377	482	267	235	236	5.65584	4.88927	5.58261	3.52755	3.21069	3.45234
ENSG00000108819	3909.25	2211.33	0.81779	5.94e-75	3.3e-73	PPP1R9B	chr17	-	48211104	48227991	4158	processed_transcript	protein_phosphatase_1_regulatory_subunit_9B	3931	3825	3959	2333	2263	2106	44.8141	45.3946	41.961	28.2063	28.2934	28.1922
ENSG00000162391	15.6555	5.25349	0.81773	0.015928	0.049856	FAM151A	chr1	-	55074855	55089229	2005	protein_coding	family_with_sequence_similarity_151_member_A	12	17	18	6	6	4	0.283702	0.4184	0.395643	0.150437	0.155569	0.111046
ENSG00000168453	2605.01	1473.29	0.8177	1.28e-62	6.17e-61	HR	chr8	-	21971928	21990897	6336	protein_coding	hair_growth_associated	2660	2417	2744	1550	1527	1389	19.9004	18.8243	19.086	12.298	12.5288	12.2023
ENSG00000134955	653.883	366.962	0.81682	6.85e-19	1.13e-17	SLC37A2	chr11	+	124932963	124959131	4654	protein_coding	solute_carrier_family_37_(glycerol-3-phosphate_transporter)_member_2	654	631	676	380	399	334	6.66112	6.69053	6.40126	4.10463	4.45689	3.99462
ENSG00000164920	111.619	59.5562	0.81678	4.72e-05	0.00026725	OSR2	chr8	+	99956631	99964332	1838	protein_coding	odd-skipped_related_2_(Drosophila)	113	105	117	70	59	52	2.91426	2.81904	2.80534	1.91456	1.66875	1.57476
ENSG00000090238	936.343	527.231	0.816	5.99e-25	1.24e-23	YPEL3	chr16	-	30103635	30108236	1941	protein_coding	yippee-like_3_(Drosophila)	940	880	991	581	555	465	22.9561	22.3725	22.5006	15.0476	14.8646	13.3347
ENSG00000133985	72.8147	37.2588	0.81525	0.00094928	0.0041836	TTC9	chr14	+	71108504	71142077	5217	protein_coding	tetratricopeptide_repeat_domain_9	56	76	87	46	30	37	0.508819	0.71887	0.734926	0.443255	0.298941	0.394763
ENSG00000248245	10.4526	1.97429	0.81498	0.013105	0.042073	CTB-49A3.2	chr5	+	132496130	132560105	570	antisense	-	18	8	5	3	1	2	1.4969	0.692584	0.386581	0.264583	0.0912033	0.195304
ENSG00000225138	231.475	127.329	0.8147	2.23e-07	1.73e-06	CTD-2228K2.7	chr5	+	478238	480999	2762	antisense	-	217	219	260	107	154	124	3.72419	3.91271	4.14854	1.9475	2.89856	2.49893
ENSG00000165935	29.6481	13.1209	0.81392	0.009124	0.030906	SMCO2	chr12	+	27619743	27655118	1272	protein_coding	single-pass_membrane_protein_with_coiled-coil_domains_2	28	29	32	14	17	9	1.04344	1.12504	1.10868	0.553296	0.69478	0.393832
ENSG00000162746	28.7046	12.5244	0.81335	0.01003	0.03354	FCRLB	chr1	+	161691353	161697933	1989	protein_coding	Fc_receptor-like_B	26	30	30	10	18	10	0.619633	0.744293	0.664709	0.252744	0.47046	0.279847
ENSG00000171608	7519.25	4279.76	0.81138	4.47e-154	5.85e-152	PIK3CD	chr1	+	9711790	9789172	5483	protein_coding	phosphatidylinositol-45-bisphosphate_3-kinase_catalytic_subunit_delta	7468	7069	8043	4480	4398	4091	64.5627	63.6205	64.6465	41.0749	41.6987	41.5305
ENSG00000078081	317.686	175.69	0.81089	1.81e-08	1.59e-07	LAMP3	chr3	-	182840001	182881627	3375	protein_coding	lysosomal-associated_membrane_protein_3	285	347	318	213	182	140	4.00283	5.07356	4.15239	3.17265	2.80339	2.30893
ENSG00000134291	1064.73	603.049	0.81067	5.39e-30	1.31e-28	TMEM106C	chr12	+	48357352	48362661	1515	protein_coding	transmembrane_protein_106C	1046	1018	1132	642	614	572	32.7277	33.1583	32.929	21.3029	21.0689	21.0155
ENSG00000162783	6699.2	3815.16	0.81026	1.08e-136	1.18e-134	IER5	chr1	+	181057638	181059977	2340	protein_coding	immediate_early_response_5	6629	6405	7071	3994	3886	3679	134.285	135.071	133.171	85.8042	86.3321	87.5124
ENSG00000182379	588.563	331.359	0.80952	1.69e-16	2.53e-15	NXPH4	chr12	+	57610578	57620232	2007	protein_coding	neurexophilin_4	582	595	585	356	342	307	13.7458	14.6294	12.8456	8.917	8.85858	8.51426
ENSG00000124243	530.922	299.026	0.80905	1.26e-15	1.8e-14	BCAS4	chr20	+	49411431	49493714	1498	protein_coding	breast_carcinoma_amplified_sequence_4	492	516	587	326	303	278	15.5686	16.9979	17.2692	10.9401	10.5152	10.3297
ENSG00000120690	2710.3	1541.54	0.80867	1.15e-58	5.17e-57	ELF1	chr13	-	41506056	41635576	3566	protein_coding	E74-like_factor_1_(ets_domain_transcription_factor)	2676	2631	2822	1687	1573	1417	35.5714	36.408	34.8755	23.7821	22.9315	22.1179
ENSG00000143641	9558.51	5453.81	0.80816	3.4e-179	5.24e-177	GALNT2	chr1	+	230193536	230417870	4454	protein_coding	UDP-N-acetyl-alpha-D-galactosamine:polypeptide_N-acetylgalactosaminyltransferase_2_(GalNAc-T2)	9449	9027	10226	5744	5511	5269	100.561	100.012	101.181	64.8307	64.3229	65.8466
ENSG00000183621	124.807	67.2941	0.80726	6.27e-05	0.00034785	ZNF438	chr10	-	31133563	31320866	3418	protein_coding	zinc_finger_protein_438	123	109	144	72	52	79	1.7058	1.57366	1.85667	1.05895	0.790891	1.2865
ENSG00000240849	1184.56	673.16	0.80726	9.57e-33	2.54e-31	TMEM189	chr20	-	48697663	48770335	2916	protein_coding	transmembrane_protein_189	1174	1124	1258	695	691	653	19.0843	19.0211	19.0125	11.9816	12.319	12.4647
ENSG00000095303	181.369	99.4893	0.80679	2.54e-06	1.73e-05	PTGS1	chr9	+	125132824	125157982	4964	protein_coding	prostaglandin-endoperoxide_synthase_1_(prostaglandin_G/H_synthase_and_cyclooxygenase)	152	200	191	103	96	102	1.45147	1.98818	1.69569	1.04309	1.00537	1.14373
ENSG00000133069	234.128	130.118	0.80543	4.04e-08	3.42e-07	TMCC2	chr1	+	205197304	205242471	3738	protein_coding	transmembrane_and_coiled-coil_domain_family_2	246	205	253	142	137	116	3.11955	2.70627	2.98282	1.9097	1.90531	1.72733
ENSG00000181982	276.267	154.505	0.80463	3.77e-09	3.54e-08	CCDC149	chr4	-	24807739	24981826	5604	protein_coding	coiled-coil_domain_containing_149	258	267	305	152	153	162	2.18231	2.3511	2.39854	1.36352	1.41931	1.60906
ENSG00000239335	10.2707	2.29188	0.80411	0.0157	0.049284	RP11-745O10.2	chr12	+	66524531	66528229	623	antisense	-	11	8	12	4	1	2	0.836952	0.633664	0.848865	0.322766	0.0834444	0.178689
ENSG00000158186	625.742	354.31	0.80364	1.69e-16	2.53e-15	MRAS	chr3	+	138066539	138124375	4538	protein_coding	muscle_RAS_oncogene_homolog	608	575	699	347	403	324	6.35089	6.2526	6.78825	3.84398	4.61664	3.97408
ENSG00000111816	128.302	69.819	0.80363	2.66e-05	0.00015687	FRK	chr6	-	116262693	116381921	2849	protein_coding	fyn-related_kinase	128	115	143	62	78	71	2.12968	1.99188	2.21202	1.094	1.42327	1.38714
ENSG00000070182	471.957	266.668	0.80332	1.56e-13	2e-12	SPTB	chr14	-	65213002	65346601	10063	protein_coding	spectrin_beta_erythrocytic	442	440	538	283	251	273	2.08205	2.15766	2.35613	1.41376	1.29668	1.51005
ENSG00000189057	166.512	91.8327	0.80192	2.16e-06	1.49e-05	FAM111B	chr11	+	58874658	58894883	3488	protein_coding	family_with_sequence_similarity_111_member_B	152	165	183	91	97	90	2.06568	2.33434	2.31217	1.31154	1.44571	1.43622
ENSG00000072840	11627.9	6660.38	0.80157	2.54e-128	2.47e-126	EVC	chr4	+	5712924	5830772	7063	protein_coding	Ellis_van_Creveld_syndrome	11662	11048	12183	7081	7065	6060	78.2672	77.1884	76.0169	50.399	52.0006	47.7572
ENSG00000102048	26.3511	10.8035	0.80146	0.01458	0.046253	ASB9	chrX	-	15253410	15288589	1947	protein_coding	ankyrin_repeat_and_SOCS_box_containing_9	29	24	26	8	20	5	0.706038	0.608279	0.588508	0.206557	0.53401	0.142942
ENSG00000225205	259.779	144.853	0.80131	3.55e-08	3.02e-07	AC093818.1	chr2	-	173345568	173421324	1397	antisense	-	272	229	280	148	171	121	9.22929	8.08903	8.83297	5.32576	6.36334	4.82108
ENSG00000105357	171.401	94.0859	0.8004	5.47e-06	3.56e-05	MYH14	chr19	+	50691443	50813802	6910	protein_coding	myosin_heavy_chain_14_non-muscle	163	193	155	97	97	91	1.11816	1.37828	0.988551	0.705684	0.729758	0.733025
ENSG00000133424	313.868	176.755	0.79797	4.28e-10	4.34e-09	LARGE	chr22	-	33668847	34318829	4409	protein_coding	like-glycosyltransferase	301	313	327	174	187	174	3.2361	3.50317	3.26853	1.98393	2.20489	2.19667
ENSG00000227010	7.92013	0.982825	0.79688	0.011445	0.037675	RP11-336K24.6	chr1	-	155966114	155972355	429	processed_transcript	-	6	7	11	2	0	1	0.662964	0.80519	1.13001	0.234363	0	0.129747
ENSG00000169926	6885.78	3958.93	0.79652	1.04e-126	9.95e-125	KLF13	chr15	+	31619058	31727868	6825	protein_coding	Kruppel-like_factor_13	6816	6456	7410	4109	4170	3721	47.3394	46.6786	47.8477	30.2656	31.7628	30.3468
ENSG00000143669	2195.58	1257.83	0.7962	1.35e-39	4.33e-38	LYST	chr1	-	235824341	236046940	13480	protein_coding	lysosomal_trafficking_regulator	2238	2119	2224	1314	1384	1119	7.86984	7.75708	7.27093	4.90029	5.33742	4.62057
ENSG00000099337	2691.45	1546.69	0.79549	3.18e-61	1.51e-59	KCNK6	chr19	+	38810484	38819660	2666	protein_coding	potassium_channel_subfamily_K_member_6	2685	2540	2855	1618	1527	1538	47.7397	47.0144	47.1945	30.5095	29.7759	32.1109
ENSG00000185716	500.702	284.297	0.79492	6.83e-14	8.91e-13	C16orf52	chr16	+	22018959	22098855	4360	protein_coding	chromosome_16_open_reading_frame_52	501	458	546	318	304	242	5.44687	5.18366	5.51889	3.66654	3.6247	3.08947
ENSG00000144857	256.846	143.977	0.79416	4.69e-08	3.93e-07	BOC	chr3	+	112929850	113006303	5750	protein_coding	BOC_cell_adhesion_associated_oncogene_regulated	225	277	267	148	147	141	1.85486	2.37722	2.04639	1.29393	1.32903	1.36492
ENSG00000254837	86.2628	45.8777	0.79362	0.00056441	0.0026058	AP001372.2	chr11	+	74204411	74209578	2493	processed_transcript	-	75	88	96	37	46	55	1.42605	1.74188	1.69705	0.746098	0.959226	1.22799
ENSG00000165507	144.655	79.7808	0.79343	1.01e-05	6.34e-05	C10orf10	chr10	-	45466429	45474258	2120	protein_coding	chromosome_10_open_reading_frame_10	151	127	157	82	88	72	3.37627	2.95614	3.26369	1.94444	2.1579	1.89039
ENSG00000138336	102.966	55.1191	0.79301	0.00029737	0.0014569	TET1	chr10	+	70320413	70454239	9288	protein_coding	tet_methylcytosine_dioxygenase_1	94	96	120	58	72	38	0.479735	0.510043	0.569383	0.313922	0.402991	0.227728
ENSG00000076555	164.253	91.1759	0.79061	3.27e-06	2.19e-05	ACACB	chr12	+	109554400	109706031	9360	protein_coding	acetyl-CoA_carboxylase_beta	157	160	176	102	96	79	0.795096	0.843532	0.828671	0.547824	0.533189	0.469793
ENSG00000163702	882.513	505.081	0.79048	2.69e-20	4.69e-19	IL17RC	chr3	+	9958758	9975314	2621	protein_coding	interleukin_17_receptor_C	900	868	875	530	557	446	16.2769	16.3422	14.7125	10.1654	11.0477	9.4716
ENSG00000163053	27.3333	12.1892	0.7895	0.012622	0.040794	SLC16A14	chr2	-	230899698	230933715	4390	protein_coding	solute_carrier_family_16_member_14_(monocarboxylic_acid_transporter_14)	26	27	29	16	9	12	0.28074	0.303499	0.291124	0.18322	0.106577	0.15215
ENSG00000122971	152.854	84.7543	0.78744	9.53e-06	5.97e-05	ACADS	chr12	+	121163538	121177811	1950	protein_coding	acyl-CoA_dehydrogenase_C-2_to_C-3_short_chain	145	148	166	100	74	83	3.52476	3.74528	3.75162	2.57799	1.9728	2.36919
ENSG00000198832	1289.47	743.192	0.78593	1.01e-30	2.52e-29	SELM	chr22	-	31500758	31516055	2070	protein_coding	Selenoprotein_M_	1300	1261	1303	801	746	706	29.7693	30.0609	27.7408	19.4526	18.735	18.9841
ENSG00000239569	64.4419	33.6323	0.78419	0.0018311	0.0075364	RP11-325F22.4	chr7	-	104653872	104654768	736	antisense	-	77	49	68	38	32	32	4.95917	3.2853	4.07171	2.59551	2.26026	2.42007
ENSG00000255080	40.943	19.4857	0.78355	0.008838	0.030098	RP11-1082L8.3	chr8	-	125847126	125869758	553	lincRNA	-	34	57	30	22	17	20	2.9144	5.08636	2.39079	1.99993	1.59812	2.01308
ENSG00000161277	132.437	72.0023	0.78228	0.00019807	0.00099919	THAP8	chr19	-	36525887	36545664	1825	protein_coding	THAP_domain_containing_8	156	122	118	99	54	66	4.05189	3.29879	2.84947	2.72702	1.53821	2.01297
ENSG00000160991	830.892	479.49	0.78198	3.63e-22	6.82e-21	ORAI2	chr7	+	102073553	102097268	10769	protein_coding	ORAI_calcium_release-activated_calcium_modulator_2	792	810	892	493	489	470	3.48615	3.71165	3.65035	2.30138	2.36058	2.42928
ENSG00000008294	5813.14	3378.43	0.78059	4.78e-109	3.89e-107	SPAG9	chr17	-	49039535	49198226	8273	protein_coding	sperm_associated_antigen_9	5697	5635	6108	3539	3457	3241	32.6422	33.6115	32.5373	21.5047	21.7231	21.8058
ENSG00000124134	94.8661	50.5518	0.77996	0.0010907	0.0047372	KCNS1	chr20	-	43720951	43729753	4538	protein_coding	potassium_voltage-gated_channel_delayed-rectifier_subfamily_S_member_1	62	86	140	50	53	50	0.647624	0.935172	1.35959	0.553888	0.607151	0.613283
ENSG00000140600	29.1809	13.0306	0.77891	0.014735	0.046683	SH3GL3	chr15	+	84115980	84287495	2012	protein_coding	SH3-domain_GRB2-like_3	21	37	29	9	12	18	0.494752	0.907468	0.635207	0.22487	0.310055	0.497967
ENSG00000144644	8.88665	0.635185	0.77886	0.0097242	0.032617	GADL1	chr3	-	30767692	30936257	4509	protein_coding	glutamate_decarboxylase-like_1	16	9	1	2	0	0	0.168204	0.0984962	0.00977384	0.022298	0	0
ENSG00000175352	128.277	70.9436	0.77856	4.97e-05	0.00028051	NRIP3	chr11	-	9002123	9025596	3809	protein_coding	nuclear_receptor_interacting_protein_3	138	123	123	68	82	65	1.71737	1.5935	1.42311	0.897458	1.11915	0.949857
ENSG00000231991	189.776	106.889	0.7769	1.77e-06	1.23e-05	ANXA2P2	chr9	+	33624223	33625532	1310	pseudogene	annexin_A2_pseudogene_2	169	197	203	120	100	104	6.11521	7.42083	6.8292	4.60496	3.96839	4.41894
ENSG00000145779	987.457	572.46	0.77586	5.14e-25	1.07e-23	TNFAIP8	chr5	+	118604387	118730294	3591	protein_coding	tumor_necrosis_factor_alpha-induced_protein_8	997	950	1014	607	598	531	13.1606	13.0547	12.4442	8.49747	8.65708	8.23066
ENSG00000226947	8.01424	0.952777	0.77554	0.01297	0.041707	RP1-52J10.9	chr1	-	152616869	152617193	325	pseudogene	-	8	8	8	3	0	0	1.16682	1.21469	1.08481	0.464039	0	0
ENSG00000128346	933.105	540.966	0.77391	2.21e-19	3.74e-18	C22orf23	chr22	-	38339528	38349676	1560	protein_coding	chromosome_22_open_reading_frame_23	963	789	1059	579	582	481	29.2616	24.958	29.9169	18.6582	19.3947	17.1623
ENSG00000196782	134.067	74.6254	0.77391	3.65e-05	0.0002099	MAML3	chr4	-	140637907	141075338	6844	protein_coding	mastermind-like_3_(Drosophila)	141	133	127	82	69	75	0.976574	0.958957	0.817785	0.60231	0.524112	0.609968
ENSG00000156869	160.402	89.3939	0.77361	2.49e-05	0.00014742	FRRS1	chr1	-	100174259	100232187	2706	protein_coding	ferric-chelate_reductase_1	171	156	153	117	77	78	2.99546	2.84482	2.49178	2.17357	1.47927	1.60444
ENSG00000129467	31.8202	15.0135	0.77155	0.012424	0.040288	ADCY4	chr14	-	24787555	24804299	5276	protein_coding	adenylate_cyclase_4	31	27	38	11	14	20	0.278518	0.252532	0.317413	0.10481	0.137946	0.210999
ENSG00000164924	35607.2	20847.2	0.77129	3.07e-243	6.66e-241	YWHAZ	chr8	-	101928753	101965616	5248	protein_coding	tyrosine_3-monooxygenase/tryptophan_5-monooxygenase_activation_protein_zeta_polypeptide	35345	34292	37181	22136	21090	19954	319.249	322.446	312.228	212.042	208.914	211.637
ENSG00000106546	1446.84	844.123	0.77127	5.44e-35	1.52e-33	AHR	chr7	+	17338246	17385776	6276	protein_coding	aryl_hydrocarbon_receptor	1457	1339	1550	882	838	836	11.0046	10.5282	10.8841	7.06483	6.94139	7.41445
ENSG00000053747	353613	207071	0.77121	6.39e-268	1.57e-265	LAMA3	chr18	+	21269407	21535030	10661	protein_coding	laminin_alpha_3	351133	339630	370156	218246	216019	193551	1561.24	1572.05	1530.14	1029.12	1053.37	1010.54
ENSG00000131941	111.817	62.1186	0.76957	0.00010012	0.00053345	RHPN2	chr19	-	33469499	33555794	3793	protein_coding	rhophilin_Rho_GTPase_binding_protein_2	107	106	123	65	60	63	1.3372	1.37905	1.42912	0.861483	0.822345	0.924514
ENSG00000164985	660.716	383.929	0.76877	6.88e-17	1.06e-15	PSIP1	chr9	-	15464064	15511017	3391	protein_coding	PC4_and_SFRS1_interacting_protein_1	633	651	698	373	412	377	8.84854	9.4735	9.07137	5.52965	6.31618	6.18827
ENSG00000118922	923.475	538.394	0.76748	2.58e-23	5.08e-22	KLF12	chr13	-	74260226	74708394	10637	protein_coding	Kruppel-like_factor_12	904	907	958	561	565	506	4.02852	4.20771	3.9691	2.65131	2.76131	2.64781
ENSG00000139899	96.4243	52.8526	0.76737	0.00039927	0.0019058	CBLN3	chr14	-	24895738	24900160	2346	protein_coding	cerebellin_3_precursor	110	86	93	48	62	50	2.2226	1.80896	1.74703	1.02856	1.37388	1.18631
ENSG00000187498	6277.48	3687.13	0.76542	1.48e-106	1.18e-104	COL4A1	chr13	-	110801318	110959496	6524	protein_coding	collagen_type_IV_alpha_1	6381	5915	6541	3911	3731	3532	46.3629	44.7402	44.1851	30.1363	29.7301	30.1344
ENSG00000136153	153.324	86.6265	0.76412	1.38e-05	8.45e-05	LMO7	chr13	+	76194570	76434004	8128	protein_coding	LIM_domain_7	155	153	151	82	93	87	0.903949	0.928892	0.818726	0.507162	0.594819	0.595787
ENSG00000139679	343.52	198.519	0.76404	7.8e-10	7.7e-09	LPAR6	chr13	-	48963707	49018840	3004	protein_coding	lysophosphatidic_acid_receptor_6	348	323	360	219	179	203	5.4913	5.30591	5.28139	3.66489	3.09769	3.76142
ENSG00000143797	5994.34	3526.83	0.76286	1.34e-104	1.04e-102	MBOAT2	chr2	-	8992820	9143942	7751	protein_coding	membrane_bound_O-acyltransferase_domain_containing_2	5987	5768	6225	3712	3590	3385	36.614	36.7219	35.3938	24.075	24.0781	24.3084
ENSG00000071282	96.7084	53.3845	0.76098	0.00035525	0.0017145	LMCD1	chr3	+	8543393	8609805	1851	protein_coding	LIM_and_cysteine-rich_domains_1	83	102	105	57	57	48	2.12553	2.71926	2.49993	1.54805	1.60086	1.44341
ENSG00000230479	51.6705	26.6534	0.76056	0.0052255	0.019067	AP000695.6	chr21	+	37802658	37853368	893	antisense	-	38	58	59	33	24	24	2.0171	3.20504	2.91169	1.85771	1.39716	1.49594
ENSG00000171365	308.811	178.437	0.76047	3.26e-09	3.08e-08	CLCN5	chrX	+	49687225	49863892	10108	protein_coding	chloride_channel_voltage-sensitive_5	313	289	325	204	180	158	1.46783	1.41088	1.41698	1.01457	0.925748	0.870057
ENSG00000198722	938.885	550.422	0.75959	5.28e-22	9.82e-21	UNC13B	chr9	+	35161999	35405335	6303	protein_coding	unc-13_homolog_B_(C._elegans)	945	856	1021	574	602	494	7.1069	6.70168	7.13878	4.57805	4.96518	4.3625
ENSG00000163624	962.037	565.423	0.757	7.48e-23	1.45e-21	CDS1	chr4	+	85504132	85572491	4461	protein_coding	CDP-diacylglycerol_synthase_(phosphatidate_cytidylyltransferase)_1	923	902	1067	623	547	544	9.80766	9.97773	10.5409	7.02057	6.37442	6.7877
ENSG00000095587	105.058	58.586	0.75669	0.00024845	0.0012367	TLL2	chr10	-	98124363	98273675	6756	protein_coding	tolloid-like_2	113	97	105	61	52	64	0.792838	0.708499	0.684928	0.453896	0.400128	0.527286
ENSG00000136830	20597.1	12184.5	0.75665	1.85e-231	3.76e-229	FAM129B	chr9	-	130267618	130341268	3957	protein_coding	family_with_sequence_similarity_129_member_B	20289	19446	22120	12631	12372	11900	243.047	242.505	246.357	160.468	162.54	167.393
ENSG00000130150	481.038	281.36	0.75409	4.22e-13	5.26e-12	MOSPD2	chrX	+	14891563	14940449	4163	protein_coding	motile_sperm_domain_containing_2	470	461	513	315	283	256	5.35164	5.46452	5.43071	3.80382	3.53399	3.42286
ENSG00000001617	5647.95	3344.8	0.75345	1.72e-93	1.18e-91	SEMA3F	chr3	+	50192478	50226508	3802	protein_coding	sema_domain_immunoglobulin_domain_(Ig)_short_basic_domain_secreted_(semaphorin)_3F	5482	5326	6161	3510	3526	3106	68.3475	69.1268	71.4142	46.41	48.2121	45.4721
ENSG00000187446	3085.38	1827.31	0.75196	2.34e-63	1.15e-61	CHP1	chr15	+	41523037	41574043	3284	protein_coding	calcineurin-like_EF-hand_protein_1	3004	2962	3296	1961	1870	1710	43.3603	44.5081	44.2313	30.0186	29.6022	28.9834
ENSG00000169122	99.9279	55.6035	0.75142	0.00036563	0.001761	FAM110B	chr8	+	58907068	59116838	3438	protein_coding	family_with_sequence_similarity_110_member_B	91	107	101	62	60	47	1.25468	1.5358	1.29468	0.906572	0.907258	0.760935
ENSG00000185947	131.849	74.4967	0.75139	9.14e-05	0.00049129	ZNF267	chr16	+	31885079	31928668	3307	protein_coding	zinc_finger_protein_267	120	145	129	74	70	81	1.72006	2.16367	1.7191	1.1249	1.1004	1.36335
ENSG00000260942	36.9977	18.3955	0.75129	0.010766	0.03568	RP11-27M15.1	chr2	-	241522117	241526116	4000	antisense	-	36	36	39	25	15	16	0.426617	0.44412	0.429685	0.314193	0.194947	0.222646
ENSG00000214922	51.7005	26.847	0.75078	0.0058169	0.020983	HLA-F-AS1	chr6	-	29694378	29716826	2835	processed_transcript	HLA-F_antisense_RNA_1	57	47	51	31	34	17	0.953054	0.818092	0.792798	0.549699	0.623464	0.333773
ENSG00000234231	84.8527	46.5775	0.74927	0.0010109	0.0044258	AC093616.4	chr2	+	88000503	88038766	2095	pseudogene	-	79	89	86	55	53	34	1.78747	2.09635	1.80909	1.31976	1.31516	0.903339
ENSG00000181381	1431.71	848.621	0.74776	8.79e-30	2.13e-28	DDX60L	chr4	-	169277886	169458937	6781	protein_coding	DEAD_(Asp-Glu-Ala-Asp)_box_polypeptide_60-like	1360	1372	1569	838	917	815	9.50695	9.9843	10.197	6.2125	7.03009	6.6899
ENSG00000137831	828.527	489.915	0.74731	1.85e-20	3.25e-19	UACA	chr15	-	70946893	71055932	6939	protein_coding	uveal_autoantigen_with_coiled-coil_domains_and_ankyrin_repeats	825	800	860	504	490	489	5.63577	5.68919	5.46194	3.65132	3.671	3.92254
ENSG00000186081	528248	314583	0.74729	0	0	KRT5	chr12	-	52908359	52914471	2531	protein_coding	keratin_5	519233	502068	564719	332237	323418	297892	9724.47	9788.76	9832.99	6598.91	6642.9	6551.22
ENSG00000125618	229.936	133.096	0.74623	1.12e-06	8.05e-06	PAX8	chr2	-	113973574	114036527	4084	protein_coding	paired_box_8	225	244	218	126	134	142	2.61152	2.94823	2.35243	1.55096	1.70571	1.93534
ENSG00000154832	1237.02	733.293	0.74564	3.65e-23	7.14e-22	CXXC1	chr18	-	47808713	47814674	2936	protein_coding	CXXC_finger_protein_1	1118	1229	1368	715	777	727	18.0502	20.6563	20.5341	12.2424	13.7578	13.7827
ENSG00000169991	4656.83	2772.49	0.74538	3.83e-82	2.29e-80	IFFO2	chr1	-	19230775	19283180	6188	protein_coding	intermediate_filament_family_orphan_2	4683	4337	4965	2939	2903	2566	35.8732	34.5857	35.3602	23.8762	24.3883	23.0814
ENSG00000073350	232.585	134.746	0.74456	1.36e-06	9.65e-06	LLGL2	chr17	+	73521161	73571289	3527	protein_coding	lethal_giant_larvae_homolog_2_(Drosophila)	241	201	258	130	165	114	3.23897	2.81221	3.22374	1.85291	2.432	1.7991
ENSG00000224597	1366.6	815.395	0.73869	5.69e-30	1.38e-28	PTCHD3P1	chr10	+	29698331	29776674	2025	antisense	patched_domain_containing_3_pseudogene_1	1330	1271	1507	821	869	780	31.1331	30.9726	32.797	20.3814	22.309	21.44
ENSG00000167105	512.606	303.804	0.7383	1.3e-13	1.67e-12	TMEM92	chr17	+	48348767	48358844	2765	protein_coding	transmembrane_protein_92	515	466	560	324	310	287	8.82893	8.31664	8.92562	5.89069	5.82844	5.77753
ENSG00000251196	85.4723	47.5855	0.73659	0.001413	0.0059933	RP11-54F2.1	chr5	-	10652323	10656037	800	pseudogene	-	88	76	93	43	39	61	5.21421	4.68793	5.12316	2.70206	2.53431	4.2442
ENSG00000155850	3857.67	2311.45	0.73513	4.05e-61	1.91e-59	SLC26A2	chr5	+	149340300	149373018	8080	protein_coding	solute_carrier_family_26_(sulfate_transporter)_member_2	3804	3691	4083	2425	2491	2096	22.3164	22.5419	22.2696	15.0875	16.0268	14.4389
ENSG00000106617	952.767	567.719	0.73473	4.71e-18	7.56e-17	PRKAG2	chr7	-	151253197	151574210	3305	protein_coding	protein_kinase_AMP-activated_gamma_2_non-catalytic_subunit	874	919	1071	660	534	529	12.5353	13.7215	14.2812	10.039	8.39953	8.90922
ENSG00000153291	84.2079	47.0876	0.73363	0.0013027	0.0055628	SLC25A27	chr6	+	46620678	46645930	2963	protein_coding	solute_carrier_family_25_member_27	85	70	99	48	39	55	1.35983	1.1658	1.47248	0.814378	0.684256	1.03321
ENSG00000154764	3512.99	2109.23	0.73239	8.32e-54	3.44e-52	WNT7A	chr3	-	13857755	13921618	4041	protein_coding	wingless-type_MMTV_integration_site_family_member_7A	3696	3222	3625	2168	2181	2040	43.355	39.3454	39.5334	26.9704	28.0577	28.0994
ENSG00000152127	4191.56	2518.63	0.73189	2.74e-73	1.48e-71	MGAT5	chr2	+	134877554	135212192	8252	protein_coding	mannosyl_(alpha-16-)-glycoprotein_beta-16-N-acetyl-glucosaminyltransferase	4038	4070	4472	2703	2540	2392	23.1955	24.3384	23.8829	16.4666	16.0015	16.1346
ENSG00000205885	332.222	195.838	0.73157	2.73e-08	2.36e-07	C1RL-AS1	chr12	+	7260648	7275097	5272	antisense	C1RL_antisense_RNA_1	362	290	346	206	225	164	3.25484	2.71444	2.89232	1.9643	2.21867	1.73151
ENSG00000121210	828.523	495.637	0.73125	6.79e-20	1.17e-18	KIAA0922	chr4	+	154387498	154557863	5017	protein_coding	KIAA0922	826	755	910	512	520	470	7.80426	7.42609	7.9936	5.13029	5.38821	5.21446
ENSG00000139514	8104.9	4875.4	0.73103	2.49e-90	1.66e-88	SLC7A1	chr13	-	30083547	30169825	7347	protein_coding	solute_carrier_family_7_(cationic_amino_acid_transporter_y+_system)_member_1	8108	7500	8742	5053	5260	4472	52.3118	50.3742	52.438	34.5745	37.2187	33.8803
ENSG00000129422	846.73	506.374	0.7309	3.62e-20	6.26e-19	MTUS1	chr8	-	17501304	17658426	6256	protein_coding	microtubule_associated_tumor_suppressor_1	826	803	914	558	506	472	6.25863	6.33397	6.43865	4.48388	4.20474	4.19953
ENSG00000133135	139.814	80.5578	0.7308	6.63e-05	0.00036627	RNF128	chrX	+	105937024	106040223	2817	protein_coding	ring_finger_protein_128_E3_ubiquitin_protein_ligase	133	134	153	88	92	65	2.238	2.34734	2.39359	1.57041	1.6978	1.28435
ENSG00000182718	110317	66445.2	0.73073	8.67e-274	2.2e-271	ANXA2	chr15	-	60639333	60695082	3528	protein_coding	annexin_A2	109180	104846	117131	70971	66155	64215	1466.93	1466.5	1463.15	1011.27	974.809	1013.13
ENSG00000136754	2876.9	1728.7	0.72983	1.27e-48	4.88e-47	ABI1	chr10	-	27035522	27150016	3728	protein_coding	abl-interactor_1	2860	2771	2999	1899	1789	1559	36.3652	36.679	35.4524	25.6074	24.9471	23.2769
ENSG00000158747	288.849	170.24	0.72976	4.81e-08	4.03e-07	NBL1	chr1	+	19967048	19984945	2172	protein_coding	neuroblastoma_1_DAN_family_BMP_antagonist	276	296	293	189	178	150	6.02345	6.72495	5.94502	4.3744	4.26035	3.84403
ENSG00000235823	130.773	74.9854	0.72878	0.00020069	0.0010118	LINC00263	chr10	+	102133372	102143125	2551	processed_transcript	long_intergenic_non-protein_coding_RNA_263	148	117	127	88	60	79	2.75009	2.26325	2.19401	1.73416	1.22272	1.72374
ENSG00000065361	277.849	164.098	0.72877	3.56e-08	3.02e-07	ERBB3	chr12	+	56473641	56497289	5919	protein_coding	v-erb-b2_erythroblastic_leukemia_viral_oncogene_homolog_3_(avian)	271	267	296	180	169	149	2.17029	2.22597	2.20388	1.52876	1.48431	1.40118
ENSG00000157510	1045.2	627.08	0.72832	3.29e-24	6.7e-23	AFAP1L1	chr5	+	148651434	148721365	4177	protein_coding	actin_filament_associated_protein_1-like_1	1066	978	1093	669	639	593	12.0973	11.554	11.5319	8.05152	7.95283	7.90216
ENSG00000157483	7221.25	4367.91	0.72348	5.28e-118	4.71e-116	MYO1E	chr15	-	59427113	59665099	6193	protein_coding	myosin_IE	7144	6881	7650	4624	4479	4137	54.681	54.8287	54.4384	37.5347	37.5981	37.1826
ENSG00000137872	194.109	114.032	0.72272	4.8e-06	3.14e-05	SEMA6D	chr15	+	47476298	48066420	6099	protein_coding	sema_domain_transmembrane_domain_(TM)_and_cytoplasmic_domain_(semaphorin)_6D	194	181	208	114	132	100	1.50778	1.46446	1.50297	0.939642	1.12512	0.912635
ENSG00000248019	201.025	117.521	0.72257	1.79e-05	0.0001084	FAM13A-AS1	chr4	+	89630940	89651254	3210	antisense	FAM13A_antisense_RNA_1	233	166	205	118	142	97	3.4407	2.55188	2.81445	1.84796	2.29969	1.68199
ENSG00000223477	104.022	59.2003	0.72255	0.00090984	0.0040259	LINC00842	chr10	-	47096454	47151848	2877	lincRNA	long_intergenic_non-protein_coding_RNA_842	89	102	122	45	62	71	1.46638	1.74951	1.86881	0.786301	1.12031	1.37364
ENSG00000067057	6443.64	3899.07	0.72229	8.91e-87	5.61e-85	PFKP	chr10	+	3109712	3179904	2769	protein_coding	phosphofructokinase_platelet	6186	6160	7008	4228	4006	3594	105.897	109.778	111.536	76.7588	75.2096	72.2455
ENSG00000161714	4926.63	2982.14	0.72182	5.32e-84	3.25e-82	PLCD3	chr17	-	43186335	43210721	6106	protein_coding	phospholipase_C_delta_3	4969	4581	5245	3192	3050	2800	38.5752	37.0221	37.8559	26.2798	25.9674	25.5245
ENSG00000146278	1795.68	1085.35	0.72166	5.86e-38	1.8e-36	PNRC1	chr6	+	89790470	89794879	2065	protein_coding	proline-rich_nuclear_receptor_coactivator_1	1816	1656	1922	1119	1124	1045	41.6861	39.5729	41.0184	27.2412	28.2964	28.1677
ENSG00000271643	77.5655	43.6202	0.72031	0.001818	0.0074862	RP11-10C24.3	chr3	-	33837180	33838442	1263	lincRNA	-	89	65	79	42	47	43	3.34028	2.53961	2.75657	1.67172	1.93455	1.89505
ENSG00000100292	1378.85	832.699	0.71995	2.23e-28	5.13e-27	HMOX1	chr22	+	35776354	35790207	1822	protein_coding	heme_oxygenase_(decycling)_1	1363	1364	1405	877	859	788	35.4604	36.9423	33.9839	24.1973	24.5093	24.0732
ENSG00000196182	752.495	453.587	0.7186	9.3e-18	1.48e-16	STK40	chr1	-	36805225	36851497	4837	protein_coding	serine/threonine_kinase_40	752	732	772	474	459	441	7.36949	7.46779	7.03374	4.92627	4.93312	5.07479
ENSG00000131759	1341.53	810.268	0.71817	3.29e-23	6.46e-22	RARA	chr17	+	38465444	38513094	2414	protein_coding	retinoic_acid_receptor_alpha	1365	1319	1334	809	898	749	26.8035	26.9628	24.3536	16.8472	19.3386	17.2703
ENSG00000103811	110.446	63.6893	0.71707	0.00034358	0.001664	CTSH	chr15	-	79213400	79241916	2190	protein_coding	cathepsin_H	119	103	109	72	58	63	2.57572	2.32087	2.19345	1.65274	1.3768	1.60122
ENSG00000171492	906.644	548.163	0.7165	1.54e-20	2.73e-19	LRRC8D	chr1	+	90286573	90402170	3950	protein_coding	leucine_rich_repeat_containing_8_family_member_D	926	819	980	583	565	514	11.1124	10.2316	10.9339	7.41973	7.43596	7.24305
ENSG00000140474	234.299	138.398	0.71637	7.52e-06	4.8e-05	ULK3	chr15	-	75128457	75135687	2951	protein_coding	unc-51-like_kinase_3_(C._elegans)	225	222	257	109	170	139	3.61417	3.71228	3.83804	1.85684	2.99478	2.62181
ENSG00000175550	7797.63	4750.67	0.71279	4.22e-95	2.98e-93	DRAP1	chr11	+	65686728	65689032	989	protein_coding	DR1-associated_protein_1_(negative_cofactor_2_alpha)	7748	7225	8457	5137	4928	4348	371.355	360.495	376.847	261.114	259.036	244.708
ENSG00000163412	415.299	249.599	0.71266	1.53e-09	1.48e-08	EIF4E3	chr3	-	71728440	71803924	6205	protein_coding	eukaryotic_translation_initiation_factor_4E_family_member_3	450	383	412	240	248	266	3.43769	3.04589	2.92618	1.9444	2.07776	2.38614
ENSG00000153561	1268.4	770.404	0.71249	4.22e-24	8.54e-23	RMND5A	chr2	+	86947296	87005164	6301	protein_coding	required_for_meiotic_nuclear_division_5_homolog_A_(S._cerevisiae)	1287	1190	1330	749	782	798	9.682	9.31955	9.30224	5.9757	6.45183	7.04935
ENSG00000103260	2944.54	1792.78	0.71242	4.33e-56	1.88e-54	METRN	chr16	+	765115	769655	3325	protein_coding	meteorin_glial_cell_differentiation_regulator	2944	2744	3156	1931	1820	1685	41.9703	40.7239	41.8303	29.1949	28.4554	28.2075
ENSG00000163689	320.449	192.189	0.71186	1e-08	9.07e-08	C3orf67	chr3	-	58703092	59035810	4108	protein_coding	chromosome_3_open_reading_frame_67	305	319	337	202	190	190	3.51937	3.83193	3.6153	2.47194	2.40441	2.57442
ENSG00000243156	3798.54	2314.32	0.71142	6.36e-58	2.82e-56	MICAL3	chr22	-	18270415	18507325	9445	protein_coding	microtubule_associated_monooxygenase_calponin_and_LIM_domain_containing_3	3868	3504	4036	2440	2466	2114	19.4124	18.3071	18.8319	12.9869	13.573	12.4583
ENSG00000185418	421.943	254.274	0.71025	1.03e-10	1.09e-09	TARSL2	chr15	-	102193801	102264807	3610	protein_coding	threonyl-tRNA_synthetase-like_2	414	393	461	282	263	227	5.43612	5.37208	5.6278	3.92698	3.78734	3.50005
ENSG00000092820	11051.7	6759.45	0.70768	1.17e-120	1.06e-118	EZR	chr6	-	159186773	159240444	3096	protein_coding	ezrin	10881	10772	11491	7109	6815	6554	166.596	171.693	163.569	115.431	114.433	117.831
ENSG00000120162	2376.3	1451.84	0.70709	4.92e-40	1.6e-38	MOB3B	chr9	-	27325207	27529779	6454	protein_coding	MOB_kinase_activator_3B	2402	2119	2627	1547	1429	1422	17.6417	16.2017	17.9381	12.0497	11.5104	12.2638
ENSG00000134256	60.5513	33.5166	0.70579	0.0055025	0.019936	CD101	chr1	+	117544382	117579167	3547	protein_coding	CD101_molecule	70	57	54	39	36	27	0.935476	0.792996	0.670931	0.552739	0.527627	0.4237
ENSG00000165806	1170.89	714.841	0.70509	5.83e-25	1.21e-23	CASP7	chr10	+	115438942	115490662	2694	protein_coding	caspase_7_apoptosis-related_cysteine_peptidase	1165	1071	1284	733	753	680	20.4986	19.6178	21.0045	13.678	14.5306	14.0497
ENSG00000160886	790.911	481.447	0.70508	1.84e-17	2.89e-16	LY6K	chr8	+	143781529	143786545	2724	protein_coding	lymphocyte_antigen_6_complex_locus_K	824	713	839	514	498	448	14.3389	12.9163	13.5738	9.48577	9.50403	9.15433
ENSG00000179833	1314.06	801.423	0.70484	3.62e-25	7.54e-24	SERTAD2	chr2	-	64858755	64977449	5549	protein_coding	SERTA_domain_containing_2	1316	1266	1359	895	817	721	11.2418	11.2584	10.7932	8.1082	7.65408	7.2323
ENSG00000087253	796.722	484.776	0.70455	9.73e-17	1.48e-15	LPCAT2	chr16	+	55542910	55620582	5391	protein_coding	lysophosphatidylcholine_acyltransferase_2	780	782	827	546	460	464	6.85837	7.15805	6.76054	5.09143	4.43582	4.79076
ENSG00000003096	137.679	80.9734	0.70414	0.00011353	0.00059871	KLHL13	chrX	-	117031776	117251303	5331	protein_coding	kelch-like_family_member_13	146	127	140	95	79	72	1.2982	1.17558	1.15735	0.895842	0.770378	0.75176
ENSG00000134278	1416.05	865.837	0.70395	3.09e-29	7.33e-28	SPIRE1	chr18	-	12446511	12658133	5665	protein_coding	spire_homolog_1_(Drosophila)	1359	1326	1572	919	876	829	11.3714	11.5505	12.2292	8.15515	8.03877	8.14536
ENSG00000082212	1019.78	622.559	0.70344	1.75e-19	2.97e-18	ME2	chr18	+	48405419	48474691	3164	protein_coding	malic_enzyme_2_NAD(+)-dependent_mitochondrial	955	938	1177	673	601	612	14.3075	14.6293	16.394	10.6929	9.87469	10.7664
ENSG00000083937	2273.95	1393.1	0.70342	1.27e-44	4.62e-43	CHMP2B	chr3	+	87276421	87304698	2606	protein_coding	charged_multivesicular_body_protein_2B	2236	2156	2436	1433	1410	1375	40.6718	40.8255	41.1953	27.6432	28.1274	29.3686
ENSG00000101210	62.2142	34.8127	0.70328	0.0048467	0.017882	EEF1A2	chr20	-	62119366	62130505	1843	protein_coding	eukaryotic_translation_elongation_factor_1_alpha_2	66	62	58	32	34	39	1.69752	1.66006	1.38691	0.872853	0.959045	1.17786
ENSG00000188112	686.223	418.452	0.70246	2.85e-15	3.95e-14	C6orf132	chr6	-	42068856	42110357	6210	protein_coding	chromosome_6_open_reading_frame_132	698	618	747	428	411	427	5.32794	4.91082	5.3012	3.46472	3.44061	3.8273
ENSG00000189280	1537.26	941.149	0.70223	3.45e-31	8.77e-30	GJB5	chr1	+	35220648	35224113	1355	protein_coding	gap_junction_protein_beta_5_31.1kDa	1540	1469	1603	986	934	930	53.8738	53.4983	52.1362	36.5809	35.8338	38.2032
ENSG00000188211	729.887	445.266	0.70082	5.83e-16	8.45e-15	NCR3LG1	chr11	+	17373273	17398888	6438	protein_coding	natural_killer_cell_cytotoxicity_receptor_3_ligand_1	761	670	760	459	479	412	5.60311	5.13548	5.20245	3.58408	3.86785	3.56207
ENSG00000116473	1964.45	1203.81	0.70067	1e-33	2.73e-32	RAP1A	chr1	+	112084840	112259313	5024	protein_coding	RAP1A_member_of_RAS_oncogene_family	1884	1978	2025	1249	1254	1145	17.7757	19.4283	17.7632	12.4977	12.9758	12.6856
ENSG00000100036	378.905	228.984	0.70052	9.93e-09	9e-08	SLC35E4	chr22	+	31031639	31065003	2714	protein_coding	solute_carrier_family_35_member_E4	351	378	408	275	220	201	6.13046	6.87289	6.62515	5.09377	4.21404	4.12232
ENSG00000196405	865.863	528.311	0.70008	7.9e-17	1.21e-15	EVL	chr14	+	100437786	100610573	3704	protein_coding	Enah/Vasp-like	888	820	889	607	533	465	11.3642	10.9245	10.5773	8.23823	7.48069	6.98775
ENSG00000205336	5260.5	3236.48	0.69833	2.01e-83	1.21e-81	GPR56	chr16	+	57644564	57698944	4042	protein_coding	G_protein-coupled_receptor_56	5194	5061	5529	3456	3303	3053	60.9118	61.787	60.2831	42.9827	42.4813	42.0423
ENSG00000196743	10704.5	6594.09	0.69774	1.04e-137	1.16e-135	GM2A	chr5	+	150591711	150650001	3896	protein_coding	GM2_ganglioside_activator	10672	9945	11541	6987	6786	6217	129.844	125.963	130.548	90.1547	90.5483	88.8214
ENSG00000140937	9321.88	5742.38	0.69755	4.29e-125	4.05e-123	CDH11	chr16	-	64977656	65160015	6874	protein_coding	cadherin_11_type_2_OB-cadherin_(osteoblast)	9297	8904	9770	6012	5832	5553	64.1105	63.9194	62.6369	43.9669	44.1056	44.9649
ENSG00000188064	3765.1	2317.49	0.69737	6.81e-60	3.15e-58	WNT7B	chr22	-	46316242	46373009	3919	protein_coding	wingless-type_MMTV_integration_site_family_member_7B	3776	3609	3909	2416	2303	2298	45.6723	45.4432	43.9578	30.9912	30.5495	32.6385
ENSG00000132793	932.155	571.494	0.69724	3.55e-20	6.15e-19	LPIN3	chr20	+	39969560	39989222	4363	protein_coding	lipin_3	885	881	1036	605	581	546	9.6151	9.96433	10.4645	6.97086	6.92271	6.96567
ENSG00000076513	1810.92	1112.93	0.69682	2.28e-31	5.8e-30	ANKRD13A	chr12	+	110436991	110477568	4148	protein_coding	ankyrin_repeat_domain_13A	1698	1795	1941	1187	1088	1096	19.4042	21.3542	20.6221	14.3856	13.6356	14.7071
ENSG00000153179	829.735	508.149	0.69647	1.19e-15	1.7e-14	RASSF3	chr12	+	65004293	65091347	3492	protein_coding	Ras_association_(RalGDS/AF-6)_domain_family_member_3	801	777	916	557	457	524	10.8731	10.98	11.5602	8.01858	6.80342	8.35243
ENSG00000213906	91.834	52.951	0.69646	0.001849	0.007595	LTB4R2	chr14	+	24774940	24781259	3092	protein_coding	leukotriene_B4_receptor_2	114	78	83	49	56	55	1.74768	1.24484	1.183	0.79666	0.94153	0.9901
ENSG00000088340	52.1255	28.628	0.69632	0.0095085	0.031958	FER1L4	chr20	-	34146507	34195484	5995	pseudogene	fer-1-like_4_(C._elegans)_pseudogene	64	38	55	31	32	24	0.506042	0.312789	0.404314	0.259949	0.277489	0.222832
ENSG00000167323	1811.17	1114.34	0.69595	2.42e-34	6.66e-33	STIM1	chr11	+	3875757	4114439	4038	protein_coding	stromal_interaction_molecule_1	1806	1727	1902	1175	1088	1111	21.2006	21.1049	20.7582	14.6281	14.0071	15.3145
ENSG00000143845	216.346	129.783	0.69425	1.21e-05	7.5e-05	ETNK2	chr1	-	204100190	204121307	2486	protein_coding	ethanolamine_kinase_2	232	220	194	122	132	138	4.42367	4.36696	3.43911	2.46703	2.76031	3.08982
ENSG00000100997	622.933	381.648	0.69327	2.8e-12	3.32e-11	ABHD12	chr20	-	25275379	25371619	2117	protein_coding	abhydrolase_domain_containing_12	658	544	671	364	385	404	14.7333	12.6805	13.9684	8.64364	9.45421	10.6222
ENSG00000096433	14378.4	8892.45	0.69177	8.35e-117	7.29e-115	ITPR3	chr6	+	33588522	33664351	9668	protein_coding	inositol_145-trisphosphate_receptor_type_3	14522	13529	15105	9109	9469	8372	71.2009	69.0536	68.854	47.3642	50.9158	48.2001
ENSG00000184319	458.225	279.962	0.69152	9.92e-11	1.06e-09	AC002055.4	chr22	+	51195376	51239737	2987	pseudogene	-	457	452	464	288	305	256	7.25232	7.46725	6.84586	4.84701	5.30823	4.77046
ENSG00000138835	1489.52	918.464	0.69127	1.27e-29	3.05e-28	RGS3	chr9	+	116207011	116360018	4591	protein_coding	regulator_of_G-protein_signaling_3	1452	1454	1562	961	957	866	14.9918	15.6284	14.9941	10.5228	10.8365	10.4994
ENSG00000072832	1701.49	1047.78	0.69119	9.02e-23	1.74e-21	CRMP1	chr4	-	5749811	5894785	3146	protein_coding	collapsin_response_mediator_protein_1	1757	1562	1790	1078	1199	904	26.4733	24.5008	25.0749	17.2257	19.8128	15.9943
ENSG00000126368	441.829	270.421	0.69117	1.09e-10	1.16e-09	NR1D1	chr17	-	38249040	38256978	2772	protein_coding	nuclear_receptor_subfamily_1_group_D_member_1	426	407	496	272	286	261	7.28471	7.24534	7.88558	4.93278	5.36362	5.24086
ENSG00000177606	11398.5	7054.37	0.69026	9.94e-92	6.77e-90	JUN	chr1	-	59246465	59249785	3321	protein_coding	jun_proto-oncogene	11276	11071	11838	7217	7567	6598	160.947	164.504	157.092	109.246	118.451	110.586
ENSG00000162614	238.968	144.564	0.68996	1.78e-06	1.24e-05	NEXN	chr1	+	78354198	78409580	3195	protein_coding	nexilin_(F_actin_binding_protein)	235	238	243	163	131	144	3.48653	3.6759	3.35182	2.56468	2.1315	2.50869
ENSG00000099331	3604.97	2231.97	0.68922	6.18e-64	3.07e-62	MYO9B	chr19	+	17186591	17325346	7623	protein_coding	myosin_IXB	3546	3385	3898	2322	2321	2121	22.05	21.9124	22.5352	15.3127	15.8283	15.4871
ENSG00000105612	807.042	497.18	0.68754	2.44e-16	3.62e-15	DNASE2	chr19	-	12986025	12992282	1955	protein_coding	deoxyribonuclease_II_lysosomal	802	777	842	495	553	459	19.4457	19.6124	18.9806	12.7284	14.705	13.0684
ENSG00000063438	67.9686	38.9114	0.68729	0.0040606	0.015286	AHRR	chr5	+	304291	438406	5661	protein_coding	aryl-hydrocarbon_receptor_repressor	67	65	72	46	34	38	0.561019	0.566601	0.560512	0.40849	0.312228	0.373634
ENSG00000100739	94.0478	55.0583	0.6864	0.0014681	0.0062018	BDKRB1	chr14	+	96722161	96735304	1687	protein_coding	bradykinin_receptor_B1	104	85	93	49	55	62	2.92223	2.48634	2.42948	1.46015	1.69486	2.04565
ENSG00000174307	5661.22	3513.87	0.68606	1.78e-76	1.01e-74	PHLDA3	chr1	-	201434620	201438365	1531	protein_coding	pleckstrin_homology-like_domain_family_A_member_3	5691	5298	6009	3556	3732	3357	176.201	170.763	172.971	116.762	126.722	122.048
ENSG00000057704	1263.37	782.078	0.68585	4.97e-26	1.06e-24	TMCC3	chr12	-	94960900	95044338	5877	protein_coding	transmembrane_and_coiled-coil_domain_family_3	1237	1205	1351	806	790	772	9.97723	10.1179	10.1308	6.89439	6.98806	7.31168
ENSG00000151136	491.054	300.819	0.68583	3.12e-09	2.96e-08	BTBD11	chr12	+	107712190	108053419	5767	protein_coding	BTB_(POZ)_domain_containing_11	505	426	547	293	363	257	4.15085	3.64516	4.18006	2.55408	3.27222	2.4805
ENSG00000164830	622.659	383.684	0.68517	5.9e-13	7.27e-12	OXR1	chr8	+	107282473	107764922	4550	protein_coding	oxidation_resistance_1	622	604	641	363	405	392	6.48	6.55063	6.20857	4.01062	4.62731	4.79546
ENSG00000165169	1020.12	631.277	0.68409	1.77e-20	3.1e-19	DYNLT3	chrX	-	37696010	37706890	2217	protein_coding	dynein_light_chain_Tctex-type_3	959	1010	1092	658	637	617	20.5045	22.4809	21.7071	14.9203	14.9369	15.4908
ENSG00000131037	623.131	384.516	0.68344	8.57e-13	1.05e-11	EPS8L1	chr19	+	55583388	55599291	2536	protein_coding	EPS8-like_1	654	529	693	401	394	370	12.2243	10.2935	12.0428	7.94898	8.07667	8.12097
ENSG00000103642	803.198	496.674	0.68244	5.6e-16	8.14e-15	LACTB	chr15	+	63413999	63434260	2023	protein_coding	lactamase_beta	820	719	876	561	484	462	19.2138	17.5384	19.0833	13.9407	12.4376	12.7116
ENSG00000144476	2003.13	1244.8	0.68227	3.16e-36	9.23e-35	CXCR7	chr2	+	237476430	237491001	2203	protein_coding	chemokine_(C-X-C_motif)_receptor_7	1904	1894	2223	1299	1283	1190	40.9683	42.4251	44.4703	29.6422	30.2759	30.0669
ENSG00000054654	1437.55	892.209	0.68107	3.31e-24	6.71e-23	SYNE2	chr14	+	64319683	64693165	21878	protein_coding	spectrin_repeat_containing_nuclear_envelope_2	1535	1329	1447	924	920	859	3.3258	2.99761	2.91478	2.12315	2.18608	2.18545
ENSG00000196154	201.087	121.641	0.68069	2.78e-05	0.0001636	S100A4	chr1	-	153516089	153522612	755	protein_coding	S100_calcium_binding_protein_A4	237	165	202	134	122	113	14.8798	10.7844	11.791	8.92225	8.40037	8.33081
ENSG00000063660	6817.24	4250.99	0.67961	5.59e-97	4.08e-95	GPC1	chr2	+	241375088	241407493	3711	protein_coding	glypican_1	6830	6394	7245	4469	4426	3992	87.242	85.0235	86.0385	60.5391	62.002	59.8763
ENSG00000129003	2610.6	1624.69	0.67945	4.27e-41	1.43e-39	VPS13C	chr15	-	62144588	62352672	13400	protein_coding	vacuolar_protein_sorting_13_homolog_C_(S._cerevisiae)	2637	2490	2704	1782	1664	1484	9.32827	9.16963	8.89298	6.68527	6.45556	6.16431
ENSG00000185033	9784.44	6104.96	0.67941	1.5e-130	1.49e-128	SEMA4B	chr15	+	90703836	90772911	3807	protein_coding	sema_domain_immunoglobulin_domain_(Ig)_transmembrane_domain_(TM)_and_short_cytoplasmic_domain_(semaphorin)_4B	9745	9147	10495	6357	6306	5836	121.337	118.564	121.491	83.9432	86.1106	85.3273
ENSG00000185818	710.419	439.175	0.6787	4.5e-12	5.25e-11	NAT8L	chr4	+	2061239	2070816	5870	protein_coding	N-acetyltransferase_8-like_(GCN5-related_putative)	678	754	692	420	461	447	5.47504	6.33856	5.19533	3.59689	4.08271	4.23863
ENSG00000115221	6662.17	4153.92	0.67861	1.13e-60	5.3e-59	ITGB6	chr2	-	160956177	161128399	4675	protein_coding	integrin_beta_6	6605	6154	7263	4639	4256	3717	66.971	64.9581	68.4667	49.8838	47.3266	44.2554
ENSG00000078098	63.1184	35.8859	0.67834	0.0067743	0.023957	FAP	chr2	-	163027194	163101661	2780	protein_coding	fibroblast_activation_protein_alpha	59	73	56	39	39	31	1.00601	1.29579	0.887746	0.705239	0.729298	0.620687
ENSG00000026751	1233.58	767.988	0.67748	5.63e-24	1.14e-22	SLAMF7	chr1	+	160709037	160724611	3542	protein_coding	SLAM_family_member_7	1166	1177	1364	789	790	747	15.6044	16.3978	16.9711	11.1981	11.5948	11.7389
ENSG00000163947	1295.25	806.815	0.67716	1.04e-23	2.07e-22	ARHGEF3	chr3	-	56761446	57113357	3992	protein_coding	Rho_guanine_nucleotide_exchange_factor_(GEF)_3	1267	1175	1455	807	851	785	15.0446	14.5246	16.0627	10.1625	11.0822	10.9455
ENSG00000148180	9106.7	5687.85	0.67713	1.74e-100	1.32e-98	GSN	chr9	+	123970078	124095121	6454	protein_coding	gelsolin	9162	8652	9511	6025	5941	5282	67.291	66.1523	64.9445	46.9293	47.8538	45.5539
ENSG00000164659	174.917	105.615	0.67621	7.61e-05	0.00041526	KIAA1324L	chr7	-	86506222	86689015	6841	protein_coding	KIAA1324-like	201	157	166	117	115	89	1.39275	1.1325	1.06938	0.859771	0.873904	0.724146
ENSG00000182208	1177.32	732.802	0.67491	1.43e-20	2.52e-19	MOB2	chr11	-	1490687	1522477	3174	protein_coding	MOB_kinase_activator_2	1132	1133	1270	823	762	641	16.9058	17.6149	17.6336	13.0349	12.4805	11.241
ENSG00000092148	4640.97	2903.28	0.6747	7.06e-72	3.78e-70	HECTD1	chr14	-	31569318	31677010	9134	protein_coding	HECT_domain_containing_E3_ubiquitin_protein_ligase_1	4691	4347	4894	3053	2918	2824	24.3445	23.4848	23.6128	16.8028	16.6077	17.2091
ENSG00000268913	312.309	192.391	0.67443	9.01e-08	7.36e-07	AC026806.2	chr19	+	38822274	38822716	443	lincRNA	-	325	276	338	194	208	181	34.7757	30.7442	33.6247	22.0148	24.4087	22.7421
ENSG00000169814	229.385	140.337	0.67434	4.38e-06	2.89e-05	BTD	chr3	+	15642848	15687329	2138	protein_coding	biotinidase	237	194	260	152	149	125	5.25456	4.47766	5.35934	3.57398	3.62296	3.2543
ENSG00000171988	2401.51	1500.43	0.67367	5.21e-37	1.56e-35	JMJD1C	chr10	-	64926981	65225722	8666	protein_coding	jumonji_domain_containing_1C	2433	2351	2411	1574	1541	1432	13.3082	13.3872	12.2609	9.13066	9.2442	9.19772
ENSG00000161570	543.35	335.578	0.67266	5.39e-09	4.99e-08	CCL5	chr17	-	34198495	34207797	1365	protein_coding	chemokine_(C-C_motif)_ligand_5	546	593	481	343	358	316	18.9608	21.4378	15.5295	12.6322	13.6344	12.8858
ENSG00000145283	470.711	291.927	0.67244	7.91e-10	7.8e-09	SLC10A6	chr4	-	87744621	87770416	1502	protein_coding	solute_carrier_family_10_(sodium/bile_acid_cotransporter_family)_member_6	502	403	511	301	280	302	15.8427	13.2401	14.9933	10.0743	9.69111	11.1916
ENSG00000125864	60.3464	34.6538	0.67235	0.0068083	0.024052	BFSP1	chr20	-	17474550	17549865	2207	protein_coding	beaded_filament_structural_protein_1_filensin	54	62	65	38	33	34	1.15981	1.38627	1.29795	0.865561	0.777315	0.857496
ENSG00000124593	91.7873	54.2302	0.6714	0.0018344	0.0075462	PRICKLE4	chr6	+	41748087	41757879	3947	protein_coding	prickle_homolog_4_(Drosophila)	84	88	104	60	62	43	1.00881	1.1002	1.16121	0.764188	0.816601	0.606397
ENSG00000116667	722.766	450.91	0.67058	1.38e-15	1.95e-14	C1orf21	chr1	+	184356192	184598154	10265	protein_coding	chromosome_1_open_reading_frame_21	721	666	785	462	471	433	3.32945	3.20164	3.3702	2.26256	2.38532	2.34793
ENSG00000172037	3652.93	2292.08	0.66927	1.39e-57	6.11e-56	LAMB2	chr3	-	49158547	49170551	5674	protein_coding	laminin_beta_2_(laminin_S)	3568	3520	3875	2468	2345	2138	29.8079	30.6133	30.0973	21.8661	21.4852	20.9737
ENSG00000071242	751.566	470.125	0.66665	1.08e-14	1.46e-13	RPS6KA2	chr6	-	166822852	167319939	5992	protein_coding	ribosomal_protein_S6_kinase_90kDa_polypeptide_2	778	657	826	475	497	452	6.15465	5.41067	6.0751	3.98509	4.31191	4.19877
ENSG00000173706	2054.33	1291.08	0.66645	2.75e-38	8.51e-37	HEG1	chr3	-	124684554	124774802	9156	protein_coding	heart_development_protein_with_EGF-like_domains_1	2028	1932	2210	1339	1322	1250	10.4992	10.4126	10.6373	7.35176	7.50604	7.59906
ENSG00000197506	132.666	80.3296	0.66561	0.00029255	0.0014363	SLC28A3	chr9	-	86890372	86955672	4887	protein_coding	solute_carrier_family_28_(sodium-coupled_nucleoside_transporter)_member_3	137	117	145	94	78	72	1.32884	1.18141	1.30759	0.966945	0.829732	0.82006
ENSG00000164221	173.305	105.545	0.66397	0.00018099	0.00091895	CCDC112	chr5	-	114602885	114632528	2566	protein_coding	coiled-coil_domain_containing_112	193	168	157	96	99	123	3.5653	3.2308	2.69642	1.88075	2.00569	2.66811
ENSG00000165731	102.36	60.2742	0.66197	0.0035492	0.013597	RET	chr10	+	43572475	43625799	5659	protein_coding	ret_proto-oncogene	104	105	97	63	84	37	0.871143	0.915602	0.755401	0.559651	0.771658	0.36393
ENSG00000196878	208416	131681	0.66162	1.9e-178	2.9e-176	LAMB3	chr1	-	209788215	209825811	4305	protein_coding	laminin_beta_3	207234	198373	219909	138222	138904	122161	2281.83	2273.88	2251.21	1614.06	1677.36	1579.48
ENSG00000145780	1101.02	692.534	0.66147	1.22e-21	2.25e-20	FEM1C	chr5	-	114856608	114880591	5813	protein_coding	fem-1_homolog_c_(C._elegans)	1063	1071	1170	728	714	657	8.6682	9.09173	8.87015	6.29575	6.38533	6.29101
ENSG00000112079	1347.43	848.198	0.66111	3.49e-23	6.83e-22	STK38	chr6	-	36461669	36515247	3576	protein_coding	serine/threonine_kinase_38	1348	1211	1494	919	888	767	17.8685	16.7111	18.4119	12.9192	12.9092	11.9386
ENSG00000164542	225.86	139.646	0.66078	4.78e-06	3.13e-05	KIAA0895	chr7	-	36363830	36429734	4241	protein_coding	KIAA0895	210	223	245	141	148	134	2.34718	2.59474	2.54591	1.67135	1.81417	1.7587
ENSG00000164236	142.495	86.7331	0.66018	0.00026107	0.0012948	ANKRD33B	chr5	+	10564442	10650308	1591	protein_coding	ankyrin_repeat_domain_33B	128	149	150	100	79	84	3.8136	4.6214	4.15496	3.1597	2.58132	2.93876
ENSG00000114270	39170.6	24774.7	0.66005	2.98e-153	3.78e-151	COL7A1	chr3	-	48601506	48632700	9276	protein_coding	collagen_type_VII_alpha_1	38820	36277	42612	25443	26212	23424	198.377	192.987	202.449	137.887	146.901	140.558
ENSG00000205978	2809.29	1773.82	0.65996	2.46e-42	8.47e-41	NYNRIN	chr14	+	24867992	24888494	7857	protein_coding	NYN_domain_and_retroviral_integrase_containing	2737	2594	3116	1942	1781	1657	16.5125	16.2919	17.4778	12.4254	11.784	11.7387
ENSG00000109929	2422.97	1530.52	0.65956	3.03e-39	9.69e-38	SC5D	chr11	+	121163162	121179403	2456	protein_coding	sterol-C5-desaturase	2440	2280	2553	1558	1538	1536	47.0931	45.8104	45.8108	31.8901	32.5547	34.8112
ENSG00000137393	1128.34	710.546	0.65938	2.14e-19	3.62e-18	RNF144B	chr6	+	18368779	18469105	5036	protein_coding	ring_finger_protein_144B	1155	1057	1174	694	781	677	10.8716	10.3573	10.2737	6.92772	8.06215	7.4827
ENSG00000107262	994.214	626.411	0.65869	4.92e-19	8.16e-18	BAG1	chr9	-	33247818	33264761	3865	protein_coding	BCL2-associated_athanogene	1019	890	1080	666	642	591	12.4974	11.3631	12.3146	8.66246	8.63517	8.51126
ENSG00000170776	1451.91	915.824	0.65845	6.66e-25	1.37e-23	AKAP13	chr15	+	85923802	86292586	13215	protein_coding	A_kinase_(PRKA)_anchor_protein_13	1483	1399	1470	931	960	883	5.31949	5.22406	4.90225	3.54159	3.7765	3.7192
ENSG00000095203	225.698	139.689	0.65788	5.39e-06	3.51e-05	EPB41L4B	chr9	-	111934255	112083244	5800	protein_coding	erythrocyte_membrane_protein_band_4.1_like_4B	219	221	237	149	151	124	1.78983	1.88028	1.8008	1.29144	1.35343	1.19001
ENSG00000136237	243.502	150.663	0.65783	5.88e-06	3.8e-05	RAPGEF5	chr7	-	22157856	22396763	6621	protein_coding	Rap_guanine_nucleotide_exchange_factor_(GEF)_5	270	228	231	167	149	141	1.93302	1.69929	1.53757	1.26797	1.1699	1.18536
ENSG00000106571	911.294	574.251	0.65693	4.37e-16	6.4e-15	GLI3	chr7	-	42000548	42277469	8208	protein_coding	GLI_family_zinc_finger_3	970	821	945	570	615	554	5.60183	4.93586	5.07387	3.49103	3.89514	3.75689
ENSG00000169583	92.0662	54.2375	0.65686	0.0050834	0.01863	CLIC3	chr9	-	139889087	139891255	1017	protein_coding	chloride_intracellular_channel_3	86	86	105	79	35	51	4.00842	4.17287	4.55002	3.90501	1.78909	2.79129
ENSG00000104549	7579.13	4804.42	0.65633	1.07e-103	8.32e-102	SQLE	chr8	+	126010739	126034525	2961	protein_coding	squalene_epoxidase	7568	7158	8026	5019	4905	4632	121.154	119.292	119.455	85.2109	86.1164	87.0735
ENSG00000153786	2534.84	1605.08	0.65613	4.45e-43	1.55e-41	ZDHHC7	chr16	-	85007787	85045141	3442	protein_coding	zinc_finger_DHHC-type_containing_7	2489	2423	2697	1680	1603	1578	34.2776	34.7376	34.5315	24.5366	24.2107	25.5183
ENSG00000142227	3412.25	2160.22	0.656	1.15e-44	4.19e-43	EMP3	chr19	+	48824766	48833810	876	protein_coding	epithelial_membrane_protein_3	3435	3341	3449	2272	2154	2117	185.874	188.204	173.514	130.383	127.828	134.516
ENSG00000137310	215.289	133.341	0.655	2.41e-05	0.00014311	TCF19	chr6	+	31126319	31134936	3290	protein_coding	transcription_factor_19	218	174	258	131	148	125	3.14092	2.60982	3.45596	2.00167	2.33857	2.1148
ENSG00000147852	535.124	336.415	0.65474	6.12e-11	6.66e-10	VLDLR	chr9	+	2621834	2654480	3590	protein_coding	very_low_density_lipoprotein_receptor	571	471	566	352	355	313	7.53941	6.47417	6.94812	4.92907	5.14067	4.85295
ENSG00000147065	38593	24500.7	0.65466	4e-190	6.54e-188	MSN	chrX	+	64887537	64961791	3942	protein_coding	moesin	38437	36927	40433	25918	25225	23128	462.199	462.258	452.027	330.523	332.66	326.571
ENSG00000239305	539.383	339.213	0.65294	1.19e-10	1.26e-09	RNF103	chr2	-	86830516	86850989	4560	protein_coding	ring_finger_protein_103	487	550	581	373	341	315	5.06244	5.95189	5.61509	4.11207	3.88754	3.84504
ENSG00000173120	4186.67	2657.47	0.65254	2.37e-52	9.57e-51	KDM2A	chr11	+	66886740	67025141	6511	protein_coding	lysine_(K)-specific_demethylase_2A	4178	4008	4375	2775	2855	2430	30.417	30.3765	29.6125	21.4255	22.7952	20.7737
ENSG00000100359	1205.6	763.719	0.65211	1.28e-21	2.36e-20	SGSM3	chr22	+	40766595	40806122	4218	protein_coding	small_G_protein_signaling_modulator_3	1207	1086	1333	804	806	706	13.5643	12.7052	13.9274	9.58221	9.93376	9.31652
ENSG00000230088	303.867	189.817	0.65162	1.85e-06	1.28e-05	KRT16P5	chr17	-	20396947	20397468	522	pseudogene	keratin_16_pseudogene_5	321	248	347	180	218	177	29.1494	23.4444	29.2957	17.3348	21.7106	18.8738
ENSG00000092010	3176.45	2016.6	0.65131	6.67e-38	2.04e-36	PSME1	chr14	+	24605367	24608176	1136	protein_coding	proteasome_(prosome_macropain)_activator_subunit_1_(PA28_alpha)	3106	3177	3234	2181	1959	1970	129.604	138.005	125.46	96.5147	89.6482	96.5258
ENSG00000135862	21038.2	13382.2	0.65127	1.92e-117	1.69e-115	LAMC1	chr1	+	182992595	183114727	7889	protein_coding	laminin_gamma_1_(formerly_LAMB2)	20709	20401	21998	14209	14001	12375	124.432	127.611	122.887	90.5436	92.2619	87.313
ENSG00000092931	499.815	314.278	0.65037	1.95e-09	1.87e-08	MFSD11	chr17	+	74731947	74777531	3612	protein_coding	major_facilitator_superfamily_domain_containing_11	455	517	526	328	351	275	5.97117	7.06318	6.41776	4.56502	5.05178	4.2378
ENSG00000158292	1702.82	1081.78	0.65013	6.79e-29	1.59e-27	GPR153	chr1	-	6307406	6321035	4082	protein_coding	G_protein-coupled_receptor_153	1685	1542	1895	1158	1090	1031	19.5669	18.641	20.4589	14.2611	13.8816	14.0586
ENSG00000063245	5235.77	3333.29	0.64941	6.8e-73	3.67e-71	EPN1	chr19	+	56186592	56221224	2621	protein_coding	epsin_1	5082	5001	5639	3500	3477	3128	91.9101	94.1558	94.8157	67.1301	68.9641	66.4286
ENSG00000144824	2644.2	1682.88	0.64888	1.15e-43	4.08e-42	PHLDB2	chr3	+	111451344	111695364	6127	protein_coding	pleckstrin_homology-like_domain_family_B_member_2	2604	2510	2825	1787	1667	1644	20.146	20.2154	20.3196	14.662	14.144	14.9352
ENSG00000204839	583.3	368.271	0.64883	1.37e-09	1.32e-08	MROH6	chr8	-	144648357	144655141	3469	protein_coding	maestro_heat-like_repeat_family_member_6	539	504	718	353	392	369	7.36513	7.16941	9.12148	5.11548	5.87445	5.92076
ENSG00000169855	2330.98	1482.91	0.64874	6.57e-39	2.07e-37	ROBO1	chr3	-	78646390	79816965	7510	protein_coding	roundabout_axon_guidance_receptor_homolog_1_(Drosophila)	2315	2205	2478	1606	1470	1419	14.6119	14.4886	14.5414	10.7503	10.1757	10.5172
ENSG00000170248	7604.95	4845.76	0.64853	1.23e-95	8.73e-94	PDCD6IP	chr3	+	33839844	33911194	6161	protein_coding	programmed_cell_death_6_interacting_protein	7494	7270	8062	5199	4897	4594	57.6578	58.2292	57.6683	42.4214	41.3204	41.5045
ENSG00000178726	300.874	188.073	0.64796	1.13e-06	8.13e-06	THBD	chr20	-	23026270	23030378	4109	protein_coding	thrombomodulin	293	305	303	219	196	157	3.38008	3.66287	3.24976	2.67932	2.47974	2.12676
ENSG00000185115	786.782	499.113	0.6478	9.16e-16	1.32e-14	NDNL2	chr15	-	29560353	29562033	1681	protein_coding	necdin-like_2	764	748	851	514	501	496	21.5438	21.9579	22.3104	15.3713	15.4937	16.4236
ENSG00000101695	191.31	118.984	0.64777	4.56e-05	0.00025921	RNF125	chr18	+	29598335	29653176	6020	protein_coding	ring_finger_protein_125_E3_ubiquitin_protein_ligase	176	170	231	119	121	120	1.38584	1.39351	1.69107	0.993726	1.0449	1.10953
ENSG00000101670	4367.5	2784.42	0.64708	2.68e-63	1.31e-61	LIPG	chr18	+	47087069	47119276	4161	protein_coding	lipase_endothelial	4227	4207	4677	2918	2895	2627	48.1538	49.8921	49.5353	35.2536	36.169	35.1413
ENSG00000102174	141.049	85.8482	0.64668	0.0012213	0.0052451	PHEX	chrX	+	22050559	22269427	6172	protein_coding	phosphate_regulating_endopeptidase_homolog_X-linked	118	143	163	117	64	80	0.906258	1.14332	1.16388	0.952964	0.539063	0.721472
ENSG00000175505	136.85	83.9611	0.64518	0.00074178	0.0033406	CLCF1	chr11	-	67131639	67141648	1844	protein_coding	cardiotrophin-like_cytokine_factor_1	105	140	167	81	89	84	2.69913	3.74649	3.99118	2.20821	2.50908	2.53556
ENSG00000185813	1246.64	793.75	0.64445	6.97e-21	1.24e-19	PCYT2	chr17	-	79858841	79869340	5147	protein_coding	phosphate_cytidylyltransferase_2_ethanolamine	1222	1179	1343	885	751	770	11.2542	11.3036	11.4992	8.64381	7.58527	8.32707
ENSG00000102804	4984.65	3183.12	0.64402	6.32e-56	2.72e-54	TSC22D1	chr13	-	45007655	45151283	4820	protein_coding	TSC22_domain_family_member_1	4882	4778	5302	3479	3311	2871	48.0116	48.9166	48.4772	36.2847	35.7106	33.1544
ENSG00000108840	750.553	475.652	0.64382	4.3e-12	5.03e-11	HDAC5	chr17	-	42154114	42201070	5326	protein_coding	histone_deacetylase_5	747	785	711	515	475	452	6.64837	7.27321	5.8832	4.86096	4.63637	4.72382
ENSG00000111961	658.95	418.847	0.64324	5.05e-13	6.25e-12	SASH1	chr6	+	148593440	148873186	7711	protein_coding	SAM_and_SH3_domain_containing_1	639	598	746	446	416	407	3.92813	3.82691	4.26357	2.90764	2.80458	2.93792
ENSG00000176490	139.908	85.5534	0.6429	0.00088057	0.0039059	DIRAS1	chr19	-	2714565	2721416	3424	protein_coding	DIRAS_family_GTP-binding_RAS-like_1	119	167	131	96	91	73	1.64744	2.4068	1.6861	1.40946	1.38163	1.18671
ENSG00000120215	83.4942	50.3416	0.6425	0.003928	0.014855	MLANA	chr9	+	5890802	5910606	2415	protein_coding	melan-A	74	82	95	44	55	53	1.45248	1.67554	1.73361	0.915908	1.18394	1.22156
ENSG00000197208	133.677	81.5924	0.64197	0.0012131	0.0052152	SLC22A4	chr5	+	131630136	131679899	2201	protein_coding	solute_carrier_family_22_(organic_cation/ergothioneine_transporter)_member_4	111	157	131	84	98	66	2.39056	3.51995	2.62299	1.91856	2.31468	1.66909
ENSG00000255103	142.231	87.8413	0.64183	0.00044229	0.0020894	KIAA0754	chr1	+	39876151	39882154	6004	protein_coding	KIAA0754	161	115	152	85	97	84	1.2711	0.94518	1.1157	0.711696	0.839878	0.778743
ENSG00000090432	1943.2	1242.93	0.6409	4.68e-34	1.28e-32	MUL1	chr1	-	20825943	20834654	2436	protein_coding	mitochondrial_E3_ubiquitin_protein_ligase_1	1933	1835	2066	1295	1262	1208	37.6141	37.172	37.3765	26.7245	26.9319	27.6023
ENSG00000149043	91.4241	54.69	0.64056	0.0053647	0.019488	SYT8	chr11	+	1848709	1858751	3534	protein_coding	synaptotagmin_VIII	82	88	105	60	73	34	1.09987	1.22878	1.30939	0.853495	1.07385	0.535511
ENSG00000132376	667.299	424.398	0.64019	3.12e-12	3.68e-11	INPP5K	chr17	-	1397865	1420182	3194	protein_coding	inositol_polyphosphate-5-phosphatase_K	668	601	738	462	459	368	9.91374	9.28532	10.1828	7.27149	7.47073	6.41311
ENSG00000128617	70.5593	42.0322	0.64009	0.0071615	0.025114	OPN1SW	chr7	-	128412545	128415844	1096	protein_coding	opsin_1_(cone_pigments)_short-wave-sensitive	78	68	65	37	47	43	3.37349	3.06165	2.61365	1.6971	2.22932	2.1838
ENSG00000160271	1048.51	669.332	0.63921	3.96e-18	6.41e-17	RALGDS	chr9	-	135973107	136039301	5817	protein_coding	ral_guanine_nucleotide_dissociation_stimulator	981	1035	1131	704	711	615	7.99403	8.78008	8.56858	6.08401	6.35413	5.8848
ENSG00000023191	5511.8	3534.21	0.63909	1.41e-68	7.36e-67	RNH1	chr11	-	494512	507300	3281	protein_coding	ribonuclease/angiogenin_inhibitor_1	5430	5362	5739	3639	3640	3426	78.4494	80.6451	77.086	55.7561	57.6741	58.1215
ENSG00000169184	4711.4	3019.44	0.639	3.24e-56	1.41e-54	MN1	chr22	-	28144265	28197486	7556	protein_coding	meningioma_(disrupted_in_balanced_translocation)_1	4641	4609	4877	3149	3187	2818	29.1149	30.1004	28.445	20.9506	21.9268	20.7589
ENSG00000100949	920.235	587.755	0.63827	2.89e-16	4.28e-15	RABGGTA	chr14	-	24734744	24740945	2265	protein_coding	Rab_geranylgeranyltransferase_alpha_subunit	954	851	957	632	563	585	19.9653	18.5404	18.6204	14.027	12.9219	14.3762
ENSG00000143847	229.757	144.072	0.63775	2.41e-05	0.00014329	PPFIA4	chr1	+	202995626	203047868	6434	protein_coding	protein_tyrosine_phosphatase_receptor_type_f_polypeptide_(PTPRF)_interacting_protein_(liprin)_alpha_4	226	217	247	135	177	125	1.66503	1.66432	1.69185	1.0548	1.43014	1.0814
ENSG00000101412	340.131	215.345	0.63736	1.01e-07	8.18e-07	E2F1	chr20	-	32263489	32274210	2503	protein_coding	E2F_transcription_factor_1	325	338	357	225	229	199	6.15486	6.66367	6.28569	4.51896	4.7562	4.42535
ENSG00000092330	1103.93	705.954	0.63722	8.39e-18	1.34e-16	TINF2	chr14	-	24708849	24711880	2168	protein_coding	TERF1_(TRF1)-interacting_nuclear_factor_2	1038	1030	1253	791	697	654	22.6952	23.4442	25.4705	18.3414	16.7132	16.7909
ENSG00000164509	676.91	432.087	0.63606	1.11e-12	1.35e-11	IL31RA	chr5	+	55147207	55218678	2903	protein_coding	interleukin_31_receptor_A	658	658	715	476	405	428	10.7442	11.185	10.8544	8.24283	7.25259	8.20639
ENSG00000204642	1000.14	640	0.6353	7.49e-17	1.15e-15	HLA-F	chr6	+	29690552	29706305	1622	protein_coding	major_histocompatibility_complex_class_I_F	935	1016	1047	658	668	613	27.3248	30.9101	28.4473	20.3935	21.4097	21.0361
ENSG00000180628	529.681	337.908	0.63489	7.45e-11	8.03e-10	PCGF5	chr10	+	92979908	93044088	7018	protein_coding	polycomb_group_ring_finger_5	512	489	592	363	351	311	3.45822	3.43837	3.71752	2.60022	2.60003	2.46662
ENSG00000073711	1120.75	718.374	0.63423	4.87e-19	8.09e-18	PPP2R3A	chr3	+	135684515	135866733	6795	protein_coding	protein_phosphatase_2_regulatory_subunit_B''_alpha	1168	1024	1173	745	766	667	8.14797	7.43649	7.60771	5.51167	5.86037	5.46377
ENSG00000134504	1704.21	1094.01	0.63399	1.13e-26	2.48e-25	KCTD1	chr18	-	24034874	24237365	4590	protein_coding	potassium_channel_tetramerisation_domain_containing_1	1728	1600	1787	1215	1072	1031	17.8454	17.2014	17.1576	13.307	12.1414	12.5026
ENSG00000143631	212.758	133.757	0.63361	4.5e-05	0.00025616	FLG	chr1	-	152274651	152297679	12747	protein_coding	filaggrin	242	173	225	133	142	130	0.899919	0.669723	0.777893	0.524518	0.579116	0.567664
ENSG00000166446	300.92	190.451	0.63272	2.21e-06	1.52e-05	CDYL2	chr16	-	80637609	80838226	2353	protein_coding	chromodomain_protein_Y-like_2	316	255	335	223	193	163	6.36592	5.34781	6.27434	4.7643	4.26404	3.85586
ENSG00000167468	2381.33	1533.1	0.63084	6.31e-29	1.48e-27	GPX4	chr19	+	1103936	1106787	1159	protein_coding	glutathione_peroxidase_4	2418	2295	2426	1639	1450	1552	98.8937	97.714	92.2471	71.0905	65.0384	74.5356
ENSG00000224259	382.638	243.746	0.63084	3.78e-08	3.2e-07	RP11-48O20.4	chr1	+	159931008	159948851	1113	lincRNA	-	386	349	415	260	266	214	16.4395	15.4735	16.4323	11.7434	12.4243	10.7022
ENSG00000107099	250.659	158.647	0.63062	4.27e-06	2.82e-05	DOCK8	chr9	+	214854	465259	9277	protein_coding	dedicator_of_cytokinesis_8	256	244	251	169	163	149	1.30806	1.2979	1.19237	0.915789	0.913409	0.893994
ENSG00000164111	14733.2	9508.08	0.63044	1.23e-112	1.04e-110	ANXA5	chr4	-	122589110	122618268	1762	protein_coding	annexin_A5	14636	14065	15513	10138	9894	8804	393.743	393.905	388.003	289.243	291.912	278.118
ENSG00000100897	908.072	583.22	0.63033	5.39e-17	8.34e-16	DCAF11	chr14	+	24583404	24594451	4299	protein_coding	DDB1_and_CUL4_associated_factor_11	897	856	974	635	592	542	9.89056	9.8257	9.98474	7.42545	7.15879	7.01758
ENSG00000168792	410.404	261.206	0.62991	8.5e-08	6.96e-07	ABHD15	chr17	-	27887565	27894155	3592	protein_coding	abhydrolase_domain_containing_15	450	385	394	280	283	230	5.93844	5.2891	4.83398	3.91866	4.09577	3.56408
ENSG00000034677	1456.98	937.81	0.62988	6.72e-24	1.35e-22	RNF19A	chr8	-	101269288	101348446	4330	protein_coding	ring_finger_protein_19A_E3_ubiquitin_protein_ligase	1450	1392	1530	949	1012	881	15.8736	15.8639	15.5722	11.0178	12.15	11.3251
ENSG00000244567	118.596	72.8325	0.62847	0.0021844	0.0088276	AC096772.6	chr2	-	208686014	208687493	1262	lincRNA	-	129	113	113	79	92	51	4.84536	4.41852	3.94607	3.14691	3.78978	2.2494
ENSG00000136770	579.4	371.14	0.62807	3.96e-10	4.05e-09	DNAJC1	chr10	-	22045466	22292698	2106	protein_coding	DnaJ_(Hsp40)_homolog_subfamily_C_member_1	552	529	663	435	354	338	12.4244	12.3952	13.874	10.3836	8.73837	8.93334
ENSG00000198805	1429.22	921.351	0.62803	6.45e-24	1.3e-22	PNP	chr14	+	20937113	20945253	2573	protein_coding	purine_nucleoside_phosphorylase	1354	1398	1538	958	940	893	24.9445	26.8117	26.3428	18.7173	18.9921	19.3182
ENSG00000175287	117.406	72.9302	0.62677	0.0012633	0.0054056	PHYHD1	chr9	+	131683174	131704320	2133	protein_coding	phytanoyl-CoA_dioxygenase_domain_containing_1	111	118	123	69	69	82	2.46677	2.72991	2.54132	1.6262	1.68168	2.13983
ENSG00000224260	59.2962	35.1344	0.6265	0.015674	0.04923	RP1-272L16.1	chr1	-	209701800	209741018	863	lincRNA	-	58	42	80	35	31	40	3.18576	2.40157	4.0853	2.0388	1.8674	2.57991
ENSG00000225697	1334.42	861.311	0.62649	5.05e-22	9.4e-21	SLC26A6	chr3	-	48663156	48672926	5682	protein_coding	solute_carrier_family_26_member_6	1273	1244	1496	879	900	830	10.62	10.8038	11.6031	7.77685	8.2343	8.13079
ENSG00000118689	2293.08	1481.51	0.62614	8.53e-34	2.33e-32	FOXO3	chr6	+	108881038	109005977	7341	protein_coding	forkhead_box_O3	2360	2142	2379	1545	1556	1390	15.2389	14.3986	14.2819	10.5801	11.0189	10.5394
ENSG00000170485	175.162	109.649	0.62552	0.0004565	0.0021497	NPAS2	chr2	+	101436614	101613291	7983	protein_coding	neuronal_PAS_domain_protein_2	171	137	222	131	118	85	1.01537	0.84686	1.22555	0.824938	0.768425	0.592664
ENSG00000145390	1207.9	779.556	0.62508	1.61e-20	2.83e-19	USP53	chr4	+	120133742	120216672	6072	protein_coding	ubiquitin_specific_peptidase_53	1167	1143	1319	831	824	710	9.11035	9.28906	9.57323	6.87996	7.05474	6.50852
ENSG00000168564	647.966	417.379	0.62417	4.38e-12	5.13e-11	CDKN2AIP	chr4	+	184365744	184369351	2721	protein_coding	CDKN2A_interacting_protein	639	618	688	411	420	431	11.1319	11.2077	11.1431	7.59328	8.02428	8.81667
ENSG00000186792	120.405	74.9172	0.62288	0.0014313	0.0060618	HYAL3	chr3	-	50330262	50336899	1942	protein_coding	hyaluronoglucosaminidase_3	116	127	117	73	68	85	2.83142	3.2271	2.65511	1.88969	1.82031	2.43627
ENSG00000169032	3033.94	1965.51	0.62234	4.32e-39	1.37e-37	MAP2K1	chr15	+	66679155	66784650	3410	protein_coding	mitogen-activated_protein_kinase_kinase_1	3025	2910	3167	2106	2080	1778	42.0501	42.111	40.9297	31.0471	31.7099	29.0224
ENSG00000050165	7526.57	4888.12	0.62141	4.67e-77	2.66e-75	DKK3	chr11	-	11984653	12031316	2650	protein_coding	dickkopf_3_homolog_(Xenopus_laevis)	7506	6850	8274	5119	5077	4620	134.264	127.556	137.599	97.1081	99.5971	97.0402
ENSG00000138434	4816.9	3127.45	0.6213	1.24e-66	6.39e-65	SSFA2	chr2	+	182756560	182795465	6473	protein_coding	sperm_specific_antigen_2	4775	4519	5173	3266	3255	2958	34.9674	34.4504	35.2194	25.3645	26.1415	25.436
ENSG00000143643	219.301	139.744	0.61949	3.45e-05	0.00019966	TTC13	chr1	-	231041989	231114621	3253	protein_coding	tetratricopeptide_repeat_domain_13	204	204	252	134	137	151	2.97264	3.09459	3.41399	2.07079	2.18938	2.58374
ENSG00000163491	118.541	74.0595	0.61876	0.0011813	0.0050894	NEK10	chr3	-	27151576	27410951	4250	protein_coding	NIMA-related_kinase_10	123	108	125	80	82	63	1.37187	1.25398	1.29618	0.946275	1.00302	0.825101
ENSG00000100243	6011.46	3909.61	0.61863	4.08e-71	2.15e-69	CYB5R3	chr22	-	43013846	43045574	3938	protein_coding	cytochrome_b5_reductase_3	5930	5722	6394	4163	4076	3618	71.3797	71.7017	71.5554	53.1431	53.8076	51.1386
ENSG00000205213	1856.21	1205.71	0.61853	5.62e-30	1.37e-28	LGR4	chr11	-	27387508	27494322	5206	protein_coding	leucine-rich_repeat_containing_G_protein-coupled_receptor_4	1809	1782	1981	1232	1254	1166	16.4714	16.8912	16.7697	11.8966	12.5221	12.4667
ENSG00000125637	2358.34	1533.28	0.6178	1.64e-29	3.92e-28	PSD4	chr2	+	113914902	113960814	5600	protein_coding	pleckstrin_and_Sec7_domain_containing_4	2356	2194	2534	1479	1634	1526	19.9427	19.3333	19.9418	13.2769	15.1687	15.1678
ENSG00000102699	2586.04	1682.37	0.61634	1.35e-35	3.85e-34	PARP4	chr13	-	24995064	25086948	5474	protein_coding	poly_(ADP-ribose)_polymerase_family_member_4	2624	2410	2730	1850	1700	1554	22.7224	21.7255	21.9788	16.9896	16.1447	15.8016
ENSG00000123908	1780.02	1156.25	0.61552	3.62e-21	6.56e-20	AGO2	chr8	-	141541264	141645718	3572	protein_coding	argonaute_RISC_catalytic_component_2	1698	1815	1819	1208	1260	1040	22.5332	25.0739	22.4423	17.0009	18.3377	16.2061
ENSG00000141298	1278.8	831.491	0.61498	6.77e-21	1.21e-19	SSH2	chr17	-	27952956	28257294	9327	protein_coding	slingshot_protein_phosphatase_2	1291	1198	1350	846	894	780	6.56115	6.33829	6.37877	4.55979	4.98289	4.65488
ENSG00000027869	1260.09	819.57	0.61488	1.16e-21	2.14e-20	SH2D2A	chr1	-	156776035	156786654	1673	protein_coding	SH2_domain_containing_2A	1277	1169	1338	864	841	779	36.1819	34.4807	35.2456	25.9618	26.1328	25.9177
ENSG00000106211	3180.41	2073.33	0.61425	2.06e-45	7.6e-44	HSPB1	chr7	+	75931861	75933612	1455	protein_coding	heat_shock_27kDa_protein_1	3178	3042	3322	2218	2099	1968	103.535	103.17	100.619	76.6328	74.9954	75.2866
ENSG00000092841	11595.7	7528.11	0.61391	9.58e-14	1.24e-12	MYL6	chr12	+	56551945	56557280	1564	protein_coding	myosin_light_chain_6_alkali_smooth_muscle_and_non-muscle	11624	11465	11647	8135	6965	7687	352.302	361.738	328.188	261.479	231.51	273.575
ENSG00000177191	115.849	72.4841	0.61365	0.0019271	0.0078881	B3GNT8	chr19	-	41931264	41934635	1874	protein_coding	UDP-GlcNAc:betaGal_beta-13-N-acetylglucosaminyltransferase_8	98	126	123	68	75	76	2.47886	3.31786	2.89255	1.82413	2.08054	2.25735
ENSG00000186187	713.161	462.84	0.61318	2.04e-12	2.44e-11	ZNRF1	chr16	+	75032928	75144892	5331	protein_coding	zinc_and_ring_finger_1_E3_ubiquitin_protein_ligase	671	720	747	477	461	463	5.96636	6.66471	6.17529	4.49807	4.4955	4.83424
ENSG00000103855	5578.58	3644.67	0.61197	8.73e-61	4.09e-59	CD276	chr15	+	73976307	74006859	3469	protein_coding	CD276_molecule	5565	5224	5964	3815	3884	3354	76.0426	74.3115	75.7667	55.2849	58.205	53.8164
ENSG00000155254	3996.51	2611.78	0.61169	1.53e-55	6.55e-54	MARVELD1	chr10	+	99472930	99477907	3219	protein_coding	MARVEL_domain_containing_1	3988	3704	4315	2777	2664	2476	58.7259	56.7816	59.0752	43.3682	43.0228	42.814
ENSG00000197694	9086.45	5940.3	0.61089	5.29e-65	2.64e-63	SPTAN1	chr9	+	131314866	131395941	7872	protein_coding	spectrin_alpha_non-erythrocytic_1	9075	8875	9287	6401	6141	5477	54.6459	55.634	51.9919	40.877	40.5545	38.727
ENSG00000164296	165.222	105.228	0.61063	0.0002375	0.001184	TIGD6	chr5	-	149372681	149380730	4006	protein_coding	tigger_transposable_element_derived_6	160	159	177	108	97	113	1.89324	1.95859	1.94719	1.35528	1.25877	1.57008
ENSG00000182134	394.665	254.044	0.61057	1.36e-06	9.64e-06	TDRKH	chr1	-	151742583	151763892	3093	protein_coding	tudor_and_KH_domain_containing	388	419	372	303	228	240	5.94631	6.68485	5.3004	4.92469	3.83213	4.31904
ENSG00000188483	695.926	452.755	0.61055	7.38e-13	9.04e-12	IER5L	chr9	-	131937835	131940540	2706	protein_coding	immediate_early_response_5-like	713	647	729	467	459	445	12.4899	11.7987	11.8726	8.67572	8.818	9.15351
ENSG00000013364	7965.39	5213.19	0.61033	4.6e-88	2.95e-86	MVP	chr16	+	29831715	29859355	2865	protein_coding	major_vault_protein	7745	7589	8586	5546	5223	5028	128.142	130.713	132.072	97.3132	94.7722	97.6846
ENSG00000134308	13090.9	8568.9	0.60999	8.55e-91	5.78e-89	YWHAQ	chr2	-	9724101	9771143	2216	protein_coding	tyrosine_3-monooxygenase/tryptophan_5-monooxygenase_activation_protein_theta_polypeptide	12703	12752	13821	9216	8486	8266	271.727	283.966	274.862	209.069	199.076	207.626
ENSG00000100234	1503.64	981.081	0.60994	2.39e-21	4.37e-20	TIMP3	chr22	+	33197687	33259030	4603	protein_coding	TIMP_metallopeptidase_inhibitor_3	1416	1464	1635	1097	959	920	14.582	15.6949	15.6539	11.9807	10.8309	11.1251
ENSG00000258376	85.0214	52.865	0.60873	0.0048692	0.017957	RP4-647C14.2	chr14	-	73710726	73712687	1683	antisense	-	81	77	98	54	53	53	2.28138	2.25769	2.56618	1.61297	1.63711	1.75286
ENSG00000111424	2950.66	1931.02	0.60828	1.25e-37	3.79e-36	VDR	chr12	-	48235320	48336831	4773	protein_coding	vitamin_D_(125-_dihydroxyvitamin_D3)_receptor	2992	2734	3135	2028	2063	1766	29.7143	28.266	28.9462	21.3596	22.4695	20.5947
ENSG00000173409	325.995	210.55	0.60797	1.09e-06	7.83e-06	ARV1	chr1	+	231114727	231136341	1335	protein_coding	ARV1_homolog_(S._cerevisiae)	356	301	320	221	215	202	12.6405	11.1261	10.5636	8.32199	8.37226	8.4222
ENSG00000177614	122.509	77.291	0.60745	0.0013484	0.0057385	PGBD5	chr1	-	230457392	230561475	3443	protein_coding	piggyBac_transposable_element_derived_5	120	108	141	91	78	66	1.65211	1.5479	1.80479	1.32868	1.17772	1.067
ENSG00000136161	339.698	219.376	0.6064	1.49e-06	1.05e-05	RCBTB2	chr13	-	49063095	49107369	3232	protein_coding	regulator_of_chromosome_condensation_(RCC1)_and_BTB_(POZ)_domain_containing_protein_2	367	324	326	232	242	192	5.38258	4.94688	4.4452	3.60855	3.89251	3.30663
ENSG00000232453	78.3819	48.2001	0.60636	0.0085538	0.029226	RP4-794H19.1	chr1	-	59348540	59362375	1211	lincRNA	-	76	85	73	43	59	44	2.97485	3.46364	2.65659	1.78501	2.53276	2.02239
ENSG00000163430	9281.59	6091.91	0.60633	4.89e-101	3.72e-99	FSTL1	chr3	-	120111140	120170100	5943	protein_coding	follistatin-like_1	9275	8737	9854	6462	6151	5848	73.9782	72.5461	73.0722	54.661	53.8053	54.7718
ENSG00000253873	72.5981	44.5254	0.60609	0.01077	0.03568	PCDHGA11	chr5	+	140800762	140891835	3936	protein_coding	protocadherin_gamma_subfamily_A_11	70	77	70	40	40	54	0.843022	0.965368	0.783769	0.510883	0.528312	0.76365
ENSG00000090863	8982.69	5894.99	0.60562	1.04e-71	5.55e-70	GLG1	chr16	-	74485856	74641012	4748	protein_coding	golgi_glycoprotein_1	9023	8579	9346	6380	6095	5409	90.0816	89.1627	86.7482	67.5502	66.7342	63.4106
ENSG00000106392	1571.23	1029.82	0.60557	6.72e-24	1.35e-22	C1GALT1	chr7	+	7196565	7288251	6208	protein_coding	core_1_synthase_glycoprotein-N-acetylgalactosamine_3-beta-galactosyltransferase_1	1543	1461	1718	1070	1010	1037	11.7818	11.6133	12.196	8.6646	8.45775	9.29785
ENSG00000097021	4832.11	3169.92	0.60546	1.11e-51	4.46e-50	ACOT7	chr1	-	6324333	6454451	2429	protein_coding	acyl-CoA_thioesterase_7	4747	4742	4999	3431	3183	2997	92.6377	96.3366	90.6987	71.0084	68.1231	68.6776
ENSG00000196159	549.747	358.165	0.60478	9.12e-10	8.95e-09	FAT4	chr4	+	126237554	126414087	16123	protein_coding	FAT_tumor_suppressor_homolog_4_(Drosophila)	563	498	591	406	335	345	1.65523	1.5242	1.61543	1.26589	1.08015	1.19105
ENSG00000110427	1274.57	833.71	0.60453	1.15e-17	1.81e-16	KIAA1549L	chr11	+	33563618	33695648	11678	protein_coding	KIAA1549-like	1323	1211	1287	880	905	745	5.37016	5.11721	4.85686	3.78818	4.02871	3.55094
ENSG00000077684	171.349	109.748	0.60407	0.00025694	0.0012755	PHF17	chr4	+	129730779	129796379	5771	protein_coding	PHD_finger_protein_17	166	153	197	101	123	108	1.36349	1.30827	1.50439	0.879805	1.108	1.04167
ENSG00000134297	205.954	132.556	0.60385	5.35e-05	0.00030041	PLEKHA8P1	chr12	-	45566847	45609824	1839	pseudogene	pleckstrin_homology_domain_containing_family_A_member_8_pseudogene_1	197	187	236	139	141	122	5.07786	5.01784	5.65556	3.7997	3.98587	3.69261
ENSG00000135926	19307	12697.2	0.6035	4.86e-113	4.12e-111	TMBIM1	chr2	-	219138915	219157309	2936	protein_coding	transmembrane_BAX_inhibitor_motif_containing_1	19409	17970	20604	13738	12950	11821	313.36	302.03	309.272	235.225	229.297	224.106
ENSG00000111674	234.588	151.509	0.60321	1.96e-05	0.00011735	ENO2	chr12	+	7022909	7032861	2827	protein_coding	enolase_2_(gamma_neuronal)	228	227	249	149	151	158	3.82301	3.96239	3.88167	2.64958	2.77675	3.11091
ENSG00000182022	2761.26	1814.33	0.60304	1.99e-38	6.21e-37	CHST15	chr10	-	125767184	125853206	4810	protein_coding	carbohydrate_(N-acetylgalactosamine_4-sulfate_6-O)_sulfotransferase_15	2794	2608	2884	1853	1881	1761	27.5345	26.7559	26.4238	19.3663	20.3296	20.3784
ENSG00000151726	907.461	594.379	0.60263	5.53e-15	7.56e-14	ACSL1	chr4	-	185676749	185747972	3948	protein_coding	acyl-CoA_synthetase_long-chain_family_member_1	870	836	1024	642	613	548	10.4457	10.4493	11.4306	8.17475	8.07177	7.72608
ENSG00000138162	1970.34	1294.17	0.60225	2.82e-28	6.47e-27	TACC2	chr10	+	123748689	124014060	9673	protein_coding	transforming_acidic_coiled-coil_containing_protein_2	1928	1906	2078	1309	1382	1230	9.44804	9.72342	9.46738	6.80291	7.42732	7.07782
ENSG00000049246	211.463	136.007	0.6011	0.00018329	0.00092975	PER3	chr1	+	7844380	7905237	6279	protein_coding	period_circadian_clock_3	220	178	239	114	161	136	1.66084	1.3989	1.67746	0.912706	1.33297	1.2056
ENSG00000215769	61.3002	37.3365	0.5998	0.01585	0.049669	hsa-mir-6080	chr17	-	62745781	62778117	2861	processed_transcript	hsa-mir-6080	70	60	53	37	39	37	1.15978	1.03488	0.816401	0.65013	0.708651	0.719846
ENSG00000203306	315.375	204.693	0.59951	3.61e-06	2.4e-05	AP001007.1	chr11	+	124958377	124960411	2033	pseudogene	-	303	318	324	192	237	191	7.06482	7.71875	7.02349	4.74767	6.06033	5.2294
ENSG00000172831	2536.29	1669.83	0.59922	4.47e-29	1.06e-27	CES2	chr16	+	66968347	66978999	3927	protein_coding	carboxylesterase_2	2399	2476	2739	1664	1816	1579	28.9578	31.1134	30.7381	21.3014	24.0403	22.3809
ENSG00000170525	3002.53	1979.81	0.59856	1.04e-38	3.27e-37	PFKFB3	chr10	+	6186881	6277495	4483	protein_coding	6-phosphofructo-2-kinase/fructose-26-biphosphatase_3	2935	2752	3343	2043	2069	1887	31.0338	30.2926	32.8634	22.9095	23.9926	23.4293
ENSG00000119772	632.861	414.428	0.59843	4.65e-11	5.09e-10	DNMT3A	chr2	-	25455845	25565459	4477	protein_coding	DNA_(cytosine-5-)-methyltransferase_3_alpha	620	611	668	443	448	367	6.56448	6.73459	6.57559	4.97431	5.20207	4.56283
ENSG00000134775	1406.37	926.006	0.59726	7.25e-21	1.29e-19	FHOD3	chr18	+	33877677	34360018	4967	protein_coding	formin_homology_2_domain_containing_3	1446	1316	1458	941	990	875	13.7997	13.0743	12.9363	9.52383	10.3616	9.8055
ENSG00000104765	3021.04	1992.27	0.59722	3.21e-37	9.65e-36	BNIP3L	chr8	+	26240414	26363152	3610	protein_coding	BCL2/adenovirus_E1B_19kDa_interacting_protein_3-like	3039	2935	3082	2058	2083	1896	39.9043	40.1198	37.6245	28.6586	29.9963	29.2339
ENSG00000113552	2052.33	1352.13	0.59685	8.44e-26	1.79e-24	GNPDA1	chr5	-	141371314	141392606	2980	protein_coding	glucosamine-6-phosphate_deaminase_1	2020	2052	2076	1409	1425	1265	32.1315	33.9796	30.7013	23.769	24.859	23.6282
ENSG00000105223	4594.13	3034.53	0.59653	5.19e-60	2.4e-58	PLD3	chr19	+	40854363	40886346	2180	protein_coding	phospholipase_D_family_member_3	4560	4328	4907	3231	3049	2916	99.1526	97.9689	99.1984	74.507	72.7087	74.4538
ENSG00000177556	1181.99	777.628	0.59592	6.51e-14	8.54e-13	ATOX1	chr5	-	151121877	151152093	4341	protein_coding	ATX1_antioxidant_protein_1_homolog_(yeast)	1175	1173	1193	818	705	828	12.8305	13.3342	12.1114	9.47283	8.44277	10.6169
ENSG00000240184	1256.37	826.8	0.59564	7.01e-17	1.08e-15	PCDHGC3	chr5	+	140855580	140892542	4711	protein_coding	protocadherin_gamma_subfamily_C_3	1300	1192	1275	885	896	729	13.0806	12.4859	11.9273	9.44379	9.88736	8.61331
ENSG00000180287	412.648	269.06	0.59538	5.58e-07	4.15e-06	PLD5	chr1	-	242251689	242687998	2830	protein_coding	phospholipase_D_family_member_5	389	402	448	318	285	216	6.51567	7.00966	6.97649	5.64881	5.23533	4.24838
ENSG00000051596	1316.27	868.212	0.59479	1.22e-20	2.16e-19	THOC3	chr5	-	175344876	175461683	1796	protein_coding	THO_complex_3	1256	1267	1430	909	909	814	33.1497	34.8119	35.0893	25.4433	26.3113	25.2275
ENSG00000114796	612.408	402.363	0.59478	4.29e-11	4.71e-10	KLHL24	chr3	+	183353356	183398733	3848	protein_coding	kelch-like_family_member_24	603	594	640	409	426	384	7.42811	7.61743	7.32977	5.34324	5.75519	5.55459
ENSG00000123240	6022.81	3983.47	0.59382	2.61e-54	1.09e-52	OPTN	chr10	+	13141449	13180291	3521	protein_coding	optineurin	5962	5824	6280	4336	4118	3633	80.2642	81.623	78.603	61.907	60.8003	57.4321
ENSG00000137414	550.54	362.045	0.59285	3.8e-09	3.56e-08	FAM8A1	chr6	+	17600586	17611950	4677	protein_coding	family_with_sequence_similarity_8_member_A1	532	499	626	381	335	379	5.39188	5.2649	5.89864	4.09519	3.7236	4.51053
ENSG00000052795	901.565	594.214	0.59235	2.91e-13	3.66e-12	FNIP2	chr4	+	159690290	159829201	6925	protein_coding	folliculin_interacting_protein_2	885	901	915	577	647	575	6.05786	6.4204	5.823	4.18863	4.85702	4.62172
ENSG00000206527	2104.29	1391.63	0.59212	5.97e-27	1.32e-25	PTPLB	chr3	-	123209667	123304032	4257	protein_coding	protein_tyrosine_phosphatase-like_(proline_instead_of_catalytic_arginine)_member_b	1994	2016	2312	1512	1449	1262	22.2033	23.3692	23.9348	17.8552	17.695	16.501
ENSG00000112679	1455.93	962.711	0.59187	5.89e-21	1.06e-19	DUSP22	chr6	+	291630	351355	3824	protein_coding	dual_specificity_phosphatase_22	1473	1375	1521	949	1018	947	18.2592	17.7436	17.529	12.4757	13.8393	13.7844
ENSG00000188167	278.771	181.893	0.59148	8.94e-06	5.64e-05	TMPPE	chr3	-	33131913	33138293	3962	protein_coding	transmembrane_protein_with_metallophosphoesterase_domain	303	247	287	181	197	173	3.62513	3.07638	3.19237	2.29657	2.58486	2.43045
ENSG00000164484	1805.76	1196.48	0.59029	1.08e-25	2.29e-24	TMEM200A	chr6	+	130686879	130764208	5017	protein_coding	transmembrane_protein_200A	1773	1700	1951	1255	1166	1201	16.7518	16.721	17.1379	12.5752	12.082	13.3246
ENSG00000139192	271.33	176.885	0.58923	3.18e-05	0.00018526	TAPBPL	chr12	+	6560856	6575683	2344	protein_coding	TAP_binding_protein-like	270	268	275	154	209	172	5.46012	5.64202	5.17035	3.30278	4.63526	4.08438
ENSG00000147459	4259.98	2824.04	0.58918	1.09e-30	2.72e-29	DOCK5	chr8	+	25042238	25275598	10075	protein_coding	dedicator_of_cytokinesis_5	4378	4007	4395	2910	3150	2509	20.5981	19.626	19.2247	14.5199	16.2537	13.8615
ENSG00000112033	2091.63	1387.16	0.58904	4.17e-27	9.23e-26	PPARD	chr6	+	35310335	35395968	3774	protein_coding	peroxisome_proliferator-activated_receptor_delta	2053	1886	2355	1496	1404	1306	25.7859	24.6602	27.5001	19.9272	19.3397	19.2618
ENSG00000130779	2208.66	1465.32	0.58819	2.38e-29	5.7e-28	CLIP1	chr12	-	122755979	122907179	5880	protein_coding	CAP-GLY_domain_containing_linker_protein_1	2246	2070	2313	1593	1433	1415	18.1062	17.372	17.3358	13.6193	12.6693	13.3948
ENSG00000114529	614.003	405.912	0.58733	1.01e-10	1.08e-09	C3orf52	chr3	+	111805182	111849851	3722	protein_coding	chromosome_3_open_reading_frame_52	603	558	686	408	424	397	7.67957	7.39801	8.12256	5.51062	5.92209	5.93704
ENSG00000121064	1638.28	1086.88	0.58724	2.16e-23	4.27e-22	SCPEP1	chr17	+	55055466	55084129	1942	protein_coding	serine_carboxypeptidase_1	1664	1552	1699	1104	1155	1034	40.6163	39.4366	38.5558	28.5783	30.9185	29.6365
ENSG00000072864	1074.53	711.755	0.58699	1.42e-15	2.02e-14	NDE1	chr16	+	15737124	15820210	3936	protein_coding	nudE_nuclear_distribution_E_homolog_1_(A._nidulans)	1060	1013	1154	803	669	686	12.7658	12.7002	12.921	10.256	8.83601	9.70118
ENSG00000114626	792.761	524.938	0.58636	1.38e-12	1.67e-11	ABTB1	chr3	+	127391778	127399768	5061	protein_coding	ankyrin_repeat_and_BTB_(POZ)_domain_containing_1	727	765	891	550	527	513	6.80917	7.45903	7.75866	5.46314	5.41327	5.64205
ENSG00000262879	309.086	202.61	0.5863	3.12e-06	2.1e-05	RP11-156P1.3	chr17	-	45061411	45177689	1081	processed_transcript	-	296	306	325	232	197	186	12.9796	13.9686	13.2496	10.7889	9.47384	9.5773
ENSG00000119771	961.645	637.5	0.58611	6.62e-15	9.04e-14	KLHL29	chr2	+	23608088	23931481	6385	protein_coding	kelch-like_family_member_29	999	868	1022	680	624	627	7.41652	6.70836	7.054	5.35383	5.08053	5.46591
ENSG00000068697	5724.02	3809.47	0.58518	3.95e-54	1.64e-52	LAPTM4A	chr2	-	20232411	20251789	1765	protein_coding	lysosomal_protein_transmembrane_4_alpha	5639	5491	6048	4200	3765	3588	151.444	153.52	151.012	119.625	110.893	113.152
ENSG00000214176	1152.78	765.194	0.58513	4.4e-17	6.82e-16	PLEKHM1P	chr17	-	62775377	62833272	5014	pseudogene	pleckstrin_homology_domain_containing_family_M_(with_RUN_domain)_member_1_pseudogene	1159	1029	1280	832	779	710	10.9571	10.1272	11.2505	8.34172	8.07679	7.88188

## Sheet: vIRF1 downreg
Gene_ID	v1	GFP	log2FoldChange	pvalue	padj	GeneName	Chrom	Strand	Start	End	GeneLength	GeneType	GeneDescription	v1_A_readcount	v1_B_readcount	v1_C_readcount	GFP_A_readcount	GFP_B_readcount	GFP_C_readcount	v1_A_fpkm	v1_B_fpkm	v1_C_fpkm	GFP_A_fpkm	GFP_B_fpkm	GFP_C_fpkm
ENSG00000163661	17.4292	153.531	-2.6941	5.93e-31	1.49e-29	PTX3	chr3	+	157154578	157161417	1940	protein_coding	pentraxin_3_long	22	16	14	160	171	135	0.537547	0.406982	0.318033	4.14605	4.58226	3.87336
ENSG00000163734	100.437	533.819	-2.3184	1.2e-74	6.6e-73	CXCL3	chr4	-	74902306	74904524	1641	protein_coding	chemokine_(C-X-C_motif)_ligand_3	100	84	119	549	552	516	2.8886	2.52597	3.19583	16.8182	17.487	17.5024
ENSG00000117586	9.03218	64.316	-2.0978	6.73e-13	8.26e-12	TNFSF4	chr1	-	173152873	173176452	3470	protein_coding	tumor_necrosis_factor_(ligand)_superfamily_member_4	8	10	9	83	62	51	0.109284	0.142209	0.114303	1.20244	0.928854	0.818081
ENSG00000081041	58.3498	270.368	-2.0474	4.13e-31	1.04e-29	CXCL2	chr4	-	74962752	74965010	1218	protein_coding	chemokine_(C-X-C_motif)_ligand_2	63	46	67	335	265	223	2.45182	1.86367	2.42422	13.8266	11.3106	10.1909
ENSG00000151012	422.645	1657.8	-1.9448	3.47e-134	3.71e-132	SLC7A11	chr4	-	139085251	139163503	9645	protein_coding	solute_carrier_family_7_(anionic_amino_acid_transporter_light_chain_xc-_system)_member_11	370	422	478	1782	1774	1476	1.81842	2.15907	2.18409	9.28799	9.56174	8.51804
ENSG00000204767	60.0901	255.326	-1.9385	4.64e-29	1.1e-27	FAM196B	chr5	-	169291268	169407744	2999	protein_coding	family_with_sequence_similarity_196_member_B	49	59	73	279	283	214	0.774489	0.970807	1.07273	4.67675	4.90564	3.97185
ENSG00000120738	311.148	1181.68	-1.8974	9.68e-120	8.68e-118	EGR1	chr5	+	137801179	137805004	3138	protein_coding	early_growth_response_1	311	294	329	1219	1258	1105	4.69789	4.6233	4.62049	19.5284	20.8407	19.6004
ENSG00000183742	13.1981	67.471	-1.8316	4.03e-11	4.44e-10	MACC1	chr7	-	20174278	20257027	9159	protein_coding	metastasis_associated_in_colon_cancer_1	11	11	18	75	72	58	0.0569299	0.0592655	0.0866103	0.411651	0.408667	0.352481
ENSG00000108846	181.692	661.312	-1.8174	1.7e-63	8.37e-62	ABCC3	chr17	+	48712138	48769613	5716	protein_coding	ATP-binding_cassette_sub-family_C_(CFTR/MRP)_member_3	180	183	181	663	721	620	1.49271	1.57985	1.39551	5.83093	6.55735	6.03747
ENSG00000136244	23.8903	103.344	-1.8034	3.1e-14	4.11e-13	IL6	chr7	+	22765503	22771621	1527	protein_coding	interleukin_6_(interferon_beta_2)	23	21	28	113	113	88	0.713978	0.678637	0.808098	3.72011	3.84702	3.20774
ENSG00000143127	2.71029	27.7222	-1.7826	1.07e-07	8.66e-07	ITGA10	chr1	+	145524891	145543868	5269	protein_coding	integrin_alpha_10	2	4	2	30	27	27	0.0179928	0.0374618	0.0167281	0.286226	0.266392	0.285227
ENSG00000178695	757.877	2537.12	-1.7266	2.57e-174	3.65e-172	KCTD12	chr13	-	77454312	77460540	6214	protein_coding	potassium_channel_tetramerisation_domain_containing_12	760	648	876	2615	2579	2489	5.79747	5.1459	6.21267	21.1552	21.5757	22.2951
ENSG00000184731	202.407	680.506	-1.7085	1.63e-59	7.4e-58	FAM110C	chr2	-	38814	46870	3760	protein_coding	family_with_sequence_similarity_110_member_C	186	213	207	733	668	661	2.34488	2.79543	2.42621	9.80014	9.23579	9.78519
ENSG00000229164	4.62955	32.7913	-1.7013	2.07e-07	1.62e-06	TRAC	chr14	+	23016447	23021097	974	TR_C_gene	T_cell_receptor_alpha_constant	4	4	6	40	36	24	0.194669	0.202655	0.27148	2.06451	1.92145	1.37154
ENSG00000176659	62.3148	223.692	-1.6964	4.59e-21	8.27e-20	C20orf197	chr20	+	58630980	58648008	2732	protein_coding	chromosome_20_open_reading_frame_197	68	41	80	240	224	214	1.17984	0.74056	1.29049	4.41618	4.26239	4.36002
ENSG00000144908	9.93696	49.2337	-1.6457	5.59e-08	4.65e-07	ALDH1L1	chr3	-	125822412	125916837	4604	protein_coding	aldehyde_dehydrogenase_1_family_member_L1	15	5	10	54	44	51	0.154437	0.053591	0.0957216	0.589624	0.496824	0.616582
ENSG00000120457	46.2372	161.673	-1.6275	2.78e-16	4.13e-15	KCNJ5	chr11	+	128761251	128790930	5940	protein_coding	potassium_inwardly-rectifying_channel_subfamily_J_member_5	41	38	61	153	174	162	0.327185	0.315685	0.452573	1.29486	1.52282	1.51804
ENSG00000117069	53.778	182.296	-1.6165	1.95e-18	3.17e-17	ST6GALNAC5	chr1	+	77333126	77531396	3751	protein_coding	ST6_(alpha-N-acetyl-neuraminyl-23-beta-galactosyl-13)-N-acetylgalactosaminide_alpha-26-sialyltransferase_5	45	52	65	187	186	179	0.568671	0.684091	0.76368	2.50617	2.57781	2.65621
ENSG00000140465	20.039	79.0331	-1.5871	4.72e-09	4.4e-08	CYP1A1	chr15	-	75011883	75017951	2685	protein_coding	cytochrome_P450_family_1_subfamily_A_polypeptide_1	24	25	10	85	70	84	0.423704	0.459466	0.164135	1.59144	1.35531	1.74137
ENSG00000091129	504.4	1524.62	-1.5791	1.04e-117	9.23e-116	NRCAM	chr7	-	107788068	108097161	6659	protein_coding	neuronal_cell_adhesion_molecule	496	475	544	1554	1576	1487	3.53076	3.51999	3.60027	11.7316	12.3036	12.4296
ENSG00000188487	4.20807	28.907	-1.5712	2.38e-06	1.63e-05	INSC	chr11	+	15133970	15268754	2954	protein_coding	inscuteable_homolog_(Drosophila)	3	2	8	34	31	23	0.0481401	0.03341	0.119351	0.578608	0.545553	0.433384
ENSG00000164270	1.00178	18.357	-1.5621	4.07e-06	2.69e-05	HTR4	chr5	-	147830595	148056798	3082	protein_coding	5-hydroxytryptamine_(serotonin)_receptor_4_G_protein-coupled	1	1	1	14	16	25	0.0153802	0.0160112	0.0142992	0.228356	0.269881	0.451505
ENSG00000049283	985.253	2923.05	-1.5587	1.88e-195	3.1e-193	EPN3	chr17	+	48609904	48621111	4071	protein_coding	epsin_3	1004	886	1072	3009	2982	2861	11.6904	10.7396	11.6048	37.1567	38.0796	39.1176
ENSG00000149090	32.0055	107.168	-1.5012	1.33e-10	1.41e-09	PAMR1	chr11	-	35453370	35551848	3143	protein_coding	peptidase_domain_containing_associated_with_muscle_regeneration_1	43	24	29	100	115	109	0.648515	0.376812	0.40663	1.59945	1.90212	1.93036
ENSG00000162892	188.649	545.964	-1.4861	3.88e-39	1.24e-37	IL24	chr1	+	207070788	207077484	1819	protein_coding	interleukin_24	197	153	219	580	542	532	5.13369	4.15065	5.30587	16.0292	15.49	16.2793
ENSG00000136449	63.0053	191.12	-1.4798	6.9e-17	1.06e-15	MYCBPAP	chr17	+	48585745	48608862	3186	protein_coding	MYCBP_associated_protein	68	50	72	200	194	185	1.01172	0.774429	0.995937	3.15574	3.16549	3.23208
ENSG00000183378	10.7211	46.6966	-1.4656	2.56e-06	1.74e-05	OVCH2	chr11	-	7710669	7727968	1764	polymorphic_pseudogene	ovochymase_2_(gene/pseudogene)	5	15	12	66	32	44	0.134359	0.419614	0.299797	1.88088	0.943055	1.38838
ENSG00000257219	82.441	244.066	-1.4648	3.46e-19	5.79e-18	RP11-54A9.1	chr12	+	76653619	76698911	1083	processed_transcript	-	85	65	99	267	225	247	3.72037	2.96171	4.02858	12.3936	10.8004	12.6948
ENSG00000163739	603.037	1672.7	-1.4561	3.22e-101	2.46e-99	CXCL1	chr4	+	74735110	74736959	1097	protein_coding	chemokine_(C-X-C_motif)_ligand_1_(melanoma_growth_stimulating_activity_alpha)	631	539	642	1710	1666	1686	27.2658	24.246	25.7913	78.3621	78.9503	85.5474
ENSG00000013297	23.6599	80.794	-1.4535	1.54e-08	1.36e-07	CLDN11	chr3	+	170136653	170578169	2169	protein_coding	claudin_11	19	18	35	78	95	72	0.415231	0.409515	0.711138	1.8078	2.27693	1.84769
ENSG00000175920	22.2921	75.0464	-1.4525	1.06e-08	9.61e-08	DOK7	chr4	+	3465033	3503200	2562	protein_coding	docking_protein_7	23	20	24	84	79	65	0.425544	0.385219	0.412836	1.64823	1.603	1.41218
ENSG00000106823	19.6626	67.8743	-1.4521	3.59e-08	3.06e-07	ECM2	chr9	-	95256365	95298937	3253	protein_coding	extracellular_matrix_protein_2_female_organ_and_adipocyte_specific	16	21	22	76	68	62	0.233148	0.318561	0.298046	1.17448	1.0867	1.06087
ENSG00000171388	116.105	326.058	-1.4139	5.03e-22	9.37e-21	APLN	chrX	-	128779240	128788933	3220	protein_coding	apelin	93	113	144	319	333	334	1.36906	1.73173	1.97084	4.98025	5.37618	5.77359
ENSG00000166741	76.6704	219.104	-1.4116	6.57e-16	9.51e-15	NNMT	chr11	+	114128509	114184007	1867	protein_coding	nicotinamide_N-methyltransferase	82	85	61	227	213	223	2.08193	2.24663	1.43989	6.1122	5.9309	6.64839
ENSG00000164379	25.4498	81.004	-1.4063	1.31e-08	1.18e-07	FOXQ1	chr6	+	1312675	1314992	2318	protein_coding	forkhead_box_Q1	27	26	23	76	88	81	0.552136	0.5535	0.43728	1.64823	1.97358	1.94503
ENSG00000139211	1276.47	3381.86	-1.3975	7.88e-171	1.09e-168	AMIGO2	chr12	-	47469490	47473734	3763	protein_coding	adhesion_molecule_with_Ig-like_domain_2	1210	1200	1428	3691	3376	3188	15.2422	15.7364	16.724	49.309	46.6395	47.1563
ENSG00000230647	4.34432	25.2119	-1.3941	3.31e-05	0.00019221	AC022816.2	chr17	+	14277456	14324343	804	lincRNA	-	5	4	4	16	34	26	0.294788	0.245506	0.219255	1.00042	2.19841	1.8
ENSG00000124664	29.6902	93.3519	-1.3883	1.5e-08	1.33e-07	SPDEF	chr6	-	34505579	34524110	1895	protein_coding	SAM_pointed_domain_containing_ets_transcription_factor	29	22	39	78	93	110	0.725412	0.572889	0.906986	2.0692	2.55129	3.23102
ENSG00000131620	398.02	1046.27	-1.3734	8.74e-66	4.41e-64	ANO1	chr11	+	69924408	70035634	4790	protein_coding	anoctamin_1_calcium_activated_chloride_channel	382	362	454	1109	1080	983	3.78028	3.72933	4.17701	11.6389	11.7212	11.4228
ENSG00000169429	210.03	556.331	-1.3678	2.63e-35	7.41e-34	IL8	chr4	+	74606223	74609433	1705	protein_coding	interleukin_8	201	200	230	618	589	483	5.58814	5.78846	5.94496	18.2213	17.9588	15.7681
ENSG00000079263	34.1743	100.812	-1.3531	3.42e-09	3.22e-08	SP140	chr2	+	231090445	231223762	3246	protein_coding	SP140_nuclear_body_protein	41	25	37	109	107	90	0.59873	0.380057	0.502341	1.68809	1.71364	1.5433
ENSG00000108602	13.7789	50.0405	-1.3455	8.52e-06	5.39e-05	ALDH3A1	chr17	-	19641297	19652256	2144	protein_coding	aldehyde_dehydrogenase_3_family_member_A1	23	10	8	51	43	57	0.508509	0.230161	0.164441	1.19581	1.04263	1.47981
ENSG00000183914	4.1919	24.267	-1.3394	7.17e-05	0.00039397	DNAH2	chr17	+	7620672	7737062	14955	protein_coding	dynein_axonemal_heavy_chain_2	4	1	8	22	21	30	0.0126785	0.00329967	0.0235748	0.0739525	0.0729992	0.111658
ENSG00000138134	33.5512	97.601	-1.3314	1.16e-08	1.05e-07	STAMBPL1	chr10	+	90639491	90734910	4184	protein_coding	STAM_binding_protein-like_1	27	41	32	95	98	102	0.305892	0.483559	0.337057	1.14143	1.21764	1.35695
ENSG00000254951	5.14172	26.9026	-1.3277	7.44e-05	0.00040783	RP11-494M8.4	chr11	-	7726175	7927502	2503	processed_transcript	-	3	2	11	32	30	20	0.0568141	0.03943	0.193677	0.642696	0.623083	0.444759
ENSG00000258245	8.58817	34.0957	-1.3162	3.53e-05	0.00020359	RP11-114H23.3	chr12	-	76082574	76082876	303	pseudogene	-	11	5	10	37	28	38	1.72086	0.814301	1.45446	6.13869	4.80398	6.98066
ENSG00000134242	5.57302	26.0573	-1.3059	8.26e-05	0.00044716	PTPN22	chr1	-	114356433	114414381	3654	protein_coding	protein_tyrosine_phosphatase_non-receptor_type_22_(lymphoid)	6	3	8	24	32	23	0.0778356	0.0405145	0.0964865	0.330186	0.455268	0.35036
ENSG00000056558	68.1465	180.193	-1.2895	1.96e-12	2.35e-11	TRAF1	chr9	-	123664671	123691451	6324	protein_coding	TNF_receptor-associated_factor_1	57	68	80	163	188	193	0.427247	0.530609	0.557498	1.29572	1.54544	1.69872
ENSG00000177464	12.4429	44.0025	-1.2881	2.56e-05	0.00015125	GPR4	chr19	-	46093022	46105466	3048	protein_coding	G_protein-coupled_receptor_4	14	6	18	46	56	32	0.217725	0.097139	0.260257	0.758681	0.955121	0.584374
ENSG00000179826	193.145	481.438	-1.2779	2.32e-28	5.36e-27	MRGPRX3	chr11	+	18142502	18160027	1639	protein_coding	MAS-related_GPR_member_X3	189	176	216	551	479	432	5.46611	5.29897	5.80791	16.9001	15.1929	14.671
ENSG00000081181	23.9584	70.1967	-1.2778	6.56e-07	4.84e-06	ARG2	chr14	+	68086515	68118437	2045	protein_coding	arginase_type_II	24	22	26	61	78	73	0.556306	0.530868	0.560306	1.49952	1.98284	1.98694
ENSG00000166897	80.8555	207.989	-1.2686	2.32e-13	2.93e-12	ELFN2	chr22	-	37764000	37823505	8360	protein_coding	extracellular_leucine-rich_repeat_and_fibronectin_type_III_domain_containing_2	78	76	89	232	238	163	0.442267	0.448606	0.469169	1.39508	1.47998	1.08527
ENSG00000179111	10.2349	38.1045	-1.2686	6.16e-05	0.00034224	HES7	chr17	-	8023908	8027410	1674	protein_coding	hairy_and_enhancer_of_split_7_(Drosophila)	8	9	14	28	32	54	0.226532	0.265304	0.368568	0.840851	0.993756	1.79554
ENSG00000238105	31.1978	86.9393	-1.2686	9.61e-08	7.83e-07	GOLGA2B	chr12	-	100550135	100567437	5266	pseudogene	-	30	35	28	91	82	90	0.270045	0.327978	0.234327	0.868714	0.809503	0.9513
ENSG00000163735	769.819	1849.54	-1.2547	2.61e-95	1.85e-93	CXCL5	chr4	-	74861359	74864496	2538	protein_coding	chemokine_(C-X-C_motif)_ligand_5	735	740	837	1988	1898	1723	13.7275	14.3879	14.5338	39.3769	38.8768	37.7876
ENSG00000003989	1131.36	2711.53	-1.2545	8.36e-137	9.26e-135	SLC7A2	chr8	+	17354597	17428082	7638	protein_coding	solute_carrier_family_7_(cationic_amino_acid_transporter_y+_system)_member_2	1140	1064	1192	2904	2747	2569	7.07491	6.87416	6.87768	19.1132	18.6967	18.7215
ENSG00000181634	44.1985	117.92	-1.243	1.43e-08	1.27e-07	TNFSF15	chr9	-	117551600	117568406	2789	protein_coding	tumor_necrosis_factor_(ligand)_superfamily_member_15	49	29	56	122	134	102	0.832805	0.513106	0.884881	2.19901	2.49771	2.03567
ENSG00000144810	765.361	1825.88	-1.2417	8.9e-83	5.34e-81	COL8A1	chr3	+	99357319	99518070	5705	protein_coding	collagen_type_VIII_alpha_1	729	697	878	1986	1788	1760	6.05714	6.02885	6.78241	17.5001	16.2929	17.1717
ENSG00000178882	52.9355	135.762	-1.2347	2.67e-10	2.76e-09	FAM101A	chr12	+	124773710	124800570	2148	protein_coding	family_with_sequence_similarity_101_member_A	55	48	56	148	141	123	1.21374	1.10272	1.14894	3.46373	3.41248	3.18733
ENSG00000136155	3.54349	20.1385	-1.2295	0.00029292	0.0014373	SCEL	chr13	+	78109809	78219398	3096	protein_coding	sciellin	3	1	7	17	26	18	0.0459321	0.0159388	0.099642	0.276035	0.436574	0.323614
ENSG00000138356	443.927	1048.79	-1.2216	3.78e-53	1.55e-51	AOX1	chr2	+	201450591	201541787	5070	protein_coding	aldehyde_oxidase_1	431	402	503	1112	1023	1041	4.02963	3.91269	4.37225	11.0259	10.4895	11.4287
ENSG00000023445	160.818	386.078	-1.215	1.07e-19	1.83e-18	BIRC3	chr11	+	102188215	102210134	5197	protein_coding	baculoviral_IAP_repeat_containing_3	188	148	145	430	394	348	1.71475	1.40529	1.22959	4.15941	3.9412	3.7272
ENSG00000176595	11.0357	36.7267	-1.2114	9.45e-05	0.00050647	KBTBD11	chr8	+	1922044	1955102	6710	protein_coding	kelch_repeat_and_BTB_(POZ)_domain_containing_11	10	12	11	50	33	29	0.0706437	0.0882503	0.0722463	0.374597	0.255668	0.240564
ENSG00000183760	11.4185	38.3327	-1.206	0.00011633	0.0006123	PAPL	chr19	+	39574553	39602133	2966	protein_coding	Iron/zinc_purple_acid_phosphatase-like_protein_	16	10	8	43	49	25	0.255708	0.166374	0.118868	0.728809	0.858836	0.469164
ENSG00000144802	234.017	549.872	-1.1992	5.21e-29	1.23e-27	NFKBIZ	chr3	+	101546835	101579866	3923	protein_coding	nuclear_factor_of_kappa_light_polypeptide_gene_enhancer_in_B-cells_inhibitor_zeta	220	211	274	564	593	510	2.65828	2.65413	3.07806	7.22732	7.85818	7.23615
ENSG00000170961	60.9532	150.573	-1.1964	2.69e-10	2.79e-09	HAS2	chr8	-	122624356	122653630	4190	protein_coding	hyaluronan_synthase_2	67	61	54	157	151	148	0.757978	0.718411	0.567969	1.88366	1.87348	1.96609
ENSG00000169213	401.846	930.345	-1.1939	7.51e-48	2.86e-46	RAB3B	chr1	-	52373628	52456436	12844	protein_coding	RAB3B_member_RAS_oncogene_family	400	390	415	991	912	915	1.47624	1.49838	1.42394	3.87873	3.69131	3.9653
ENSG00000171658	60.4827	148.724	-1.1833	8.89e-10	8.74e-09	RP11-443P15.2	chr3	+	185677732	185698658	1789	pseudogene	-	56	64	61	134	156	159	1.48379	1.76533	1.50267	3.7654	4.53315	4.94701
ENSG00000174469	57.8243	142.267	-1.1828	1.31e-09	1.27e-08	CNTNAP2	chr7	+	145813453	148118090	9894	protein_coding	contactin_associated_protein-like_2	56	60	57	162	126	143	0.268295	0.299252	0.253892	0.823113	0.66204	0.804488
ENSG00000136367	10.1148	36.2033	-1.1786	0.00027085	0.0013393	ZFHX2	chr14	-	23990125	24025401	8855	protein_coding	zinc_finger_homeobox_2	5	8	18	53	37	21	0.0267656	0.0445819	0.0895837	0.300887	0.217219	0.132004
ENSG00000183023	83.2031	198.181	-1.1733	1.79e-12	2.16e-11	SLC8A1	chr2	-	40339286	40838193	6111	protein_coding	solute_carrier_family_8_(sodium/calcium_exchanger)_member_1	90	80	79	203	201	196	0.698114	0.646004	0.569718	1.66994	1.70989	1.78525
ENSG00000109321	997.117	2256.67	-1.17	2.69e-88	1.73e-86	AREG	chr4	+	75310851	75320726	1240	protein_coding	amphiregulin	977	970	1044	2450	2157	2229	37.3481	38.6018	37.1043	99.3255	90.4303	100.056
ENSG00000128815	0.353364	10.5671	-1.1579	0.000338	0.0016404	WDFY4	chr10	+	49892921	50191001	9962	protein_coding	WDFY_family_member_4	0	1	0	10	12	10	0	0.00495348	0	0.0504626	0.062621	0.0558739
ENSG00000006210	5.56321	23.1602	-1.1523	0.0005921	0.0027207	CX3CL1	chr16	+	57406370	57418960	5796	protein_coding	chemokine_(C-X3-C_motif)_ligand_1	4	4	9	17	31	22	0.0327135	0.0340556	0.068432	0.147447	0.278047	0.211276
ENSG00000163082	6.33171	24.2415	-1.1511	0.00051836	0.0024076	SGPP2	chr2	+	223289236	223425667	3336	protein_coding	sphingosine-1-phosphate_phosphatase_2	8	5	6	20	25	28	0.113674	0.0739608	0.079263	0.301384	0.389582	0.467184
ENSG00000196208	10.6373	35.4785	-1.1467	0.0003401	0.0016501	GREB1	chr2	+	11674242	11782914	8484	protein_coding	growth_regulation_by_estrogen_in_breast_cancer_1	18	5	9	36	46	26	0.10057	0.0290822	0.0467506	0.213313	0.281866	0.17058
ENSG00000138759	98.6513	228.349	-1.1422	1.09e-12	1.32e-11	FRAS1	chr4	+	78978724	79465423	12479	protein_coding	Fraser_syndrome_1	106	97	92	263	234	197	0.402645	0.383574	0.324903	1.05948	0.974813	0.878703
ENSG00000130513	95.3116	220.49	-1.1411	9.5e-13	1.16e-11	GDF15	chr19	+	18485541	18499987	1720	protein_coding	growth_differentiation_factor_15	94	99	92	243	207	218	2.59057	2.8403	2.35724	7.10222	6.25644	7.05478
ENSG00000183696	2104.37	4650.04	-1.1405	2.4e-184	3.84e-182	UPP1	chr7	+	48128225	48148330	2782	protein_coding	uridine_phosphorylase_1	2062	2035	2217	4912	4748	4433	35.134	36.0965	35.1199	88.7601	88.7236	88.6944
ENSG00000261051	6.34787	23.7181	-1.1369	0.00060179	0.0027575	RP11-274H2.5	chr3	-	145777372	145779466	2095	sense_overlapping	-	7	6	6	23	29	20	0.158383	0.141327	0.126215	0.5519	0.719614	0.531376
ENSG00000114279	6.37385	23.6963	-1.1329	0.0006318	0.0028799	FGF12	chr3	-	191859684	192485553	3058	protein_coding	fibroblast_growth_factor_12	8	6	5	28	23	21	0.124008	0.0968213	0.0720573	0.460296	0.390999	0.382241
ENSG00000188659	12.5722	38.963	-1.1221	0.00032922	0.0016029	FAM154B	chr15	+	82555151	82577271	3134	protein_coding	family_with_sequence_similarity_154_member_B	6	14	18	32	35	50	0.0907503	0.220438	0.253116	0.513295	0.58057	0.888028
ENSG00000253616	2.98917	16.3269	-1.1198	0.00098367	0.0043167	RP11-875O11.3	chr8	-	22928890	22932001	484	antisense	-	4	2	3	23	17	10	0.391751	0.203912	0.273163	2.3889	1.82595	1.15003
ENSG00000101825	98.8263	223.821	-1.1153	9.04e-13	1.1e-11	MXRA5	chrX	-	3226606	3264682	9793	protein_coding	matrix-remodelling_associated_5	104	95	97	248	223	208	0.5034	0.478702	0.436517	1.27307	1.18379	1.18223
ENSG00000145777	7.96574	27.0183	-1.1134	0.00062908	0.0028698	TSLP	chr5	+	110405760	110413722	2621	protein_coding	thymic_stromal_lymphopoietin	11	5	8	31	26	25	0.19894	0.094137	0.134514	0.594581	0.515694	0.530919
ENSG00000082482	13.7235	39.1478	-1.1083	0.00021806	0.001093	KCNK2	chr1	+	215179118	215410436	3379	protein_coding	potassium_channel_subfamily_K_member_2	16	13	12	44	42	33	0.224454	0.189851	0.156509	0.654607	0.64617	0.543602
ENSG00000256594	18.4374	49.2683	-1.1069	8.05e-05	0.00043634	RP11-705C15.2	chr12	+	9787188	9811008	2612	pseudogene	-	20	19	16	50	48	51	0.362955	0.358953	0.269955	0.962306	0.95533	1.08681
ENSG00000122870	162.522	358.074	-1.0913	3.55e-15	4.9e-14	BICC1	chr10	+	60272900	60591195	5473	protein_coding	bicaudal_C_homolog_1_(Drosophila)	160	154	174	404	407	279	1.38577	1.38852	1.4011	3.71084	3.86593	2.83749
ENSG00000203727	19.6724	51.1824	-1.0904	7.56e-05	0.00041322	SAMD5	chr6	+	147830063	148058683	6089	protein_coding	sterile_alpha_motif_domain_containing_5	18	20	21	55	49	51	0.140127	0.162084	0.151991	0.454081	0.418346	0.466208
ENSG00000124882	552.089	1181.19	-1.0837	2.21e-45	8.1e-44	EREG	chr4	+	75230860	75254468	4619	protein_coding	epiregulin	578	500	580	1308	1221	1057	5.93165	5.3417	5.53382	14.2356	13.7421	12.7375
ENSG00000165449	42.0904	100.69	-1.0837	3.5e-06	2.34e-05	SLC16A9	chr10	-	61410523	61495760	4174	protein_coding	solute_carrier_family_16_member_9_(monocarboxylic_acid_transporter_9)	29	43	55	128	86	92	0.329338	0.508362	0.580705	1.54161	1.0711	1.22685
ENSG00000154175	351.751	753.775	-1.0794	9.6e-30	2.31e-28	ABI3BP	chr3	-	100468000	100712359	6783	protein_coding	ABI_family_member_3_(NESH)_binding_protein	350	362	340	738	811	733	2.44592	2.63357	2.20903	5.46954	6.21562	6.01503
ENSG00000236107	7.47267	26.0997	-1.0794	0.0011021	0.0047817	AC010127.3	chr2	+	166813909	167158294	2305	antisense	-	4	5	14	29	23	27	0.0822593	0.107043	0.267672	0.632475	0.518731	0.652001
ENSG00000157214	98.492	217.936	-1.0788	1.24e-11	1.4e-10	STEAP2	chr7	+	89796904	89867451	6873	protein_coding	STEAP_family_member_2_metalloreductase	96	92	108	252	200	209	0.662096	0.66054	0.692505	1.84319	1.51276	1.6926
ENSG00000261338	12.9943	37.5723	-1.0761	0.00049946	0.0023314	RP11-378A13.1	chr2	+	219120042	219122087	2046	sense_overlapping	-	20	8	11	45	33	36	0.463362	0.192949	0.236937	1.10566	0.838482	0.979383
ENSG00000135083	212.656	461.16	-1.0753	4.46e-18	7.18e-17	CCNJL	chr5	-	159678659	159772403	3442	protein_coding	cyclin_J-like	207	170	266	490	505	405	2.85072	2.43722	3.40578	7.15651	7.62721	6.54937
ENSG00000196684	20.658	53.431	-1.0707	0.00012726	0.00066566	HSH2D	chr19	+	16244838	16269386	2474	protein_coding	hematopoietic_SH2_domain_containing	20	20	22	56	40	65	0.383201	0.398922	0.391894	1.1379	0.840515	1.46241
ENSG00000164125	34.4075	82.2224	-1.0696	8.31e-06	5.26e-05	FAM198B	chr4	-	159045626	159094470	4985	protein_coding	family_with_sequence_similarity_198_member_B	38	25	41	99	80	71	0.361339	0.247475	0.362463	0.998358	0.834277	0.792773
ENSG00000198719	283.727	606.532	-1.0695	4.13e-26	8.85e-25	DLL1	chr6	-	170591294	170599561	3174	protein_coding	delta-like_1_(Drosophila)	269	260	325	645	577	614	4.01736	4.04226	4.51255	10.2157	9.45049	10.7676
ENSG00000146416	240.55	514.268	-1.0691	1.24e-24	2.54e-23	AIG1	chr6	+	143381633	143661441	3393	protein_coding	androgen-induced_1	238	222	263	542	517	499	3.32498	3.22869	3.41599	8.0303	7.92122	8.18601
ENSG00000139055	0.690561	10.3137	-1.0683	0.00099308	0.0043522	ERP27	chr12	-	15066969	15092016	2096	protein_coding	endoplasmic_reticulum_protein_27	1	1	0	9	9	13	0.0226154	0.0235432	0	0.215858	0.223222	0.345229
ENSG00000163219	280.602	597.529	-1.0679	6.46e-28	1.46e-26	ARHGAP25	chr2	+	68906733	69053965	2979	protein_coding	Rho_GTPase_activating_protein_25	286	264	292	626	602	582	4.55084	4.37311	4.31974	10.5638	10.5054	10.8745
ENSG00000145476	187.829	402.35	-1.0631	8.56e-19	1.41e-17	CYP4V2	chr4	+	187112674	187134610	8646	protein_coding	cytochrome_P450_family_4_subfamily_V_polypeptide_2	189	168	208	424	438	359	1.0362	0.958852	1.06021	2.46528	2.63357	2.31119
ENSG00000113555	5.94255	21.602	-1.0571	0.0016016	0.006699	PCDH12	chr5	-	141323150	141349304	6562	protein_coding	protocadherin_12	5	5	8	16	24	25	0.0361185	0.0376003	0.0537278	0.122574	0.190134	0.21206
ENSG00000185668	10.008	29.9202	-1.0542	0.00094304	0.0041628	POU3F1	chr1	-	38509523	38512450	2928	protein_coding	POU_class_3_homeobox_1	8	11	11	30	38	23	0.129513	0.185387	0.165564	0.51507	0.67468	0.437232
ENSG00000154451	6.3219	22.3442	-1.0505	0.0016674	0.0069459	GBP5	chr1	-	89724633	89738544	4699	protein_coding	guanylate_binding_protein_5	6	6	7	18	19	30	0.060526	0.0630091	0.0656505	0.192568	0.2102	0.355362
ENSG00000169896	6.5748	22.6579	-1.0462	0.0016759	0.0069742	ITGAM	chr16	+	31271311	31344213	4718	protein_coding	integrin_alpha_M_(complement_component_3_receptor_3_subunit)	7	4	9	25	27	17	0.0703292	0.0418369	0.0840678	0.266378	0.297503	0.200561
ENSG00000196220	279.273	586.708	-1.0443	4.02e-22	7.54e-21	SRGAP3	chr3	-	9022275	9404737	8656	protein_coding	SLIT-ROBO_Rho_GTPase_activating_protein_3	286	262	290	613	671	498	1.56619	1.49362	1.47647	3.56008	4.02987	3.20234
ENSG00000162631	58.0939	129.692	-1.0423	4.44e-07	3.34e-06	NTNG1	chr1	+	107682629	108026080	4703	protein_coding	netrin_G1	68	59	46	135	118	139	0.685377	0.619062	0.43105	1.44303	1.30434	1.64511
ENSG00000113739	939.522	1943.61	-1.0399	2.76e-61	1.31e-59	STC2	chr5	-	172741716	172756506	5353	protein_coding	stanniocalcin_2	842	942	1037	2091	1955	1846	7.45608	8.68382	8.53742	19.6369	18.9861	19.1951
ENSG00000117407	389.955	813.822	-1.0395	2.64e-30	6.51e-29	ARTN	chr1	+	44398992	44402913	1943	protein_coding	artemin	387	330	459	828	819	816	9.44135	8.38105	10.4108	21.4227	21.9127	23.3762
ENSG00000058335	10.5594	31.3795	-1.0361	0.0012006	0.005167	RASGRF1	chr15	-	79252289	79383115	6294	protein_coding	Ras_protein-specific_guanine_nucleotide-releasing_factor_1	15	5	12	27	39	29	0.112969	0.0392013	0.0840233	0.215652	0.322124	0.256464
ENSG00000163508	3.59544	16.5842	-1.0345	0.0023395	0.0093901	EOMES	chr3	-	27757440	27764206	3386	protein_coding	eomesodermin	5	1	5	18	12	20	0.0699969	0.0145737	0.0650771	0.26724	0.184238	0.328775
ENSG00000105889	87.3258	189.196	-1.033	4.41e-09	4.12e-08	STEAP1B	chr7	-	22459063	22672544	1515	protein_coding	STEAP_family_member_1B	68	88	107	211	171	191	2.12761	2.86634	3.11255	7.00142	5.86771	7.0174
ENSG00000181649	537.977	1109.64	-1.0312	7.2e-45	2.63e-43	PHLDA2	chr11	-	2949503	2950685	955	protein_coding	pleckstrin_homology-like_domain_family_A_member_2	514	500	604	1159	1135	1068	25.5127	25.8359	27.8727	61.0094	61.7843	62.2477
ENSG00000156398	22.37	54.6934	-1.0301	0.00014782	0.00076179	SFXN2	chr10	+	104474295	104498952	2568	protein_coding	sideroflexin_2	26	20	21	51	53	61	0.479926	0.384319	0.360387	0.99837	1.07292	1.32218
ENSG00000142494	34.9486	80.1581	-1.0293	1.24e-05	7.68e-05	SLC47A1	chr17	+	19398698	19482347	3280	protein_coding	solute_carrier_family_47_member_1	29	36	40	86	81	76	0.419102	0.541609	0.537442	1.31808	1.2838	1.28972
ENSG00000246763	28.1959	66.9641	-1.0277	6.23e-05	0.00034579	CTC-463N11.3	chr5	-	98105322	98109173	2034	antisense	-	33	21	31	65	61	76	0.769058	0.509478	0.67167	1.60649	1.55907	2.07978
ENSG00000070087	1184.07	2426.27	-1.0272	7.77e-81	4.58e-79	PFN2	chr3	-	149682691	149768575	2261	protein_coding	profilin_2	1131	1087	1345	2496	2484	2368	23.7114	23.7239	26.216	55.4958	57.1132	58.2957
ENSG00000080493	28.3934	66.458	-1.0258	4.47e-05	0.00025462	SLC4A4	chr4	+	72053003	72437804	7640	protein_coding	solute_carrier_family_4_sodium_bicarbonate_cotransporter_member_4	26	30	29	66	67	68	0.161315	0.193769	0.167282	0.434277	0.455897	0.495417
ENSG00000186523	3.04113	16.1558	-1.0252	0.0024558	0.009804	FAM86B1	chr8	-	12039605	12051642	2394	protein_coding	family_with_sequence_similarity_86_member_B1	6	2	1	10	27	12	0.118802	0.0412252	0.0184086	0.209987	0.586307	0.279005
ENSG00000010438	62.47	135.788	-1.0216	1.27e-07	1.02e-06	PRSS3	chr9	+	33750515	33799230	966	protein_coding	protease_serine_3	59	65	63	127	153	131	2.89515	3.32042	2.87415	6.60911	8.23379	7.54831
ENSG00000213222	30.3514	71.059	-1.0214	4.59e-05	0.0002603	AC093724.2	chr2	-	132480826	132481852	1027	pseudogene	-	24	26	42	72	71	72	1.10774	1.24928	1.80229	3.52434	3.59396	3.90227
ENSG00000108342	721.864	1477.93	-1.0213	9.87e-49	3.82e-47	CSF3	chr17	+	38171614	38174066	1673	protein_coding	colony_stimulating_factor_3_(granulocyte)	696	660	816	1461	1500	1509	19.7201	19.4673	21.4951	43.9006	46.6102	50.2052
ENSG00000231672	111.927	236.971	-1.0196	8.22e-11	8.84e-10	DIRC3	chr2	-	218148742	218621316	3078	protein_coding	disrupted_in_renal_carcinoma_3	108	108	120	229	220	266	1.66322	1.73146	1.71814	3.7401	3.71569	4.81026
ENSG00000254303	0.985613	10.4856	-1.0166	0.0018446	0.0075844	RP11-398G24.2	chr8	-	122966879	123139423	790	lincRNA	-	2	0	1	12	13	7	0.120005	0	0.0557851	0.763608	0.855464	0.493204
ENSG00000169245	65.07	141.306	-1.0147	3.9e-07	2.96e-06	CXCL10	chr4	-	76942273	76944650	1173	protein_coding	chemokine_(C-X-C_motif)_ligand_10	59	75	60	165	118	145	2.38424	3.15515	2.25423	7.07135	5.22961	6.88059
ENSG00000123689	5594.1	11312.3	-1.0139	1.7e-212	3.08e-210	G0S2	chr1	+	209848765	209849733	866	protein_coding	G0/G1switch_2	5510	5449	5818	11998	11167	11100	301.599	310.496	296.075	696.478	670.354	713.445
ENSG00000146376	449.085	915.316	-1.0136	5.59e-36	1.61e-34	ARHGAP18	chr6	-	129897277	130031370	4462	protein_coding	Rho_GTPase_activating_protein_18	441	437	469	1004	930	843	4.68495	4.83292	4.63221	11.3115	10.8352	10.5161
ENSG00000134668	100.039	211.598	-1.0123	4.79e-10	4.83e-09	SPOCD1	chr1	-	32256023	32281652	3960	protein_coding	SPOC_domain_containing_1	108	77	117	226	224	192	1.29278	0.959517	1.30207	2.86899	2.94062	2.69874
ENSG00000111348	647.774	1318.67	-1.0121	1.63e-43	5.75e-42	ARHGDIB	chr12	-	15094951	15114662	1256	protein_coding	Rho_GDP_dissociation_inhibitor_(GDI)_beta	622	587	741	1428	1256	1310	23.4745	23.0625	26	57.1551	51.9859	58.0547
ENSG00000226887	27.5827	64.5866	-1.0121	8.03e-05	0.00043598	ERVMER34-1	chr4	-	53588785	53617807	3830	protein_coding	endogenous_retrovirus_group_MER34_member_1	22	28	33	61	64	70	0.272283	0.360759	0.379717	0.800659	0.868694	1.01731
ENSG00000139278	435.937	889.427	-1.012	4.41e-34	1.21e-32	GLIPR1	chr12	+	75874460	75897633	5877	protein_coding	GLI_pathogenesis-related_1	457	381	473	918	896	879	3.68601	3.19909	3.54691	7.85242	7.9257	8.32509
ENSG00000228340	20.5968	51.3973	-1.012	0.00043395	0.0020546	RP5-1043L13.1	chr20	+	58662895	59102516	2043	processed_transcript	-	28	21	12	45	53	57	0.649659	0.507234	0.258856	1.10729	1.34863	1.55297
ENSG00000131188	65.991	141.543	-1.0114	5.42e-08	4.52e-07	PRR7	chr5	+	176873446	176883283	1476	protein_coding	proline_rich_7_(synaptic)	66	63	69	143	154	132	2.1196	2.10626	2.06019	4.87042	5.424	4.97787
ENSG00000137801	39420.6	79379.6	-1.0086	0	0	THBS1	chr15	+	39873280	39891667	7775	protein_coding	thrombospondin_1	38083	36807	43612	84027	81374	75212	232.181	233.608	247.201	543.294	544.09	538.446
ENSG00000113356	165.558	343.971	-1.0082	4.92e-13	6.1e-12	POLR3G	chr5	+	89767565	89810370	3285	protein_coding	polymerase_(RNA)_III_(DNA_directed)_polypeptide_G_(32kD)	135	175	187	377	308	356	1.94802	2.62882	2.50872	5.76929	4.87417	6.03212
ENSG00000258441	63.1838	136.448	-1.0039	3.36e-07	2.57e-06	LINC00641	chr14	-	21668238	21675059	5425	processed_transcript	long_intergenic_non-protein_coding_RNA_641	71	45	75	136	142	135	0.620375	0.409327	0.609266	1.26025	1.36074	1.38513
ENSG00000145358	11.5577	31.847	-1.0034	0.0013417	0.005716	DDIT4L	chr4	-	101107027	101111939	2604	protein_coding	DNA-damage-inducible_transcript_4-like	11	9	15	28	32	36	0.200238	0.170553	0.253861	0.540547	0.638843	0.769515
ENSG00000187801	52.0533	113.641	-1.0034	1.85e-06	1.28e-05	ZFP69B	chr1	+	40915774	40929390	2382	protein_coding	ZFP69_zinc_finger_protein_B	45	48	64	114	134	97	0.895502	0.99439	1.18409	2.40591	2.92448	2.26666
ENSG00000136490	138.203	285.369	-1.001	1.79e-12	2.16e-11	LIMD2	chr17	-	61773262	61778532	3193	protein_coding	LIM_domain_containing_2	124	153	136	301	294	270	1.84085	2.36456	1.87709	4.73897	4.78667	4.70674
ENSG00000223749	607.601	1228.89	-0.99948	1.7e-35	4.86e-34	AC004383.4	chrX	-	133677367	133680662	760	processed_transcript	-	559	544	729	1219	1245	1253	34.8654	35.3218	42.2726	80.6318	85.1611	91.7684
ENSG00000183486	134.627	278.91	-0.99454	3.75e-10	3.84e-09	MX2	chr21	+	42733870	42781317	4064	protein_coding	myxovirus_(influenza_virus)_resistance_2_(mouse)	121	166	113	291	285	269	1.41133	2.01563	1.22538	3.59961	3.64566	3.68429
ENSG00000176194	3.88704	17.6871	-0.99434	0.0034185	0.013157	CIDEA	chr18	+	12254318	12277594	1808	protein_coding	cell_death-inducing_DFFA-like_effector_a	1	3	8	29	10	15	0.0262179	0.0818804	0.195001	0.806336	0.287533	0.461794
ENSG00000163462	45.1252	98.4294	-0.99202	5.08e-06	3.32e-05	TRIM46	chr1	+	155145873	155157447	3318	protein_coding	tripartite_motif_containing_46	38	43	55	100	101	97	0.542879	0.639513	0.730519	1.5151	1.58245	1.62724
ENSG00000185634	15.6232	39.3063	-0.99109	0.00077307	0.0034663	SHC4	chr15	-	49115932	49255641	4558	protein_coding	SHC_(Src_homology_2_domain_containing)_family_member_4	14	15	18	43	36	40	0.145596	0.162396	0.174038	0.474253	0.410595	0.488474
ENSG00000171056	98.7119	205.152	-0.98992	2.7e-09	2.57e-08	SOX7	chr8	-	10581278	10697357	3216	protein_coding	SRY_(sex_determining_region_Y)-box_7	84	112	99	199	222	200	1.23811	1.71854	1.35664	3.11067	3.58858	3.46154
ENSG00000110693	69.9879	150.268	-0.98885	8.88e-07	6.47e-06	SOX6	chr11	-	15987995	16761138	8925	protein_coding	SRY_(sex_determining_region_Y)-box_6	58	52	103	162	142	151	0.308046	0.28751	0.508598	0.91248	0.827114	0.941726
ENSG00000122035	4.94077	18.576	-0.98871	0.0035483	0.013596	RASL11A	chr13	+	27844464	27847827	1543	protein_coding	RAS-like_family_11_member_A	4	4	7	27	20	10	0.122882	0.127924	0.19993	0.879659	0.673829	0.360736
ENSG00000132326	81.8411	172.505	-0.98739	6.12e-08	5.07e-07	PER2	chr2	-	239152679	239198743	6385	protein_coding	period_circadian_clock_2	81	68	98	159	163	198	0.60134	0.52554	0.676411	1.25185	1.32713	1.72608
ENSG00000171522	127.948	264.402	-0.98631	1.98e-10	2.06e-09	PTGER4	chr5	+	40679600	40693837	3848	protein_coding	prostaglandin_E_receptor_4_(subtype_EP4)	104	114	169	297	256	249	1.28113	1.46193	1.93552	3.88005	3.45852	3.6018
ENSG00000152784	262.936	528.338	-0.98104	4.21e-21	7.59e-20	PRDM8	chr4	+	81105033	81125483	4095	protein_coding	PR_domain_containing_8	252	235	305	565	542	495	2.91704	2.83186	3.2824	6.93603	6.88067	6.72832
ENSG00000205595	5.34609	18.7093	-0.9797	0.0037283	0.014201	AREGB	chr4	+	75480629	75490486	1239	protein_coding	amphiregulin_B	6	5	5	19	25	13	0.229549	0.199139	0.177846	0.770901	1.04895	0.58402
ENSG00000188001	10.2222	29.0486	-0.97774	0.0025558	0.010159	TPRG1	chr3	+	188665003	189043093	5479	protein_coding	tumor_protein_p63_regulated_1	13	13	4	30	30	28	0.11247	0.117085	0.0321739	0.275256	0.284646	0.284454
ENSG00000242261	16.0677	41.0658	-0.97736	0.0013057	0.0055733	RP11-62J1.3	chr7	+	127946702	127947731	1030	pseudogene	-	24	12	12	56	33	36	1.10451	0.574912	0.51344	2.73317	1.66557	1.94545
ENSG00000168062	25.7056	59.492	-0.97598	0.00024616	0.0012264	BATF2	chr11	-	64755415	64764517	2569	protein_coding	basic_leucine_zipper_transcription_factor_ATF-like_2	21	21	36	70	62	49	0.387482	0.403378	0.617566	1.36978	1.25462	1.06167
ENSG00000253522	2.85292	14.799	-0.97501	0.0038989	0.014775	hsa-mir-146a	chr5	+	159895275	159914433	2301	lincRNA	hsa-mir-146a	2	0	7	16	17	12	0.0412011	0	0.134068	0.349558	0.384076	0.290282
ENSG00000085276	90.8209	189.657	-0.97319	1.17e-07	9.42e-07	MECOM	chr3	-	168801287	169381406	5732	protein_coding	MDS1_and_EVI1_complex_locus	76	70	130	209	201	166	0.628497	0.602628	0.999499	1.83297	1.82295	1.61197
ENSG00000174136	974.372	1921.12	-0.971	2.04e-53	8.41e-52	RGMB	chr5	+	98104354	98134347	4580	protein_coding	RGM_domain_family_member_B	980	938	1004	1977	1850	1984	10.1428	10.1064	9.66081	21.6999	20.9987	24.1119
ENSG00000204860	12.5139	33.5206	-0.96736	0.0020977	0.0085162	FAM201A	chr9	+	38620471	38624987	3437	antisense	family_with_sequence_similarity_201_member_A	7	12	19	33	28	40	0.0965416	0.17229	0.243624	0.482671	0.42351	0.647793
ENSG00000122824	29.6065	67.346	-0.96549	0.00025319	0.0012588	NUDT10	chrX	+	51075083	51080377	2001	protein_coding	nudix_(nucleoside_diphosphate_linked_moiety_X)-type_motif_10	41	20	28	87	61	57	0.971253	0.49322	0.616675	2.18569	1.58478	1.58556
ENSG00000247903	142.391	284.627	-0.95414	5.78e-12	6.68e-11	RP11-421F16.3	chr12	+	27124519	27132515	2549	antisense	-	126	133	170	304	292	267	2.34313	2.57477	2.93917	5.99543	5.95523	5.83038
ENSG00000261373	42.8883	91.8921	-0.95161	2.96e-05	0.00017315	RP11-368I7.2	chr16	+	89778264	89784573	1753	antisense	-	40	33	57	99	83	96	1.08162	0.928944	1.43297	2.83903	2.4614	3.04821
ENSG00000121236	33.5253	72.806	-0.9485	9.47e-05	0.00050706	TRIM6	chr11	+	5617339	5634188	3403	protein_coding	tripartite_motif_containing_6	27	33	41	79	77	65	0.376095	0.47853	0.530967	1.16703	1.17629	1.06318
ENSG00000111012	553.493	1077.6	-0.94669	2.29e-34	6.32e-33	CYP27B1	chr12	-	58156117	58161034	2540	protein_coding	cytochrome_P450_family_27_subfamily_B_polypeptide_1	521	502	644	1091	1103	1068	9.72299	9.75276	11.1737	21.5927	22.575	23.4042
ENSG00000237753	9.74876	28.3571	-0.94579	0.0040224	0.015163	AC079922.3	chr2	-	113399409	113403267	2022	processed_transcript	-	11	3	16	37	20	29	0.257874	0.0732146	0.348726	0.919892	0.514203	0.798312
ENSG00000101230	38.9915	83.7509	-0.94511	5.52e-05	0.00030938	ISM1	chr20	+	13202418	13281298	2592	protein_coding	isthmin_1_homolog_(zebrafish)	37	31	50	75	91	87	0.676648	0.590179	0.85012	1.4546	1.82512	1.86827
ENSG00000260920	36.4105	78.6479	-0.94105	0.0001022	0.00054383	RP1-228H13.5	chr1	+	40929991	40932436	2446	sense_overlapping	-	27	35	48	72	90	76	0.523243	0.706104	0.864829	1.47976	1.91281	1.72947
ENSG00000141519	20.7163	47.9031	-0.93986	0.00090007	0.0039838	CCDC40	chr17	+	78010435	78074412	4294	protein_coding	coiled-coil_domain_containing_40	19	22	21	65	42	39	0.209743	0.252824	0.215527	0.76097	0.508479	0.505543
ENSG00000254827	17.1925	41.9941	-0.9398	0.0017616	0.0072813	SLC22A18AS	chr11	-	2909010	2924970	1659	protein_coding	solute_carrier_family_22_(organic_cation_transporter)_member_18_antisense	21	11	20	42	58	28	0.600024	0.327193	0.531287	1.27268	1.81747	0.939436
ENSG00000170891	0.933656	9.9488	-0.93461	0.0036144	0.013811	CYTL1	chr4	-	5016313	5021199	1003	protein_coding	cytokine-like_1	0	0	3	11	7	12	0	0	0.131815	0.551326	0.362813	0.665941
ENSG00000160172	17.2052	40.6886	-0.93372	0.0013464	0.0057315	FAM86C2P	chr11	-	67559119	67572807	2496	pseudogene	family_with_sequence_similarity_86_member_C2_pseudogene	15	15	22	39	42	42	0.284867	0.296554	0.388439	0.785482	0.874762	0.936613
ENSG00000117525	8909.09	17040.9	-0.9335	5.52e-217	1.06e-214	F3	chr1	-	94994781	95007356	2287	protein_coding	coagulation_factor_III_(thromboplastin_tissue_factor)	8660	8275	9848	17823	16913	16865	179.493	178.55	189.77	391.77	384.45	410.465
ENSG00000265139	1.67617	11.1504	-0.93098	0.0048114	0.01778	RP11-227G15.2	chr17	+	30655460	30656414	271	lincRNA	-	3	1	1	18	6	10	0.524744	0.182091	0.162621	3.33902	1.15098	2.05393
ENSG00000169933	10.1835	28.9026	-0.92357	0.0051667	0.018877	FRMPD4	chrX	+	12156585	12742642	8465	protein_coding	FERM_and_PDZ_domain_containing_4	18	9	3	24	29	34	0.100796	0.0524654	0.0156185	0.142528	0.178097	0.223567
ENSG00000064270	15.7658	37.4224	-0.91688	0.0022511	0.0090698	ATP2C2	chr16	+	84402133	84497793	3600	protein_coding	ATPase_Ca++_transporting_type_2C_member_2	13	19	15	45	40	29	0.171174	0.26044	0.183626	0.628386	0.577621	0.448385
ENSG00000157423	4.54526	16.4516	-0.91651	0.0069898	0.02459	HYDIN	chr16	-	70841281	71264625	15719	protein_coding	HYDIN_axonemal_central_pair_apparatus_protein	4	2	8	16	21	13	0.0120623	0.00627859	0.022429	0.0511695	0.0694512	0.0460335
ENSG00000186815	677.845	1288.47	-0.91641	2.15e-40	7.07e-39	TPCN1	chr12	+	113658855	113736390	5345	protein_coding	two_pore_segment_channel_1	673	634	729	1282	1329	1288	5.96847	5.85327	6.0107	12.0575	12.926	13.4129
ENSG00000102934	66.3998	132.847	-0.91508	2.32e-06	1.59e-05	PLLP	chr16	-	57290004	57318599	1517	protein_coding	plasmolipin	72	69	57	143	138	122	2.24979	2.24451	1.6559	4.73878	4.7291	4.47641
ENSG00000170558	220.191	423.645	-0.91494	1.48e-15	2.1e-14	CDH2	chr18	-	25530930	25757410	4332	protein_coding	cadherin_2_type_1_N-cadherin_(neuronal)	225	190	248	462	413	409	2.46201	2.16433	2.52295	5.3613	4.95618	5.25522
ENSG00000221869	258.707	497.308	-0.91377	5.28e-15	7.23e-14	CEBPD	chr8	-	48649471	48651648	2178	protein_coding	CCAAT/enhancer_binding_protein_(C/EBP)_delta	289	230	257	458	534	511	6.28978	5.21107	5.20021	10.5712	12.7458	13.0593
ENSG00000166922	725.668	1375.08	-0.9137	4.87e-42	1.67e-40	SCG5	chr15	+	32933877	32989299	1238	protein_coding	secretogranin_V_(7B2_protein)	741	693	742	1478	1344	1344	28.3722	27.6229	26.4137	60.0164	56.437	60.4275
ENSG00000188452	9.86538	26.4736	-0.91318	0.0048144	0.017787	CERKL	chr2	-	182401403	182545392	3208	protein_coding	ceramide_kinase-like	9	7	14	21	33	26	0.132985	0.107677	0.192326	0.32908	0.534767	0.451123
ENSG00000172260	14.8742	35.714	-0.91262	0.0027526	0.01086	NEGR1	chr1	-	71868625	72748417	5809	protein_coding	neuronal_growth_regulator_1	13	20	11	36	35	37	0.106081	0.169897	0.083452	0.311543	0.313222	0.354532
ENSG00000184206	12.8222	32.1131	-0.91166	0.0035083	0.013462	GOLGA6L4	chr15	+	84904525	84914120	4563	protein_coding	golgin_A6_family-like_4	15	7	17	30	33	34	0.155825	0.0757016	0.164189	0.330512	0.375966	0.414748
ENSG00000164619	4.6232	16.9365	-0.91024	0.0074101	0.025817	BMPER	chr7	+	33944523	34195484	5031	protein_coding	BMP_binding_endothelial_regulator	7	2	5	23	21	8	0.0659538	0.019617	0.0437987	0.229821	0.216995	0.0885098
ENSG00000117318	81.0634	163.718	-0.90864	7.34e-06	4.69e-05	ID3	chr1	-	23884409	23886285	1251	protein_coding	inhibitor_of_DNA_binding_3_dominant_negative_helix-loop-helix_protein	89	52	105	172	133	189	3.37232	2.05118	3.69894	6.91174	5.52688	8.40931
ENSG00000104998	43.0274	89.107	-0.90605	0.00013283	0.00069124	IL27RA	chr19	+	14142560	14163743	2677	protein_coding	interleukin_27_receptor_alpha	32	56	40	105	91	75	0.566627	1.03228	0.658502	1.97177	1.76717	1.55944
ENSG00000229563	9.91098	26.4477	-0.90564	0.0052663	0.019178	RP11-245M24.1	chrX	+	45364633	45489447	2214	processed_transcript	-	14	5	11	24	30	26	0.299741	0.111442	0.218958	0.544942	0.704416	0.653659
ENSG00000093072	20.5576	46.0797	-0.90561	0.0012811	0.005479	CECR1	chr22	-	17660194	17702879	3986	protein_coding	cat_eye_syndrome_chromosome_region_candidate_1	21	17	24	47	55	38	0.249734	0.21046	0.26535	0.592757	0.717316	0.530642
ENSG00000261324	13.3765	32.306	-0.90466	0.0032478	0.012568	RP11-174G6.5	chr12	-	14915438	14920865	5428	sense_overlapping	-	13	14	13	38	29	31	0.113527	0.127276	0.105548	0.351933	0.277743	0.31789
ENSG00000162366	24.7916	54.401	-0.90392	0.00092947	0.0041084	PDZK1IP1	chr1	-	47649265	47656716	846	protein_coding	PDZK1_interacting_protein_1	24	27	23	57	42	65	1.34473	1.57489	1.19813	3.38704	2.58086	4.2766
ENSG00000204624	36.9423	77.3761	-0.90376	0.00020521	0.0010324	PTCHD2	chr1	+	11539223	11597641	5215	protein_coding	patched_domain_containing_2	29	39	43	88	62	84	0.263596	0.369035	0.363379	0.848291	0.618049	0.896563
ENSG00000168010	158.683	304.362	-0.90309	6.77e-12	7.8e-11	ATG16L2	chr11	+	72525353	72554719	4577	protein_coding	autophagy_related_16-like_2_(S._cerevisiae)	157	146	174	333	320	271	1.62598	1.57409	1.67538	3.65746	3.63458	3.29567
ENSG00000267759	6.29937	20.8036	-0.90216	0.0077693	0.026908	CTB-25B13.13	chr19	+	1413900	1414734	230	sense_intronic	-	10	3	6	10	21	31	2.06095	0.643651	1.14966	2.18569	4.74654	7.50222
ENSG00000111912	238.514	455.737	-0.90153	1.64e-13	2.1e-12	NCOA7	chr6	+	126102307	126252266	5521	protein_coding	nuclear_receptor_coactivator_7	240	202	277	451	537	395	2.06058	1.80547	2.21109	4.10653	5.05641	3.98231
ENSG00000184292	466.324	878.134	-0.90083	6.69e-28	1.51e-26	TACSTD2	chr1	-	59041099	59043166	2068	protein_coding	tumor-associated_calcium_signal_transducer_2	479	446	473	969	881	814	10.9795	10.6425	10.0799	23.5554	22.1468	21.9094
ENSG00000250038	84.8176	165.927	-0.89514	4.91e-07	3.68e-06	RP11-180C1.1	chr4	-	28363901	28404486	880	protein_coding	Uncharacterized_protein_	90	74	91	149	192	161	4.84792	4.1496	4.55726	8.51177	11.3424	10.1835
ENSG00000149573	271.157	512.787	-0.89513	9.83e-16	1.41e-14	MPZL2	chr11	-	118124118	118135251	2620	protein_coding	myelin_protein_zero-like_2	311	246	255	545	517	492	5.62672	4.63331	4.28928	10.4571	10.2583	10.4525
ENSG00000105655	98.2587	190.203	-0.89437	4.02e-08	3.41e-07	ISYNA1	chr19	-	18545198	18549111	2039	protein_coding	inositol-3-phosphate_synthase_1	99	92	104	183	212	181	2.30151	2.22653	2.24782	4.5118	5.4051	4.94102
ENSG00000125538	782.752	1462.2	-0.89386	5.04e-40	1.64e-38	IL1B	chr2	-	113587328	113594480	1631	protein_coding	interleukin_1_beta	771	781	793	1608	1428	1397	22.4076	23.6295	21.4272	49.562	45.5155	47.6758
ENSG00000145934	3510.83	6514.38	-0.88928	1.1e-146	1.35e-144	TENM2	chr5	+	166711804	167691162	9427	protein_coding	teneurin_transmembrane_protein_2	3392	3336	3818	6688	6739	6305	17.056	17.4626	17.8487	35.6647	37.1627	37.2278
ENSG00000125398	705.655	1315.58	-0.88886	9.07e-40	2.93e-38	SOX9	chr17	+	70117161	70122561	3935	protein_coding	SRY_(sex_determining_region_Y)-box_9	711	628	784	1398	1345	1245	8.56487	7.87539	8.78045	17.8599	17.769	17.6108
ENSG00000127863	39.1571	79.7245	-0.88808	0.0001421	0.00073438	TNFRSF19	chr13	+	24144509	24250232	4151	protein_coding	tumor_necrosis_factor_receptor_superfamily_member_19	44	38	35	91	78	73	0.502453	0.45174	0.371587	1.10206	0.976849	0.978872
ENSG00000182272	226.071	425.685	-0.88684	2.32e-15	3.23e-14	B4GALNT4	chr11	+	369796	382116	3444	protein_coding	beta-14-N-acetyl-galactosaminyl_transferase_4	224	212	243	429	429	430	3.08305	3.0376	3.10948	6.26196	6.47559	6.94962
ENSG00000036448	8.47151	23.5935	-0.88512	0.0077543	0.026861	MYOM2	chr8	+	1993155	2113475	5014	protein_coding	myomesin_2	12	9	4	17	27	27	0.113447	0.0885759	0.0351577	0.170444	0.27994	0.299733
ENSG00000271347	1.313	9.29221	-0.88395	0.0067198	0.023782	RP11-701H24.7	chr15	+	25236633	25236900	268	sense_intronic	-	1	1	2	9	8	11	0.176873	0.184129	0.328882	1.6882	1.55182	2.28462
ENSG00000089116	2.41523	12.0908	-0.88362	0.0081474	0.028017	LHX5	chr12	-	113899838	113910085	2940	protein_coding	LIM_homeobox_5	1	5	1	15	15	7	0.0161231	0.0839228	0.0149899	0.256484	0.265234	0.132528
ENSG00000187994	81.844	158.841	-0.88097	1.4e-06	9.89e-06	RINL	chr19	-	39358470	39368919	3021	protein_coding	Ras_and_Rab_interactor-like	72	81	93	144	189	148	1.12974	1.3231	1.35668	2.39623	3.25234	2.72688
ENSG00000128165	109.119	207.872	-0.88011	1.48e-08	1.31e-07	ADM2	chr22	+	50919985	50924869	4276	protein_coding	adrenomedullin_2	111	106	110	227	218	186	1.2305	1.22328	1.13371	2.66873	2.65036	2.4212
ENSG00000185745	508.186	943.132	-0.87998	2.73e-26	5.87e-25	IFIT1	chr10	+	91152303	91163745	2769	protein_coding	interferon-induced_protein_with_tetratricopeptide_repeats_1	468	523	532	1048	933	880	8.01159	9.32043	8.46709	19.0263	17.5164	17.6895
ENSG00000103647	67.1002	131.028	-0.8768	1.03e-05	6.46e-05	CORO2B	chr15	+	68871308	69020145	3611	protein_coding	coronin_actin_binding_protein_2B	76	61	64	153	144	102	0.997659	0.833604	0.781084	2.13	2.0731	1.57227
ENSG00000231574	0.706727	8.63111	-0.87524	0.0051834	0.01893	RP11-91K9.1	chr3	+	177534653	177617012	2957	lincRNA	-	0	2	0	10	5	11	0	0.0333761	0	0.170006	0.0879031	0.20706
ENSG00000101542	2.66179	12.6311	-0.87284	0.009209	0.031149	CDH20	chr18	+	59000815	59223006	3882	protein_coding	cadherin_20_type_2	5	1	2	15	6	17	0.0610535	0.0127116	0.0227049	0.194246	0.0803491	0.243752
ENSG00000256083	6.6689	19.1339	-0.87156	0.009326	0.031486	RP11-366L20.3	chr12	-	66328557	66342259	454	antisense	-	9	5	6	20	20	18	0.939685	0.543465	0.582426	2.21458	2.29013	2.20685
ENSG00000249279	34.9849	71.8534	-0.86855	0.0005928	0.0027224	CTC-436P18.3	chr5	-	60497136	60560756	640	processed_transcript	-	44	35	25	63	79	75	3.25888	2.69864	1.72149	4.94854	6.41701	6.52284
ENSG00000250064	11.5514	28.7999	-0.86845	0.0067995	0.024034	RP11-123O22.1	chr4	+	28437071	28601897	712	lincRNA	-	14	7	14	34	36	18	0.93206	0.485149	0.866549	2.40057	2.6285	1.40718
ENSG00000102743	95.6811	182.439	-0.86668	9.12e-07	6.64e-06	SLC25A15	chr13	+	41363548	41384247	1586	protein_coding	solute_carrier_family_25_(mitochondrial_carrier;_ornithine_transporter)_member_15	92	109	84	168	206	178	2.74967	3.39141	2.33411	5.32503	6.75226	6.24701
ENSG00000243989	5.97834	17.9579	-0.86327	0.010579	0.035135	ACY1	chr3	+	52009066	52023213	1836	protein_coding	aminoacylase_1	8	4	6	15	17	22	0.206544	0.107509	0.14402	0.41071	0.481351	0.666969
ENSG00000071575	166.902	311.867	-0.86249	5.82e-10	5.82e-09	TRIB2	chr2	+	12857015	12882860	4391	protein_coding	tribbles_homolog_2_(Drosophila)	181	149	171	292	368	285	1.95394	1.67448	1.71624	3.343	4.35682	3.61274
ENSG00000101104	88.4257	168.257	-0.86221	5.83e-07	4.33e-06	PABPC1L	chr20	+	43538703	43587676	2223	protein_coding	poly(A)_binding_protein_cytoplasmic_1-like	89	79	98	156	187	166	1.89778	1.75366	1.94282	3.52778	4.37308	4.15647
ENSG00000249328	5.35591	16.9018	-0.86208	0.011037	0.036448	RP11-26J3.1	chr8	-	80681607	80783994	2126	lincRNA	-	8	4	4	19	12	20	0.17837	0.0928441	0.0829167	0.449269	0.293429	0.523627
ENSG00000258018	1.58207	10.5502	-0.8615	0.0082084	0.028203	RP11-148B3.1	chr12	+	116955663	116956625	596	lincRNA	-	1	0	4	7	17	8	0.0795334	0	0.295773	0.59043	1.48282	0.747136
ENSG00000152952	7104.28	12921.4	-0.8609	1.46e-176	2.13e-174	PLOD2	chr3	-	145787227	145881440	3835	protein_coding	procollagen-lysine_2-oxoglutarate_5-dioxygenase_2	6948	6508	7910	13830	13016	12320	85.8797	83.7413	90.8984	181.29	176.44	178.814
ENSG00000174951	134.219	251.466	-0.86004	3.82e-09	3.58e-08	FUT1	chr19	-	49251268	49258647	4246	protein_coding	fucosyltransferase_1_(galactoside_2-alpha-L-fucosyltransferase_H_blood_group)	145	112	147	266	238	257	1.61877	1.30165	1.52575	3.14933	2.91395	3.36906
ENSG00000086696	258.504	476.368	-0.85841	1.84e-15	2.59e-14	HSD17B2	chr16	+	82068609	82132139	4210	protein_coding	hydroxysteroid_(17-beta)_dehydrogenase_2	240	248	289	517	455	471	2.70225	2.90688	3.02525	6.17341	5.61843	6.22722
ENSG00000150637	5.53088	17.4517	-0.8577	0.011438	0.03766	CD226	chr18	-	67498394	67629039	2638	protein_coding	CD226_molecule	6	2	9	16	23	14	0.107813	0.0374121	0.150353	0.304903	0.453251	0.295399
ENSG00000267279	125.369	234.293	-0.85395	6.47e-08	5.35e-07	RP11-879F14.2	chr18	-	59252979	59274149	735	lincRNA	-	141	126	107	269	224	218	9.09343	8.45942	6.41567	18.3985	15.8433	16.5092
ENSG00000010818	684.573	1245.08	-0.85253	2.92e-32	7.64e-31	HIVEP2	chr6	-	143072604	143266338	9723	protein_coding	human_immunodeficiency_virus_type_I_enhancer_binding_protein_2	710	601	748	1283	1341	1151	3.46142	3.05022	3.39037	6.6335	7.16991	6.58917
ENSG00000141540	40.3495	81.7407	-0.85206	0.00061329	0.0028048	TTYH2	chr17	+	72209653	72258155	3661	protein_coding	tweety_homolog_2_(Drosophila)	30	38	54	96	58	93	0.388434	0.512202	0.650039	1.31822	0.823595	1.41397
ENSG00000185774	9.89136	24.7137	-0.85183	0.0084723	0.028972	KCNIP4	chr4	-	20730239	21950422	2481	protein_coding	Kv_channel_interacting_protein_4	10	7	13	26	27	22	0.19106	0.139229	0.23092	0.526821	0.565747	0.493573
ENSG00000224321	6.24396	18.9711	-0.84967	0.012087	0.039412	RP11-169K16.6	chr1	+	16119291	16119780	490	pseudogene	-	3	6	10	11	24	22	0.290216	0.604244	0.899392	1.12853	2.54625	2.49909
ENSG00000117289	3607.94	6551.97	-0.84923	8.49e-27	1.86e-25	TXNIP	chr1	+	145438469	145442635	2927	protein_coding	thioredoxin_interacting_protein	3504	3703	3592	6947	7023	5910	56.7463	62.4293	54.0828	119.314	124.734	112.388
ENSG00000185986	26.9765	55.8743	-0.84878	0.00147	0.0062082	SDHAP3	chr5	-	1568637	1594735	1026	pseudogene	succinate_dehydrogenase_complex_subunit_A_flavoprotein_pseudogene_3	21	29	31	48	67	54	0.970215	1.39479	1.33156	2.35185	3.39479	2.92956
ENSG00000188760	21.0864	45.7702	-0.84875	0.0034315	0.013198	TMEM198	chr2	+	220408385	220415317	2393	protein_coding	transmembrane_protein_198	31	16	16	42	44	52	0.614066	0.32994	0.294661	0.882314	0.955862	1.20953
ENSG00000111981	66.9893	128.551	-0.84604	4.52e-05	0.00025711	ULBP1	chr6	+	150285143	150294844	3140	protein_coding	UL16_binding_protein_1	60	83	56	116	133	139	0.905769	1.30439	0.785966	1.85714	2.20195	2.464
ENSG00000120915	19.8572	42.5558	-0.84507	0.0030046	0.011717	EPHX2	chr8	+	27348296	27403081	3140	protein_coding	epoxide_hydrolase_2_cytoplasmic	18	17	25	42	48	39	0.271731	0.267163	0.350878	0.672413	0.794689	0.691338
ENSG00000220848	10.2643	25.9889	-0.84335	0.0099257	0.033212	RPS18P9	chr6	+	149915220	149915679	460	pseudogene	ribosomal_protein_S18_pseudogene_9	14	6	11	22	38	19	1.44267	0.643651	1.05385	2.40426	4.29449	2.29907
ENSG00000132837	1.33898	9.67025	-0.84254	0.0088569	0.030144	DMGDH	chr5	-	78293438	78531861	3097	protein_coding	dimethylglycine_dehydrogenase	2	1	1	3	15	11	0.0306115	0.0159337	0.01423	0.0486963	0.251788	0.1977
ENSG00000089199	15.6751	34.7827	-0.84177	0.0050026	0.018396	CHGB	chr20	+	5892076	5906007	2550	protein_coding	chromogranin_B_(secretogranin_1)	16	15	16	33	34	38	0.297424	0.290274	0.276519	0.650564	0.693145	0.829467
ENSG00000105327	135.305	252.385	-0.84105	1.14e-06	8.19e-06	BBC3	chr19	-	47724081	47736023	1838	protein_coding	BCL2_binding_component_3	140	163	98	240	264	259	3.61059	4.37622	2.34977	6.5642	7.46696	7.8435
ENSG00000233532	1.73449	9.9533	-0.84077	0.010292	0.034313	LINC00460	chr13	+	107028911	107030565	739	lincRNA	long_intergenic_non-protein_coding_RNA_460	2	3	0	8	11	11	0.128287	0.200325	0	0.544204	0.773809	0.828522
ENSG00000183605	146.072	270.067	-0.84006	1.33e-08	1.19e-07	SFXN4	chr10	-	120900279	120925179	1363	protein_coding	sideroflexin_4	158	112	171	308	252	259	5.49487	4.05489	5.52899	11.3598	9.61148	10.5769
ENSG00000120217	793.44	1427.11	-0.83706	6.41e-36	1.84e-34	CD274	chr9	+	5450503	5470566	3644	protein_coding	CD274_molecule	765	706	919	1491	1461	1372	9.95128	9.56057	11.1143	20.5691	20.8429	20.9571
ENSG00000134363	3897.36	6980.98	-0.837	1.1e-88	7.16e-87	FST	chr5	+	52776239	52782964	2538	protein_coding	follistatin	3812	3498	4421	7463	6785	6896	71.1962	68.012	76.7669	147.822	138.977	151.238
ENSG00000078900	25.5601	52.7706	-0.83529	0.0019977	0.0081528	TP73	chr1	+	3569084	3652765	5188	protein_coding	tumor_protein_p73	29	20	28	47	51	61	0.264968	0.190234	0.23785	0.455422	0.511041	0.654464
ENSG00000183615	1.62422	9.4941	-0.83399	0.01085	0.035911	FAM167B	chr1	+	32712834	32714457	936	protein_coding	family_with_sequence_similarity_167_member_B	1	1	3	11	12	6	0.0506431	0.0527207	0.141251	0.59079	0.666486	0.356805
ENSG00000102879	121.335	222.834	-0.83376	2.03e-08	1.77e-07	CORO1A	chr16	+	30194148	30200397	2891	protein_coding	coronin_actin_binding_protein_1A	125	114	125	239	233	204	2.04955	1.94587	1.90549	4.15591	4.1898	3.92769
ENSG00000177627	36.6605	72.1915	-0.8337	0.00053897	0.0024946	C12orf54	chr12	+	48876286	48890295	887	protein_coding	chromosome_12_open_reading_frame_54	35	36	39	87	62	70	1.87042	2.00279	1.9377	4.93074	3.63374	4.39269
ENSG00000257151	11.5029	29.4613	-0.83353	0.011464	0.037723	RP11-701H24.2	chr15	+	25277020	25281637	4618	lincRNA	-	17	4	14	28	46	16	0.174498	0.0427428	0.133604	0.304804	0.517833	0.192851
ENSG00000250848	8.18921	22.4558	-0.83171	0.013028	0.04186	CTD-2083E4.5	chr5	-	288948	290436	1203	pseudogene	-	6	6	13	15	18	34	0.236418	0.246118	0.476237	0.626819	0.777844	1.57315
ENSG00000255398	4.82411	15.7991	-0.8316	0.014424	0.045844	HCAR3	chr12	-	123199303	123201439	2137	protein_coding	hydroxycarboxylic_acid_receptor_3	5	8	1	16	19	13	0.110908	0.184732	0.0206225	0.376385	0.462205	0.338606
ENSG00000182264	2.37309	11.1805	-0.8315	0.012472	0.040395	IZUMO1	chr19	-	49244109	49250166	2218	protein_coding	izumo_sperm-egg_fusion_1	1	4	2	17	6	11	0.0213715	0.088993	0.0397387	0.385304	0.140629	0.276049
ENSG00000232810	115.114	211.396	-0.83121	4.64e-08	3.9e-07	TNF	chr6	+	31543344	31546113	1676	protein_coding	tumor_necrosis_factor	118	111	116	216	215	209	3.33737	3.26818	3.05021	6.47882	6.66883	6.94109
ENSG00000232677	143.812	262.248	-0.82903	2.77e-09	2.63e-08	LINC00665	chr19	-	36803969	36822620	2732	lincRNA	long_intergenic_non-protein_coding_RNA_665	135	139	158	295	262	239	2.34233	2.51068	2.54872	5.42822	4.98547	4.86937
ENSG00000105552	203.274	368.112	-0.82826	4.4e-12	5.14e-11	BCAT2	chr19	-	49298319	49314286	2254	protein_coding	branched_chain_amino-acid_transaminase_2_mitochondrial	200	188	223	359	391	364	4.20603	4.11587	4.3601	8.00676	9.01796	8.98883
ENSG00000136531	68.818	128.993	-0.82779	1.21e-05	7.5e-05	SCN2A	chr2	+	166095912	166248818	8792	protein_coding	sodium_channel_voltage-gated_type_II_alpha_subunit	67	63	77	128	128	134	0.361229	0.353598	0.385965	0.731878	0.756846	0.848346
ENSG00000268816	1.66636	9.46405	-0.82732	0.011494	0.037784	CTD-3093M3.1	chr19	+	54697731	54698394	664	lincRNA	-	1	2	2	12	12	5	0.0713884	0.148634	0.132742	0.90851	0.939504	0.419139
ENSG00000105255	36.6635	72.4837	-0.82653	0.00075402	0.0033911	FSD1	chr19	+	4304597	4323840	1831	protein_coding	fibronectin_type_III_and_SPRY_domain_containing_1	28	33	50	73	68	78	0.724879	0.889371	1.20345	2.00425	1.93066	2.37117
ENSG00000142871	1867.72	3321.52	-0.82633	2.37e-78	1.36e-76	CYR61	chr1	+	86046444	86049645	2290	protein_coding	cysteine-rich_angiogenic_inducer_61	1836	1721	2058	3450	3366	3244	38.0043	37.0854	39.6055	75.7356	76.4124	78.8499
ENSG00000186976	7.89412	21.692	-0.82617	0.014138	0.045015	EFCAB6	chr22	-	43924624	44208217	5120	protein_coding	EF-hand_calcium_binding_domain_6	4	15	4	26	22	18	0.0370327	0.14457	0.0344299	0.255282	0.223377	0.195685
ENSG00000186468	201.416	365.322	-0.82446	9.74e-11	1.04e-09	RPS23	chr5	-	81569177	81574396	3437	protein_coding	ribosomal_protein_S23	205	163	240	352	385	368	2.82729	2.34027	3.07735	5.14849	5.82327	5.95969
ENSG00000135899	745.548	1327.86	-0.82437	7.18e-36	2.06e-34	SP110	chr2	-	231032009	231090444	2725	protein_coding	SP110_nuclear_body_protein	746	689	805	1412	1304	1306	12.9768	12.477	13.0189	26.0486	24.8769	26.6767
ENSG00000246228	9.22674	24.1767	-0.82401	0.013607	0.043501	RP11-382A18.1	chr8	-	128302062	128494384	1420	antisense	-	9	14	4	38	19	17	0.300435	0.486516	0.124141	1.34528	0.695586	0.666371
ENSG00000267848	1.02776	8.22787	-0.82379	0.0094979	0.031943	AL118506.1	chr20	+	62585007	62585495	489	protein_coding	Uncharacterized_protein_	2	1	0	9	9	7	0.193873	0.100913	0	0.925231	0.956795	0.796792
ENSG00000163738	262.661	471.915	-0.82361	2.83e-14	3.76e-13	MTHFD2L	chr4	+	74979891	75168816	3181	protein_coding	methylenetetrahydrofolate_dehydrogenase_(NADP+_dependent)_2-like	279	234	276	503	504	425	4.15754	3.63002	3.82376	7.94915	8.23668	7.43671
ENSG00000128739	6.33171	18.0613	-0.82333	0.014839	0.046956	SNRPN	chr15	+	25068794	25223870	1904	protein_coding	small_nuclear_ribonucleoprotein_polypeptide_N	8	5	6	16	27	12	0.199168	0.129587	0.138877	0.422444	0.737195	0.350808
ENSG00000197381	881.967	1566.42	-0.82121	1.3e-40	4.29e-39	ADARB1	chr21	+	46493768	46646478	7027	protein_coding	adenosine_deaminase_RNA-specific_B1	861	820	970	1588	1654	1503	5.80803	5.75839	6.08341	11.3605	12.2363	11.9054
ENSG00000259901	26.2282	53.7538	-0.81974	0.0029375	0.011494	RP5-991G20.4	chr16	+	72823142	72825522	2381	antisense	-	34	18	27	65	61	38	0.676886	0.373053	0.499746	1.37237	1.33185	0.888341
ENSG00000076604	668.048	1188.11	-0.81948	9.96e-29	2.32e-27	TRAF4	chr17	+	27071002	27077974	2921	protein_coding	TNF_receptor-associated_factor_4	671	580	761	1300	1169	1133	10.889	9.79837	11.4815	22.3732	20.805	21.5901
ENSG00000260518	1.00178	7.94447	-0.81903	0.0099729	0.033356	RP11-293B20.1	chr16	-	33489492	33500971	1178	pseudogene	-	1	1	1	9	6	9	0.0402393	0.0418902	0.0374111	0.384073	0.264784	0.425258
ENSG00000112299	75.6942	141.192	-0.81706	1.93e-05	0.00011582	VNN1	chr6	-	133002729	133035188	3106	protein_coding	vanin_1	73	60	96	128	159	140	1.11408	0.953251	1.36212	2.07169	2.66122	2.50889
ENSG00000131650	23.1477	48.3194	-0.81629	0.0043151	0.01613	KREMEN2	chr16	+	3013945	3018384	2339	protein_coding	kringle_containing_transmembrane_protein_2	19	28	22	41	40	64	0.385052	0.590725	0.414513	0.881191	0.889027	1.52302
ENSG00000250479	115.234	209.537	-0.81615	8.93e-08	7.3e-07	CHCHD10	chr22	-	24108021	24110630	1171	protein_coding	coiled-coil-helix-coiled-coil-helix_domain_containing_10	109	112	125	212	210	212	4.4123	4.71974	4.70434	9.10113	9.32283	10.0771
ENSG00000182667	924.587	1635.77	-0.815	4.92e-37	1.48e-35	NTM	chr11	+	131240373	132206716	3190	protein_coding	neurotrimin	917	822	1044	1751	1726	1486	13.6262	12.7156	14.423	27.5938	28.1278	25.9289
ENSG00000161267	154.992	280.94	-0.81458	1.75e-08	1.54e-07	BDH1	chr3	-	197236654	197300194	3546	protein_coding	3-hydroxybutyrate_dehydrogenase_type_1	126	144	198	290	289	272	1.68433	2.00392	2.46077	4.11127	4.23686	4.26959
ENSG00000248719	1.66636	9.37372	-0.81193	0.012933	0.041611	RP11-377G16.2	chr4	-	81104434	81111323	566	antisense	-	1	2	2	7	7	14	0.083749	0.17437	0.155725	0.621724	0.642935	1.37679
ENSG00000189283	20.9918	43.6882	-0.80981	0.0047584	0.017631	FHIT	chr3	-	59735036	61237133	3063	protein_coding	fragile_histidine_triad	16	23	24	49	34	49	0.24761	0.370543	0.34531	0.804203	0.577055	0.89044
ENSG00000164647	110.527	200.808	-0.80872	7.85e-07	5.76e-06	STEAP1	chr7	+	89783689	89794143	1313	protein_coding	six_transmembrane_epithelial_antigen_of_the_prostate_1	128	92	112	217	221	172	4.62105	3.45765	3.75923	8.30828	8.7501	7.29154
ENSG00000227543	2.00356	9.55834	-0.80832	0.014688	0.046558	SPAG5-AS1	chr17	+	26925808	26944393	2141	processed_transcript	SPAG5_antisense_RNA_1	2	2	2	11	9	9	0.0442802	0.0460968	0.0411679	0.258281	0.21853	0.233981
ENSG00000134802	121.752	222.474	-0.80737	1.75e-06	1.22e-05	SLC43A3	chr11	-	57174427	57195053	2619	protein_coding	solute_carrier_family_43_member_3	99	103	167	209	227	236	1.79182	1.9407	2.81013	4.01169	4.50584	5.01571
ENSG00000160200	321.966	571.329	-0.80673	2.09e-13	2.65e-12	CBS	chr21	-	44473301	44497053	2656	protein_coding	cystathionine-beta-synthase	368	294	302	585	633	515	6.56773	5.46231	5.011	11.0725	12.3897	10.7928
ENSG00000128965	159.383	285.142	-0.80482	2.84e-09	2.7e-08	CHAC1	chr15	+	41245160	41248710	1842	protein_coding	ChaC_cation_transport_regulator_homolog_1_(E._coli)	147	154	178	323	290	253	3.78289	4.12561	4.25869	8.81514	8.18453	7.64516
ENSG00000196391	37.9672	73.3514	-0.80307	0.00096661	0.0042524	ZNF774	chr15	+	90895477	90909324	3202	protein_coding	zinc_finger_protein_774	40	27	48	79	84	60	0.592154	0.416102	0.66064	1.24029	1.36378	1.043
ENSG00000118965	180.05	321.999	-0.79959	8.9e-09	8.11e-08	WDR35	chr2	-	20110021	20189892	6960	protein_coding	WD_repeat_domain_35	159	157	228	325	368	284	1.08289	1.11313	1.44368	2.34742	2.74868	2.27125
ENSG00000134321	225.602	398.551	-0.79759	3.84e-12	4.51e-11	RSAD2	chr2	+	7005937	7038370	3519	protein_coding	radical_S-adenosyl_methionine_domain_containing_2	238	207	232	423	422	364	3.20593	2.90274	2.90545	6.04279	6.23417	5.75755
ENSG00000173638	173.236	307.955	-0.79685	8.96e-10	8.81e-09	SLC19A1	chr21	-	46913486	46964325	3811	protein_coding	solute_carrier_family_19_(folate_transporter)_member_1	170	151	201	322	330	282	2.11449	1.95522	2.32435	4.2475	4.50153	4.11875
ENSG00000127328	81.1696	147.8	-0.79557	1.11e-05	6.88e-05	RAB3IP	chr12	+	70132461	70216984	9646	protein_coding	RAB3A_interacting_protein	71	73	101	161	145	142	0.348905	0.37345	0.461444	0.839064	0.781459	0.819401
ENSG00000162572	9.8394	23.8034	-0.7954	0.015136	0.047769	SCNN1D	chr1	+	1215816	1227409	3475	protein_coding	sodium_channel_non-voltage-gated_1_delta_subunit	8	7	15	28	18	26	0.109127	0.0994033	0.190231	0.40506	0.269279	0.416461
ENSG00000106278	311.3	546.297	-0.79336	9.2e-14	1.19e-12	PTPRZ1	chr7	+	121513143	121702090	8175	protein_coding	protein_tyrosine_phosphatase_receptor-type_Z_polypeptide_1	308	329	293	547	589	519	1.78591	1.98594	1.57952	3.36369	3.74553	3.53375
ENSG00000171877	143.41	255.485	-0.79296	3.11e-08	2.67e-07	FRMD5	chr15	-	44162962	44487450	5011	protein_coding	FERM_domain_containing_5	152	119	161	265	279	231	1.43785	1.17187	1.41595	2.65851	2.89444	2.56592
ENSG00000078018	30.2029	58.9383	-0.79224	0.0025169	0.010026	MAP2	chr2	+	210288782	210598842	9711	protein_coding	microtubule-associated_protein_2	39	28	23	66	61	52	0.190369	0.142282	0.104378	0.341662	0.326551	0.298054
ENSG00000180884	32.7054	63.256	-0.79152	0.0016638	0.0069326	ZNF792	chr19	-	35447258	35454953	3888	protein_coding	zinc_finger_protein_792	34	24	41	72	62	58	0.414523	0.304609	0.464732	0.930942	0.828993	0.830343
ENSG00000166825	3374.78	5841.76	-0.78933	3.67e-75	2.05e-73	ANPEP	chr15	-	90328120	90358633	3678	protein_coding	alanyl_(membrane)_aminopeptidase	3419	3311	3380	6206	6146	5367	44.0639	44.4227	40.4996	84.8235	86.8693	81.2223
ENSG00000259345	27.5538	54.543	-0.78893	0.0036871	0.01405	RP11-624L4.1	chr15	-	39157523	39719396	1378	processed_transcript	-	28	31	23	48	48	68	0.963174	1.11012	0.73557	1.75109	1.81083	2.74673
ENSG00000144136	2188.1	3785.29	-0.7874	4.01e-80	2.34e-78	SLC20A1	chr2	+	113403434	113421404	3381	protein_coding	solute_carrier_family_20_(phosphate_transporter)_member_1	2205	2021	2347	3946	3806	3712	30.9143	29.497	30.5924	58.6716	58.5206	61.1109
ENSG00000123179	253.612	444.404	-0.78706	1.28e-12	1.55e-11	EBPL	chr13	-	50234859	50265611	1026	protein_coding	emopamil_binding_protein-like	245	247	269	427	483	435	11.3192	11.8797	11.5545	20.9217	24.4729	23.5992
ENSG00000163347	129.829	231.34	-0.78625	2.18e-07	1.7e-06	CLDN1	chr3	-	190023490	190040264	3481	protein_coding	claudin_1	123	110	159	245	217	238	1.67493	1.55936	2.01297	3.53817	3.24072	3.80565
ENSG00000259450	12.6438	28.1813	-0.78517	0.013182	0.042288	RP11-265N7.1	chr15	-	39480639	39486510	1961	lincRNA	-	12	12	14	40	24	22	0.290068	0.301968	0.314627	1.02541	0.636237	0.624454
ENSG00000137941	155.304	275.142	-0.78339	4.14e-08	3.5e-07	TTLL7	chr1	-	84330711	84464833	8452	protein_coding	tubulin_tyrosine_ligase-like_family_member_7	139	136	194	266	285	281	0.779563	0.79403	1.01155	1.58212	1.75296	1.85056
ENSG00000151474	474.817	826.093	-0.78314	3.15e-19	5.28e-18	FRMD4A	chr10	-	13685706	14504141	6815	protein_coding	FERM_domain_containing_4A	470	402	560	850	832	819	3.2691	2.91083	3.62132	6.27003	6.34663	6.68919
ENSG00000090447	89.006	159.758	-0.783	5.75e-06	3.72e-05	TFAP4	chr16	-	4307187	4323076	6491	protein_coding	transcription_factor_AP-4_(activating_enhancer_binding_protein_4)	89	78	101	158	159	166	0.649941	0.59298	0.685733	1.22366	1.27342	1.42348
ENSG00000145020	33.736	64.1918	-0.78048	0.0017794	0.0073495	AMT	chr3	-	49454211	49460186	3272	protein_coding	aminomethyltransferase	27	38	36	72	67	56	0.391153	0.573096	0.48488	1.1062	1.0645	0.952643
ENSG00000154743	88.8894	159.248	-0.7803	6.96e-06	4.46e-05	TSEN2	chr3	+	12525931	12581122	3918	protein_coding	tRNA_splicing_endonuclease_2_homolog_(S._cerevisiae)	91	74	103	165	173	145	1.10096	0.932019	1.15856	2.11707	2.29545	2.05996
ENSG00000142920	62.5538	114.379	-0.77981	0.00019361	0.00097788	ADC	chr1	+	33546705	33586131	5848	protein_coding	arginine_decarboxylase	46	75	66	111	120	115	0.37286	0.632865	0.497373	0.954184	1.06674	1.09458
ENSG00000166402	27.92	55.5558	-0.77823	0.0047284	0.01754	TUB	chr11	+	8040791	8127659	6420	protein_coding	tubby_homolog_(mouse)	24	20	41	49	48	70	0.177203	0.153728	0.281445	0.383687	0.388679	0.606902
ENSG00000100625	112.41	198.713	-0.77761	5.04e-07	3.77e-06	SIX4	chr14	-	61176246	61191066	6285	protein_coding	SIX_homeobox_4	113	109	115	212	196	194	0.852254	0.855812	0.806376	1.69569	1.6212	1.71811
ENSG00000120471	98.9777	178.108	-0.77646	2.06e-05	0.00012335	TP53AIP1	chr11	-	128804626	128813040	2875	protein_coding	tumor_protein_p53_regulated_apoptosis_inducing_protein_1	83	82	135	158	195	185	1.36847	1.40745	2.06938	2.76271	3.526	3.5817
ENSG00000128602	164.055	287.688	-0.77634	1.9e-08	1.67e-07	SMO	chr7	+	128828713	128853386	3738	protein_coding	smoothened_frizzled_family_receptor	162	167	162	266	316	288	2.05434	2.20462	1.90995	3.57733	4.39474	4.28853
ENSG00000254726	87.742	156.295	-0.77542	8.28e-06	5.25e-05	MEX3A	chr1	-	156041804	156051789	6124	protein_coding	mex-3_homolog_A_(C._elegans)	97	80	86	167	162	145	0.750814	0.644632	0.618883	1.37087	1.3752	1.31792
ENSG00000198835	20.3145	42.1002	-0.77142	0.009437	0.031783	GJC2	chr1	+	228337553	228347527	2243	protein_coding	gap_junction_protein_gamma_2_47kDa	23	10	29	44	34	49	0.486065	0.220003	0.569789	0.986143	0.788016	1.21597
ENSG00000140931	338.605	583.225	-0.76939	1.95e-15	2.73e-14	CMTM3	chr16	+	66637777	66647795	2330	protein_coding	CKLF-like_MARVEL_transmembrane_domain_containing_3	343	335	336	588	609	569	6.97805	7.0949	6.35519	12.6864	13.5877	13.5929
ENSG00000162981	121.782	214.805	-0.76822	1.15e-06	8.22e-06	FAM84A	chr2	+	14772810	14790933	6355	protein_coding	family_with_sequence_similarity_84_member_A	117	100	151	204	235	211	0.872702	0.776501	1.04714	1.61373	1.92237	1.84809
ENSG00000173898	137.616	241.068	-0.76748	2.03e-07	1.59e-06	SPTBN2	chr11	-	66452719	66496697	8128	protein_coding	spectrin_beta_non-erythrocytic_2	117	136	161	237	261	232	0.682336	0.825682	0.872946	1.46582	1.66933	1.58877
ENSG00000235173	23.2194	46.0626	-0.76699	0.0064097	0.022812	FAM203A	chr8	+	145192672	145195746	2531	protein_coding	family_with_sequence_similarity_203_member_A	26	18	26	36	55	48	0.486942	0.350944	0.452717	0.715034	1.12968	1.05561
ENSG00000260804	40.8201	77.3217	-0.76659	0.0021446	0.0086795	RP11-566E18.3	chr2	+	217081768	217084915	3148	lincRNA	-	42	27	55	59	89	85	0.632427	0.42324	0.769969	0.942179	1.46974	1.50293
ENSG00000135111	535.301	917.156	-0.7665	2.4e-20	4.19e-19	TBX3	chr12	-	115108059	115121969	4723	protein_coding	T-box_3	544	514	547	989	995	801	5.4598	5.37035	5.10405	10.5268	10.9519	9.43996
ENSG00000187134	805.436	1376.71	-0.76627	8.74e-33	2.33e-31	AKR1C1	chr10	+	4934796	5025475	6705	protein_coding	aldo-keto_reductase_family_1_member_C1	782	766	871	1476	1352	1343	5.52846	5.63751	5.72486	11.0663	10.4825	11.1489
ENSG00000137691	23.31	45.4998	-0.7655	0.0053366	0.019409	C11orf70	chr11	+	101918174	101955291	2193	protein_coding	chromosome_11_open_reading_frame_70	23	22	25	51	44	43	0.497147	0.495041	0.502397	1.16909	1.04304	1.0914
ENSG00000126733	1.00178	7.77281	-0.76233	0.0147	0.046588	DACH2	chrX	+	85403462	86087607	5582	protein_coding	dachshund_homolog_2_(Drosophila)	1	1	1	14	7	3	0.00849192	0.00884031	0.00789506	0.126082	0.0651919	0.0299149
ENSG00000243667	38.9037	72.1618	-0.76201	0.0014264	0.0060428	WDR92	chr2	-	68350068	68384692	2626	protein_coding	WD_repeat_domain_92	31	40	46	83	69	67	0.559581	0.751662	0.771984	1.58891	1.36597	1.42015
ENSG00000214756	28.4875	54.6423	-0.76182	0.0038615	0.01465	METTL12	chr11	+	62432781	62435968	2870	protein_coding	methyltransferase_like_12	29	23	34	47	61	57	0.478974	0.395461	0.522086	0.823251	1.10493	1.10547
ENSG00000131737	34.806	65.2043	-0.76079	0.0021327	0.0086422	KRT34	chr17	-	39533902	39538655	1751	protein_coding	keratin_34	30	32	43	78	60	60	0.81214	0.901823	1.08225	2.23936	1.78136	1.90731
ENSG00000087448	468.402	801.231	-0.75879	1.94e-17	3.04e-16	KLHL42	chr12	+	27932953	27955973	6703	protein_coding	kelch-like_family_member_42	487	387	538	809	833	784	3.44394	2.84904	3.53719	6.0673	6.46043	6.51032
ENSG00000134369	2038.37	3456.51	-0.75774	1.21e-54	5.11e-53	NAV1	chr1	+	201592411	201796102	13091	protein_coding	neuron_navigator_1	2085	1821	2223	3648	3684	3153	7.54969	6.86427	7.48362	14.0087	14.6296	13.4062
ENSG00000059758	978.454	1658.78	-0.75615	2.05e-38	6.38e-37	CDK17	chr12	-	96672039	96794338	4157	protein_coding	cyclin-dependent_kinase_17	998	913	1026	1762	1675	1590	11.3801	10.838	10.8771	21.308	20.9469	21.2899
ENSG00000162891	16.8616	34.6922	-0.75604	0.012825	0.041354	IL20	chr1	+	207038699	207042568	1553	protein_coding	interleukin_20	16	21	13	41	27	37	0.488365	0.667276	0.368907	1.32718	0.903811	1.32613
ENSG00000065320	61.2189	109.289	-0.75557	0.00015317	0.00078688	NTN1	chr17	+	8924859	9147317	5954	protein_coding	netrin_1	63	55	66	109	117	105	0.501565	0.455839	0.488518	0.92031	1.02156	0.981604
ENSG00000111859	219.305	376.321	-0.75476	1.93e-10	2.01e-09	NEDD9	chr6	-	11183531	11382581	4934	protein_coding	neural_precursor_cell_expressed_developmentally_down-regulated_9	208	209	242	429	364	349	1.9983	2.09028	2.16153	4.37094	3.8352	3.93715
ENSG00000253819	33.3861	62.2004	-0.75422	0.0024461	0.0097678	RP11-973F15.1	chr8	-	123682624	123706345	571	lincRNA	-	32	34	34	58	66	64	2.6565	2.93833	2.62415	5.10632	6.00888	6.23878
ENSG00000114861	754.105	1277.74	-0.75297	2.81e-26	6.05e-25	FOXP1	chr3	-	71003844	71633140	7114	protein_coding	forkhead_box_P1	707	761	793	1273	1372	1225	4.71087	5.27871	4.91252	8.99562	10.026	9.58469
ENSG00000064225	62.1721	111.418	-0.75198	0.00032313	0.0015775	ST3GAL6	chr3	+	98451080	98540045	3148	protein_coding	ST3_beta-galactoside_alpha-23-sialyltransferase_6	67	53	67	102	141	95	1.00887	0.830804	0.937962	1.62885	2.32847	1.67975
ENSG00000178031	196.213	336.633	-0.75172	6.67e-10	6.62e-09	ADAMTSL1	chr9	+	18473892	18910948	8030	protein_coding	ADAMTS-like_1	196	178	216	346	337	336	1.15701	1.09386	1.18545	2.16609	2.18172	2.32905
ENSG00000143889	404.272	688.598	-0.75122	1.98e-15	2.77e-14	HNRPLL	chr2	-	38789120	38830728	4173	protein_coding	heterogeneous_nuclear_ribonucleoprotein_L-like	421	346	450	673	699	710	4.78222	4.09152	4.75236	8.10743	8.70792	9.47034
ENSG00000164904	1330.27	2247.99	-0.75084	5.05e-39	1.6e-37	ALDH7A1	chr5	-	125877533	125931110	4964	protein_coding	aldehyde_dehydrogenase_7_family_member_A1	1215	1270	1516	2417	2219	2176	11.6022	12.6249	13.459	24.4772	23.2387	24.3996
ENSG00000117399	279.087	480.615	-0.7484	3.44e-08	2.94e-07	CDC20	chr1	+	43824626	43828874	1777	protein_coding	cell_division_cycle_20	254	233	357	493	404	553	6.77551	6.47032	8.85373	13.9468	11.819	17.3218
ENSG00000142102	88.3997	154.751	-0.74832	2.54e-05	0.00015032	ATHL1	chr11	+	289135	296107	4418	protein_coding	ATH1_acid_trehalase-like_1_(yeast)	87	87	91	139	176	153	0.933446	0.971742	0.907739	1.58163	2.07096	1.92762
ENSG00000185437	21.6015	42.5985	-0.7481	0.010214	0.034069	SH3BGR	chr21	+	40817781	40887433	1251	protein_coding	SH3_domain_binding_glutamic_acid-rich_protein	21	27	16	55	44	31	0.795715	1.06503	0.563648	2.21015	1.82844	1.3793
ENSG00000064763	65.0995	115.005	-0.74674	0.00013558	0.00070417	FAR2	chr12	+	29302036	29493913	2095	protein_coding	fatty_acyl_CoA_reductase_2	66	64	65	119	112	117	1.49333	1.50749	1.36733	2.85548	2.7792	3.10855
ENSG00000133027	105.66	183.231	-0.74656	4.65e-06	3.05e-05	PEMT	chr17	-	17408877	17495022	1050	protein_coding	phosphatidylethanolamine_N-methyltransferase	96	107	114	210	175	171	4.33389	5.02865	4.78477	10.0542	8.66431	9.06489
ENSG00000138675	346.841	589.456	-0.74602	9.3e-14	1.2e-12	FGF5	chr4	+	81187753	81257834	5234	protein_coding	fibroblast_growth_factor_5	314	312	420	617	602	567	2.84375	2.94156	3.5364	5.92608	5.97927	6.02983
ENSG00000175264	16.9072	34.911	-0.74579	0.015646	0.04916	CHST1	chr11	-	45670427	45687172	2718	protein_coding	carbohydrate_(keratan_sulfate_Gal-6)_sulfotransferase_1	21	19	10	46	26	34	0.36624	0.344954	0.162142	0.850795	0.49729	0.696282
ENSG00000151746	119.387	206.962	-0.7454	2.73e-06	1.85e-05	BICD1	chr12	+	32259769	32536567	8811	protein_coding	bicaudal_D_homolog_1_(Drosophila)	132	93	135	226	197	204	0.710141	0.520853	0.675233	1.28944	1.16232	1.28873
ENSG00000052749	421.858	714.36	-0.74484	3.78e-16	5.55e-15	RRP12	chr10	-	99116115	99161127	4399	protein_coding	ribosomal_RNA_processing_12_homolog_(S._cerevisiae)	401	399	468	751	669	741	4.32102	4.47586	4.68854	8.58227	7.90601	9.37605
ENSG00000235109	82.1229	144.536	-0.74359	8.04e-05	0.00043613	ZSCAN31	chr6	-	28292470	28324048	3551	protein_coding	zinc_finger_and_SCAN_domain_containing_31	75	71	102	126	168	143	1.00117	0.986654	1.26589	1.78376	2.45948	2.24151
ENSG00000155961	22.6939	44.4047	-0.7425	0.0098502	0.032999	RAB39B	chrX	-	154487526	154493874	3505	protein_coding	RAB39B_member_RAS_oncogene_family	20	24	24	62	31	42	0.270482	0.337894	0.301765	0.889242	0.45979	0.666986
ENSG00000107833	280.754	476.412	-0.7422	2.27e-12	2.7e-11	NPM3	chr10	-	103541082	103543170	877	protein_coding	nucleophosmin/nucleoplasmin_3	278	243	325	505	486	453	15.0259	13.673	16.3316	28.9473	28.8086	28.7511
ENSG00000159714	109.953	190.322	-0.74074	5.09e-06	3.32e-05	ZDHHC1	chr16	-	67428322	67450736	2047	protein_coding	zinc_finger_DHHC-type_containing_1	114	87	131	197	203	177	2.63987	2.09729	2.82032	4.83799	5.15541	4.81295
ENSG00000105607	142.619	244.465	-0.74045	4.94e-07	3.7e-06	GCDH	chr19	+	13001840	13025021	1956	protein_coding	glutaryl-CoA_dehydrogenase	137	139	152	295	232	216	3.32007	3.50674	3.42468	7.58175	6.16601	6.14668
ENSG00000073536	222.297	377.003	-0.74023	2.55e-10	2.65e-09	NLE1	chr17	-	33455772	33469334	5286	protein_coding	notchless_homolog_1_(Drosophila)	215	224	227	415	368	360	1.928	2.09112	1.89254	3.94673	3.61915	3.7908
ENSG00000169248	196.939	334.711	-0.73989	8.56e-09	7.82e-08	CXCL11	chr4	-	76954835	76962568	1606	protein_coding	chemokine_(C-X-C_motif)_ligand_11	196	210	182	353	352	310	5.78504	6.45255	4.99426	11.0496	11.3942	10.7441
ENSG00000166348	108.562	187.068	-0.73889	7.37e-06	4.71e-05	USP54	chr10	-	75257296	75385711	6247	protein_coding	ubiquitin_specific_peptidase_54	119	110	95	201	187	179	0.902966	0.868917	0.670189	1.61749	1.55616	1.59491
ENSG00000247626	132.707	228.606	-0.73847	1.96e-06	1.35e-05	MARS2	chr2	+	198570087	198573113	3027	protein_coding	methionyl-tRNA_synthetase_2_mitochondrial	113	118	170	255	217	221	1.76955	1.92365	2.47504	4.23491	3.72677	4.06383
ENSG00000073849	343.414	579.438	-0.73614	2.29e-13	2.9e-12	ST6GAL1	chr3	+	186648274	186796341	4893	protein_coding	ST6_beta-galactosamide_alpha-26-sialyltranferase_1	368	286	380	598	577	579	3.56507	2.88435	3.42258	6.14387	6.13036	6.58657
ENSG00000121454	38.544	70.4539	-0.7358	0.002808	0.011045	LHX4	chr1	+	180199421	180249380	7083	protein_coding	LIM_homeobox_4	34	37	45	90	74	51	0.22754	0.257776	0.279989	0.638766	0.543125	0.400782
ENSG00000130005	127.757	218.907	-0.73295	2.16e-06	1.49e-05	GAMT	chr19	-	1397091	1401569	1327	protein_coding	guanidinoacetate_N-methyltransferase	106	123	156	243	216	205	3.78644	4.57395	5.18083	9.20559	8.46191	8.59881
ENSG00000148832	26.1144	49.0541	-0.73226	0.0068109	0.024052	PAOX	chr10	+	135192695	135205198	1858	protein_coding	polyamine_oxidase_(exo-N4-amino)	27	27	24	50	58	41	0.688833	0.717093	0.56926	1.35282	1.62281	1.22827
ENSG00000101680	53.9726	96.5023	-0.73219	0.00094576	0.0041715	LAMA1	chr18	-	6941743	7117813	10374	protein_coding	laminin_alpha_1	48	40	76	107	100	86	0.219326	0.19027	0.322859	0.518506	0.501117	0.461432
ENSG00000168672	383.347	642.728	-0.73122	7.77e-16	1.12e-14	FAM84B	chr8	-	127564687	127570638	5404	protein_coding	family_with_sequence_similarity_84_member_B	379	348	426	697	632	619	3.32445	3.17776	3.47408	6.48386	6.07977	6.37575
ENSG00000197162	68.449	119.4	-0.73066	0.00019181	0.00096939	ZNF785	chr16	-	30585061	30597092	3282	protein_coding	zinc_finger_protein_785	80	61	64	129	120	113	1.15544	0.917167	0.859383	1.97591	1.90076	1.91644
ENSG00000124440	20.0033	39.0753	-0.72894	0.012759	0.041172	HIF3A	chr19	+	46800303	46846690	5908	protein_coding	hypoxia_inducible_factor_3_alpha_subunit	22	18	20	40	51	28	0.176514	0.150345	0.149188	0.340358	0.448761	0.263799
ENSG00000154359	118.82	202.731	-0.72737	3.04e-06	2.05e-05	LONRF1	chr8	-	12579403	12613582	3594	protein_coding	LON_peptidase_N-terminal_domain_and_ring_finger_1	125	106	126	195	227	192	1.64865	1.45541	1.54503	2.72755	3.28347	2.97357
ENSG00000181619	24.1368	46.1479	-0.72682	0.009386	0.031663	GPR135	chr14	-	59895740	59932060	4578	protein_coding	G_protein-coupled_receptor_135	27	17	29	41	44	54	0.279566	0.183244	0.279169	0.45022	0.499646	0.656559
ENSG00000259886	53.1821	93.5189	-0.7245	0.00078393	0.0035093	U82695.10	chrX	+	152689210	152691934	2725	lincRNA	-	58	52	49	110	89	85	1.00892	0.94166	0.792455	2.02928	1.69789	1.73623
ENSG00000182985	555.787	923.698	-0.72437	1.78e-19	3.02e-18	CADM1	chr11	-	115039938	115375675	4223	protein_coding	cell_adhesion_molecule_1	569	549	546	1010	936	856	6.38685	6.41518	5.69793	12.0231	11.5223	11.2826
ENSG00000214814	34.5953	64.7028	-0.72316	0.0067146	0.023769	FER1L6	chr8	+	124864227	125132302	6051	protein_coding	fer-1-like_6_(C._elegans)	31	19	56	63	72	61	0.242846	0.154947	0.407855	0.523395	0.618573	0.561123
ENSG00000177943	66.8203	118.182	-0.72279	0.00084372	0.0037535	MAMDC4	chr9	+	139745395	139755249	4110	protein_coding	MAM_domain_containing_4	51	55	97	101	135	121	0.588199	0.660356	1.0401	1.23537	1.70757	1.6387
ENSG00000259959	27.7195	51.8183	-0.72082	0.008215	0.028215	RP11-121C2.2	chr4	-	47842139	47846356	4218	lincRNA	-	37	22	24	47	63	47	0.415806	0.257379	0.250755	0.560154	0.776461	0.620222
ENSG00000263002	105.15	179.227	-0.72018	1.61e-05	9.82e-05	ZNF234	chr19	+	44645710	44663156	3245	protein_coding	zinc_finger_protein_234	89	114	112	177	181	184	1.30008	1.73359	1.52107	2.74205	2.89967	3.15616
ENSG00000170044	23.3164	44.3147	-0.71902	0.010933	0.036141	ZPLD1	chr3	+	101818088	102198685	3619	protein_coding	zona_pellucida-like_domain_containing_1	20	24	26	52	33	49	0.261961	0.32725	0.316614	0.722322	0.474035	0.753639
ENSG00000112096	2522.66	4152.74	-0.71621	1.98e-45	7.31e-44	SOD2	chr6	-	160100096	160183561	4302	protein_coding	superoxide_dismutase_2_mitochondrial	2461	2587	2502	4352	4389	3851	27.1167	29.6745	25.6308	50.8551	53.0372	49.8263
ENSG00000136444	515.088	853.3	-0.71519	8.77e-15	1.19e-13	RSAD1	chr17	+	48556161	48563336	2528	protein_coding	radical_S-adenosyl_methionine_domain_containing_1	545	499	498	793	924	863	10.2192	9.74049	8.68156	15.7693	19.0012	19.0016
ENSG00000175471	32.5402	59.2135	-0.71384	0.0054398	0.019735	MCTP1	chr5	-	94039446	94620279	5396	protein_coding	multiple_C2_domains_transmembrane_1	38	25	35	62	70	48	0.333816	0.228626	0.285852	0.577612	0.674391	0.495137
ENSG00000076770	123.773	210.509	-0.71214	2.56e-05	0.00015121	MBNL3	chrX	-	131503345	131623996	11294	protein_coding	muscleblind-like_splicing_regulator_3	113	98	164	209	250	180	0.474271	0.428189	0.639943	0.930283	1.15074	0.887116
ENSG00000099250	1415.22	2322.79	-0.71102	8.05e-37	2.39e-35	NRP1	chr10	-	33466420	33625190	5882	protein_coding	neuropilin_1	1330	1435	1477	2495	2415	2136	10.7182	12.0388	11.0663	21.3237	21.3441	20.2131
ENSG00000054282	336.044	556.189	-0.71068	2.49e-13	3.14e-12	SDCCAG8	chr1	+	243419320	243663394	2567	protein_coding	serologically_defined_colon_cancer_antigen_8	342	297	372	567	586	532	6.31533	5.70937	6.38649	11.1038	11.8674	11.5356
ENSG00000177374	239.425	397.647	-0.71058	9.62e-10	9.42e-09	HIC1	chr17	+	1957448	1962980	3156	protein_coding	hypermethylated_in_cancer_1	240	231	247	389	447	369	3.60471	3.61187	3.4491	6.19625	7.36302	6.50796
ENSG00000163013	267.018	441.678	-0.70796	5.8e-11	6.33e-10	FBXO41	chr2	-	73481810	73511559	7336	protein_coding	F-box_protein_41	264	258	279	449	482	408	1.70585	1.73547	1.67606	3.07683	3.41565	3.09568
ENSG00000164292	32.8705	59.4013	-0.70781	0.0054211	0.019671	RHOBTB3	chr5	+	95049226	95160087	5537	protein_coding	Rho-related_BTB_domain_containing_3	29	31	39	70	50	60	0.248267	0.276277	0.31041	0.635536	0.469441	0.60316
ENSG00000185015	100.071	169.72	-0.70689	3.59e-05	0.00020669	CA13	chr8	+	86132816	86196302	3815	protein_coding	carbonic_anhydrase_XIII	106	79	117	165	171	177	1.31706	1.02186	1.35156	2.17423	2.33017	2.58246
ENSG00000184185	22.5641	43.3495	-0.70578	0.01523	0.048018	KCNJ12	chr17	+	21279509	21323179	5420	protein_coding	potassium_inwardly-rectifying_channel_subfamily_J_member_12	16	16	37	43	42	46	0.139932	0.145673	0.300848	0.398828	0.402843	0.472405
ENSG00000123427	90.3709	152.895	-0.70478	4.84e-05	0.00027351	METTL21B	chr12	+	58165275	58176324	2762	protein_coding	methyltransferase_like_21B	92	79	101	173	150	141	1.57892	1.41143	1.61155	3.14875	2.82327	2.84152
ENSG00000115009	93.8619	158.805	-0.70362	7.61e-05	0.00041526	CCL20	chr2	+	228678558	228682272	831	protein_coding	chemokine_(C-C_motif)_ligand_20	79	96	107	189	160	134	4.50632	5.70069	5.67451	11.4334	10.0093	8.97552
ENSG00000107796	29.6255	53.6161	-0.70307	0.0069506	0.024474	ACTA2	chr10	-	90694831	90751147	1756	protein_coding	actin_alpha_2_smooth_muscle_aorta	32	26	31	63	54	46	0.863816	0.730645	0.778005	1.80357	1.59865	1.45811
ENSG00000188015	81.8151	139.195	-0.70284	0.00012278	0.00064381	S100A3	chr1	-	153519805	153521848	856	protein_coding	S100_calcium_binding_protein_A3	80	68	99	135	145	141	4.43008	3.92006	5.09691	7.92823	8.80602	9.16856
ENSG00000167703	102.363	172.818	-0.69971	0.00014451	0.00074648	SLC43A2	chr17	-	1477673	1532180	3254	protein_coding	solute_carrier_family_43_member_2	108	110	87	223	156	147	1.57327	1.66814	1.17828	3.44511	2.49225	2.51452
ENSG00000151617	152.974	253.759	-0.69957	7.97e-07	5.84e-06	EDNRA	chr4	+	148402069	148466106	4135	protein_coding	endothelin_receptor_type_A	159	157	141	263	265	241	1.82271	1.87362	1.50276	3.1974	3.33162	3.24412
ENSG00000188227	69.3532	117.98	-0.69861	0.00032801	0.0015985	ZNF793	chr19	+	37997841	38039664	6712	protein_coding	zinc_finger_protein_793	74	64	70	120	134	104	0.522607	0.470528	0.459612	0.898764	1.03786	0.862456
ENSG00000015475	92.9289	157.145	-0.69842	8.44e-05	0.00045594	BID	chr22	-	18216906	18257536	2493	protein_coding	BH3_interacting_domain_death_agonist	94	72	115	154	173	149	1.78732	1.42517	2.03292	3.10538	3.60752	3.32675
ENSG00000180071	69.8561	119.898	-0.69812	0.00066775	0.0030312	ANKRD18A	chr9	-	38540564	38620657	4041	protein_coding	ankyrin_repeat_domain_18A	85	47	79	137	118	109	0.997071	0.57394	0.861556	1.70431	1.51802	1.50139
ENSG00000171469	613.702	1000.77	-0.69725	7.41e-22	1.37e-20	ZNF561	chr19	-	9715356	9732075	4693	protein_coding	zinc_finger_protein_561	628	565	650	1047	1019	966	6.34315	5.94094	6.10391	11.2153	11.2878	11.4573
ENSG00000205084	77.2658	131.732	-0.69656	0.00044202	0.0020893	TMEM231	chr16	-	75572015	75590184	2991	protein_coding	transmembrane_protein_231	57	85	90	118	144	136	0.903346	1.40236	1.32609	1.98327	2.50283	2.53092
ENSG00000156508	128880	208898	-0.69629	0	0	EEF1A1	chr6	-	74225473	74233520	4441	protein_coding	eukaryotic_translation_elongation_factor_1_alpha_1	126508	123684	136613	219952	214795	198398	1350.31	1374.33	1355.68	2489.79	2514.37	2486.64
ENSG00000254531	56.1672	96.695	-0.69617	0.001078	0.004687	AP001816.1	chr4	+	102268937	102270040	790	protein_coding	Uncharacterized_protein_	45	57	67	107	91	95	2.70011	3.56045	3.7376	6.80884	5.98825	6.69348
ENSG00000144488	26.9829	49.9812	-0.69565	0.012059	0.039344	ESPNL	chr2	+	239008798	239041928	4836	protein_coding	espin-like	19	23	40	43	57	51	0.186236	0.234692	0.364518	0.446991	0.612737	0.587002
ENSG00000166750	2173.43	3526.01	-0.69546	9.75e-58	4.3e-56	SLFN5	chr17	+	33570055	33600674	10591	protein_coding	schlafen_family_member_5	2134	2049	2345	3794	3659	3243	9.5511	9.5469	9.75778	18.0085	17.9602	17.0438
ENSG00000140534	226.728	373.047	-0.69526	1.49e-08	1.32e-07	TICRR	chr15	+	90118713	90174287	6771	protein_coding	TOPBP1-interacting_checkpoint_and_replication_regulator	259	206	214	392	374	364	1.81319	1.50131	1.39286	2.91038	2.87147	2.99229
ENSG00000144959	703.461	1148.08	-0.69509	1.59e-18	2.61e-17	NCEH1	chr3	-	172348039	172429008	4687	protein_coding	neutral_cholesterol_ester_hydrolase_1	645	624	853	1169	1209	1100	6.5232	6.56972	8.02046	12.5382	13.4096	13.0633
ENSG00000116285	1532.56	2487.27	-0.6945	3.62e-40	1.18e-38	ERRFI1	chr1	-	8064464	8086368	3104	protein_coding	ERBB_receptor_feedback_inhibitor_1	1411	1511	1680	2587	2576	2374	21.5477	24.0215	23.8524	41.8978	43.1429	42.5711
ENSG00000134461	48.8176	85.2831	-0.69327	0.0028198	0.011088	ANKRD16	chr10	-	5903580	5931869	2738	protein_coding	ankyrin_repeat_domain_16	37	50	60	71	90	96	0.640566	0.901143	0.965746	1.30359	1.70881	1.95161
ENSG00000029993	4916.28	7946.39	-0.69094	5.13e-87	3.24e-85	HMGB3	chrX	+	150148982	150159248	3560	protein_coding	high_mobility_group_box_3	5072	4582	5099	8173	8061	7827	67.5344	63.513	63.1219	115.411	117.713	122.377
ENSG00000137547	1017.04	1646.41	-0.69002	5.54e-30	1.35e-28	MRPL15	chr8	+	55047770	55060461	1147	protein_coding	mitochondrial_ribosomal_protein_L15	949	1017	1085	1755	1678	1558	39.2192	43.7537	41.6881	76.9184	76.0526	75.6066
ENSG00000115380	912.953	1480.11	-0.68926	2.14e-25	4.5e-24	EFEMP1	chr2	-	56093102	56151274	3024	protein_coding	EGF_containing_fibulin-like_extracellular_matrix_protein_1	867	850	1029	1542	1431	1506	13.5904	13.8706	14.9961	25.6342	24.6005	27.7204
ENSG00000134463	56.4432	96.7853	-0.68873	0.0016726	0.006962	ECHDC3	chr10	+	11784365	11806069	1767	protein_coding	enoyl_CoA_hydratase_domain_containing_3	53	66	49	91	93	108	1.42179	1.84317	1.22209	2.58894	2.7361	3.40207
ENSG00000151702	158.628	261.352	-0.68756	3.7e-06	2.46e-05	FLI1	chr11	+	128555046	128683161	5370	protein_coding	Friend_leukemia_virus_integration_1	160	165	149	289	296	210	1.41235	1.51624	1.22281	2.70545	2.86552	2.17671
ENSG00000262944	161.688	266.481	-0.68654	9.33e-07	6.79e-06	RP11-473I1.9	chr16	+	9198705	9200618	1914	sense_intronic	-	149	141	198	273	290	245	3.69012	3.63525	4.55899	7.1703	7.87665	7.12492
ENSG00000156531	442.335	717.768	-0.68604	4.85e-14	6.37e-13	PHF6	chrX	+	133507283	133562820	4759	protein_coding	PHD_finger_protein_6	425	427	476	822	670	685	4.2332	4.42761	4.40795	8.68305	7.31888	8.01181
ENSG00000150681	34.8741	61.4622	-0.68596	0.0059965	0.021523	RGS18	chr1	+	192127587	192154945	2150	protein_coding	regulator_of_G-protein_signaling_18	31	33	41	71	66	50	0.683469	0.757413	0.840409	1.66011	1.59585	1.29446
ENSG00000214357	663.007	1072.71	-0.68533	2.13e-20	3.73e-19	NEURL1B	chr5	+	172068269	172118543	6424	protein_coding	neuralized_homolog_1B_(Drosophila)	603	650	739	1106	1083	1059	4.44946	4.99304	5.06972	8.65498	8.76412	9.17585
ENSG00000151651	1453.95	2343.74	-0.68423	9.6e-42	3.27e-40	ADAM8	chr10	-	135075907	135090372	3279	protein_coding	ADAM_metallopeptidase_domain_8	1451	1312	1610	2468	2384	2250	20.976	19.7447	21.6386	37.8373	37.7964	38.1941
ENSG00000240476	40.4049	70.329	-0.68421	0.0045085	0.016807	CTD-2021J15.2	chr3	+	98699902	98701940	962	lincRNA	-	36	43	42	89	65	60	1.77388	2.20572	1.92406	4.65084	3.51256	3.47162
ENSG00000204392	253.901	412.653	-0.68172	5.04e-10	5.07e-09	LSM2	chr6	-	31765173	31774761	876	protein_coding	LSM2_homolog_U6_small_nuclear_RNA_associated_(S._cerevisiae)	250	236	277	451	406	394	13.5279	13.2943	13.9354	25.8815	24.0939	25.035
ENSG00000100003	362.284	586.477	-0.68157	2.8e-11	3.1e-10	SEC14L2	chr22	+	30792846	30821305	4381	protein_coding	SEC14-like_2_(S._cerevisiae)	363	375	345	659	601	521	3.92762	4.22392	3.47049	7.56186	7.13159	6.61942
ENSG00000018236	251.015	407.306	-0.68024	5.11e-10	5.13e-09	CNTN1	chr12	+	41086244	41466220	5557	protein_coding	contactin_1	249	242	262	423	419	392	2.124	2.14898	2.07781	3.82663	3.91976	3.92646
ENSG00000263244	469.417	758.222	-0.6802	1.11e-15	1.59e-14	RP11-473I1.10	chr16	+	9201098	9207038	5941	sense_intronic	-	490	424	496	786	747	762	3.9096	3.52179	3.67932	6.65088	6.53652	7.13923
ENSG00000167608	116.084	192.237	-0.67939	5.52e-05	0.00030935	TMC4	chr19	-	54663846	54676944	2412	protein_coding	transmembrane_channel-like_4	123	94	133	213	221	151	2.41726	1.92313	2.43007	4.43934	4.76322	3.48462
ENSG00000049130	480.132	774.134	-0.67937	2.82e-15	3.91e-14	KITLG	chr12	-	88886570	88974628	5191	protein_coding	KIT_ligand	508	453	478	847	795	707	4.63883	4.3063	4.05809	8.20255	7.96162	7.58096
ENSG00000198873	516.454	833.119	-0.67927	8.55e-17	1.3e-15	GRK5	chr10	+	120967101	121215131	2654	protein_coding	G_protein-coupled_receptor_kinase_5	509	465	580	915	851	762	9.09102	8.64588	9.63102	17.3315	16.6692	15.9812
ENSG00000170365	262.485	426.589	-0.67924	4.96e-09	4.61e-08	SMAD1	chr4	+	146402346	146479231	3293	protein_coding	SMAD_family_member_1	255	252	281	393	486	412	3.67066	3.7763	3.76062	5.99953	7.67238	6.96404
ENSG00000145911	197.263	321.149	-0.67917	5.81e-08	4.82e-07	N4BP3	chr5	+	177540444	177553088	6080	protein_coding	NEDD4_binding_protein_3	192	198	201	314	342	316	1.4969	1.60701	1.45693	2.59623	2.92421	2.89294
ENSG00000115232	62.5133	106.271	-0.67867	0.0017626	0.0072817	ITGA4	chr2	+	182321929	182400914	4189	protein_coding	integrin_alpha_4_(antigen_CD49D_alpha_4_subunit_of_VLA-4_receptor)	85	50	52	111	109	102	0.961843	0.589002	0.547064	1.33208	1.3527	1.35533
ENSG00000228649	65.1803	109.584	-0.67749	0.0007537	0.0033905	AC005682.5	chr7	+	22893875	22901021	1021	processed_transcript	-	61	69	65	107	106	118	2.83204	3.33488	2.80565	5.26835	5.39716	6.43298
ENSG00000104177	115.633	190.065	-0.67748	1.89e-05	0.00011366	MYEF2	chr15	-	48431625	48470714	5563	protein_coding	myelin_expression_factor_2	126	111	109	199	196	181	1.07364	0.984626	0.863501	1.79829	1.83161	1.81103
ENSG00000197124	25.8904	47.4143	-0.67714	0.015608	0.049061	ZNF682	chr19	-	20107867	20150315	3769	protein_coding	zinc_finger_protein_682	21	18	40	51	52	41	0.264113	0.23567	0.467713	0.680237	0.717237	0.605499
ENSG00000263899	197.405	320.718	-0.67425	6.71e-08	5.54e-07	RP11-214C8.5	chr17	-	62116510	62119203	2694	lincRNA	-	181	186	227	336	315	320	3.18476	3.407	3.71342	6.26986	6.07853	6.61162
ENSG00000139318	2967.81	4737.28	-0.67285	2.57e-76	1.45e-74	DUSP6	chr12	-	89741009	89747048	4400	protein_coding	dual_specificity_phosphatase_6	2971	2792	3147	5017	4796	4543	32.0071	31.3127	31.5202	57.3202	56.6646	57.4706
ENSG00000142619	210.043	340.041	-0.6719	2.08e-08	1.82e-07	PADI3	chr1	+	17575593	17610728	3189	protein_coding	peptidyl_arginine_deiminase_type_III	208	196	227	349	336	344	3.09175	3.03291	3.13702	5.50158	5.47735	6.00426
ENSG00000221968	1234.38	1971.97	-0.67033	1.34e-33	3.64e-32	FADS3	chr11	-	61640991	61659523	5314	protein_coding	fatty_acid_desaturase_3	1175	1146	1392	2044	1995	1933	10.4812	10.6419	11.5442	19.3364	19.5167	20.2472
ENSG00000149948	6226.5	9910	-0.66925	1.59e-108	1.28e-106	HMGA2	chr12	+	66217911	66360075	8094	protein_coding	high_mobility_group_AT-hook_2	6282	5778	6640	10584	10224	9243	36.7901	35.2267	36.1535	65.736	65.6664	63.5632
ENSG00000184922	39.8154	68.6295	-0.66621	0.0063474	0.02262	FMNL1	chr17	+	43298811	43324687	4919	protein_coding	formin-like_1	47	37	35	66	63	78	0.452915	0.371178	0.313571	0.674502	0.665808	0.882619
ENSG00000197989	254.033	409.359	-0.6659	8.99e-09	8.19e-08	SNHG12	chr1	-	28905050	28909495	1903	processed_transcript	small_nucleolar_RNA_host_gene_12_(non-protein_coding)	237	225	304	415	448	378	5.90344	5.83447	7.04012	10.9629	12.2384	11.0563
ENSG00000123545	144.484	234.89	-0.66531	6.06e-06	3.92e-05	NDUFAF4	chr6	-	97337189	97345757	2399	protein_coding	NADH_dehydrogenase_(ubiquinone)_complex_I_assembly_factor_4	159	118	158	260	225	227	3.14169	2.42722	2.9025	5.44828	4.87571	5.26685
ENSG00000153898	27.0382	48.1359	-0.66507	0.01474	0.046689	MCOLN2	chr1	-	85391268	85462796	2869	protein_coding	mucolipin_2	25	28	28	43	62	41	0.413053	0.481598	0.430103	0.75345	1.12343	0.795443
ENSG00000146950	187.001	302.886	-0.66496	6.34e-07	4.69e-06	SHROOM2	chrX	+	9754496	9917483	7447	protein_coding	shroom_family_member_2	174	165	225	286	325	305	1.10755	1.09335	1.33152	1.93064	2.26875	2.27968
ENSG00000157240	101.202	165.596	-0.66341	6.4e-05	0.00035473	FZD1	chr7	+	90893783	90898123	4341	protein_coding	frizzled_family_receptor_1	99	88	118	175	171	156	1.08104	1.00035	1.19795	2.02658	2.04782	2.00028
ENSG00000243701	117.299	191.412	-0.66304	3.36e-05	0.00019491	RP11-446H18.3	chr3	+	106959539	107045811	2737	processed_transcript	-	117	97	140	217	189	175	2.02631	1.74886	2.25423	3.98567	3.58982	3.55893
ENSG00000166250	223.018	358.343	-0.66283	2.4e-08	2.08e-07	CLMP	chr11	-	122943035	123065989	2610	protein_coding	CXADR-like_membrane_protein	236	206	227	355	382	348	4.28615	3.89479	3.83293	6.83761	7.60866	7.42155
ENSG00000159216	2031.23	3223.01	-0.66275	2.45e-51	9.67e-50	RUNX1	chr21	-	36160098	37357047	7274	protein_coding	runt-related_transcription_factor_1	2017	1856	2234	3358	3355	3055	13.144	12.5911	13.5349	23.2073	23.9775	23.3773
ENSG00000169255	50.5884	85.0298	-0.66265	0.0026826	0.01062	B3GALNT1	chr3	-	160801671	160823172	3606	protein_coding	beta-13-N-acetylgalactosaminyltransferase_1_(globoside_blood_group)	54	52	45	91	90	77	0.709846	0.711598	0.549961	1.26862	1.29748	1.18856
ENSG00000183161	126.068	204.888	-0.66248	1.54e-05	9.4e-05	FANCF	chr11	-	22644079	22647387	3309	protein_coding	Fanconi_anemia_complementation_group_F	121	118	140	232	188	201	1.73334	1.75972	1.86456	3.52458	2.95356	3.38108
ENSG00000138795	33.4543	58.2432	-0.66228	0.0090197	0.030628	LEF1	chr4	-	108968701	109090112	3477	protein_coding	lymphoid_enhancer-binding_factor_1	34	27	40	53	63	60	0.463522	0.383192	0.506991	0.76628	0.941936	0.960511
ENSG00000070729	42.5869	72.4796	-0.66166	0.0050503	0.018526	CNGB1	chr16	-	57917503	58005020	4364	protein_coding	cyclic_nucleotide_gated_channel_beta_1	40	48	39	71	71	77	0.434481	0.542768	0.393845	0.817881	0.845783	0.982113
ENSG00000153896	37.3413	65.2475	-0.66141	0.0097327	0.032632	ZNF599	chr19	-	35248979	35264134	3397	protein_coding	zinc_finger_protein_599	35	30	48	52	62	82	0.488392	0.435796	0.622717	0.769528	0.948815	1.34361
ENSG00000233184	39.1277	67.2742	-0.6613	0.007722	0.026767	RP11-421L21.3	chr1	+	101491434	101552821	1531	processed_transcript	-	38	41	38	73	84	48	1.17653	1.3215	1.09384	2.39698	2.85226	1.74511
ENSG00000164796	161.53	261.116	-0.66123	2.54e-06	1.73e-05	CSMD3	chr8	-	113235157	114449328	13212	protein_coding	CUB_and_Sushi_multiple_domains_3	175	136	175	265	292	235	0.627864	0.507958	0.583734	1.00831	1.14895	0.990045
ENSG00000003137	58.4277	97.6953	-0.65993	0.0018721	0.0076839	CYP26B1	chr2	-	72356367	72375167	4732	protein_coding	cytochrome_P450_family_26_subfamily_B_polypeptide_1	66	46	64	115	98	84	0.661142	0.479701	0.596047	1.22171	1.07663	0.988076
ENSG00000009790	85.4007	140.118	-0.65984	0.00020549	0.0010335	TRAF3IP3	chr1	+	209929377	209955668	3302	protein_coding	TRAF3_interacting_protein_3	82	78	97	144	138	142	1.17715	1.16567	1.29461	2.19231	2.17264	2.39368
ENSG00000115540	149.593	242.867	-0.65873	1.8e-05	0.00010905	MOB4	chr2	+	198380295	198418423	3986	protein_coding	MOB_family_member_4_phocein	151	126	174	264	204	266	1.79571	1.55988	1.92379	3.32953	2.66059	3.7145
ENSG00000128805	956.949	1516.46	-0.65858	1.83e-27	4.07e-26	ARHGAP22	chr10	-	49654077	49864310	2764	protein_coding	Rho_GTPase_activating_protein_22	949	876	1052	1630	1558	1411	16.2751	15.6395	16.7735	29.646	29.3032	28.4148
ENSG00000137124	525.055	835.428	-0.65815	1.54e-15	2.18e-14	ALDH1B1	chr9	+	38392661	38398658	3066	protein_coding	aldehyde_dehydrogenase_1_family_member_B1	503	466	613	867	843	820	7.77663	7.50017	8.81117	14.2155	14.2936	14.8867
ENSG00000213339	229.457	367.943	-0.65752	4.3e-08	3.63e-07	QTRT1	chr19	+	10812106	10824113	2034	protein_coding	queuine_tRNA-ribosyltransferase_1	243	192	256	391	354	369	5.66306	4.65809	5.5467	9.66367	9.04769	10.0979
ENSG00000090924	549.663	872.352	-0.65749	9.2e-17	1.4e-15	PLEKHG2	chr19	+	39903225	39919054	7519	protein_coding	pleckstrin_homology_domain_containing_family_G_(with_RhoGef_domain)_member_2	573	512	564	924	857	861	3.61235	3.36022	3.30571	6.17772	5.92524	6.3738
ENSG00000243943	113.746	184.034	-0.65599	2.98e-05	0.00017397	ZNF512	chr2	+	27805897	27858041	3422	protein_coding	zinc_finger_protein_512	110	113	118	195	191	172	1.52373	1.62951	1.51966	2.86465	2.90161	2.79772
ENSG00000183287	321.247	510.792	-0.65481	4.54e-11	4.99e-10	CCBE1	chr18	-	57101149	57364612	3250	protein_coding	collagen_and_calcium_binding_EGF_domains_1	317	301	347	553	534	463	4.62351	4.57026	4.70534	8.55378	8.54168	7.92964
ENSG00000143217	30.2578	52.8184	-0.65378	0.013236	0.042436	PVRL4	chr1	-	161040785	161059389	3502	protein_coding	poliovirus_receptor-related_4	34	25	32	47	65	48	0.460213	0.352275	0.402698	0.67468	0.964901	0.762923
ENSG00000184702	111.393	181.549	-0.65216	0.00016705	0.00085395	2024-09-05	chr22	+	19701987	19712295	4113	protein_coding	septin_5	128	83	125	172	177	199	1.47519	0.995811	1.33936	2.10226	2.23718	2.69308
ENSG00000075213	96.459	156.372	-0.64982	0.00014849	0.00076498	SEMA3A	chr7	-	83587659	84122040	5659	protein_coding	sema_domain_immunoglobulin_domain_(Ig)_short_basic_domain_secreted_(semaphorin)_3A	88	93	109	176	162	137	0.737121	0.810962	0.848852	1.56347	1.4882	1.34752
ENSG00000167771	44.4577	75.5927	-0.64907	0.0074889	0.026063	RCOR2	chr11	-	63678693	63684316	2604	protein_coding	REST_corepressor_2	46	37	51	61	102	66	0.837361	0.701162	0.863127	1.17762	2.03631	1.41078
ENSG00000120278	72.8868	119.405	-0.64901	0.00085548	0.0038017	PLEKHG1	chr6	+	150920999	151164799	7237	protein_coding	pleckstrin_homology_domain_containing_family_G_(with_RhoGef_domain)_member_1	74	74	70	108	133	120	0.484695	0.504581	0.42627	0.750208	0.955385	0.92295
ENSG00000086712	471.105	744.252	-0.6489	2.27e-14	3.03e-13	TXLNG	chrX	+	16804550	16862642	4401	protein_coding	taxilin_gamma	450	437	530	820	751	687	4.84682	4.8999	5.30725	9.36653	8.87103	8.68882
ENSG00000143147	314.134	498.124	-0.64771	4.4e-10	4.46e-09	GPR161	chr1	-	168053997	168106821	2676	protein_coding	G_protein-coupled_receptor_161	312	283	350	522	471	514	5.52668	5.21864	5.76404	9.8062	9.14998	10.6914
ENSG00000120149	37.6981	64.8265	-0.6475	0.01308	0.042004	MSX2	chr5	+	174151536	174157896	2241	protein_coding	msh_homeobox_2	38	44	30	92	58	48	0.803781	0.968876	0.589963	2.06377	1.34546	1.19222
ENSG00000204644	140.923	225.611	-0.64747	6.78e-06	4.36e-05	ZFP57	chr6	-	29640169	29648887	1980	protein_coding	ZFP57_zinc_finger_protein	130	140	153	242	229	213	3.11225	3.48915	3.40543	6.14422	6.01251	5.98784
ENSG00000074317	37.4614	63.5736	-0.64534	0.0081565	0.028043	SNCB	chr5	-	176047085	176057530	1383	protein_coding	synuclein_beta	38	31	44	73	62	58	1.30244	1.10611	1.40209	2.65349	2.33053	2.33433
ENSG00000126790	221.88	352.325	-0.64445	1.05e-07	8.5e-07	L3HYPDH	chr14	-	59927081	59951148	1527	protein_coding	L-3-hydroxyproline_dehydratase_(trans-)	233	203	230	351	344	370	7.2329	6.56016	6.63795	11.5554	11.7113	13.4871
ENSG00000143079	690.003	1083.78	-0.64421	1.86e-18	3.04e-17	CTTNBP2NL	chr1	+	112938803	113003786	5897	protein_coding	CTTNBP2_N-terminal_like	713	632	727	1212	1083	994	5.73131	5.28863	5.43311	10.3321	9.54735	9.38233
ENSG00000179041	310.473	491.708	-0.64363	2.46e-09	2.35e-08	RRS1	chr8	+	67341263	67342966	1704	protein_coding	RRS1_ribosome_biogenesis_regulator_homolog_(S._cerevisiae)	287	278	371	497	481	509	7.98377	8.05068	9.5951	14.6623	14.6744	16.6266
ENSG00000170545	111.285	179.304	-0.64322	7.57e-05	0.00041364	SMAGP	chr12	-	51638342	51664674	2350	protein_coding	small_cell_adhesion_glycoprotein	106	94	136	186	181	176	2.13813	1.97386	2.55045	3.97889	4.00402	4.1687
ENSG00000170175	435.26	685.752	-0.64203	4.53e-12	5.28e-11	CHRNB1	chr17	+	7348380	7361026	2557	protein_coding	cholinergic_receptor_nicotinic_beta_1_(muscle)	390	421	498	683	688	703	7.22986	8.12473	8.58309	13.4278	13.9876	15.3031
ENSG00000138758	1398.15	2188.51	-0.64142	1.62e-31	4.14e-30	2024-09-11	chr4	+	77870856	77961537	5593	protein_coding	septin_11	1360	1270	1577	2387	2149	2098	11.5263	11.2051	12.426	21.4548	19.9746	20.8793
ENSG00000163297	5925.67	9246.59	-0.64082	1.83e-89	1.2e-87	ANTXR2	chr4	-	80822303	81046608	8273	protein_coding	anthrax_toxin_receptor_2	5873	5649	6263	9643	9796	8596	33.6506	33.695	33.363	58.5957	61.5561	57.8348
ENSG00000260260	63.3616	103.682	-0.64034	0.0016326	0.0068093	RP11-304L19.5	chr16	-	2204798	2205359	342	lincRNA	-	59	64	67	116	93	105	8.17752	9.23445	8.63364	17.0509	14.1365	17.0891
ENSG00000197614	883.253	1383.82	-0.63949	2.4e-19	4.06e-18	MFAP5	chr12	-	8789942	8815484	2845	protein_coding	microfibrillar_associated_protein_5	839	805	1015	1520	1299	1373	13.979	13.9628	15.7228	26.8582	23.7363	26.8623
ENSG00000146281	153.23	244.572	-0.63935	1.38e-05	8.48e-05	PM20D2	chr6	+	89855769	89875284	4708	protein_coding	peptidase_M20_domain_containing_2	143	136	183	279	217	245	1.43978	1.42548	1.71301	2.97909	2.39612	2.89658
ENSG00000104691	54.1123	89.7028	-0.63929	0.0037539	0.014278	UBXN8	chr8	+	30589764	30624522	1623	processed_transcript	UBX_domain_protein_8	54	47	62	98	73	100	1.57714	1.42901	1.68352	3.03546	2.33824	3.42955
ENSG00000114841	56.8486	93.326	-0.63897	0.0022141	0.0089367	DNAH1	chr3	+	52350335	52434507	13300	protein_coding	dynein_axonemal_heavy_chain_1	57	51	63	102	93	88	0.203151	0.189224	0.208754	0.385536	0.36351	0.368287
ENSG00000137462	131.865	209.77	-0.63735	1.91e-05	0.0001145	TLR2	chr4	+	154622652	154626851	4200	protein_coding	toll-like_receptor_2	133	130	132	216	226	194	1.50106	1.5274	1.38506	2.58536	2.79734	2.57104
ENSG00000149968	107.219	172.974	-0.63728	0.00023847	0.0011885	MMP3	chr11	-	102706532	102714534	2016	protein_coding	matrix_metallopeptidase_3_(stromelysin_1_progelatinase)	104	80	141	179	178	167	2.44534	1.9582	3.08229	4.46353	4.59002	4.61086
ENSG00000164687	165.18	262.628	-0.6367	1.61e-05	9.81e-05	FABP5	chr8	+	82192598	82197012	986	protein_coding	fatty_acid_binding_protein_5_(psoriasis-associated)	172	158	165	313	219	264	8.26889	7.90747	7.37483	15.9582	11.5466	14.9033
ENSG00000158483	38.5896	64.7153	-0.63609	0.0080248	0.027636	FAM86C1	chr11	+	71498556	71512282	2110	protein_coding	family_with_sequence_similarity_86_member_C1	39	35	42	69	63	64	0.876149	0.818546	0.877227	1.64393	1.55219	1.68831
ENSG00000070371	386.81	605.658	-0.63549	1.83e-12	2.2e-11	CLTCL1	chr22	-	19166986	19279239	5513	protein_coding	clathrin_heavy_chain-like_1	384	368	409	639	610	586	3.30171	3.29395	3.26949	5.82679	5.75211	5.91651
ENSG00000170915	46.8695	78.0472	-0.63536	0.0060824	0.021769	PAQR8	chr6	+	52226219	52272575	4738	protein_coding	progestin_and_adipoQ_receptor_family_member_VIII	42	45	54	66	94	76	0.420194	0.468678	0.502278	0.70027	1.03138	0.892841
ENSG00000054690	53.6319	88.6654	-0.63487	0.0045437	0.016923	PLEKHH1	chr14	+	68000018	68056329	6604	protein_coding	pleckstrin_homology_domain_containing_family_H_(with_MyTH4_domain)_member_1	40	59	62	80	98	90	0.28711	0.440862	0.413742	0.608975	0.771444	0.758562
ENSG00000015133	145.492	231.671	-0.63462	2.58e-05	0.0001522	CCDC88C	chr14	-	91737667	91884188	7474	protein_coding	coiled-coil_domain_containing_88C	156	129	152	216	226	257	0.98939	0.851714	0.896264	1.45284	1.57196	1.91397
ENSG00000125454	34.0634	57.8479	-0.63443	0.013002	0.0418	SLC25A19	chr17	-	73269073	73285591	2331	protein_coding	solute_carrier_family_25_(mitochondrial_thiamine_pyrophosphate_carrier)_member_19	26	39	37	61	54	60	0.528721	0.825619	0.699527	1.31554	1.20431	1.43273
ENSG00000114850	6381.38	9913.19	-0.6339	3.58e-90	2.38e-88	SSR3	chr3	-	156257929	156272973	3716	protein_coding	signal_sequence_receptor_gamma_(translocon-associated_protein_gamma)	6393	5877	6905	10635	9776	9626	81.5502	78.0436	81.8904	143.873	136.764	144.187
ENSG00000118971	6265.99	9768.34	-0.6331	1.01e-17	1.61e-16	CCND2	chr12	+	4382938	4414516	6480	protein_coding	cyclin_D2	6405	6211	6142	9941	10582	9087	46.8533	47.2981	41.7715	77.1208	84.8942	78.0551
ENSG00000178999	68.8728	112.571	-0.63261	0.0022994	0.009247	AURKB	chr17	-	8108056	8113918	1249	protein_coding	aurora_kinase_B	61	68	78	108	95	136	2.31507	2.68661	2.75218	4.34688	3.95409	6.06083
ENSG00000067798	523.093	816.552	-0.63148	1.32e-13	1.69e-12	NAV3	chr12	+	78224685	78606790	9821	protein_coding	neuron_navigator_3	570	452	550	842	818	812	2.75115	2.27112	2.46804	4.30995	4.32995	4.6021
ENSG00000100918	43.7215	73.2643	-0.63078	0.0088926	0.030233	REC8	chr14	+	24641062	24649463	2717	protein_coding	REC8_homolog_(yeast)	40	38	54	78	57	86	0.697857	0.690162	0.87589	1.44318	1.09061	1.76183
ENSG00000187189	217.114	340.955	-0.63021	1.35e-07	1.08e-06	TSPYL4	chr6	-	116571151	116575261	4111	protein_coding	TSPY-like_4	227	197	228	367	333	333	2.61742	2.3647	2.44418	4.48781	4.21097	4.50871
ENSG00000135722	31.36	53.3716	-0.62947	0.015459	0.048671	FBXL8	chr16	+	67193834	67198473	1658	protein_coding	F-box_and_leucine-rich_repeat_protein_8	34	29	31	48	54	59	0.972054	0.863119	0.823991	1.45537	1.69315	1.98072
ENSG00000121753	65.349	106.001	-0.62924	0.0015913	0.0066626	BAI2	chr1	-	32192718	32230494	5403	protein_coding	brain-specific_angiogenesis_inhibitor_2	63	57	77	107	111	103	0.552715	0.520592	0.62806	0.995555	1.06801	1.0611
ENSG00000155970	40.6613	67.5522	-0.62916	0.0079793	0.027521	MICU3	chr8	+	16884747	16980153	3992	protein_coding	mitochondrial_calcium_uptake_family_member_3	42	38	42	78	64	63	0.498717	0.469732	0.463665	0.982246	0.833441	0.878427
ENSG00000118707	202.829	317.851	-0.62758	3.08e-07	2.37e-06	TGIF2	chr20	+	35201891	35222560	3613	protein_coding	TGFB-induced_factor_homeobox_2	201	199	208	344	324	296	2.63708	2.71796	2.53712	4.78638	4.66189	4.56015
ENSG00000100290	44.4993	74.2864	-0.62745	0.0087159	0.029735	BIK	chr22	+	43506754	43525718	953	protein_coding	BCL2-interacting_killer_(apoptosis-inducing)	34	38	63	81	70	74	1.69115	1.96765	2.91335	4.27276	3.81848	4.3221
ENSG00000185052	93.266	149.276	-0.62735	0.00037247	0.0017882	SLC24A3	chr20	+	19193290	19703581	3929	protein_coding	solute_carrier_family_24_(sodium/potassium/calcium_exchanger)_member_3	94	80	107	166	134	152	1.13407	1.00477	1.20018	2.12394	1.773	2.15336
ENSG00000138411	329.509	514.164	-0.62701	9.07e-10	8.91e-09	HECW2	chr2	-	197063977	197458416	6926	protein_coding	HECT_C2_and_WW_domain_containing_E3_ubiquitin_protein_ligase_2	295	326	369	567	503	489	2.019	2.3227	2.34795	4.11545	3.77547	3.9299
ENSG00000259330	137.069	216.721	-0.62673	3.33e-05	0.00019303	RP11-64K12.2	chr15	+	40617417	40618916	594	antisense	-	141	123	148	257	201	200	11.252	10.2182	10.9805	21.7502	17.5912	18.7413
ENSG00000118523	440.945	687.807	-0.62626	4.1e-10	4.18e-09	CTGF	chr6	-	132269316	132272513	2339	protein_coding	connective_tissue_growth_factor	449	394	483	772	597	713	9.09938	8.31234	9.10044	16.5922	13.2687	16.9674
ENSG00000080573	34.3556	58.0374	-0.62433	0.014409	0.045816	COL5A3	chr19	-	10070237	10121147	6174	protein_coding	collagen_type_V_alpha_3	36	25	43	57	67	52	0.276396	0.199816	0.306935	0.464114	0.564149	0.468805
ENSG00000134686	1662.8	2568.86	-0.62428	1.73e-40	5.7e-39	PHC2	chr1	-	33789224	33896653	3870	protein_coding	polyhomeotic_homolog_2_(Drosophila)	1660	1553	1781	2689	2584	2508	20.3326	19.8024	20.2814	34.9298	34.711	36.0722
ENSG00000050730	63.5105	102.631	-0.62361	0.0020476	0.0083443	TNIP3	chr4	-	122052563	122148621	2429	protein_coding	TNFAIP3_interacting_protein_3	56	62	73	112	99	100	1.09284	1.25957	1.32447	2.31796	2.11882	2.29154
ENSG00000108947	110.754	175.506	-0.62324	0.00010781	0.00057111	EFNB3	chr17	+	7608520	7614696	3222	protein_coding	ephrin-B3	115	98	120	180	172	179	1.69187	1.50092	1.64135	2.80843	2.77516	3.09231
ENSG00000065183	398.89	619.204	-0.62277	9.89e-12	1.13e-10	WDR3	chr1	+	118472343	118503049	3858	protein_coding	WD_repeat_domain_3	397	366	436	688	623	568	4.8778	4.68141	4.98046	8.96484	8.39482	8.19486
ENSG00000132382	912.218	1408.21	-0.62145	1.83e-23	3.63e-22	MYBBP1A	chr17	-	4442192	4458926	4807	protein_coding	MYB_binding_protein_(P160)_1a	881	883	974	1453	1488	1327	8.68756	9.0645	8.92956	15.1952	16.0922	15.3657
ENSG00000108272	62.6999	101.348	-0.62133	0.0029373	0.011494	DHRS11	chr17	+	34948228	34957235	4505	protein_coding	dehydrogenase/reductase_(SDR_family)_member_11	51	68	69	120	99	89	0.536625	0.744855	0.674993	1.33907	1.14242	1.09964
ENSG00000166197	1745.82	2688.09	-0.61955	7.82e-42	2.67e-40	NOLC1	chr10	+	103911933	103923627	3966	protein_coding	nucleolar_and_coiled-body_phosphoprotein_1	1701	1644	1900	2819	2727	2598	20.3305	20.4553	21.1128	35.7321	35.7452	36.4621
ENSG00000108448	167.647	262.2	-0.61946	5.31e-06	3.46e-05	TRIM16L	chr17	+	18601311	18639431	3189	protein_coding	tripartite_motif_containing_16-like	162	171	169	282	250	262	2.408	2.64606	2.33549	4.4454	4.07541	4.57301
ENSG00000120254	761.477	1176.1	-0.61816	1.09e-16	1.65e-15	MTHFD1L	chr6	+	151186685	151423023	3604	protein_coding	methylenetetrahydrofolate_dehydrogenase_(NADP+_dependent)_1-like	710	683	902	1283	1169	1114	9.33833	9.35176	11.0298	17.8961	16.8622	17.2051
ENSG00000179715	96.5767	153.101	-0.61766	0.00039529	0.0018901	PCED1B	chr12	+	47473386	47630443	2328	protein_coding	PC-esterase_domain_containing_1B	112	81	97	164	153	147	2.2805	1.71696	1.83626	3.54142	3.4166	3.51471
ENSG00000246100	51.7975	84.3851	-0.61762	0.0057557	0.02078	CTC-774J1.2	chr11	-	115624966	115631345	3322	lincRNA	-	51	53	51	92	70	93	0.727723	0.787288	0.676575	1.39221	1.09543	1.55826
ENSG00000169519	186.389	291.187	-0.61743	3.58e-06	2.39e-05	METTL15	chr11	+	28129795	28355054	4416	protein_coding	methyltransferase_like_15	187	172	201	329	259	294	2.00728	1.92201	2.00591	3.74527	3.04899	3.70573
ENSG00000114670	62.0775	100.567	-0.61587	0.0035379	0.013563	NEK11	chr3	+	130745694	131069309	2914	protein_coding	NIMA-related_kinase_11	53	52	83	99	100	105	0.862149	0.880585	1.25526	1.7079	1.784	2.00565
ENSG00000138744	40.849	68.273	-0.61507	0.014652	0.046453	NAAA	chr4	-	76831809	76862204	1897	protein_coding	N-acylethanolamine_acid_amidase	34	40	49	59	57	89	0.849586	1.04052	1.13835	1.56351	1.56204	2.61143
ENSG00000125630	370.712	572.588	-0.6146	2.87e-10	2.96e-09	POLR1B	chr2	+	113299492	113334635	4558	protein_coding	polymerase_(RNA)_I_polypeptide_B_128kDa	339	383	389	583	577	573	3.5255	4.1465	3.76115	6.42999	6.58092	6.99739
ENSG00000083123	120.916	191.038	-0.61449	0.00022877	0.0011422	BCKDHB	chr6	+	80816364	81055987	3767	protein_coding	branched_chain_keto_acid_dehydrogenase_E1_beta_polypeptide	106	101	159	220	186	174	1.33385	1.32307	1.86014	2.93591	2.56686	2.57104
ENSG00000139289	4130.48	6332.04	-0.61417	8.49e-64	4.2e-62	PHLDA1	chr12	-	76419227	76427712	8069	protein_coding	pleckstrin_homology-like_domain_family_A_member_1	4195	3698	4528	6700	6487	6006	24.6438	22.6154	24.7304	41.7418	41.7936	41.4306
ENSG00000133111	38.7415	64.7282	-0.61373	0.015056	0.047553	RFXAP	chr13	+	37393361	37403241	2304	protein_coding	regulatory_factor_X-associated_protein	28	38	51	57	63	75	0.576065	0.813876	0.975513	1.24368	1.42149	1.8119
ENSG00000105991	41.3259	67.8399	-0.61365	0.0094048	0.031707	HOXA1	chr7	-	27132612	27135615	2517	protein_coding	homeobox_A1	42	39	43	67	66	72	0.790973	0.764608	0.752888	1.33816	1.36316	1.59223
ENSG00000163644	133.583	209.445	-0.61304	7.4e-05	0.00040579	PPM1K	chr4	-	89183315	89205921	2962	protein_coding	protein_phosphatase_Mg2+/Mn2+_dependent_1K	125	124	153	214	244	178	2.00042	2.06583	2.27642	3.63199	4.28243	3.34496
ENSG00000164692	57.7157	95.6096	-0.61056	0.01479	0.046819	COL1A2	chr7	+	94023873	94060544	5993	protein_coding	collagen_type_I_alpha_2	94	34	45	102	100	88	0.743497	0.279957	0.330913	0.855603	0.867443	0.817324
ENSG00000175792	857.355	1315.44	-0.60985	7.41e-17	1.13e-15	RUVBL1	chr3	-	127783621	127872757	4062	protein_coding	RuvB-like_1_(E._coli)	791	833	952	1421	1222	1339	9.23065	10.1196	10.3286	17.5861	15.6393	18.3483
ENSG00000225383	103.783	163.371	-0.60977	0.00034775	0.0016813	SFTA1P	chr10	-	10826400	10836943	693	lincRNA	surfactant_associated_1_pseudogene	108	92	112	188	143	164	7.38731	6.55107	7.12246	13.6377	10.7272	13.1724
ENSG00000184178	166.179	259.358	-0.60957	3.08e-05	0.00017973	SCFD2	chr4	-	53739149	54232242	3176	protein_coding	sec1_family_domain_containing_2	184	130	187	302	241	244	2.74621	2.01986	2.59481	4.78016	3.94477	4.27627
ENSG00000162711	48.3678	78.36	-0.60809	0.0070735	0.024853	NLRP3	chr1	+	247579458	247612410	4318	protein_coding	NLR_family_pyrin_domain_containing_3	55	43	47	75	83	79	0.603776	0.491409	0.47969	0.873162	0.999265	1.01836
ENSG00000099139	90.9645	143.2	-0.60797	0.00059126	0.0027184	PCSK5	chr9	+	78505560	78977255	9538	protein_coding	proprotein_convertase_subtilisin/kexin_type_5	98	82	93	163	146	126	0.48704	0.424242	0.429705	0.859106	0.795758	0.735307
ENSG00000189007	92.5495	146.223	-0.60732	0.00078678	0.0035211	ADAT2	chr6	-	143748126	143771810	2065	protein_coding	adenosine_deaminase_tRNA-specific_2	92	79	108	135	174	134	2.11185	1.88784	2.30488	3.28647	4.38041	3.61194
ENSG00000104267	60.097	95.9958	-0.60507	0.0036224	0.013835	CA2	chr8	+	86376081	86393722	1717	protein_coding	carbonic_anhydrase_II	58	61	61	92	96	102	1.60123	1.75314	1.56569	2.6936	2.90661	3.30663
ENSG00000162194	122.629	191.441	-0.60461	0.00021134	0.0010616	C11orf48	chr11	-	62430287	62439727	2915	protein_coding	chromosome_11_open_reading_frame_48	121	125	121	223	163	194	1.96763	2.11606	1.82933	3.84576	2.90693	3.70441
ENSG00000120942	191.891	296.906	-0.60382	2.89e-06	1.95e-05	UBIAD1	chr1	+	11333263	11356106	3646	protein_coding	UbiA_prenyltransferase_domain_containing_1	188	169	221	301	291	306	2.4442	2.28732	2.67129	4.15017	4.14917	4.67154
ENSG00000198890	202.278	312.421	-0.60372	1.22e-06	8.68e-06	PRMT6	chr1	+	107599267	107601916	2639	protein_coding	protein_arginine_methyltransferase_6	197	181	231	330	305	311	3.53853	3.38452	3.85761	6.28624	6.00822	6.55959
ENSG00000127920	140.826	218.658	-0.60357	8.24e-05	0.00044647	GNG11	chr7	+	93551011	93555831	964	protein_coding	guanine_nucleotide_binding_protein_(G_protein)_gamma_11	133	158	129	226	219	217	6.53989	8.08793	5.89736	11.7855	11.8101	12.5296
ENSG00000078401	193.184	299.519	-0.60337	9.21e-06	5.79e-05	EDN1	chr6	+	12290596	12297427	2033	protein_coding	endothelin_1	173	172	238	318	275	313	4.03371	4.17492	5.15923	7.86332	7.03203	8.56964
ENSG00000198682	221.545	341.376	-0.60197	6.08e-07	4.51e-06	PAPSS2	chr10	+	89419370	89507462	3949	protein_coding	3'-phosphoadenosine_5'-phosphosulfate_synthase_2	200	208	259	356	345	333	2.4007	2.59916	2.8904	4.53189	4.54169	4.69367
ENSG00000070669	981.816	1495.02	-0.60088	2.56e-19	4.33e-18	ASNS	chr7	-	97481430	97501854	2356	protein_coding	asparagine_synthetase_(glutamine-hydrolyzing)	922	951	1076	1685	1427	1422	18.5503	19.9188	20.1271	35.9535	31.4872	33.5954
ENSG00000175898	48.4839	79.065	-0.59972	0.012779	0.041213	CTD-2369P2.2	chr19	-	10332111	10333870	1760	lincRNA	-	41	47	58	59	105	75	1.10425	1.31778	1.45231	1.68522	3.10143	2.37194
ENSG00000142207	1311.17	1992.19	-0.59886	1.67e-26	3.63e-25	URB1	chr21	-	33683329	33765335	10832	protein_coding	URB1_ribosome_biogenesis_1_homolog_(S._cerevisiae)	1261	1224	1457	2017	2144	1876	5.51826	5.57609	5.92784	9.36081	10.2897	9.64006
ENSG00000177822	80.0875	125.671	-0.59874	0.0012183	0.0052364	AC108142.1	chr4	-	182795591	183066402	2260	processed_transcript	-	86	75	79	138	123	120	1.80379	1.63761	1.54051	3.06964	2.82932	2.95548
ENSG00000166394	190.344	293.018	-0.59861	5.6e-06	3.63e-05	CYB5R2	chr11	-	7686331	7698453	7463	protein_coding	cytochrome_b5_reductase_2	174	200	196	288	296	302	1.10518	1.32243	1.15741	1.93997	2.06188	2.25242
ENSG00000212694	50.484	81.3558	-0.59848	0.0083435	0.02859	AC084018.1	chr12	-	122233173	122241812	1603	lincRNA	-	38	52	62	78	85	83	1.12369	1.60076	1.70453	2.44612	2.75658	2.88204
ENSG00000131849	67.5892	106.756	-0.59778	0.0023864	0.0095573	ZNF132	chr19	-	58944181	58951589	3031	protein_coding	zinc_finger_protein_132	66	64	73	105	111	107	1.03218	1.04196	1.06141	1.74148	1.9038	1.96496
ENSG00000184154	59.8175	95.5071	-0.597	0.0059565	0.021426	LRTOMT	chr11	+	71791382	71821828	3822	protein_coding	leucine_rich_transmembrane_and_0-methyltransferase_domain_containing	44	63	73	99	109	82	0.545705	0.813406	0.841739	1.30215	1.48259	1.1942
ENSG00000132781	52.0014	83.5012	-0.59655	0.0075361	0.026194	MUTYH	chr1	-	45794835	45806142	1929	protein_coding	mutY_homolog_(E._coli)	43	48	66	94	76	83	1.05665	1.22791	1.50785	2.44969	2.04817	2.39498
ENSG00000130204	1073.51	1628.62	-0.5965	1.44e-21	2.65e-20	TOMM40	chr19	+	45393826	45406946	3415	protein_coding	translocase_of_outer_mitochondrial_membrane_40_homolog_(yeast)	1003	1083	1133	1687	1614	1629	13.9221	15.6493	14.6212	24.8337	24.5696	26.5513
ENSG00000224078	419.41	638.546	-0.59404	1.97e-10	2.05e-09	SNHG14	chr15	+	25224704	25664609	8842	processed_transcript	small_nucleolar_RNA_host_gene_14_(non-protein_coding)	377	400	485	661	683	592	2.02109	2.23237	2.41733	3.75809	4.01565	3.72672
ENSG00000183044	322.481	490.752	-0.59225	3.41e-09	3.22e-08	ABAT	chr16	+	8768422	8878432	5586	protein_coding	4-aminobutyrate_aminotransferase	302	310	357	529	497	462	2.56272	2.73853	2.81652	4.7607	4.62531	4.60359
ENSG00000123146	128.863	198.674	-0.59161	0.0001135	0.00059871	CD97	chr19	+	14491313	14519537	3188	protein_coding	CD97_molecule	122	132	132	206	190	205	1.814	2.04321	1.82474	3.24837	3.09828	3.57924
ENSG00000143772	391.333	594.803	-0.59158	9.22e-09	8.39e-08	ITPKB	chr1	-	226819391	226927024	6150	protein_coding	inositol-trisphosphate_3-kinase_B	402	383	387	612	684	510	3.09847	3.07313	2.7732	5.00256	5.78184	4.61584
ENSG00000228998	44.8341	72.5566	-0.59131	0.013376	0.042845	RP11-697E2.7	chr15	+	90818266	90820841	2576	pseudogene	-	55	33	47	72	66	81	1.01207	0.632158	0.804076	1.40509	1.33194	1.75023
ENSG00000177595	167.433	257.457	-0.59048	3.41e-05	0.0001973	PIDD	chr11	-	799179	809753	4496	protein_coding	p53-induced_death_domain_protein	171	153	179	251	239	287	1.80288	1.67928	1.75458	2.80649	2.76348	3.55313
ENSG00000127124	133.867	207.262	-0.58952	0.00031346	0.0015312	HIVEP3	chr1	-	41972036	42501596	12319	protein_coding	human_immunodeficiency_virus_type_I_enhancer_binding_protein_3	158	103	142	208	192	226	0.607963	0.41259	0.507994	0.848798	0.810235	1.02115
ENSG00000214654	54.2578	86.0167	-0.58826	0.0067757	0.023957	RP11-27I1.4	chr9	+	123555829	123561848	1017	pseudogene	-	45	56	62	95	87	79	2.09743	2.71722	2.68668	4.6959	4.44717	4.32376
ENSG00000139880	131.205	202.322	-0.588	0.00020946	0.0010528	CDH24	chr14	-	23516271	23526747	3552	protein_coding	cadherin_24_type_2	152	110	132	214	187	211	2.02846	1.52819	1.63774	3.02871	2.73687	3.30647
ENSG00000143799	1146.72	1728.92	-0.58772	4.46e-23	8.69e-22	PARP1	chr1	-	226548392	226595780	3958	protein_coding	poly_(ADP-ribose)_polymerase_1	1160	1084	1197	1811	1675	1747	13.8924	13.5148	13.328	23.0017	22.0001	24.5682
ENSG00000060140	84.4088	131.516	-0.5876	0.001493	0.006287	STYK1	chr12	-	10771538	10826917	2995	protein_coding	serine/threonine/tyrosine_kinase_1	83	76	95	156	117	126	1.31364	1.2522	1.39789	2.61845	2.03083	2.34169
ENSG00000197083	99.1756	153.905	-0.58701	0.0010946	0.0047516	ZNF300P1	chr5	-	150310207	150325851	3115	pseudogene	zinc_finger_protein_300_pseudogene_1	86	107	104	139	183	144	1.30869	1.69505	1.47137	2.24323	3.05407	2.57312
ENSG00000204859	174.064	266.021	-0.58577	1.49e-05	9.13e-05	ZBTB48	chr1	+	6640061	6649340	2484	protein_coding	zinc_finger_and_BTB_domain_containing_48	186	146	192	286	277	244	3.54942	2.9004	3.40639	5.78803	5.79714	5.46756

## Sheet: vIRF2 upreg
Gene_ID	v2	GFP	log2FoldChange	pvalue	padj	GeneName	Chrom	Strand	Start	End	GeneLength	GeneType	GeneDescription	v2_A_readcount	v2_B_readcount	v2_C_readcount	GFP_A_readcount	GFP_B_readcount	GFP_C_readcount	v2_A_fpkm	v2_B_fpkm	v2_C_fpkm	GFP_A_fpkm	GFP_B_fpkm	GFP_C_fpkm
ENSG00000114378	2850.48	136.963	4.1093	0	0	HYAL1	chr3	-	50337320	50349812	2517	protein_coding	hyaluronoglucosaminidase_1	2538	3143	2854	149	143	125	61.1529	64.0353	59.3079	2.97591	2.95351	2.76428
ENSG00000179846	547.217	11.203	3.9027	4.26e-163	4.4e-160	NKPD1	chr19	-	45653008	45663408	4687	protein_coding	NTPase_KAP_family_P-loop_domain_containing_1	490	605	543	7	17	10	6.3403	6.6194	6.05964	0.0750792	0.188556	0.118757
ENSG00000146197	659.285	23.093	3.7509	1.96e-176	2.58e-173	SCUBE3	chr6	+	35182190	35220856	7356	protein_coding	signal_peptide_CUB_domain_EGF-like_3	602	699	670	33	24	14	4.96322	4.87297	4.76404	0.225522	0.169611	0.105936
ENSG00000163207	1016.18	56.1297	3.5462	1.27e-200	2.03e-197	IVL	chr1	+	152881021	152884362	2153	protein_coding	involucrin	995	1115	916	56	67	48	28.0277	26.5576	22.2533	1.30756	1.61777	1.24095
ENSG00000166592	1665.34	160.949	3.1355	1.85e-293	6.68e-290	RRAD	chr16	-	66955582	66959547	1569	protein_coding	Ras-related_associated_with_diabetes	1482	1880	1625	168	162	159	57.2841	61.4459	54.1717	5.38273	5.36757	5.64066
ENSG00000143320	334.851	13.8503	3.1038	3.01e-94	1.5e-91	CRABP2	chr1	-	156669398	156675608	992	protein_coding	cellular_retinoic_acid_binding_protein_2	292	393	319	15	12	15	17.8517	20.316	16.8198	0.760144	0.628861	0.841657
ENSG00000135480	6091	737.053	2.9536	0	0	KRT7	chr12	+	52626304	52645970	1754	protein_coding	keratin_7	5454	6989	5792	785	731	724	188.579	204.335	172.719	22.4986	21.6657	22.9755
ENSG00000169469	946.456	125.807	2.6111	9.22e-144	8.88e-141	SPRR1B	chr1	+	153003678	153005376	620	protein_coding	small_proline-rich_protein_1B	834	1091	911	115	145	122	81.5799	90.2383	76.8544	9.32443	12.158	10.9528
ENSG00000124875	191.284	13.418	2.3466	2.91e-48	6.09e-46	CXCL6	chr4	+	74702214	74714781	1718	protein_coding	chemokine_(C-X-C_motif)_ligand_6	184	189	197	20	9	12	6.49536	5.64153	5.9977	0.585225	0.272336	0.388789
ENSG00000205426	136.494	3.18106	2.3081	2.03e-42	3.58e-40	KRT81	chr12	-	52679697	52685318	1929	protein_coding	keratin_81	110	168	133	8	2	0	3.45835	4.46617	3.6063	0.208485	0.0538993	0
ENSG00000166165	645.926	104.672	2.2499	6.35e-81	2.29e-78	CKB	chr14	-	103985996	103989448	1709	protein_coding	creatine_kinase_brain	542	794	605	107	93	117	19.2338	23.8252	18.5163	3.14744	2.82896	3.81065
ENSG00000167767	327.452	52.5688	2.1088	5.67e-56	1.44e-53	KRT80	chr12	-	52562780	52585784	3894	protein_coding	keratin_80	298	334	347	61	49	50	4.64119	4.39854	4.66096	0.787499	0.654162	0.71471
ENSG00000102802	136.002	13.2332	1.9088	1.19e-30	1.36e-28	MEDAG	chr13	+	31480328	31499709	2374	protein_coding	mesenteric_estrogen-dependent_adipogenesis	111	142	156	8	18	14	2.83564	3.06737	3.43705	0.169405	0.394164	0.328249
ENSG00000130600	379.405	84.7721	1.8218	6.6e-50	1.54e-47	H19	chr11	-	2016406	2022700	2348	processed_transcript	H19_imprinted_maternally_expressed_transcript_(non-protein_coding)	322	424	393	90	90	78	8.317	9.26032	8.7546	1.92691	1.99264	1.84906
ENSG00000114737	340.307	73.2365	1.8096	6.92e-44	1.28e-41	CISH	chr3	-	50643921	50649262	5042	protein_coding	cytokine_inducible_SH2-containing_protein	333	334	346	69	76	77	4.00544	3.39705	3.58935	0.687959	0.783603	0.850048
ENSG00000111319	310.281	67.7954	1.7566	4.82e-39	7.11e-37	SCNN1A	chr12	-	6456009	6486896	3545	protein_coding	sodium_channel_non-voltage-gated_1_alpha_subunit	244	342	349	78	74	55	4.17429	4.9473	5.14934	1.1061	1.08518	0.863579
ENSG00000163686	705.088	197.447	1.6583	8.85e-62	2.41e-59	ABHD6	chr3	+	58223233	58281420	2482	protein_coding	abhydrolase_domain_containing_6	604	818	694	229	200	173	14.7586	16.9009	14.6251	4.63821	4.18903	3.87972
ENSG00000171345	990.908	297.321	1.626	3.21e-86	1.33e-83	KRT19	chr17	-	39679869	39684560	1390	protein_coding	keratin_19	882	1087	998	310	325	270	38.4824	40.1026	37.5541	11.2115	12.155	10.812
ENSG00000171346	4312.24	1362.05	1.6233	1.66e-210	3e-207	KRT15	chr17	-	39669995	39678781	5237	protein_coding	keratin_15	3679	4906	4358	1399	1353	1383	42.6046	48.04	43.5258	13.4292	13.4308	14.6993
ENSG00000140557	87.5198	6.57803	1.6163	2.21e-21	1.5e-19	ST8SIA2	chr15	+	92937058	93011958	5708	protein_coding	ST8_alpha-N-acetyl-neuraminide_alpha-28-sialyltransferase_2	57	105	104	6	8	6	0.605619	0.94333	0.952997	0.0528425	0.0728604	0.058509
ENSG00000163735	5629.47	1843.35	1.5798	1.27e-259	3.06e-256	CXCL5	chr4	-	74861359	74864496	2538	protein_coding	chemokine_(C-X-C_motif)_ligand_5	5316	5827	5653	1988	1898	1723	127.029	117.737	116.501	39.3769	38.8768	37.7876
ENSG00000170961	509.082	150.079	1.5662	3.99e-49	8.61e-47	HAS2	chr8	-	122624356	122653630	4190	protein_coding	hyaluronan_synthase_2	474	514	532	157	151	148	6.86077	6.29082	6.64109	1.88366	1.87348	1.96609
ENSG00000100290	272.722	74.0469	1.5191	3e-30	3.34e-28	BIK	chr22	+	43506754	43525718	953	protein_coding	BCL2-interacting_killer_(apoptosis-inducing)	256	285	273	81	70	74	16.2913	15.3359	14.9834	4.27276	3.81848	4.3221
ENSG00000013297	285.967	80.5113	1.4716	3.74e-28	3.75e-26	CLDN11	chr3	+	170136653	170578169	2169	protein_coding	claudin_11	262	326	267	78	95	72	7.32572	7.70755	6.43863	1.8078	2.27693	1.84769
ENSG00000136040	108.649	18.5373	1.4442	6.12e-18	3.29e-16	PLXNC1	chr12	+	94542499	94701451	7346	protein_coding	plexin_C1	93	119	114	11	25	20	0.767787	0.830719	0.811701	0.0752763	0.176919	0.151543
ENSG00000187689	613.69	208.484	1.4056	1.96e-44	3.68e-42	AMTN	chr4	+	71384257	71398459	1037	protein_coding	amelotin	528	684	629	248	193	194	30.8791	33.8248	31.7259	12.0223	9.67529	10.4131
ENSG00000163220	2091.45	759.731	1.3983	8.69e-92	4.05e-89	S100A9	chr1	+	153330330	153333503	577	protein_coding	S100_calcium_binding_protein_A9	1907	2400	1948	794	775	740	200.44	213.301	176.586	69.1769	69.8251	71.3858
ENSG00000186792	251.879	74.6865	1.3981	1.02e-24	8.15e-23	HYAL3	chr3	-	50330262	50336899	1942	protein_coding	hyaluronoglucosaminidase_3	225	273	256	73	68	85	7.02655	7.20894	6.89498	1.88969	1.82031	2.43627
ENSG00000116996	152.481	36.3249	1.3957	9.81e-19	5.6e-17	ZP4	chr1	-	238045705	238054094	1799	protein_coding	zona_pellucida_glycoprotein_4	159	141	152	32	39	39	5.36012	4.01926	4.41931	0.894201	1.12699	1.20667
ENSG00000125538	3796.67	1457.39	1.3429	4.98e-129	3.6e-126	IL1B	chr2	-	113587328	113594480	1631	protein_coding	interleukin_1_beta	3517	4193	3633	1608	1428	1397	130.776	131.834	116.507	49.562	45.5155	47.6758
ENSG00000035141	1218.11	461.029	1.3335	4.43e-73	1.42e-70	FAM136A	chr2	-	70523107	70529222	2398	protein_coding	family_with_sequence_similarity_136_member_A	1055	1368	1230	474	463	463	26.6816	29.2547	26.8286	9.93678	10.0373	10.747
ENSG00000108797	1049.16	401.271	1.3084	2.88e-62	8.15e-60	CNTNAP1	chr17	+	40834631	40851832	5276	protein_coding	contactin_associated_protein_1	910	1170	1066	400	442	378	10.4603	11.3721	10.568	3.81129	4.35515	3.98789
ENSG00000169474	95.4418	17.6709	1.308	9.72e-15	3.98e-13	SPRR1A	chr1	+	152956557	152958289	647	protein_coding	small_proline-rich_protein_1A	89	102	94	15	12	26	8.34247	8.08452	7.59916	1.16548	0.964189	2.23679
ENSG00000143546	797.716	297.046	1.2851	1.4e-36	1.9e-34	S100A8	chr1	-	153362508	153363664	717	protein_coding	S100_calcium_binding_protein_A8	710	919	760	252	324	323	60.0548	65.7286	55.4417	17.6684	23.4915	25.0749
ENSG00000163235	11339.9	4622.72	1.2829	0	0	TGFA	chr2	-	70674412	70781325	4310	protein_coding	transforming_growth_factor_alpha	10016	12302	11649	4963	4788	4315	140.937	146.372	141.369	57.8873	57.7514	55.7262
ENSG00000167900	777.339	307.356	1.2322	1.1e-40	1.75e-38	TK1	chr17	-	76170160	76183314	1681	protein_coding	thymidine_kinase_1_soluble	688	829	811	344	266	323	24.8216	25.2898	25.2345	10.2874	8.2262	10.6952
ENSG00000169509	86.8482	18.4905	1.2301	2.79e-13	9.75e-12	CRCT1	chr1	+	152486978	152488486	700	protein_coding	cysteine-rich_C-terminal_1	83	96	80	17	19	20	7.19099	7.03285	5.9777	1.22086	1.41105	1.59033
ENSG00000088002	63.561	6.54683	1.2185	4.66e-13	1.58e-11	SULT2B1	chr19	+	49055332	49102682	1447	protein_coding	sulfotransferase_family_cytosolic_2B_member_1	54	90	47	10	4	6	2.26326	3.18957	1.69891	0.347414	0.143707	0.230801
ENSG00000171848	1147.04	459.094	1.2178	5.7e-40	8.85e-38	RRM2	chr2	+	10262455	10271545	3673	protein_coding	ribonucleotide_reductase_M2	1000	1222	1216	471	385	533	16.5116	17.0612	17.3163	6.44639	5.44911	8.07722
ENSG00000170454	228.136	79.6151	1.201	2.4e-18	1.34e-16	KRT75	chr12	-	52817854	52828309	2324	protein_coding	keratin_75	197	230	257	95	81	67	5.1409	5.07516	5.78414	2.05496	1.8119	1.6047
ENSG00000221878	45.3248	1.71367	1.1915	2.62e-13	9.27e-12	PSG7	chr19	-	43428286	43441330	2496	polymorphic_pseudogene	pregnancy_specific_beta-1-glycoprotein_7_(gene/pseudogene)	44	46	45	0	1	4	1.0691	0.945086	0.942996	0	0.0208277	0.0892013
ENSG00000132481	686.479	287.196	1.1652	2.05e-39	3.08e-37	TRIM47	chr17	-	73870242	73874656	2266	protein_coding	tripartite_motif_containing_47	617	717	720	286	299	287	16.5133	16.2262	16.6194	6.34487	6.85957	7.04981
ENSG00000137033	391.134	152.447	1.162	1.81e-22	1.3e-20	IL33	chr9	+	6215805	6257983	2641	protein_coding	interleukin_33	370	418	379	186	130	148	8.49654	8.11645	7.50607	3.54047	2.55894	3.11924
ENSG00000181634	304.96	117.509	1.1544	1.74e-20	1.13e-18	TNFSF15	chr9	-	117551600	117568406	2789	protein_coding	tumor_necrosis_factor_(ligand)_superfamily_member_15	265	305	344	122	134	102	5.76244	5.60802	6.45137	2.19901	2.49771	2.03567
ENSG00000189143	142.182	43.0504	1.1513	4.75e-13	1.61e-11	CLDN4	chr7	+	73213872	73247014	4163	protein_coding	claudin_4	142	168	113	43	49	39	2.06867	2.06948	1.41976	0.519252	0.611892	0.521451
ENSG00000168140	525.299	216.154	1.145	6.9e-28	6.88e-26	VASN	chr16	+	4421849	4433529	2806	protein_coding	vasorin	453	620	503	227	235	196	9.79083	11.3308	9.3761	4.06682	4.35377	3.88798
ENSG00000179913	623.198	258.461	1.1402	5.49e-29	5.66e-27	B3GNT3	chr19	+	17905637	17923891	2226	protein_coding	UDP-GlcNAc:betaGal_beta-13-N-acetylglucosaminyltransferase_3	629	655	568	270	271	245	17.137	15.0895	13.3464	6.09754	6.32892	6.12628
ENSG00000105011	286.909	114.125	1.1195	1.78e-19	1.08e-17	ASF1B	chr19	-	14230321	14247768	2059	protein_coding	ASF1_anti-silencing_function_1_homolog_B_(S._cerevisiae)	239	306	317	119	119	109	7.03964	7.6212	8.05276	2.90541	3.00453	2.94663
ENSG00000196154	300.876	121.236	1.112	6.47e-20	4.01e-18	S100A4	chr1	-	153516089	153522612	755	protein_coding	S100_calcium_binding_protein_A4	262	334	306	134	122	113	21.0457	22.686	21.1991	8.92225	8.40037	8.33081
ENSG00000154839	240.755	91.776	1.1053	5.16e-16	2.35e-14	SKA1	chr18	+	47901365	47920543	2905	protein_coding	spindle_and_kinetochore_associated_complex_subunit_1	240	251	225	101	103	76	5.01042	4.43084	4.05115	1.7478	1.84322	1.45621
ENSG00000183856	444.14	187.336	1.1003	1.21e-23	9.12e-22	IQGAP3	chr1	-	156495197	156542396	5988	protein_coding	IQ_motif_containing_GTPase_activating_protein_3	366	462	507	191	177	200	3.70688	3.95656	4.42862	1.6035	1.53666	1.8591
ENSG00000167207	166.577	59.5887	1.097	1.36e-13	5.01e-12	NOD2	chr16	+	50727514	50766988	4486	protein_coding	nucleotide-binding_oligomerization_domain_containing_2	152	175	171	67	68	47	2.05491	2.00049	1.99379	0.750813	0.788016	0.583169
ENSG00000178363	357.31	149.647	1.0926	9.24e-22	6.42e-20	CALML3	chr10	+	5566924	5568225	1302	protein_coding	calmodulin-like_3	321	361	387	162	148	145	14.9521	14.2185	15.5468	6.2549	5.9093	6.19887
ENSG00000153395	5450.93	2529.19	1.0922	7.3e-164	8.11e-161	LPCAT1	chr5	-	1456595	1524092	5610	protein_coding	lysophosphatidylcholine_acyltransferase_1	4869	5966	5483	2627	2635	2427	52.6363	54.5354	51.1208	23.5404	24.4176	24.0803
ENSG00000142945	290.315	115.012	1.0911	7.54e-17	3.7e-15	KIF2C	chr1	+	45205490	45233439	2955	protein_coding	kinesin_family_member_2C	259	303	307	151	98	102	5.31559	5.25827	5.43404	2.56883	1.72407	1.92131
ENSG00000138180	451.659	188.048	1.0844	5.15e-20	3.24e-18	CEP55	chr10	+	95256389	95288849	2638	protein_coding	centrosomal_protein_55kDa	458	394	489	177	195	198	10.5293	7.65913	9.69563	3.37299	3.84278	4.17778
ENSG00000171241	406.383	168.884	1.081	2.08e-19	1.25e-17	SHCBP1	chr16	-	46614466	46655538	3461	protein_coding	SHC_SH2-domain_binding_protein_1	362	470	385	208	141	165	6.34331	6.96393	5.81837	3.02119	2.11789	2.65362
ENSG00000148773	1747.31	799.123	1.0761	8.26e-50	1.89e-47	MKI67	chr10	-	129894923	129924649	12678	protein_coding	antigen_identified_by_monoclonal_antibody_Ki-67	1528	1736	1971	805	754	863	7.30939	7.02194	8.13164	3.19199	3.09176	3.78892
ENSG00000109805	465.575	199.124	1.0639	2.1e-20	1.34e-18	NCAPG	chr4	+	17812525	17846485	4661	protein_coding	non-SMC_condensin_I_complex_subunit_G	458	511	417	194	189	220	5.9593	5.62212	4.67949	2.09237	2.10799	2.62724
ENSG00000094804	480.383	212.036	1.0611	6.84e-25	5.58e-23	CDC6	chr17	+	38443885	38459171	3072	protein_coding	cell_division_cycle_6	413	521	507	202	221	220	8.15338	8.6971	8.63234	3.30557	3.73987	3.98618
ENSG00000121152	316.849	131.863	1.0585	3.73e-17	1.92e-15	NCAPH	chr2	+	97001525	97039583	2952	protein_coding	non-SMC_condensin_I_complex_subunit_H	296	334	316	134	113	152	6.08113	5.80214	5.59903	2.28194	1.98997	2.86604
ENSG00000165868	495.278	221.048	1.0527	3.71e-26	3.29e-24	HSPA12A	chr10	-	118430703	118502085	5722	protein_coding	heat_shock_70kDa_protein_12A	440	531	512	244	226	203	4.66352	4.75888	4.6802	2.14367	2.05327	1.97471
ENSG00000168078	261.794	108.342	1.0507	2.56e-16	1.2e-14	PBK	chr8	-	27667137	27695612	2118	protein_coding	PDZ_binding_kinase	247	259	275	124	107	99	7.07261	6.27093	6.79123	2.94315	2.62629	2.60175
ENSG00000101057	508.951	227.46	1.0503	1.03e-25	8.89e-24	MYBL2	chr20	+	42295754	42345136	2639	protein_coding	v-myb_myeloblastosis_viral_oncogene_homolog_(avian)-like_2	457	541	525	250	211	230	10.5023	10.5127	10.4055	4.7623	4.15651	4.85114
ENSG00000181790	59.2501	10.8323	1.046	6.98e-10	1.65e-08	BAI1	chr8	+	143530791	143626370	6241	protein_coding	brain-specific_angiogenesis_inhibitor_1	45	81	53	10	14	9	0.437288	0.665563	0.444185	0.0805494	0.116616	0.0802683
ENSG00000140519	57.7864	10.1146	1.0456	6.7e-10	1.58e-08	RHCG	chr15	-	89998680	90039844	1982	protein_coding	Rh_family_C_glycoprotein	52	71	50	10	15	6	1.59114	1.83702	1.3195	0.253637	0.393435	0.168501
ENSG00000131747	1318.47	607.86	1.0415	7.72e-34	9.7e-32	TOP2A	chr17	-	38544768	38574202	5758	protein_coding	topoisomerase_(DNA)_II_alpha_170kDa	1221	1247	1469	553	618	669	12.8604	11.1059	13.3442	4.82803	5.57959	6.46711
ENSG00000131389	1670.32	797.574	1.0318	4.59e-64	1.38e-61	SLC6A6	chr3	+	14444076	14530857	6534	protein_coding	solute_carrier_family_6_(neurotransmitter_transporter_taurine)_member_6	1430	1759	1822	851	790	783	13.2729	13.8053	14.5852	6.54737	6.28541	6.67019
ENSG00000111206	435.434	194.378	1.0316	1.82e-21	1.25e-19	FOXM1	chr12	-	2966847	2986206	3475	protein_coding	forkhead_box_M1	379	442	484	185	196	208	6.61444	6.52267	7.28505	2.67629	2.93215	3.33169
ENSG00000178882	311.486	135.303	1.031	3.29e-18	1.8e-16	FAM101A	chr12	+	124773710	124800570	2148	protein_coding	family_with_sequence_similarity_101_member_A	280	327	325	148	141	123	7.90556	7.80677	7.91391	3.46373	3.41248	3.18733
ENSG00000189057	224.025	91.5271	1.0229	9.34e-14	3.52e-12	FAM111B	chr11	+	58874658	58894883	3488	protein_coding	family_with_sequence_similarity_111_member_B	223	204	239	91	97	90	3.87737	2.99924	3.58396	1.31154	1.44571	1.43622
ENSG00000146674	132.568	48.2065	1.0221	4.6e-11	1.25e-09	IGFBP3	chr7	-	45951949	45961473	2262	protein_coding	insulin-like_growth_factor_binding_protein_3	123	144	129	44	50	52	3.29778	3.26458	2.9829	0.977859	1.14911	1.27958
ENSG00000075218	302.172	128.29	1.0217	2.71e-15	1.16e-13	GTSE1	chr22	+	46692638	46726707	3112	protein_coding	G-2_and_S-phase_expressed_1	229	318	365	135	116	138	4.46277	5.24017	6.13473	2.18077	1.93778	2.46828
ENSG00000257671	58.9253	12.1527	1.0143	2.41e-09	5.34e-08	RP3-416H24.1	chr12	-	52638832	52641232	1693	processed_transcript	-	55	68	53	10	17	10	1.97022	2.05973	1.63742	0.296934	0.522008	0.328775
ENSG00000169429	1172.77	554.426	1.0107	1.92e-34	2.48e-32	IL8	chr4	+	74606223	74609433	1705	protein_coding	interleukin_8	1133	1276	1086	618	589	483	40.3009	38.3782	33.3156	18.2213	17.9588	15.7681
ENSG00000139734	418.332	190.208	1.0066	1.63e-20	1.05e-18	DIAPH3	chr13	-	60239717	60738121	4804	protein_coding	diaphanous_homolog_3_(Drosophila)	385	435	430	200	176	201	4.86034	4.64349	4.68174	2.09288	1.90456	2.32889
ENSG00000085840	198.367	79.3805	1.0057	4.5e-12	1.37e-10	ORC1	chr1	-	52838501	52870131	3157	protein_coding	origin_recognition_complex_subunit_1	149	214	236	74	74	92	2.86234	3.47614	3.91002	1.17835	1.21855	1.62207
ENSG00000158246	1289.91	623.204	1.0057	1.18e-49	2.66e-47	FAM46B	chr1	-	27331511	27339327	2368	protein_coding	family_with_sequence_similarity_46_member_B	1113	1343	1412	685	635	577	28.5051	29.0839	31.1885	14.542	13.9405	13.5628
ENSG00000090889	280.076	118.282	1.0011	1.2e-13	4.45e-12	KIF4A	chrX	+	69509879	69640682	4348	protein_coding	kinesin_family_member_4A	256	271	310	111	100	146	3.57075	3.19623	3.72919	1.28336	1.19563	1.86904
ENSG00000011426	1150.85	552.152	0.9994	1.21e-36	1.65e-34	ANLN	chr7	+	36429415	36493400	4787	protein_coding	anillin_actin_binding_protein	995	1136	1319	611	516	551	12.6057	12.1695	14.412	6.41644	5.60366	6.40684
ENSG00000237649	377.589	171.515	0.98018	1.18e-16	5.66e-15	KIFC1	chr6	+	33359313	33377701	2706	protein_coding	kinesin_family_member_C1	326	371	435	164	161	194	7.30632	7.03079	8.40821	3.04672	3.09303	3.99052
ENSG00000197457	147.304	57.14	0.97729	1.76e-10	4.45e-09	STMN3	chr20	-	62271061	62284780	2255	protein_coding	stathmin-like_3	111	184	150	63	59	52	2.98528	4.18436	3.47926	1.40446	1.36016	1.28355
ENSG00000071539	476.162	222.502	0.97226	4.86e-19	2.84e-17	TRIP13	chr5	+	892758	919472	2672	protein_coding	thyroid_hormone_receptor_interactor_13	417	523	487	196	227	250	9.46473	10.0374	9.53311	3.68753	4.41647	5.20786
ENSG00000117399	998.043	479.167	0.97155	5.73e-25	4.73e-23	CDC20	chr1	+	43824626	43828874	1777	protein_coding	cell_division_cycle_20	891	1010	1086	493	404	553	30.4088	29.1469	31.9657	13.9468	11.819	17.3218
ENSG00000128917	43.8499	5.67436	0.97153	3.85e-09	8.3e-08	DLL4	chr15	+	41221538	41231237	3339	protein_coding	delta-like_4_(Drosophila)	46	47	37	3	6	8	0.835507	0.721838	0.579599	0.045167	0.0934158	0.133361
ENSG00000163347	489.145	230.602	0.9697	1.45e-20	9.47e-19	CLDN1	chr3	-	190023490	190040264	3481	protein_coding	claudin_1	475	507	475	245	217	238	8.27558	7.46899	7.13726	3.53817	3.24072	3.80565
ENSG00000166803	242.912	106.641	0.96051	6.64e-13	2.19e-11	KIAA0101	chr15	-	64657193	64679886	1511	protein_coding	KIAA0101	227	233	265	110	94	119	9.11109	7.90769	9.17325	3.65969	3.23407	4.38367
ENSG00000172716	682.106	331.816	0.96016	6.07e-27	5.56e-25	SLFN11	chr17	-	33677324	33700720	5030	protein_coding	schlafen_family_member_11	643	674	718	351	356	303	7.75268	6.87148	7.46618	3.50797	3.67932	3.35297
ENSG00000152784	1056.26	526.573	0.95642	6.95e-40	1.07e-37	PRDM8	chr4	+	81105033	81125483	4095	protein_coding	PR_domain_containing_8	928	1167	1070	565	542	495	13.7437	14.6142	13.667	6.93603	6.88067	6.72832
ENSG00000224260	100.9	35.0271	0.95373	6.46e-09	1.35e-07	RP1-272L16.1	chr1	-	209701800	209741018	863	lincRNA	-	79	100	125	35	31	40	5.55169	5.9422	7.57602	2.0388	1.8674	2.57991
ENSG00000035403	14888.3	7658.45	0.9501	1.89e-191	2.73e-188	VCL	chr10	+	75757872	75879918	5482	protein_coding	vinculin	13405	16168	14976	8289	7841	7173	148.298	151.243	142.889	76.0115	74.3563	72.8312
ENSG00000186871	194.881	84.5228	0.94814	9.87e-12	2.89e-10	ERCC6L	chrX	-	71424510	71458897	4341	protein_coding	excision_repair_cross-complementing_rodent_repair_deficiency_complementation_group_6-like	176	209	198	83	80	93	2.45885	2.46896	2.38571	0.96118	0.958044	1.19247
ENSG00000127564	401.703	188.813	0.94548	3.96e-16	1.83e-14	PKMYT1	chr16	-	3018025	3030540	2308	protein_coding	protein_kinase_membrane_associated_tyrosine/threonine_1	298	463	453	183	199	191	7.8305	10.2873	10.2661	3.98595	4.48232	4.60631
ENSG00000139364	538.764	261.913	0.9389	1.14e-20	7.54e-19	TMEM132B	chr12	+	125671382	126146917	10906	protein_coding	transmembrane_protein_132B	461	533	622	300	262	236	2.56356	2.50622	2.98309	1.38284	1.24888	1.20449
ENSG00000122966	376.886	179.572	0.9376	4.57e-17	2.32e-15	CIT	chr12	-	120123595	120315095	8708	protein_coding	citron_(rho-interacting_serine/threonine_kinase_21)	322	417	392	210	172	165	2.24257	2.4557	2.35456	1.21232	1.02682	1.05468
ENSG00000137310	285.73	132.887	0.93639	1.57e-14	6.34e-13	TCF19	chr6	+	31126319	31134936	3290	protein_coding	transcription_factor_19	256	291	308	131	148	125	4.71903	4.53581	4.89662	2.00167	2.33857	2.1148
ENSG00000174343	93.712	30.9822	0.93565	2.1e-08	4.09e-07	CHRNA9	chr4	+	40337346	40357234	2276	protein_coding	cholinergic_receptor_nicotinic_alpha_9_(neuronal)	107	79	90	31	31	32	2.85115	1.77997	2.06829	0.684709	0.708068	0.782588
ENSG00000156970	290.048	133.147	0.93482	2.68e-13	9.44e-12	BUB1B	chr15	+	40453224	40513337	3725	protein_coding	BUB1_mitotic_checkpoint_serine/threonine_kinase_B	213	338	326	133	134	137	3.46786	4.65317	4.57755	1.79491	1.8701	2.04715
ENSG00000117650	165.031	66.58	0.92959	1.46e-09	3.33e-08	NEK2	chr1	-	211836114	211848960	2131	protein_coding	NIMA-related_kinase_2	178	142	168	76	54	72	5.06577	3.41714	4.12352	1.79286	1.31733	1.88064
ENSG00000136688	82.1675	27.6169	0.92659	2.8e-08	5.36e-07	IL36G	chr2	+	113730780	113743242	1195	protein_coding	interleukin_36_gamma	73	85	88	26	33	25	3.70479	3.64762	3.85174	1.09376	1.43559	1.16447
ENSG00000126787	296.684	133.792	0.92381	7.02e-12	2.1e-10	DLGAP5	chr14	-	55614830	55658396	2973	protein_coding	discs_large_(Drosophila)_homolog-associated_protein_5	301	274	306	145	105	155	6.14017	4.72622	5.38355	2.45182	1.83603	2.90197
ENSG00000101447	343.998	159.098	0.92336	5.53e-13	1.84e-11	FAM83D	chr20	+	37554955	37581703	2429	protein_coding	family_with_sequence_similarity_83_member_D	300	363	368	182	118	182	7.49036	7.66368	7.92433	3.76669	2.52546	4.17061
ENSG00000170421	11581.2	6073.2	0.9223	8.36e-172	1.01e-168	KRT8	chr12	-	53290977	53343738	2862	protein_coding	keratin_8	10376	12684	11604	6386	6281	5800	219.872	227.271	212.07	112.17	114.089	112.801
ENSG00000175063	359.311	173.031	0.92033	4.48e-16	2.06e-14	UBE2C	chr20	+	44441215	44445596	1446	protein_coding	ubiquitin-conjugating_enzyme_E2C	330	396	348	175	171	179	13.8406	14.0438	12.5879	6.08396	6.14771	6.89034
ENSG00000051180	195.001	87.7116	0.91263	3.68e-11	1.02e-09	RAD51	chr15	+	40986972	41024354	2266	protein_coding	RAD51_homolog_(S._cerevisiae)	178	208	197	90	83	93	4.76397	4.70719	4.54724	1.99664	1.90416	2.28443
ENSG00000140564	7531.82	3979.81	0.90856	2.78e-131	2.11e-128	FURIN	chr15	+	91411822	91426688	4244	protein_coding	furin_(paired_basic_amino_acid_cleaving_enzyme)	6951	8029	7524	4208	4122	3774	99.3301	97.0162	92.729	49.8444	50.4915	49.4974
ENSG00000265415	75.8666	24.9142	0.90807	6.7e-08	1.19e-06	CTD-2510F5.4	chr17	-	57280038	57281190	321	antisense	-	68	76	83	31	23	22	12.8473	12.1413	13.5243	4.85482	3.72485	3.81481
ENSG00000140525	680.427	346.475	0.90768	2.31e-26	2.08e-24	FANCI	chr15	+	89787180	89860492	4743	protein_coding	Fanconi_anemia_complementation_group_I	612	729	695	354	364	335	7.82541	7.88193	7.66432	3.75203	3.98964	3.9314
ENSG00000072571	304.373	141.42	0.9069	5.41e-12	1.64e-10	HMMR	chr5	+	162887175	162918947	3101	protein_coding	hyaluronan-mediated_motility_receptor_(RHAMM)	240	328	349	132	123	172	4.69373	5.42413	5.88662	2.13988	2.062	3.08732
ENSG00000169679	411.668	202.475	0.90545	8.39e-17	4.11e-15	BUB1	chr2	-	111395275	111435691	3532	protein_coding	BUB1_mitotic_checkpoint_serine/threonine_kinase	385	432	412	210	188	216	6.61072	6.27222	6.10125	2.98892	2.76709	3.40399
ENSG00000243137	416.838	206.68	0.89941	3.71e-17	1.92e-15	PSG4	chr19	-	43696854	43711451	2294	protein_coding	pregnancy_specific_beta-1-glycoprotein_4	350	459	443	236	212	182	9.25302	10.2607	10.1007	5.17172	4.80428	4.41605
ENSG00000035499	199.84	89.5272	0.89652	2.74e-10	6.78e-09	DEPDC1B	chr5	-	59892739	59996017	2499	protein_coding	DEP_domain_containing_1B	195	199	201	74	101	96	4.73235	4.08362	4.20699	1.48861	2.10107	2.13826
ENSG00000013810	479.862	238.992	0.89293	9.31e-17	4.53e-15	TACC3	chr4	+	1723227	1746898	2781	protein_coding	transforming_acidic_coiled-coil_containing_protein_3	455	461	515	241	220	263	9.92246	8.50077	9.68608	4.35645	4.11251	5.26393
ENSG00000102384	202.181	87.6397	0.89287	2.02e-09	4.53e-08	CENPI	chrX	+	100353178	100418670	3262	protein_coding	centromere_protein_I	182	222	201	111	58	97	3.38373	3.49001	3.22295	1.71063	0.924335	1.65517
ENSG00000146670	486.091	240.024	0.88804	7.55e-15	3.11e-13	CDCA5	chr11	-	64833772	64851636	2587	protein_coding	cell_division_cycle_associated_5	426	466	564	239	208	279	9.9867	9.23735	11.4031	4.64427	4.17977	6.00293
ENSG00000146918	580.686	297.757	0.88578	1.13e-21	7.84e-20	NCAPG2	chr7	-	158424003	158497520	5253	protein_coding	non-SMC_condensin_II_complex_subunit_G2	536	620	579	298	307	299	6.18823	6.05261	5.76518	2.85184	3.0382	3.16825
ENSG00000178999	241.998	112.237	0.88367	1.09e-10	2.87e-09	AURKB	chr17	-	8108056	8113918	1249	protein_coding	aurora_kinase_B	229	257	236	108	95	136	11.1194	10.5519	9.88306	4.34688	3.95409	6.06083
ENSG00000171388	629.382	324.994	0.88285	1.29e-22	9.25e-21	APLN	chrX	-	128779240	128788933	3220	protein_coding	apelin	535	675	679	319	333	334	10.0764	10.7499	11.0295	4.98025	5.37618	5.77359
ENSG00000165388	63.3534	15.7483	0.88278	1.94e-07	3.2e-06	ZNF488	chr10	+	48355024	48373866	3561	protein_coding	zinc_finger_protein_488	49	64	78	12	9	26	0.834513	0.92165	1.14568	0.169405	0.131388	0.406403
ENSG00000128849	62.5726	18.4909	0.88219	2.16e-07	3.53e-06	CGNL1	chr15	+	57668165	57842925	7224	protein_coding	cingulin-like_1	52	65	71	14	23	19	0.43655	0.461417	0.51407	0.0974242	0.165514	0.146397
ENSG00000198901	479.597	240.838	0.88213	2.52e-16	1.19e-14	PRC1	chr15	-	91509270	91538859	4087	protein_coding	protein_regulator_of_cytokinesis_1	439	450	544	245	225	260	6.51431	5.64633	6.96204	3.01355	2.86196	3.54099
ENSG00000170312	576.684	291.482	0.87989	4.82e-17	2.43e-15	CDK1	chr10	+	62538089	62554610	1948	protein_coding	cyclin-dependent_kinase_1	534	545	643	318	251	315	16.625	14.3471	17.2649	8.20643	6.69839	9.00072
ENSG00000166471	2868.47	1542.57	0.87858	3.66e-81	1.35e-78	TMEM41B	chr11	-	9302201	9336327	3968	protein_coding	transmembrane_protein_41B	2530	3037	3025	1625	1553	1510	38.6685	39.2492	39.8745	20.5872	20.3463	21.1817
ENSG00000065328	273.536	132.647	0.87807	1.9e-12	6.09e-11	MCM10	chr10	+	13203554	13253104	4587	protein_coding	minichromosome_maintenance_complex_component_10	226	276	320	135	138	130	2.98805	3.08559	3.64891	1.47952	1.564	1.5775
ENSG00000137804	410.234	205.278	0.87575	3.44e-15	1.46e-13	NUSAP1	chr15	+	41624892	41673248	2409	protein_coding	nucleolar_and_spindle_associated_protein_1	392	413	418	237	181	206	9.86866	8.79167	9.07573	4.9457	3.90595	4.75977
ENSG00000123473	306.966	150.225	0.87504	6.9e-13	2.27e-11	STIL	chr1	-	47715811	47779819	5225	protein_coding	SCL/TAL1_interrupting_locus	261	300	360	171	141	145	3.02944	2.94437	3.60378	1.64523	1.40287	1.54468
ENSG00000165244	132.778	55.6558	0.87165	2.33e-08	4.53e-07	ZNF367	chr9	-	99148223	99180611	3646	protein_coding	zinc_finger_protein_367	131	126	138	66	44	59	2.17903	1.7722	1.97972	0.910005	0.627367	0.900722
ENSG00000133119	376.062	188.039	0.87144	3.27e-14	1.29e-12	RFC3	chr13	+	34392186	34540695	2402	protein_coding	replication_factor_C_(activator_1)_3_38kDa	318	403	408	169	191	209	8.02903	8.6038	8.88442	3.53696	4.13376	4.84316
ENSG00000166851	453.489	230.3	0.87024	5.35e-16	2.43e-14	PLK1	chr16	+	23688977	23701688	4135	protein_coding	polo-like_kinase_1	391	480	489	209	233	255	5.73469	5.95283	6.18551	2.5409	2.92931	3.43258
ENSG00000051341	245.582	117.736	0.86773	3.58e-11	9.99e-10	POLQ	chr3	-	121150278	121264853	8775	protein_coding	polymerase_(DNA_directed)_theta	229	230	274	122	109	126	1.58269	1.34412	1.63322	0.698923	0.645751	0.799243
ENSG00000131737	148.959	64.9912	0.86436	1.15e-08	2.35e-07	KRT34	chr17	-	39533902	39538655	1751	protein_coding	keratin_34	153	139	150	78	60	60	5.29925	4.07087	4.48071	2.23936	1.78136	1.90731
ENSG00000156398	127.605	54.5214	0.86092	3.04e-08	5.76e-07	SFXN2	chr10	+	104474295	104498952	2568	protein_coding	sideroflexin_2	113	122	147	51	53	61	2.66865	2.43626	2.99409	0.99837	1.07292	1.32218
ENSG00000141401	115.629	48.021	0.85833	6.44e-08	1.15e-06	IMPA2	chr18	+	11981024	12030876	1616	protein_coding	inositol(myo)-1(or_4)-monophosphatase_2	94	140	114	56	42	48	3.52773	4.44268	3.68982	1.74206	1.35112	1.65331
ENSG00000137812	370.837	187.932	0.85811	2.51e-14	9.92e-13	CASC5	chr15	+	40886218	40956540	9573	protein_coding	cancer_susceptibility_candidate_5	309	382	423	216	178	178	1.95758	2.04632	2.31118	1.13428	0.966624	1.03497
ENSG00000165480	215.222	102.72	0.85727	2.59e-10	6.43e-09	SKA3	chr13	-	21727734	21750741	2919	protein_coding	spindle_and_kinetochore_associated_complex_subunit_3	182	218	246	96	102	113	3.78134	3.82984	4.40801	1.65331	1.81657	2.15477
ENSG00000134057	1051.58	563.959	0.85633	7.88e-33	9.65e-31	CCNB1	chr5	+	68462837	68474072	2169	protein_coding	cyclin_B1	968	1078	1096	603	557	554	27.066	25.4869	26.4297	13.9757	13.35	14.2169
ENSG00000117115	46.1295	10.2677	0.85621	3.51e-07	5.52e-06	PADI2	chr1	-	17393256	17445948	4345	protein_coding	peptidyl_arginine_deiminase_type_II	47	48	42	11	7	13	0.65602	0.566513	0.505594	0.127268	0.0837517	0.166536
ENSG00000163687	28.6675	0.694661	0.85382	1.1e-08	2.24e-07	DNASE1L3	chr3	-	58177984	58200424	2099	protein_coding	deoxyribonuclease_I-like_3	25	38	23	0	0	2	0.722331	0.928387	0.573136	0	0	0.0530363
ENSG00000110799	49.7341	12.3998	0.85371	4.61e-07	7.13e-06	VWF	chr12	-	6058040	6233936	8838	protein_coding	von_Willebrand_factor	44	58	47	14	16	8	0.301931	0.336536	0.278154	0.0796325	0.0941134	0.0503839
ENSG00000143476	443.083	226.089	0.85359	2.44e-14	9.71e-13	DTL	chr1	+	212208919	212280742	4573	protein_coding	denticleless_E3_ubiquitin_protein_ligase_homolog_(Drosophila)	370	468	493	223	201	260	4.90692	5.24811	5.63881	2.45143	2.28497	3.16467
ENSG00000170465	574.566	299.861	0.85324	1.75e-18	9.82e-17	KRT6C	chr12	-	52862300	52867569	2289	protein_coding	keratin_6C	510	665	546	317	326	270	13.5124	14.8982	12.4764	6.96193	7.40384	6.56559
ENSG00000089356	3326.82	1819.3	0.85253	2.15e-67	6.74e-65	FXYD3	chr19	+	35606732	35615228	1467	protein_coding	FXYD_domain_containing_ion_transport_regulator_3	2869	3724	3386	1991	1792	1750	118.607	130.178	120.725	68.2272	63.5029	66.3993
ENSG00000109674	80.5051	29.6693	0.84935	3.61e-07	5.67e-06	NEIL3	chr4	+	178230990	178284097	2408	protein_coding	nei_endonuclease_VIII-like_3_(E._coli)	77	82	81	33	25	32	1.93929	1.74629	1.75942	0.688928	0.539721	0.739689
ENSG00000112984	273.774	129.992	0.84918	9.21e-10	2.15e-08	KIF20A	chr5	+	137514408	137523404	3201	protein_coding	kinesin_family_member_20A	246	270	303	142	93	158	4.66078	4.3255	4.95107	2.23007	1.51037	2.74743
ENSG00000163736	32.1311	2.31598	0.84357	4.7e-08	8.67e-07	PPBP	chr4	-	74852755	74853914	715	protein_coding	pro-platelet_basic_protein_(chemokine_(C-X-C_motif)_ligand_7)	40	25	29	3	1	3	3.39283	1.79305	2.12146	0.210927	0.0727075	0.233545
ENSG00000152253	94.8926	37.0651	0.84068	3.34e-07	5.29e-06	SPC25	chr2	-	169690642	169769881	1354	protein_coding	SPC25_NDC80_kinetochore_complex_component_homolog_(S._cerevisiae)	95	86	101	35	33	44	4.25514	3.25715	3.90162	1.29947	1.26701	1.8088
ENSG00000186185	245.345	117.632	0.83947	1.46e-09	3.33e-08	KIF18B	chr17	-	43002077	43025082	4217	protein_coding	kinesin_family_member_18B	205	261	271	114	94	147	2.94821	3.17391	3.3613	1.35899	1.1588	1.9403
ENSG00000167513	293.848	147.775	0.83754	1.44e-11	4.13e-10	CDT1	chr16	+	88869621	88875666	3240	protein_coding	chromatin_licensing_and_DNA_replication_factor_1	239	322	323	158	129	161	4.47365	5.09646	5.21434	2.45148	2.06981	2.7659
ENSG00000135476	230.297	113.599	0.8332	2.82e-10	6.97e-09	ESPL1	chr12	+	53662083	53687427	6662	protein_coding	extra_spindle_pole_bodies_homolog_1_(S._cerevisiae)	192	257	243	103	118	123	1.74785	1.97827	1.90785	0.777229	0.920795	1.02768
ENSG00000088325	1350.3	735.443	0.83034	3.25e-27	3.07e-25	TPX2	chr20	+	30327074	30389608	3605	protein_coding	TPX2_microtubule-associated_homolog_(Xenopus_laevis)	1222	1345	1471	737	684	807	20.5577	19.1326	21.3427	10.2773	9.86362	12.4602
ENSG00000143375	131.339	57.1179	0.83032	1.09e-07	1.88e-06	CGN	chr1	+	151482986	151511168	5091	protein_coding	cingulin	123	131	138	75	59	41	1.46525	1.31955	1.41781	0.740584	0.602468	0.448267
ENSG00000123485	273.974	139.44	0.82742	1.36e-11	3.9e-10	HJURP	chr2	-	234742062	234763212	3050	protein_coding	Holliday_junction_recognition_protein	229	293	301	137	142	144	4.55349	4.92636	5.16189	2.25807	2.42033	2.62796
ENSG00000134690	286.628	143.855	0.82531	1.2e-10	3.14e-09	CDCA8	chr1	+	38158090	38175391	2469	protein_coding	cell_division_cycle_associated_8	248	262	349	141	141	154	6.09171	5.44175	7.39344	2.87088	2.96882	3.4718
ENSG00000115594	425.461	224.678	0.82406	3.37e-15	1.43e-13	IL1R1	chr2	+	102681004	102796334	5143	protein_coding	interleukin_1_receptor_type_I	356	456	466	233	249	202	4.198	4.54681	4.73927	2.27749	2.51691	2.1862
ENSG00000166813	504.984	266.747	0.82347	6.58e-15	2.72e-13	KIF7	chr15	-	90152020	90198682	4551	protein_coding	kinesin_family_member_7	397	582	543	247	304	259	5.29045	6.55804	6.24072	2.72839	3.47258	3.16773
ENSG00000120899	1829.15	1014.38	0.8229	1.2e-43	2.2e-41	PTK2B	chr8	+	27168999	27316903	4715	protein_coding	protein_tyrosine_kinase_2_beta	1623	1928	1926	1153	1017	920	20.8759	20.9693	21.3657	12.2932	11.2131	10.8608
ENSG00000169607	355.728	185.969	0.82119	2.31e-13	8.26e-12	CKAP2L	chr2	-	113493930	113522254	4737	protein_coding	cytoskeleton_associated_protein_2-like	312	392	362	191	176	197	3.99448	4.24366	3.99712	2.02697	1.9315	2.31483
ENSG00000066279	288.407	145.602	0.81826	1.09e-10	2.88e-09	ASPM	chr1	-	197053258	197115824	10887	protein_coding	asp_(abnormal_spindle)_homolog_microcephaly_associated_(Drosophila)	297	304	255	158	148	137	1.65446	1.43194	1.22511	0.729567	0.706706	0.700435
ENSG00000157456	302.143	155.365	0.81804	1.13e-11	3.27e-10	CCNB2	chr15	+	59397277	59417244	1556	protein_coding	cyclin_B2	288	315	298	159	145	167	11.2251	10.3815	10.0173	5.13693	4.84444	5.97396
[truncated: 145 more rows]

## Sheet: vIRF2 downreg
Gene_ID	v2	GFP	log2FoldChange	pvalue	padj	GeneName	Chrom	Strand	Start	End	GeneLength	GeneType	GeneDescription	v2_A_readcount	v2_B_readcount	v2_C_readcount	GFP_A_readcount	GFP_B_readcount	GFP_C_readcount	v2_A_fpkm	v2_B_fpkm	v2_C_fpkm	GFP_A_fpkm	GFP_B_fpkm	GFP_C_fpkm
[truncated: 83 more rows]

[truncated: 5 more sheets: vIRF3 upreg, vIRF3 downreg, vIRF4 upreg, vIRF4 downreg, fpkm all genes  ]
