# Supplementary material for: Genome-Wide Transcriptional Roles of KSHV Viral Interferon Regulatory Factors in Oral Epithelial Cells
Source: Viruses. 2024 May 25;16(6):846. doi: 10.3390/v16060846 (PMC11209080; doi:10.3390/v16060846)
Supplement: Supplementary file 1 [file viruses-16-00846-s001.zip › Table S3.xlsx]

## Sheet: Notes
Table S3 (related to Fig. 4)
Individual sheets describe the entire dataset resulting from the Gene Ontology analysis (sheets with Biological Process or Cellular Component).
Each sheet contains the Gene Ontology analysis result for genes that were up- or downregulated by the individual vIRF compared to GFP , as described in Figure 4.

## Sheet: v1 up BP
Gene Ontology Biological Process Term	Count	Bonferroni	Benjamini	FDR	PValue	Genes
GO:0031424~keratinization	21	1.15831e-05	1.10485e-05	1.09645e-05	2.93616e-09	KRT80, KRT3, KRT7, KRT5, LCE1E, KRT75, LCE1F, PPL, LCE3E, TGM1, LCE3D, LCE3A, KRT17, KRT16, SFN, KRT6C, SPRR1A, IVL, SPRR1B, KRT6B, KRT6A
GO:0045109~intermediate filament organization	18	2.20968e-05	1.10485e-05	1.09645e-05	5.60128e-09	DSP, KRT80, KRT3, KRT7, KRT5, KLHL24, KRT75, KRT9, KRT19, BFSP1, KRT17, KRT16, KRT14, EPPK1, KRT6C, INA, KRT6B, KRT6A
GO:0001525~angiogenesis	33	0.000628276	0.000209491	0.000207898	1.59309e-07	COL18A1, ECM1, NRP2, SH2D2A, SERPINE1, NRXN3, RORA, FGF1, PTGS2, FGF9, CYP1B1, HMOX1, APOD, SLC12A6, EPHB3, CCDC134, JUN, EDN2, ANGPT1, ANXA2, EGF, UNC5B, COL22A1, C1GALT1, WNT7A, YWHAZ, ARHGAP24, FAP, ID1, CSPG4, ITGA5, PLCD3, MFGE8
GO:0030198~extracellular matrix organization	26	0.00582657	0.0014609	0.00144979	1.48127e-06	COL18A1, APP, COL13A1, OLFML2A, FBLN2, ADAMTS14, ADAMTSL4, ADAMTS17, ITGB6, COL22A1, ITGA1, SPINK5, SERPINB5, MMP10, COL1A1, COL2A1, ELF3, COL4A1, CRISPLD2, COL4A4, COL7A1, SMOC1, COL5A2, ITGA6, ITGA5, MATN2
GO:0016477~cell migration	32	0.0125967	0.00253534	0.00251606	3.21336e-06	DOCK5, RNH1, LAMA3, NTN4, PIK3CD, LAMC1, RND2, LIMD1, PPP1R9B, PIK3C2B, GPC1, BDKRB1, IGFBP6, ITGB6, EPHB3, LAMB3, JUP, LAMB2, NDE1, NFATC2, RHOD, VAV1, TIAM1, SH3D21, AXL, CDH11, TYRO3, CORO6, ELMO1, CD248, PHLDB2, FGFR1
GO:0010628~positive regulation of gene expression	48	0.0168637	0.00283457	0.00281302	4.31113e-06	RET, APP, PTGFR, CSF2, PDGFB, PIK3CD, FGF1, FGF2, ROBO1, EPB41L4B, FGF9, ERBB3, LAMP3, RPS6KA2, E2F1, AGR2, CTSH, NTSR1, OSR2, IL33, NTRK2, WNT10A, MAP2K1, GSN, SMAD3, ANGPT1, EGF, VDR, NFATC2, WNT7A, MSN, MITF, NGF, KLF4, BMP6, LGALS9B, BMP4, OCLN, RGCC, CDK6, MAF, ID1, RARA, PKP1, PKP3, EZR, TLR3, PPARD
GO:0007165~signal transduction	94	0.0261266	0.00378199	0.00375323	6.71075e-06	RET, SH3GL3, IL1RN, ECM1, CLIC3, DIRAS1, LRRK2, RAPH1, PIK3CD, SECTM1, VLDLR, OLFML2A, FGF1, RND2, FGF2, NRGN, ENDOU, ALCAM, RGS3, FGF9, RASSF3, YWHAQ, OPHN1, IMPA2, RASSF5, RPS6KA2, KIF13B, TCP11L2, MAP3K6, GPR39, MAP2K1, FGFBP1, RIPK3, IGFBP5, METRN, PDE4C, ANXA5, PLAUR, ANK1, RHOD, YWHAZ, MOB3B, GEM, DUSP22, APBB1IP, MRAS, GPRC5A, TYRO3, RARA, PKP1, ERG, NBL1, OPTN, TLR3, TRIM55, TNFRSF21, PTG…
GO:0007411~axon guidance	25	0.0299977	0.00380709	0.00377813	7.72033e-06	RET, CSF1R, NRP2, LAMA3, SEMA3B, NRXN3, NEXN, CRMP1, SEMA3F, LAMC1, KALRN, GLI3, OPHN1, KIF5C, BOC, SCN1B, EPHB3, PLEKHG4, LAMB2, UNC5B, SEMA4B, SEMA6D, VSTM2L, ETV1, NFASC
GO:0014912~negative regulation of smooth muscle cell migration	7	0.0411191	0.00466536	0.00462988	1.06434e-05	IGFBP5, LRP1, SEMA6D, IGFBP3, SERPINE1, TRIB1, PPARD
GO:0042060~wound healing	16	0.11461	0.0111556	0.0110708	3.08554e-05	DSP, SCARB1, SMAD3, FGF1, FGF2, POU2F3, PPL, GLI3, COL1A1, EPB41L4B, LOX, ERBB3, EPPK1, ITGB6, KRT6A, PPARD
GO:0030199~collagen fibril organization	14	0.115483	0.0111556	0.0110708	3.11057e-05	COL18A1, ANXA2, COL13A1, LOXL2, COL1A1, ADAMTS14, COL2A1, LOX, COL4A1, P4HA2, COL5A2, CYP1B1, TLL2, TLL1
GO:0007264~small GTPase mediated signal transduction	17	0.395609	0.0419585	0.0416395	0.000127631	DOCK5, DOCK9, RRAD, DOCK8, RND2, RHOD, VAV1, RHOBTB2, TIAM1, DOCK11, YWHAQ, HMOX1, PLCE1, CHP1, RAPGEF5, RALGDS, RALGPS2
GO:0043524~negative regulation of neuron apoptotic process	20	0.421303	0.0420722	0.0417523	0.000138641	NTRK2, JUN, ANGPT1, PCDHGC5, UNC5B, PCDHGC4, PCDHGC3, VSTM2L, PLA2G3, NGF, OXR1, HIPK2, SLC25A27, PINK1, ERBB3, AXL, CLCF1, TYRO3, HMOX1, CPEB2
GO:0007155~cell adhesion	46	0.466857	0.0449225	0.0445809	0.000159421	DDR1, COL18A1, APP, NRP2, LAMA3, NEXN, LAMC1, HAPLN3, ROBO1, LOXL2, ALCAM, CYP1B1, SLAMF7, ITGB6, PCDH1, SCN1B, LAMB3, JUP, PCDH9, LAMB2, PCDHGC5, PCDHGC4, ITGA1, PCDHGC3, ATP1B1, COL1A1, PCDHGA11, NFASC, FAP, CLDN14, COL7A1, CDHR1, CDH11, LY6D, TYRO3, AMTN, PKP1, CD9, APBA1, ITGA6, TLN2, IGSF9B, ITGA5, MFGE8, CDH16, DSC2
GO:0030335~positive regulation of cell migration	27	0.529482	0.047012	0.0466545	0.00019109	RET, GRB7, CSF1R, CSF2, SEMA3B, PDGFB, PIK3CD, SEMA3F, FGF1, SYNE2, PREX1, CCL5, MGAT5, CTSH, SPAG9, SMAD3, EGF, SEMA4B, SEMA6D, SSH2, RHOD, ADRA2A, COL1A1, TIAM1, F2RL1, ITGA6, ITGA5
GO:0098609~cell-cell adhesion	22	0.537316	0.047012	0.0466545	0.000195345	DSP, ANXA2, JUP, COL13A1, LAMA3, ITGA1, CELSR2, NFASC, DLG1, EPCAM, CDHR1, BOC, CDH11, DSG1, PKP1, ITGA6, DSG3, TLN2, FAT4, PKP3, ITGA5, DSC2
GO:0014068~positive regulation of phosphatidylinositol 3-kinase signaling	13	0.55035	0.047012	0.0466545	0.000202587	NTRK2, NCF1, ANGPT1, UNC5B, EGF, PDGFB, PRR5L, FGF2, ERBB3, CCL5, F2RL1, FGFR1, PPARD
GO:0008285~negative regulation of cell proliferation	39	0.643116	0.0545294	0.0541147	0.000261143	DDR1, KANK2, COL18A1, CSF1R, APP, PTGS2, FGF2, NDRG1, GLI3, RASSF3, CLMN, RASSF5, RPS6KA2, CYP1B1, QSOX1, IGFBP6, ZBTB7C, JUN, MAP2K1, FGFBP1, KLF13, SMAD3, VDR, IGFBP3, FBXO2, ITGA1, NGF, KLF4, MYO16, BMP4, RGCC, CDK6, GJB6, ABI1, PMP22, RARA, CD9, FRK, PTGES
GO:0007275~multicellular organism development	18	0.645198	0.0545294	0.0541147	0.000262626	DDR1, RET, NTRK2, CSF1R, VDR, SPINK5, KREMEN1, FSTL1, FSTL4, FSTL3, ERBB3, AXL, CDH11, TYRO3, PIM1, ANGPTL2, ZNF267, FGFR1
GO:0007156~homophilic cell adhesion via plasma membrane adhesion molecules	20	0.721791	0.0576924	0.0572537	0.000324252	RET, PCDH9, CLSTN2, PCDHGC5, PCDHGC4, PCDHGC3, NEXN, VSTM2L, CELSR2, ROBO1, PCDHGA11, CDHR1, CDH11, DSG1, DSG3, ME2, FAT4, PCDH1, CDH16, DSC2
GO:0007568~aging	18	0.734215	0.0576924	0.0572537	0.000335829	JUND, IGFBP5, GPX4, AMFR, DNMT3A, FOXO3, PTGS2, KMO, FGF2, PPP1R9B, LOXL2, GJB2, KRT16, GJB6, KRT14, MBP, APOD, PITX3
GO:0001501~skeletal system development	17	0.74504	0.0576924	0.0572537	0.000346366	COL18A1, COL13A1, VDR, HEXB, HAPLN3, ETS2, PHEX, BMP6, COL1A1, COL2A1, EVC, COL5A2, CDH11, ALPL, TLL1, FGFR1, FBN1
GO:0071456~cellular response to hypoxia	17	0.74504	0.0576924	0.0572537	0.000346366	BNIP3L, EGLN3, DNMT3A, STC1, RORA, FOXO3, PTGS2, AQP3, NDRG1, HIPK2, PINK1, RGCC, E2F1, HMOX1, SLC29A1, CPEB2, PPARD
GO:0050679~positive regulation of epithelial cell proliferation	12	0.749641	0.0576924	0.0572537	0.00035098	BMP4, OSR2, SPINK1, FGF9, ST8SIA1, HYAL1, ID1, HTRA1, LAMC1, FGF1, FGF2, BMP6
GO:0007399~nervous system development	36	0.825926	0.0666441	0.0661373	0.000443064	APP, PRPS1, BEX1, CRMP1, PTN, VLDLR, FGF2, KALRN, ROBO1, NRGN, RAP1A, ATXN1, ERBB3, OPHN1, BOC, PCDH1, GPM6B, NTRK2, CAMK1D, PCDHGC5, ST8SIA2, SEMA4B, SEMA6D, PCDHGC3, SDCBP2, PCDHGA11, NRG4, AXL, TYRO3, APBA1, EVL, IGSF9B, RAPGEF5, NBL1, SIM2, CBLN1
GO:0008544~epidermis development	13	0.83315	0.0666441	0.0661373	0.000453804	DSP, CRABP2, LAMB3, LAMA3, KRT5, GRHL1, POU2F3, KRT9, COL7A1, GJB5, KRT14, SPRR1A, SPRR1B
GO:0050772~positive regulation of axonogenesis	8	0.834668	0.0666441	0.0661373	0.000456119	TIAM1, NTRK2, MAP2K1, METRN, DIXDC1, TRAK1, PLXNA4, ROBO1
GO:0006468~protein phosphorylation	37	0.854321	0.0667552	0.0662475	0.000488182	BLK, RET, APP, CSF2, AMHR2, LRRK2, PDGFB, PRKAG2, PIK3CD, KALRN, STK38, PIM1, MAP3K6, FNIP2, PDK2, EPHB3, MAP3K2, CDK18, MAP2K1, IGFBP3, YWHAZ, HIPK2, CDC25B, MAPK10, SNRK, WEE1, PINK1, TEC, CDK6, LCK, RARA, NEK10, ERG, SGK1, FRK, FGFR1
GO:0043588~skin development	9	0.855774	0.0667552	0.0662475	0.000490722	DSP, COL1A1, WNT10A, JUP, CDH11, PTCH2, COL5A2, ITGB6, KRT9
GO:0030855~epithelial cell differentiation	14	0.903108	0.0777823	0.0771908	0.000591501	CPT1A, DLX3, KRT3, SPINK5, KRT9, SLC9A2, SULT1B1, KRT19, UPK1B, KRT17, ELF3, COL4A1, KRT16, KRT14
GO:0030501~positive regulation of bone mineralization	9	0.931851	0.0859554	0.0853018	0.000680644	BMP4, OSR2, SMAD3, SLC20A2, VDR, PTN, GPM6B, BMP6, WNT4
GO:0051897~positive regulation of protein kinase B signaling	20	0.93617	0.0859554	0.0853018	0.00069723	DDR1, RET, NTRK2, CSF1R, APP, IGFBP5, NCF1, ANGPT1, UNC5B, EGF, PDGFB, PIK3CD, FGF2, H19, PINK1, ERBB3, AXL, CCL5, F2RL1, FGFR1
GO:0043410~positive regulation of MAPK cascade	19	0.951147	0.0877736	0.0871061	0.000764966	SPAG9, RET, NTRK2, APP, MAP2K1, EGF, IGFBP3, ITGA1, PDGFB, FGF2, ADRA2A, BMP4, AKAP13, PLCE1, CSPG4, IGFBP6, IL6R, AVPI1, FGFR1
GO:0030216~keratinocyte differentiation	11	0.95373	0.0877736	0.0871061	0.000778726	FLG, DSP, TGM1, MAP2K1, MAFB, KRT16, KRT14, POU2F3, SPRR1A, IVL, SPRR1B
GO:0006493~protein O-linked glycosylation	11	0.95373	0.0877736	0.0871061	0.000778726	GALNT14, GALNT5, GALNT13, B3GNT8, GALNT2, B3GNT5, B3GALT4, TET1, B3GALT5, TRAK1, A4GALT
GO:0035556~intracellular signal transduction	37	0.981099	0.110181	0.109343	0.00100546	BLK, LRRK2, NLRC5, ADCY4, PRKAG2, HSPB1, KALRN, PREX2, AKAP13, PREX1, RASSF3, RASSF5, RPS6KA2, STK38, HMOX1, PAG1, UNC13B, MAP3K2, IGFBP5, ACOT11, SDCBP2, VAV1, MAPK10, SNRK, PINK1, SH3BP5L, TEC, LCK, ASB9, ARHGEF3, PLEKHM1, ARHGEF4, CSPG4, PLCD3, SGK1, CAPS
GO:0030224~monocyte differentiation	6	0.992775	0.133167	0.132154	0.00124897	BMP4, CSF1R, JUN, CSF2, PIR, IL31RA
GO:0001516~prostaglandin biosynthetic process	6	0.998224	0.16654	0.165273	0.00160418	EDN2, TBXAS1, PLA2G4A, PTGS2, PTGES, PTGS1
GO:0045104~intermediate filament cytoskeleton organization	6	0.999668	0.205173	0.203613	0.00202832	DSP, KRT3, KRT16, EPPK1, KRT6C, PPL
GO:0043406~positive regulation of MAP kinase activity	11	0.999887	0.227038	0.225311	0.00230203	AKAP13, APP, EGF, LRRK2, PDGFB, NEK10, FGF1, FGF2, ADRA2A, FGFR1, ROBO1
GO:0043065~positive regulation of apoptotic process	28	0.999977	0.260296	0.258317	0.00270524	APP, TNFAIP8, HTRA1, FOXO3, PTGS2, CASP7, ADAMTSL4, RPS6KA2, E2F1, CYP1B1, HMOX1, BMF, CTSD, CTNNBL1, NTSR1, PHLDA3, UNC13B, BNIP3L, JUN, CAMK1D, IGFBP3, VAV1, BMP4, BIN1, KCNMA1, EEF1A2, ITGA6, TLR3
GO:0007417~central nervous system development	16	0.999983	0.261224	0.259237	0.00278109	SH3GL3, APP, GSN, SPINK5, SLC2A1, CAPG, HAPLN3, KALRN, NPAS2, COL2A1, RNF103, BTD, PAX8, B3GNT5, MBP, NPTX1
GO:0010595~positive regulation of endothelial cell migration	10	0.999998	0.291236	0.289021	0.00329534	BMP4, SCARB1, NRP2, ANGPT1, EGF, WNT7A, PIK3CD, FGF1, FGF2, SASH1
GO:0051056~regulation of small GTPase mediated signal transduction	14	0.999998	0.291236	0.289021	0.00336321	PLEKHG3, PLEKHG4, DOCK8, MYO9B, RHOD, KALRN, VAV1, PREX2, TIAM1, PREX1, AKAP13, ARHGEF3, ARHGEF4, ARHGEF1
GO:0008360~regulation of cell shape	16	0.999998	0.291236	0.289021	0.00337095	CSF1R, HEXB, PALM3, C15ORF62, MSN, LIMD1, RND2, RHOD, RHOBTB2, EPS8, DLG1, PALMD, CDC42EP4, MYH14, EZR, PLXNA4
GO:0002062~chondrocyte differentiation	9	0.999999	0.291236	0.289021	0.0033959	BMP4, OSR2, SLC26A2, COL2A1, FGF9, WNT7A, LTBP3, SLC39A14, GLI3
GO:0007169~transmembrane receptor protein tyrosine kinase signaling pathway	15	0.999999	0.294962	0.292719	0.00351412	BLK, DDR1, RET, NTRK2, CSF1R, IL31RA, NGF, ERBB3, AXL, LCK, ABI1, TYRO3, FRK, EPHB3, FGFR1
GO:0032722~positive regulation of chemokine production	8	1	0.304454	0.302139	0.00370438	IL33, IL1RL1, CSF1R, APP, F2RL1, HMOX1, IL6R, TLR3
GO:0070268~cornification	6	1	0.305035	0.302715	0.00378877	KRT8, KRT7, KRT5, KRT6C, KRT6B, KRT6A
GO:0030324~lung development	11	1	0.316523	0.314116	0.0040117	FGF9, LOX, CRISPLD2, HEG1, WNT7B, FGF1, FGF2, SIM2, YWHAZ, GLI3, PHEX
GO:0018108~peptidyl-tyrosine phosphorylation	9	1	0.327658	0.325167	0.00423589	BLK, CSF1R, TEC, LCK, EGF, ABI1, PDGFB, FGFR1
GO:0030154~cell differentiation	49	1	0.341683	0.339085	0.00451728	THRB, LRRK2, FGF1, FGF2, ETS2, FCRLA, FGF9, PEG10, KRT6A, OSR2, SEMA6D, SPINK5, ETV1, ELF1, PAX8, ELF3, LCK, RARA, ERG, INA, PPARD, BLK, BEX1, DLX3, COL13A1, DLX4, SH2D2A, FSTL1, FSTL4, FSTL3, FOXS1, TCFL5, NTRK2, SMAD3, ANGPT1, VDR, SEMA4B, NDE1, WNT7B, NR1D1, SSH2, ARHGAP24, SMOC1, ID1, PMP22, TLL2, TLL1, SIM2, FRK
GO:0071320~cellular response to cAMP	9	1	0.341683	0.339085	0.00471162	APP, RAP1A, IGFBP5, INPP5K, CYP1B1, STC1, AHR, EZR, SLC26A6
GO:0007266~Rho protein signal transduction	9	1	0.341683	0.339085	0.00471162	EPS8, CDC42EP4, C15ORF62, ARHGEF3, EPS8L1, ARHGEF1, MYO9B, RHOD, ADRA2A
GO:0001933~negative regulation of protein phosphorylation	11	1	0.341683	0.339085	0.00476364	SPAG9, WWTR1, OCLN, ANGPT1, LRRK2, IGFBP3, INPP5K, CHP1, BDKRB1, PRR5L, PTPN13
GO:0046697~decidualization	6	1	0.380359	0.377466	0.00544397	GJB2, VDR, STC1, PTN, PTGS2, PPARD
GO:0006887~exocytosis	13	1	0.380359	0.377466	0.00560883	UNC13B, CADPS2, LGI3, CADPS, MICAL3, SYT8, ANK1, STX11, RIMS3, RAB25, CCL5, STX1A, LLGL2
GO:0042127~regulation of cell proliferation	17	1	0.380359	0.377466	0.00566819	CSF1R, JUN, EGLN3, JUND, JUP, PLA2G4A, MITF, NDRG1, PPP1R9B, PTGS1, DUSP22, SQLE, ERBB3, PLCD3, SGK1, IER5, TCFL5
GO:0042220~response to cocaine	7	1	0.380359	0.377466	0.00573338	RGS4, TIAM1, HDAC5, OXTR, ST8SIA2, DNMT3A, PITX3
GO:0045785~positive regulation of cell adhesion	9	1	0.380359	0.377466	0.00578492	APBB1IP, EPB41L4B, ANGPT1, LAMB2, HYAL1, CCL5, LAMC1, NID1, RHOD
GO:0045730~respiratory burst	5	1	0.391291	0.388315	0.00605038	NCF1, NCF2, NCF4, NCF1B, CD55
GO:1902894~negative regulation of pri-miRNA transcription from RNA polymerase II promoter	6	1	0.409656	0.406541	0.00643819	BMP4, APP, SMAD3, PDGFB, RARA, PPARD
GO:0061045~negative regulation of wound healing	5	1	0.470024	0.46645	0.00750609	SMAD3, SERPINE1, EPPK1, FGF2, WNT4
GO:0045766~positive regulation of angiogenesis	16	1	0.49627	0.492496	0.00805101	ECM1, JUP, SERPINE1, PIK3CD, HSPB1, FGF1, FGF2, HIPK2, STIM1, HYAL1, AGO2, CTSH, CYP1B1, HMOX1, SASH1, TLR3
GO:0045666~positive regulation of neuron differentiation	11	1	0.503659	0.499829	0.00829856	SPAG9, BMP4, SH3GL3, APP, DUOXA1, RARA, KCTD11, NGF, NBL1, BMP6, FGFR1
GO:0008284~positive regulation of cell proliferation	38	1	0.503896	0.500064	0.0084302	CSF1R, PTGFR, VIPR1, CSF2, PDGFB, PTN, FGF1, HAPLN3, FGF2, SLC25A27, FGF9, ERBB3, RAB25, EPCAM, CTSH, IL6R, KRT6A, OSR2, WWTR1, NTRK2, EDN2, TSC22D1, ST8SIA1, EGF, IL31RA, TET1, PRLR, BMP6, ADRA2A, HIPK2, CDC25B, BMP4, TIAM1, DLG1, CLCF1, RARA, CD248, FGFR1
GO:0060272~embryonic skeletal joint morphogenesis	4	1	0.505298	0.501456	0.00858175	BMP4, OSR2, COL2A1, HYAL1
GO:0018149~peptide cross-linking	6	1	0.510268	0.506387	0.00879549	FLG, DSP, TGM1, SPRR1A, IVL, SPRR1B
GO:0016126~sterol biosynthetic process	5	1	0.524551	0.520562	0.00917465	SQLE, INSIG1, FAXDC2, SC5D, PRKAG2
GO:0016266~O-glycan processing	7	1	0.533853	0.529794	0.00952905	GALNT14, GALNT5, GALNT13, B3GNT8, GALNT2, B3GNT5, C1GALT1
GO:0006869~lipid transport	11	1	0.533853	0.529794	0.00960801	SCARB1, GM2A, VPS13C, SPNS2, APOD, VLDLR, APOL1, ABCA13, APOL3, ABCG2, GULP1
GO:0035023~regulation of Rho protein signal transduction	6	1	0.555685	0.551459	0.0101721	KANK2, EPS8, AKAP13, OPHN1, EPS8L1, MYO9B
GO:0007015~actin filament organization	15	1	0.555685	0.551459	0.0102839	GSN, MYO7A, RND2, RHOD, SHROOM4, PPP1R9B, RHOBTB2, MYO1E, SAMD14, DLG1, SH3D21, MYO5B, CORO6, ELMO1, EVL
GO:0043491~protein kinase B signaling	10	1	0.555685	0.551459	0.0104235	DLG1, ERBB3, LOX, AXL, CCL5, TYRO3, PIK3CD, FGF2, MYO16, PIK3C2B
GO:0051402~neuron apoptotic process	10	1	0.577215	0.572825	0.0112558	APP, CASP7, ERBB3, ANGPT1, AXL, TYRO3, NGF, OXR1, TNFRSF21, HIPK2
GO:0098911~regulation of ventricular cardiac muscle cell action potential	4	1	0.577215	0.572825	0.0114096	DSP, DLG1, JUP, DSC2
GO:1905686~positive regulation of plasma membrane repair	3	1	0.577215	0.572825	0.0114126	CASP7, AHNAK, ANXA2
GO:0051599~response to hydrostatic pressure	3	1	0.577215	0.572825	0.0114126	COL18A1, KRT8, ATP2B4
GO:0043547~positive regulation of GTPase activity	17	1	0.602612	0.598029	0.0120675	DOCK9, DOCK8, VAV1, RGS4, PREX2, DOCK11, PREX1, RAP1A, BIN1, CCL5, SGSM3, F2RL1, ITGA6, RAPGEF5, RALGDS, WNT4, RALGPS2
GO:0001649~osteoblast differentiation	13	1	0.629168	0.624384	0.0127588	WWTR1, IGFBP5, IGFBP3, FGF2, BMP6, GLI3, BMP4, COL1A1, FGF9, LOX, TP53INP2, ALPL, LGR4
GO:0030225~macrophage differentiation	6	1	0.634899	0.63007	0.0133535	BMP4, IL33, IL1RL1, CSF1R, CSF2, IL31RA
GO:0001958~endochondral ossification	6	1	0.634899	0.63007	0.0133535	BMP4, COL1A1, COL2A1, COL13A1, ALPL, BMP6
GO:0001658~branching involved in ureteric bud morphogenesis	7	1	0.634899	0.63007	0.0133578	BMP4, DLG1, PAX8, FAT4, FGF2, GLI3, WNT4
GO:0009410~response to xenobiotic stimulus	22	1	0.656375	0.651383	0.0140603	RET, COL18A1, HDAC5, JUN, OXTR, CPT1A, PARP4, DNMT3A, NFATC2, SLC6A11, AHR, FOXO3, ENO2, PTGS2, ADD3, ACACB, NPAS2, COL1A1, PNP, LOX, LCK, HMOX1
GO:0032922~circadian regulation of gene expression	9	1	0.656375	0.651383	0.0141424	KDM2A, PER3, ID1, USP2, RORA, AHR, NR1D1, LGR4, NPAS2
GO:0051926~negative regulation of calcium ion transport	4	1	0.667062	0.661989	0.0147109	INPP5K, STC1, PTGS2, ADRA2A
GO:0070831~basement membrane assembly	4	1	0.667062	0.661989	0.0147109	LAMB3, LAMB2, NTN4, LAMC1
GO:0007565~female pregnancy	10	1	0.670088	0.664992	0.0150888	THBD, ENDOU, OXTR, IGFBP5, PAPPA, SLC2A1, RARA, ITGA5, EPN1, ADRA2A
GO:0048662~negative regulation of smooth muscle cell proliferation	6	1	0.670088	0.664992	0.0151701	IGFBP5, IGFBP3, HMOX1, APOD, TRIB1, PPARD
GO:0033674~positive regulation of kinase activity	9	1	0.670088	0.664992	0.0153033	RET, DDR1, NTRK2, CSF1R, ERBB3, AXL, TYRO3, EPHB3, FGFR1
GO:0032355~response to estradiol	11	1	0.670088	0.664992	0.015457	COL1A1, PTGFR, GJB2, OXTR, GPX4, DNMT3A, RARA, WNT7A, CYP1B1, ENO2, PTGS2
GO:0007612~learning	8	1	0.696073	0.69078	0.0162329	NTRK2, APP, ATXN1, NRXN3, PTN, PTGS2, NTSR1, PPP1R9B
GO:0060070~canonical Wnt signaling pathway	11	1	0.698678	0.693365	0.0164707	WNT10A, JUP, FGF9, WNT7B, LRRK2, DIXDC1, WNT7A, KLF4, NID1, FGF2, WNT4
GO:0072659~protein localization to plasma membrane	15	1	0.710013	0.704614	0.0170548	JUP, ZDHHC7, TTC7A, ATP1B1, EFR3B, ANK1, NFASC, DLG1, HECTD1, RAP1A, FRMD8, TSPAN5, INPP5K, PKP3, EZR
GO:0036211~protein modification process	10	1	0.710013	0.704614	0.0173302	TGM1, PARP4, RIPK3, LOX, ST8SIA2, FBXO2, STK38, RABGGTA, PHEX, LOXL2
GO:0048015~phosphatidylinositol-mediated signaling	7	1	0.710013	0.704614	0.0181494	CSF1R, PLCE1, PIK3CD, PLCD3, EZR, FGFR1, PIK3C2B
GO:0045921~positive regulation of exocytosis	5	1	0.710013	0.704614	0.0181854	CADPS2, ANXA2, CADPS, RAB9A, EXPH5
GO:1905278~positive regulation of epithelial tube formation	3	1	0.710013	0.704614	0.0184562	EGF, PIK3CD, FGF2
GO:0060708~spongiotrophoblast differentiation	3	1	0.710013	0.704614	0.0184562	HECTD1, GJB5, ASCL2
GO:0043922~negative regulation by host of viral transcription	4	1	0.710013	0.704614	0.0184947	JUN, CCL5, INPP5K, POU2F3
GO:0045010~actin nucleation	4	1	0.710013	0.704614	0.0184947	GSN, SPIRE1, EVL, FMN1
GO:0099558~maintenance of synapse structure	4	1	0.710013	0.704614	0.0184947	SORT1, CBLN3, PLXNA4, CBLN1
GO:0007613~memory	10	1	0.710013	0.704614	0.0185377	APP, OXTR, ATXN1, FOXO6, ITPR3, PTN, VLDLR, ITGA5, NGF, PTGS2
GO:0045944~positive regulation of transcription from RNA polymerase II promoter	72	1	0.717625	0.712167	0.0192258	APP, THRB, HEXB, PSIP1, RORA, AHR, FGF1, FGF2, GLI3, ETS2, ZMIZ1, IER5, PITX3, LMO1, OSR2, KLF12, KLF13, ANXA2, RFX2, TET1, LMO7, MITF, ETV1, ELF1, MAF, PAX8, ELF3, PAX9, RARA, ITGA6, ERG, MAML3, TLR3, PPARD, HDAC5, BEX1, DLX3, NLRC5, FOXO3, ASCL2, NPAS2, FSTL3, STOX2, EPCAM, E2F1, ZNF267, ZBTB7C, WWTR1, IL33, JUN, JUND, SMAD3, JUP, AUTS2, PCGF5, VDR, NFATC2, WNT7A, NR1D1, GRHL1, KLF4, POU2F3, BM…
GO:0050808~synapse organization	8	1	0.717625	0.712167	0.0192292	APP, NFASC, PCDHGC5, PCDHGC4, WNT7B, PCDHGC3, PPFIA4, CBLN1
GO:0042476~odontogenesis	6	1	0.717625	0.712167	0.0192822	BMP4, OSR2, WNT10A, PAX9, AQP3, PHEX
GO:0045669~positive regulation of osteoblast differentiation	9	1	0.761043	0.755256	0.0206417	BMP4, WWTR1, JUND, WNT7B, IL6R, FGF2, GLI3, BMP6, WNT4
GO:0035025~positive regulation of Rho protein signal transduction	6	1	0.771271	0.765406	0.0215874	AKAP13, LPAR6, GPR35, ARHGEF3, F2RL1, ROBO1
GO:0007507~heart development	18	1	0.771271	0.765406	0.0222667	MAP2K1, OXTR, HEG1, HSPB7, PDGFB, PRICKLE4, GLI3, AKAP13, CASP7, PDLIM2, LOX, ERBB3, RPS6KA2, RBM20, PLCE1, PDLIM4, FBN1, PPARD
GO:0030195~negative regulation of blood coagulation	4	1	0.771271	0.765406	0.0227659	THBD, PROC, SERPINE1, TFPI
GO:0050892~intestinal absorption	4	1	0.771271	0.765406	0.0227659	SCARB1, VDR, SLC26A6, ADRA2A
GO:0060425~lung morphogenesis	4	1	0.771271	0.765406	0.0227659	BMP4, WNT7B, STK40, HIPK2
GO:0002690~positive regulation of leukocyte chemotaxis	4	1	0.771271	0.765406	0.0227659	EDN2, F2RL1, PTN, IL6R
GO:0089718~amino acid import across plasma membrane	4	1	0.771271	0.765406	0.0227659	SLC22A4, SLC7A8, SLC16A2, SLC7A1
GO:0042633~hair cycle	4	1	0.771271	0.765406	0.0227659	KRT16, PTCH2, KRT14, PTGS2
GO:0034383~low-density lipoprotein particle clearance	4	1	0.771271	0.765406	0.0227659	SCARB1, DGAT2, HMOX1, LDLRAP1
GO:0007204~positive regulation of cytosolic calcium ion concentration	14	1	0.771271	0.765406	0.0228742	PTGFR, APP, OXTR, SPINK1, EDN2, TRPC6, GPR35, CHRNA9, ITPR3, CXCR1, F2RL1, BDKRB1, PLCE1, CD55
GO:0001938~positive regulation of endothelial cell proliferation	9	1	0.782787	0.776835	0.0237548	BMP4, ECM1, NRP2, JUN, EGF, PDGFB, PIK3CD, FGF2, BMP6
GO:0071260~cellular response to mechanical stimulus	9	1	0.782787	0.776835	0.0237548	MAP3K2, COL1A1, IL33, SLC2A1, PIEZO1, PTGS2, FGF2, TLR3, BMP6
GO:0032526~response to retinoic acid	7	1	0.782787	0.776835	0.0240011	GJB2, TRIML2, RARA, CTSH, KLF4, AQP3, BMP6
GO:0010811~positive regulation of cell-substrate adhesion	6	1	0.782787	0.776835	0.0240646	PDGFB, AGR2, ITGA6, ITGA5, NID1, FBLN2
GO:0042554~superoxide anion generation	5	1	0.782787	0.776835	0.0242079	DUOX1, NCF1, NCF2, NCF4, NCF1B
GO:0048812~neuron projection morphogenesis	8	1	0.792479	0.786453	0.0263411	WEE1, WNT7B, LRRK2, ITGA1, NGF, SGK1, NBL1, MYO16
GO:0009887~animal organ morphogenesis	13	1	0.792479	0.786453	0.0266642	COL18A1, LAMB3, LAMB2, LAMA3, NTN4, LAMC1, FGF1, FGF2, FGF9, PAX9, EVL, NBL1, PITX3
GO:1990090~cellular response to nerve growth factor stimulus	6	1	0.792479	0.786453	0.0267176	NTRK2, APP, RAP1A, ID1, E2F1, FOXO3
GO:0014065~phosphatidylinositol 3-kinase signaling	6	1	0.792479	0.786453	0.0267176	PREX2, ERBB3, TYRO3, PIK3CD, MYO16, PIK3C2B
GO:1990349~gap junction-mediated intercellular transport	3	1	0.792479	0.786453	0.0268656	GJB2, GJB4, GJB6
GO:0045110~intermediate filament bundle assembly	3	1	0.792479	0.786453	0.0268656	KRT14, PKP1, EPPK1
GO:0086073~bundle of His cell-Purkinje myocyte adhesion involved in cell communication	3	1	0.792479	0.786453	0.0268656	DSP, JUP, DSC2
GO:0008366~axon ensheathment	3	1	0.792479	0.786453	0.0268656	PRX, MBP, PPARD
GO:0072126~positive regulation of glomerular mesangial cell proliferation	3	1	0.792479	0.786453	0.0268656	PDGFB, SERPINB7, IL6R
GO:0072307~regulation of metanephric nephron tubule epithelial cell differentiation	3	1	0.792479	0.786453	0.0268656	WWTR1, PAX8, FAT4
GO:0051546~keratinocyte migration	3	1	0.792479	0.786453	0.0268656	LTB4R2, KRT16, PPARD
GO:0001934~positive regulation of protein phosphorylation	18	1	0.792479	0.786453	0.0269182	NTRK2, CSF1R, APP, ANGPT1, FAXDC2, LRRK2, PLAUR, PRR5L, HSPA2, FGF1, FGF2, MOB3B, HIPK2, BMP4, PINK1, FGF9, MOB2, PROM2
GO:0001886~endothelial cell morphogenesis	4	1	0.801168	0.795076	0.0275255	COL18A1, HEG1, COL22A1, STC1
GO:2000353~positive regulation of endothelial cell apoptotic process	5	1	0.801168	0.795076	0.0276195	RGCC, PDCD4, CD248, FOXO3, HLA-G
GO:1902895~positive regulation of pri-miRNA transcription from RNA polymerase II promoter	7	1	0.892568	0.885781	0.0309967	BMP4, JUN, SMAD3, PDGFB, KLF4, FOXO3, FGF2
GO:0006464~cellular protein modification process	10	1	0.922689	0.915672	0.0322766	TGM1, PARP4, RIPK3, LOX, ST8SIA2, FBXO2, STK38, RABGGTA, PHEX, LOXL2
GO:0006469~negative regulation of protein kinase activity	8	1	0.923436	0.916414	0.0327246	WWTR1, CAMK2N1, INPP5K, HSPB1, CHP1, PRKAG2, SFN, TRIB1
GO:0030214~hyaluronan catabolic process	4	1	0.923436	0.916414	0.0327709	HYAL1, HEXB, HYAL3, FGF2
GO:0042552~myelination	7	1	0.939943	0.932795	0.0335949	NFASC, MARVELD1, HEXB, MALL, PMP22, MBP, TNFRSF21
GO:1901135~carbohydrate derivative metabolic process	5	1	0.973021	0.965622	0.0352616	SULT1B1, SULT1E1, HEXB, GFPT2, HS3ST2
GO:0048286~lung alveolus development	6	1	0.973021	0.965622	0.0357637	BMP4, EDN2, IGFBP5, MAN2A1, ITGB6, STK40
GO:0042572~retinol metabolic process	7	1	0.973021	0.965622	0.03633	SDR16C5, DGAT2, AKR1B10, RBP1, RDH16, CYP1B1, CYP3A5
GO:0030282~bone mineralization	7	1	0.973021	0.965622	0.03633	LOX, ALPL, PTN, LTBP3, PTGS2, PHEX, LGR4
GO:0010718~positive regulation of epithelial to mesenchymal transition	7	1	0.973021	0.965622	0.03633	BMP4, COL1A1, WWTR1, TIAM1, RGCC, SMAD3, LOXL2
GO:0032288~myelin assembly	3	1	0.973021	0.965622	0.0365037	GPC1, PMP22, TPPP
GO:0042045~epithelial fluid transport	3	1	0.973021	0.965622	0.0365037	CSF2, ITPR1, SLC26A6
GO:0006954~inflammatory response	29	1	1	0.992647	0.0381957	SERPINA3, CSF1R, HDAC5, PTGFR, IL1RN, ECM1, PIK3CD, PTGS2, LTB4R, PLD3, PTGS1, IL1RL1, HYAL1, CCL5, HYAL3, AGR2, BDKRB1, ITGB6, APOL3, PARP4, CAMK1D, IL17RC, BMP6, ELF3, LTB4R2, KRT16, AXL, F2RL1, TLR3
GO:0016242~negative regulation of macroautophagy	4	1	1	0.992647	0.0384967	PINK1, LRRK2, HMOX1, QSOX1
GO:0044342~type B pancreatic cell proliferation	4	1	1	0.992647	0.0384967	MAP2K1, SERPINB1, IGFBP5, IGFBP3
GO:0016485~protein processing	9	1	1	0.992647	0.0394888	CASP7, MAFB, IL1R2, TLL2, TLL1, AEBP1, GLI3, PHEX, GLG1
GO:0061098~positive regulation of protein tyrosine kinase activity	5	1	1	0.992647	0.0394961	CSF1R, APP, ERBB3, ABI1, PDGFB
GO:0006805~xenobiotic metabolic process	11	1	1	0.992647	0.0400857	SULT1B1, AHRR, CYP1B1, RORA, CMBL, AHR, SLC29A1, CYP3A5, CES2, UGT1A6, SLC28A3
GO:0045893~positive regulation of transcription, DNA-templated	44	1	1	0.992647	0.0407659	RET, NCF1, CITED4, PDGFB, CXXC1, RORA, AHR, FOXO3, PRDM11, FGF2, GLI3, NPAS2, LBH, SERTAD2, TP53INP2, E2F1, PIM1, INPP5K, WNT4, PITX3, MAP3K2, OSR2, JUN, MAP2K1, SMAD3, RIPK3, EGF, IL31RA, NFATC2, WNT7A, ETV1, MITF, NR1D1, KLF4, KLF2, HIPK2, BMP4, COL1A1, ELF1, MAFB, PAX8, RARA, LGR4, PPARD
GO:0001503~ossification	9	1	1	0.992647	0.0418491	COL1A1, ECM1, SLC26A2, SORT1, CDH11, COL5A2, STC1, GPM6B, FSTL3
GO:0007179~transforming growth factor beta receptor signaling pathway	10	1	1	0.992647	0.0423747	DUSP22, JUN, SMAD3, AMHR2, ZMIZ1, ID1, LTBP3, ITGB6, GLG1, HIPK2
GO:0001935~endothelial cell proliferation	5	1	1	0.992647	0.0440075	SCARB1, DLG1, HMOX1, FGF2, LOXL2
GO:0001656~metanephros development	5	1	1	0.992647	0.0440075	BMP4, OSR2, CTSH, GLI3, FBN1
GO:0001779~natural killer cell differentiation	4	1	1	0.992647	0.0446948	HECTD1, AXL, TYRO3, PIK3CD
GO:0044849~estrous cycle	4	1	1	0.992647	0.0446948	OXTR, CYP1B1, PTN, SLC26A6
GO:0048545~response to steroid hormone	4	1	1	0.992647	0.0446948	COL1A1, LOX, GNRH1, PPP1R9B
GO:0060348~bone development	7	1	1	0.992647	0.0453741	TTC9, AKAP13, SPNS2, STC1, ITGB6, PHEX, BMP6
GO:0008543~fibroblast growth factor receptor signaling pathway	7	1	1	0.992647	0.0453741	FGFBP1, FGF9, FAT4, FGF1, FGF2, FGFR1, WNT4
GO:0048661~positive regulation of smooth muscle cell proliferation	7	1	1	0.992647	0.0453741	BMP4, CCL5, PDGFB, HMOX1, PTGS2, IL6R, FGF2
GO:0015734~taurine transport	3	1	1	0.992647	0.0472434	LRRC8D, LRRC8A, SLC6A11
GO:0070307~lens fiber cell development	3	1	1	0.992647	0.0472434	BFSP1, WNT7B, WNT7A
GO:0021930~cerebellar granule cell precursor proliferation	3	1	1	0.992647	0.0472434	EGF, RORA, FGF2
GO:0021707~cerebellar granule cell differentiation	3	1	1	0.992647	0.0472434	OPHN1, WNT7A, CBLN1
GO:0045606~positive regulation of epidermal cell differentiation	3	1	1	0.992647	0.0472434	BMP4, PTCH2, SFN
GO:0043567~regulation of insulin-like growth factor receptor signaling pathway	3	1	1	0.992647	0.0472434	IGFBP5, IGFBP3, IGFBP6
GO:0032092~positive regulation of protein binding	8	1	1	0.992647	0.048402	BLK, BMP4, TIAM1, APP, LRP1, AMFR, LRRK2, HIPK2
GO:0035987~endodermal cell differentiation	5	1	1	0.992647	0.0487954	MAP2K1, LAMB3, COL7A1, LAMA3, ITGA5
GO:0006814~sodium ion transport	9	1	1	0.992647	0.0494835	SLC22A4, SLC10A6, SLC22A5, FXYD3, SLC5A10, ATP1B1, SGK1, SCN1B, SLC38A4
GO:0033280~response to vitamin D	4	1	1	0.992647	0.0513548	ALPL, STC1, PTGS2, AQP3
GO:0015718~monocarboxylic acid transport	4	1	1	0.992647	0.0513548	SLC16A7, SLC6A11, SLC16A2, SLC16A14
GO:0046849~bone remodeling	4	1	1	0.992647	0.0513548	DOCK5, MITF, LTBP3, LGR4
GO:0042632~cholesterol homeostasis	10	1	1	0.992647	0.0518403	CYP39A1, GRAMD1B, SCARB1, DGAT2, INSIG1, MALL, LIPG, RORA, NR1D1, LDLRAP1
GO:1990830~cellular response to leukemia inhibitory factor	10	1	1	0.992647	0.0518403	EPS8, SYNGR1, NRP2, MRAS, RNF125, GFPT2, RFX2, KLF4, INA, PFKP
GO:0034446~substrate adhesion-dependent cell spreading	7	1	1	0.992647	0.0521161	LAMB3, LAMB2, AXL, TYRO3, NTN4, LAMC1, EPHB3
GO:0051965~positive regulation of synapse assembly	7	1	1	0.992647	0.0521161	NTRK2, OXTR, CLSTN2, ST8SIA2, WNT7A, EPHB3, CBLN1
GO:0030182~neuron differentiation	14	1	1	0.992647	0.0527558	RTN3, NTRK2, HDAC5, MAP2K1, WNT10A, WNT7B, DNMT3A, WNT7A, ASCL2, BMP6, HIPK2, OPHN1, ID1, WNT4
GO:0046677~response to antibiotic	5	1	1	0.992647	0.0538585	GJB2, CPT1A, HYAL1, HYAL3, ALPL
GO:0042311~vasodilation	6	1	1	0.992647	0.0545933	KCNMA1, ITGA1, F2RL1, ADRA2A, KLF2, PPARD
GO:0007043~cell-cell junction assembly	6	1	1	0.992647	0.0545933	HEG1, CDH11, DSG1, PKP1, PKP3, TLN2
GO:0072089~stem cell proliferation	6	1	1	0.992647	0.0545933	OSR2, FGF9, WNT7B, SFN, FGF2, GLI3
GO:0006979~response to oxidative stress	11	1	1	0.992647	0.0554685	DUOX1, APP, PINK1, GPX4, LRRK2, PSIP1, HMOX1, PTGS2, OXR1, ATOX1, PTGS1
GO:0045599~negative regulation of fat cell differentiation	7	1	1	0.992647	0.0557037	WWTR1, SMAD3, SORT1, BBS12, INSIG1, E2F1, RORA
GO:0071333~cellular response to glucose stimulus	8	1	1	0.992647	0.0577665	UNC13B, NCF1, GJB6, NPTX1, FOXO3, SLC12A6, SLC29A1, SLC39A14
GO:0010996~response to auditory stimulus	4	1	1	0.992647	0.0584644	ABHD12, USP53, CHRNA9, PTN
GO:2000406~positive regulation of T cell migration	4	1	1	0.992647	0.0584644	APP, CCL5, DOCK8, ASCL2
GO:0033189~response to vitamin A	4	1	1	0.992647	0.0584644	RBP1, DNMT3A, RARA, PPARD
GO:0043277~apoptotic cell clearance	4	1	1	0.992647	0.0584644	LRP1, TYRO3, RARA, MFGE8
GO:0019432~triglyceride biosynthetic process	4	1	1	0.992647	0.0584644	DGAT2, GK, ACSL1, LPIN3
GO:2000573~positive regulation of DNA biosynthetic process	4	1	1	0.992647	0.0584644	RGCC, PDGFB, CYP1B1, FGF2
GO:0048514~blood vessel morphogenesis	4	1	1	0.992647	0.0584644	LOX, COL4A1, ID1, CYP1B1
GO:0009790~embryo development	4	1	1	0.992647	0.0584644	OSR2, DLG1, DLX3, DLX4
GO:0048672~positive regulation of collateral sprouting	3	1	1	0.992647	0.0589664	CRABP2, NGF, RND2
GO:1905064~negative regulation of vascular smooth muscle cell differentiation	3	1	1	0.992647	0.0589664	PDCD4, PDGFB, NFATC2
GO:0019371~cyclooxygenase pathway	3	1	1	0.992647	0.0589664	TBXAS1, PTGS2, PTGS1
GO:0035633~maintenance of permeability of blood-brain barrier	5	1	1	0.992647	0.0591948	OCLN, GJB6, MBP, LAMC1, PTGS2
GO:0006813~potassium ion transport	8	1	1	0.992647	0.0611197	KCNK6, KCNS1, FXYD3, KCNMA1, KCNC4, CHP1, ATP1B1, KCNN4
GO:0043627~response to estrogen	7	1	1	0.992647	0.0633149	GSTM3, KRT19, CITED4, WNT7A, HMOX1, HAPLN3, GLI3
GO:0042110~T cell activation	7	1	1	0.992647	0.0633149	DLG1, SMAD3, SLAMF9, KIF13B, PIK3CD, SLAMF7, CD276
GO:0071407~cellular response to organic cyclic compound	6	1	1	0.992647	0.0634614	IGFBP5, CCL5, LRRK2, ALPL, CYP1B1, ITGA6
GO:0021762~substantia nigra development	6	1	1	0.992647	0.0634614	GLUD1, YWHAQ, FGF9, MBP, FGF2, INA
GO:0030522~intracellular receptor signaling pathway	5	1	1	0.992647	0.0648015	AHRR, RORA, AHR, NR1D1, PPARD
GO:0043401~steroid hormone mediated signaling pathway	4	1	1	0.992647	0.0660095	BMP4, ZDHHC7, NR1D1, PPARD
GO:0008154~actin polymerization or depolymerization	4	1	1	0.992647	0.0660095	GSN, ABI1, CAPG, EVL
GO:0031589~cell-substrate adhesion	4	1	1	0.992647	0.0660095	ANGPT1, ITGA6, ITGA5, PPARD
GO:0043032~positive regulation of macrophage activation	4	1	1	0.992647	0.0660095	IL33, IL1RL1, JUND, PLA2G4A
GO:0032332~positive regulation of chondrocyte differentiation	4	1	1	0.992647	0.0660095	SMAD3, GLI3, BMP6, LOXL2
GO:0061028~establishment of endothelial barrier	4	1	1	0.992647	0.0660095	RAP1A, F2RL1, MSN, EZR
GO:0043066~negative regulation of apoptotic process	33	1	1	0.992647	0.0671369	CSF1R, PTGFR, TNFAIP8, HSPB1, FSTL1, GLI3, ERBB3, BAG1, PIM1, CTSH, NTSR1, BNIP3L, CAMK1D, SMAD3, TSC22D1, ANGPT1, ANXA5, PLAUR, IL31RA, WNT7A, MITF, YWHAZ, PRLR, BMP4, RNF144B, PROC, AXL, ID1, IL2RB, PDCD4, EVI2B, STK40, PPARD
GO:0050731~positive regulation of peptidyl-tyrosine phosphorylation	9	1	1	0.992647	0.0673175	TEC, ANGPT1, EGF, PDGFB, CSPG4, ITGA5, IL6R, BMP6
GO:0016310~phosphorylation	20	1	1	0.992647	0.0676343	MAP3K2, CDK18, PRPS1, PDXK, CAMK1D, AMHR2, GK, LRRK2, PIK3CD, LIMD1, PIK3C2B, WEE1, ERBB3, AXL, ETNK2, RPS6KA2, FRK, PDK2, STK40, PFKP
GO:0061436~establishment of skin barrier	5	1	1	0.992647	0.070675	FLG, KRT16, SFN, GRHL1, KLF4
GO:0032940~secretion by cell	3	1	1	0.992647	0.0715625	AXL, TYRO3, STX1A
GO:1902966~positive regulation of protein localization to early endosome	3	1	1	0.992647	0.0715625	EGF, MSN, EZR
GO:2000048~negative regulation of cell-cell adhesion mediated by cadherin	3	1	1	0.992647	0.0715625	RGCC, EPCAM, BMP6
GO:0021612~facial nerve structural organization	3	1	1	0.992647	0.0715625	NRP2, SEMA3F, PLXNA4
GO:0032836~glomerular basement membrane development	3	1	1	0.992647	0.0715625	MYO1E, COL4A4, NID1
GO:0050918~positive chemotaxis	6	1	1	0.992647	0.0730901	BMP4, ANGPT1, CCL5, PDGFB, S100A4, FGF2
GO:0038083~peptidyl-tyrosine autophosphorylation	4	1	1	0.992647	0.0739745	DDR1, TEC, LCK
GO:0016125~sterol metabolic process	4	1	1	0.992647	0.0739745	CYP39A1, CYP27A1, ARV1, CYP1B1
GO:0016079~synaptic vesicle exocytosis	4	1	1	0.992647	0.0739745	CADPS2, RAP1A, CADPS, STX1A
GO:0070542~response to fatty acid	4	1	1	0.992647	0.0739745	TBXAS1, MBP, FOXO3, PTGS2
GO:0021987~cerebral cortex development	8	1	1	0.992647	0.0757017	NTRK2, CCDC85C, KIF26A, NDE1, SLC2A1, FAT4, TACC2, PPP1R9B
GO:0071526~semaphorin-plexin signaling pathway	5	1	1	0.992647	0.0768109	SEMA4B, SEMA6D, SEMA3B, SEMA3F, PLXNA4
GO:0007528~neuromuscular junction development	5	1	1	0.992647	0.0768109	UNC13B, COL4A1, LAMB2, LRRK2, LAMC1
GO:0001657~ureteric bud development	5	1	1	0.992647	0.0768109	RET, BMP4, SMAD3, EPCAM, RARA
GO:0043542~endothelial cell migration	5	1	1	0.992647	0.0768109	EDN2, FAP, CYP1B1, FSTL1, LOXL2
GO:0046330~positive regulation of JNK cascade	9	1	1	0.992647	0.0775448	DUSP22, APP, NCF1, WNT7B, DIXDC1, WNT7A, F2RL1, TLR3, HIPK2
GO:0030838~positive regulation of actin filament polymerization	6	1	1	0.992647	0.0781866	DLG1, BIN1, CDC42EP4, C15ORF62, EVL, FMN1
GO:0031623~receptor internalization	6	1	1	0.992647	0.0781866	DNM3, LRP1, CXCR1, CD9, EZR, LDLRAP1
GO:0007492~endoderm development	4	1	1	0.992647	0.0823429	BMP4, SMAD3, PAX9, LAMC1
GO:0006809~nitric oxide biosynthetic process	4	1	1	0.992647	0.0823429	GCHFR, CYB5R3, CYP1B1, RORA
GO:0030837~negative regulation of actin filament polymerization	4	1	1	0.992647	0.0823429	KANK2, FHOD3, SSH2, KANK4
GO:0090026~positive regulation of monocyte chemotaxis	4	1	1	0.992647	0.0823429	APP, CCL5, SERPINE1, MOSPD2
GO:0051016~barbed-end actin filament capping	4	1	1	0.992647	0.0823429	EPS8, GSN, CAPG, ADD3
GO:0014911~positive regulation of smooth muscle cell migration	4	1	1	0.992647	0.0823429	CCL5, SEMA6D, PDGFB, CYP1B1
GO:0030953~astral microtubule organization	3	1	1	0.992647	0.0849298	DLG1, TPPP, EZR
GO:0038063~collagen-activated tyrosine kinase receptor signaling pathway	3	1	1	0.992647	0.0849298	DDR1, COL1A1, COL4A1
GO:0006707~cholesterol catabolic process	3	1	1	0.992647	0.0849298	CYP39A1, CYP27A1, SCARB1
GO:0034115~negative regulation of heterotypic cell-cell adhesion	3	1	1	0.992647	0.0849298	IL1RN, MBP, KLF4
GO:0001823~mesonephros development	3	1	1	0.992647	0.0849298	BMP4, OSR2, PAX8
GO:0001759~organ induction	3	1	1	0.992647	0.0849298	BMP4, FGF1, FGF2
GO:1901653~cellular response to peptide	3	1	1	0.992647	0.0849298	ID1, KLF2, PPP1R9B
GO:0001771~immunological synapse formation	3	1	1	0.992647	0.0849298	DLG1, DOCK8, MSN
GO:0061061~muscle structure development	3	1	1	0.992647	0.0849298	PDLIM2, PDLIM4, PRICKLE4
GO:0000122~negative regulation of transcription from RNA polymerase II promoter	56	1	1	0.992647	0.087482	APP, THRB, GLI3, ETS2, LOXL2, SDR16C5, FGF9, LMCD1, LMO1, OSR2, KLF12, USP2, DNMT3A, TET1, MITF, YWHAZ, DUSP22, MAF, BIN1, RARA, EZR, PPARD, KANK2, HDAC5, DLX4, AEBP1, FOXO3, ASCL2, FOXS1, ATXN1, PCBP3, E2F1, SFN, FNIP2, TCFL5, WWTR1, IL33, JUN, JUND, SMAD3, VDR, NFATC2, NR1D1, KLF4, BMP6, KLF2, HIPK2, BMP4, DRAP1, DLG1, PER3, MAFB, CDK6, ID1, SIM2, FRK
GO:1902362~melanocyte apoptotic process	2	1	1	0.992647	0.0879394	FAP, MITF
GO:1904016~response to Thyroglobulin triiodothyronine	2	1	1	0.992647	0.0879394	GLB1, SLC2A1
GO:0090362~positive regulation of platelet-derived growth factor production	2	1	1	0.992647	0.0879394	SERPINB7, PTGS2
GO:1990504~dense core granule exocytosis	2	1	1	0.992647	0.0879394	CADPS2, CADPS
GO:2000098~negative regulation of smooth muscle cell-matrix adhesion	2	1	1	0.992647	0.0879394	SERPINE1, APOD
GO:1905602~positive regulation of receptor-mediated endocytosis involved in cholesterol transport	2	1	1	0.992647	0.0879394	ANXA2, LDLRAP1
GO:0034418~urate biosynthetic process	2	1	1	0.992647	0.0879394	PRPS1, PNP
GO:0030852~regulation of granulocyte differentiation	2	1	1	0.992647	0.0879394	RBP1, RARA
GO:0071387~cellular response to cortisol stimulus	2	1	1	0.992647	0.0879394	KLF9, CYP1B1
GO:0072274~metanephric glomerular basement membrane development	2	1	1	0.992647	0.0879394	LAMB2, LAMC1
GO:0042327~positive regulation of phosphorylation	5	1	1	0.992647	0.0898499	CSF1R, APP, EGF, CCL5, ITGA6
GO:0086091~regulation of heart rate by cardiac conduction	5	1	1	0.992647	0.0898499	DSP, JUP, BIN1, DSC2, SCN1B
GO:0008219~cell death	5	1	1	0.992647	0.0898499	PARP4, PMP22, HMOX1, EMP3, OPTN
GO:0009888~tissue development	5	1	1	0.992647	0.0898499	LAMB3, LAMB2, LAMA3, NTN4, LAMC1
GO:0001890~placenta development	5	1	1	0.992647	0.0898499	CCDC134, DLX3, ETNK2, HTRA1, ASCL2
GO:0010942~positive regulation of cell death	5	1	1	0.992647	0.0898499	BMP4, LRP1, ACOX2, DNMT3A, PRODH
GO:0010839~negative regulation of keratinocyte proliferation	4	1	1	0.992647	0.0910969	VDR, KLF9, EPPK1, SFN
GO:0051247~positive regulation of protein metabolic process	4	1	1	0.992647	0.0910969	APP, WNT7A, KLF4, KLF2
GO:0010906~regulation of glucose metabolic process	4	1	1	0.992647	0.0910969	IGFBP3, RORA, ACACB, PDK2
GO:0051090~regulation of sequence-specific DNA binding transcription factor activity	4	1	1	0.992647	0.0910969	MAPK10, HMOX1, SGK1, CDKN2AIP
GO:0008203~cholesterol metabolic process	8	1	1	0.992647	0.0921517	CYP27A1, SQLE, APP, INSIG1, VLDLR, LDLRAP1, APOL1, PPARD
GO:0060395~SMAD protein signal transduction	7	1	1	0.992647	0.0945141	BMP4, JUN, SMAD3, ZMIZ1, ITGB6, BMP6, HIPK2
GO:0006909~phagocytosis	7	1	1	0.992647	0.0945141	LRP1, NCF2, AXL, NCF4, ELMO1, TYRO3, LYST
GO:0070371~ERK1 and ERK2 cascade	6	1	1	0.992647	0.0945816	MAP2K1, OXTR, EGF, CTSH, FGF2, YWHAZ
GO:0010951~negative regulation of endopeptidase activity	6	1	1	0.992647	0.0945816	SERPINA3, SERPINB1, SERPINE1, TIMP3, SERPINB7, SERPINB5
GO:0006641~triglyceride metabolic process	5	1	1	0.992647	0.0967414	SLC22A4, CPT1A, GK, INSIG1, LIPG
GO:0048813~dendrite morphogenesis	5	1	1	0.992647	0.0967414	PREX2, ABI1, VLDLR, TRAK1, CELSR2
GO:0010634~positive regulation of epithelial cell migration	5	1	1	0.992647	0.0967414	DOCK5, JUN, RAB25, HYAL1, CTSH
GO:0051693~actin filament capping	3	1	1	0.992647	0.0989736	GSN, SPTAN1, SPTB
GO:0022407~regulation of cell-cell adhesion	3	1	1	0.992647	0.0989736	CELSR2, EPHB3, WNT4
GO:0031953~negative regulation of protein autophosphorylation	3	1	1	0.992647	0.0989736	JUN, MVP, CHP1
GO:0030903~notochord development	3	1	1	0.992647	0.0989736	COL18A1, COL2A1, COL13A1
GO:0023051~regulation of signaling	3	1	1	0.992647	0.0989736	PREX2, PREX1, LMO7
GO:0042982~amyloid precursor protein metabolic process	3	1	1	0.992647	0.0989736	DLG1, TMCC2, LDLRAP1
GO:0032330~regulation of chondrocyte differentiation	3	1	1	0.992647	0.0989736	MAF, MBOAT2, GLG1
GO:0032308~positive regulation of prostaglandin secretion	3	1	1	0.992647	0.0989736	PLA2G3, PLA2G4A, PTGES
GO:0032754~positive regulation of interleukin-5 production	3	1	1	0.992647	0.0989736	IL33, IL1RL1, RARA
GO:0048846~axon extension involved in axon guidance	3	1	1	0.992647	0.0989736	NRP2, ALCAM, SEMA3F

## Sheet: v1 up CC
Gene Ontology Cellular Component Term	Count	Bonferroni	Benjamini	FDR	PValue	Genes
GO:0005886~plasma membrane	359	1.23118e-15	1.23118e-15	1.14938e-15	2.04515e-18	APP, VIPR1, OXTR, IL1RN, RNH1, SERPINE1, RAPH1, MRGPRF, LDLRAD3, SPINT2, ENO2, ABCA13, AQP3, EPS8, PREX2, ENDOU, PREX1, ALCAM, RASSF3, VSIG2, PIEZO1, PLCE1, KIF21A, SLC12A6, SCN1B, EPHB3, UNC13B, UNC5B, PAQR5, ACSL1, IL1R2, MTUS1, SLC6A11, HLA-F, HLA-G, ANK1, TM4SF1, TIAM1, BIN1, MALL, TYRO3, TLN2, EZR, STX1A, CD101, LLGL2, SLC22A4, PTGFR, GRB7, SLC22A5, COL13A1, RRAD, PLA2G3, TAPBPL, LYPD5, PPL,…
GO:0070062~extracellular exosome	169	1.52913e-09	7.6458e-10	7.13777e-10	2.54013e-12	APP, SCARB1, IL1RN, RNH1, SERPINE1, ENO2, EPS8, TGM1, ALCAM, PNP, CHP1, KRT6C, KRT6B, KRT6A, SPINK1, ACOT7, KRT3, ACOT11, KRT8, KRT7, CMBL, KRT5, KRT75, ATP1B1, SDCBP2, KRT9, SLC9A3, MYL6, BTD, CRISPLD2, SCNN1A, PSME1, S100A4, EZR, DSC2, CES2, CD101, KPRP, SLC26A2, SLC22A5, CRABP2, CFI, ENDOD1, HTRA1, AEBP1, LTBP3, NID1, KALRN, PPL, NDRG1, PLD3, GLG1, RAP1A, PCBP3, MAN2A1, MYH14, APOD, SFN, TSPAN…
GO:0001533~cornified envelope	20	4.73028e-09	1.57675e-09	1.47198e-09	7.85756e-12	FLG, DSP, ANXA2, JUP, HSPB1, KRT75, PPL, SERPINB5, TGM1, KRT17, KRT16, KRT14, DSG1, PKP1, DSG3, PKP3, SPRR1A, DSC2, IVL, SPRR1B
GO:0005912~adherens junction	30	1.75922e-06	4.39806e-07	4.10583e-07	2.9223e-09	OXTR, LAMA3, NEXN, FMN1, LIMD1, NDRG1, PRICKLE4, PPP1R9B, PDLIM2, CCDC85C, PDLIM4, DSP, MPP4, JUP, ANXA2, MSN, LMO7, KLHL24, SHROOM4, ARHGAP24, MYO1E, DLG1, CDC42EP4, CDH11, PKP1, ITGA6, PKP3, EZR, DSC2, LLGL2
GO:0005576~extracellular region	153	9.0337e-06	1.80675e-06	1.6867e-06	1.50062e-08	APP, CDA, LY6K, CSF2, SERPINE1, SPINT2, OLFML2A, FGF1, FGF2, ENDOU, PNP, FGF9, LIPG, IL6R, SCN1B, EPHB3, IGFBP5, IGFBP3, IL1R2, SPINK5, PRLR, DKK3, BTD, LOX, COL4A1, CRISPLD2, COL4A4, PAPPA, LY6D, S100A4, NBL1, STX1A, PTGFR, COL13A1, NXPH4, CFI, ENDOD1, HTRA1, PDGFB, PLA2G3, STC1, AEBP1, LTBP3, LYPD5, NID1, FBLN2, LTBP1, ADAMTS14, CYB5R3, ADAMTS17, FAM180A, APOD, IGFBP6, WNT4, CCDC134, WNT10A, PI…
GO:0005856~cytoskeleton	54	8.32828e-05	1.3881e-05	1.29587e-05	1.38349e-07	FHOD3, LRRK2, C15ORF62, RAPH1, DIXDC1, HSPB1, RND2, EPB41L4B, EPB41L4A, SGCA, TCP11L2, SPTAN1, DSP, PLEKHG3, ANK1, RHOD, KRT9, APBB1IP, EVC, RNF128, BIN1, FRMD8, CDC42EP4, EVL, TLN2, EZR, KANK4, LRP1, MVP, ADD3, UACA, PPL, GLG1, RHOBTB2, MARVELD1, PDLIM4, JUP, AUTS2, MSN, PTPN13, SSH2, ARHGAP24, MYO1E, KRT19, PINK1, TEC, KRT17, KRT16, KRT14, ABI1, RIMBP3, SPIRE1, EPPK1
GO:0005882~intermediate filament	23	0.000103707	1.4816e-05	1.38316e-05	1.72279e-07	DSP, KRT80, JUP, KRT3, KRT8, IFFO2, KRT7, KRT5, KRT75, PPL, KRT9, KRT19, CLIP1, BFSP1, KRT17, KRT16, KRT14, PKP1, NEFM, EPPK1, KRT6C, INA, KRT6A
GO:0005887~integral component of plasma membrane	107	0.000124755	1.52516e-05	1.42382e-05	2.07248e-07	APP, SCARB1, VIPR1, OXTR, ALCAM, VSIG2, SLC16A7, SLC12A6, SLC16A2, SCN1B, EPHB3, SEMA6D, SLC6A11, TM4SF1, LTB4R2, STIM1, SCNN1A, TYRO3, SLC22A4, PTGFR, CSF1R, SLC26A2, CHRNA9, ITPR3, TSPAN5, TSPAN1, NTSR1, CD99, PLXNA4, SLC38A4, PROM2, KLRC2, HTR1D, SLC16A14, IL22RA1, PCDHGA11, GJB2, GJB4, LPAR6, FXYD3, CSPG4, SLC26A6, FGFR1, DDR1, RET, KCNK6, SLC2A1, PHEX, TSPAN10, LTB4R, ROBO1, FCRLA, THBD, FCR…
GO:0005737~cytoplasm	325	0.000142008	1.52516e-05	1.42382e-05	2.3591e-07	TDRKH, APP, IL1RN, RNH1, DDX60L, MT1X, SPINT2, AQP3, RCBTB2, EPS8, ENDOU, SAMD14, PNP, RASSF3, OPHN1, ZMIZ1, PEG10, RPS6KA2, RASSF5, KIF21A, IER5, FBXO2, IL1R2, MTUS1, KRT8, RFX2, KRT7, SLC6A11, MYO7A, KRT5, EML6, RNF128, BIN1, PSME1, ULK3, TLN2, EZR, TRIB1, OPTN, LLGL2, KPRP, PTGFR, BEX1, SLC22A5, CRABP2, FAXDC2, SH2D2A, PDGFB, STC1, AGAP1, KALRN, PPL, CYB5R3, PCBP3, INPP5K, SFN, APOD, TSPAN1, C…
GO:0016020~membrane	223	0.000152504	1.52516e-05	1.42382e-05	2.53348e-07	APP, TMEM200A, SPINT2, ENO2, AQP3, TMEM92, NYNRIN, NIPAL4, VSIG2, NIPAL1, PEG10, PIEZO1, SMCO2, SLC12A6, UNC13B, CPT1A, ACSL1, FBXO2, IL1R2, SLC6A11, KRT5, HLA-F, MFSD11, HLA-G, ANK1, KRT9, TIAM1, MYL6, RNF128, BIN1, ORAI2, EZR, CD101, PTGES, CDS1, FAXDC2, CFI, ENDOD1, PDGFB, PPL, GLG1, CYB5R3, CHST15, INPP5K, HMOX1, TSPAN1, GSDMA, ST8SIA1, SLC35E4, IL31RA, NBEAL2, RNF223, SQLE, AGO2, CALU, FAT4,…
GO:0005788~endoplasmic reticulum lumen	36	0.000249864	2.27178e-05	2.12083e-05	4.15109e-07	COL18A1, APP, COL13A1, PDGFB, LAMC1, PTGS2, LTBP1, FSTL1, FSTL3, ADAMTSL4, TSPAN5, QSOX1, APOL1, WNT4, IGFBP5, LAMB2, COL25A1, COL22A1, IGFBP3, WNT7B, PLAUR, WNT7A, BMP4, COL1A1, COL2A1, PROC, COL4A1, P4HA2, COL4A4, COL7A1, COL5A2, CALU, AMTN, MFGE8, CES2, FBN1
GO:0005829~cytosol	314	0.000647018	5.39356e-05	5.03518e-05	1.07513e-06	APP, CDA, IL1RN, RNH1, RAPH1, DIXDC1, ENO2, PREX2, LACTB, PREX1, PNP, RASSF3, ZMIZ1, PEG10, RPS6KA2, FAM110B, PLCE1, KIF21A, PDK2, EPHB3, UNC13B, ACOT7, STARD5, KRT3, FBXO2, KRT8, KRT7, CMBL, MYO7A, KRT5, ANK1, KRT9, TIAM1, MYL6, RNF128, BIN1, RBP1, PSME1, ULK3, EZR, TRIB1, STX1A, OPTN, PRR13, LLGL2, FLG, GRB7, SLC22A5, CRABP2, PLEKHA8P1, RRAD, SH2D2A, ENDOD1, PRDM11, KALRN, PPL, PCBP3, INPP5K, H…
GO:0031012~extracellular matrix	31	0.000909168	6.99678e-05	6.53188e-05	1.51093e-06	COL18A1, ECM1, COL13A1, LTBP3, FGF1, OLFML2A, HAPLN3, LTBP1, FBLN2, GLG1, ADAMTS14, GPC1, ADAMTS17, TIMP3, WNT4, COL22A1, WNT7A, MMP10, COL1A1, COL2A1, LOX, COL4A1, CRISPLD2, COL4A4, COL5A2, AMTN, ALPL, CD248, TLR3, FBN1, MATN2
GO:0005604~basement membrane	17	0.00269437	0.000192714	0.000179909	4.48173e-06	COL18A1, ANXA2, LAMB2, LAMA3, LAMC1, NID1, LOXL2, DLG1, COL2A1, COL4A1, COL4A4, COL7A1, SMOC1, AMTN, TIMP3, ANXA2P2, FBN1
GO:0016323~basolateral plasma membrane	30	0.003078	0.000205516	0.00019186	5.12082e-06	LRP1, MEGF11, LRRK2, PDGFB, SLC2A1, ATP12A, SLC7A1, AQP3, GM2A, ERBB3, EPCAM, SLC17A5, SLC16A7, SLC12A6, PROM2, DSP, ANXA2, ATP2B4, MSN, ATP1B1, SLC39A14, ANK1, ADRA2A, DLG1, SLC7A8, EPPK1, EZR, SLC29A1, CDH16, SLC26A6
GO:0015629~actin cytoskeleton	30	0.00482707	0.00030105	0.000281046	8.03778e-06	AHNAK, HSPB7, NEXN, CAPG, ATP12A, KALRN, PPP1R9B, AKAP13, SAMD14, OPHN1, TSPAN5, MPP4, GSN, AUTS2, JUP, DENND2A, MYO9B, MYO7A, EFR3B, SPTB, SHROOM4, AIF1L, MYO1E, BIN1, AXL, CDC42EP4, MYO5B, RARA, TLN2, EZR
GO:0005615~extracellular space	129	0.00510479	0.00030105	0.000281046	8.5014e-06	APP, IL1RN, CSF2, SERPINE1, OLFML2A, FGF1, ENO2, FGF2, LOXL2, ENDOU, FGF9, LIPG, IL6R, IGFBP5, SEMA6D, IGFBP3, MTUS1, HLA-F, KMO, HLA-G, KRT9, DKK3, BTD, LOX, COL4A1, CRISPLD2, COL4A4, PAPPA, S100A4, EZR, NBL1, RTN3, COL13A1, CFI, HTRA1, PDGFB, PLA2G3, STC1, AEBP1, HMOX1, APOD, SFN, IGFBP6, CPA6, WNT4, WNT10A, MSN, SSH2, BMP6, BMP4, COL1A1, PROC, TCN2, FAM151A, COL5A2, GNRH1, ANXA2P2, FBN1, DDR1,…
GO:0030057~desmosome	9	0.00890366	0.000496859	0.000463846	1.48563e-05	DSP, JUP, DSG1, PKP1, KLHL24, PKP3, DSG3, PPL, DSC2
GO:0043235~receptor complex	26	0.0135453	0.000703624	0.000656871	2.26541e-05	DDR1, RET, CSF1R, APP, VIPR1, LRP1, AMHR2, ITPR3, VLDLR, ERBB3, ITGB6, IL6R, EPHB3, NTRK2, AMN, SMAD3, KLRC2, VDR, IL31RA, PRLR, ADRA2A, GPRC5A, AXL, TYRO3, GPRC5C, FGFR1
GO:0005925~focal adhesion	40	0.0139741	0.000703624	0.000656871	2.33762e-05	GRB7, LRP1, AHNAK, DIXDC1, NEXN, HSPB1, LIMD1, SYNE2, IL1RL1, ALCAM, YWHAQ, CHP1, ITGB6, CD99, MAP2K1, PDCD6IP, GSN, JUP, ITGA1, ANXA5, PLAUR, MSN, LMO7, SSH2, YWHAZ, SHROOM4, ARHGAP24, AIF1L, APBB1IP, NFASC, FAP, CD9, ITGA6, EVL, CSPG4, TLN2, ITGA5, PABPC1, EZR, PHLDB2
GO:0016021~integral component of membrane	296	0.0182511	0.000840527	0.000784678	3.0597e-05	TDRKH, APP, VIPR1, OXTR, TMEM200A, MRGPRF, LDLRAD3, ZDHHC7, SPINT2, ABCA13, AQP3, HS6ST2, TMEM92, NYNRIN, NIPAL4, ALCAM, NIPAL1, CYP1B1, PIEZO1, SMCO2, SLC12A6, CPT1A, UNC5B, PAQR5, ACSL1, IL1R2, CACNA2D3, SLC6A11, HLA-F, MFSD11, HLA-G, TM4SF1, CYP39A1, RNF128, PAPPA, MALL, TYRO3, ORAI2, STX1A, CD101, PTGES, CDS1, SLC22A4, PTGFR, SLC22A5, FAXDC2, TAPBPL, GLG1, SYNGR1, SLAMF9, CHST15, RDH16, HMOX1…
GO:0016324~apical plasma membrane	38	0.018322	0.000840527	0.000784678	3.07169e-05	SLC22A4, OXTR, SLC26A2, SLC22A5, SLC20A2, SLC2A1, STC1, SLC5A10, ATP12A, SLC7A1, DUOX1, GM2A, ERBB3, EPCAM, SLC16A2, IL6R, PROM2, AMN, MSN, LMO7, MYO7A, ATP1B1, SLC39A14, SHROOM4, SLC9A2, SLC9A3, DLG1, OCLN, SLC7A8, GJB6, SCNN1A, KCNMA1, DSG1, CSPG4, EZR, SLC29A1, SLC26A6, ABCG2
GO:0005783~endoplasmic reticulum	82	0.0281243	0.00124029	0.00115788	4.73865e-05	APP, LRRK2, ZDHHC7, PHEX, PIK3C2B, LOXL2, FCRLB, SDR16C5, DUOXA1, HYAL3, C3ORF52, PIEZO1, BDKRB1, CHP1, CAST, BNIP3L, LYNX1, MAP2K1, DGAT2, ACSL1, FBXO2, SPINK5, PLA2G4A, HLA-F, DNAJC1, STIM1, RNF128, CLDN14, TMBIM1, ITGA5, DSC2, CES2, DNASE1L1, CDS1, GRAMD1B, RTN3, SLC22A5, CRABP2, INSIG1, SEMA3B, LAMA3, MOSPD2, ITPR1, ITPR3, PTN, TAPBPL, PTGS2, TFPI, DUOX1, CYB5R3, ERMP1, CREG2, AGR2, INPP5K, H…
GO:0031982~vesicle	21	0.0776044	0.00336565	0.00314202	0.000134179	ANXA2, AHNAK, MSN, MYO7A, YWHAZ, BMP6, EPS8, MYO1E, MYL6, GPRC5A, TBC1D4, BIN1, LAMP3, MYO5B, ANXA2P2, EZR, KCNN4, GPRC5C, TSPAN1, SLC26A6, CAPS
GO:0042470~melanosome	14	0.307925	0.0147179	0.01374	0.00061121	GSN, PDCD6IP, ANXA2, SLC2A1, CAPG, MYO7A, YWHAZ, GCHFR, SYNGR1, MLANA, CALU, RAB9A, ANXA2P2, CTSD
GO:0098978~glutamatergic synapse	35	0.341181	0.0160447	0.0149786	0.00069296	SH3GL3, NRP2, CLSTN2, LRRK2, SEMA3F, NRGN, EPS8, MAP1LC3A, RAP1A, OPHN1, RNF19A, STK38, SLC16A7, NPTX1, CADPS2, SEMA4B, FBXO2, CADPS, PLEKHA5, ATP2B4, WNT7A, YWHAZ, SPTB, ADRA2A, DNM3, TIAM1, DLG1, BIN1, CDH11, CHMP2B, APBA1, ITGA5, NPTXR, STX1A, CBLN1
GO:0045121~membrane raft	24	0.351716	0.0160471	0.0149808	0.000719718	RET, LY6K, APP, ANXA2, AHNAK, ANGPT1, UNC5B, LRRK2, ITGA1, ATP2B4, ENO2, DLG1, SGCA, LCK, GPC1, MALL, CHP1, CTSD, CD55, GPM6B, PAG1, NTSR1, PROM2, ABCG2
GO:0005911~cell-cell junction	20	0.417421	0.0192874	0.0180059	0.000897089	APP, USP53, JUP, COL13A1, HEG1, KRT8, ADD3, AQP3, VAV1, TIAM1, DLG1, OCLN, SGCA, AMTN, DSG1, DSG3, PKP3, ITGA5, PCDH1, DSC2
GO:0045095~keratin filament	14	0.497014	0.0236828	0.0221092	0.00114086	KRT80, KRT3, KRT8, KRT7, KRT5, KRT75, KRT9, KRT17, KRT16, KRT14, EPPK1, KRT6C, KRT6B, KRT6A
GO:0030864~cortical actin cytoskeleton	10	0.56027	0.0273678	0.0255493	0.00136384	AKAP13, GSN, MLPH, PDLIM2, SLC2A1, SPTAN1, SPTB, SHROOM4, LLGL2, PPP1R9B
GO:0009986~cell surface	47	0.587828	0.0285697	0.0266714	0.0014712	CSF1R, APP, SCARB1, CLSTN2, PDGFB, ENO2, TFPI, ROBO1, THBD, DUOX1, EPCAM, GPC1, LAMP3, SLAMF9, LIPG, LRRC8A, MBP, ITGB6, PPFIA4, CD55, NTSR1, WNT4, PROM2, FGFBP1, ANXA2, SORT1, SEMA6D, ITGA1, PLAUR, WNT7A, MSN, LMO7, HSPA2, HLA-F, IL17RC, PRLR, SPTB, SLC9A3, FAP, AXL, IL2RB, LY6D, TYRO3, RARA, ITGA6, CSPG4, ITGA5
GO:0030426~growth cone	16	0.68922	0.0364855	0.0340612	0.00193943	APP, AUTS2, PCDH9, AMFR, LRRK2, CRMP1, ENO2, ELAVL2, PPP1R9B, EPS8, PREX1, PINK1, ABI1, ORAI2, MYH14, CPEB2
GO:0030018~Z disc	15	0.81811	0.051574	0.0481472	0.00282715	FHOD3, JUP, ATP2B4, KRT8, SLC2A1, NEXN, HSPB1, ANK1, PRICKLE4, SYNE2, KRT19, PDLIM2, BIN1, CASQ2, PDLIM4
GO:0031528~microvillus membrane	7	0.872834	0.0605509	0.0565276	0.00341982	AMN, SLC26A2, SLC7A8, MSN, EZR, SLC38A4, PROM2
GO:0016327~apicolateral plasma membrane	6	0.880498	0.0605909	0.0565649	0.00352273	THBD, KRT19, OCLN, JUP, KRT8, EPPK1
GO:0030424~axon	29	0.932573	0.0747412	0.069775	0.00446957	RET, APP, NRP2, LRRK2, KCNC4, NEXN, ROBO1, NRGN, ALCAM, BOC, KIF13B, NEFM, KIF21A, SLC12A6, LDLRAP1, SCN1B, NTRK2, IL31RA, MUL1, VSTM2L, KLHL24, NGF, SYT8, DNM3, NFASC, PINK1, BIN1, STX1A, TNFRSF21
GO:0048471~perinuclear region of cytoplasm	50	0.941107	0.0748824	0.0699068	0.00469333	APP, PHEX, AKAP13, PREX1, LAMP3, ANKRD13A, DGAT2, USP2, PDE4C, SPINK5, DNM3, RNF128, RARA, S100A4, EZR, OPTN, PTGES, MVP, ITPR1, TRAK1, NDRG1, RAP1A, INPP5K, HMOX1, APOD, RHPN2, TPPP, TSPAN1, PDLIM4, SPAG9, NTRK2, GSDMA, SORT1, GALNT2, AMFR, ST8SIA2, MSN, MYO9B, MYO16, GJB2, DLG1, OPN1SW, PINK1, MLPH, KCNS1, GLB1, MOB2, SPIRE1, APBA1, CPEB2
GO:0005903~brush border	9	0.942287	0.0748824	0.0699068	0.0047268	EPS8, MYO1E, SLC9A3, MYL6, MYH14, ITPR3, EZR, ADD3, RALGDS
GO:0098797~plasma membrane protein complex	5	0.967933	0.0859471	0.0802364	0.00569787	RET, EVC, AHNAK, LRP1, ANXA2
GO:0043256~laminin complex	4	0.972046	0.0859471	0.0802364	0.00592455	LAMB3, LAMB2, NTN4, LAMC1
GO:0098637~protein complex involved in cell-matrix adhesion	4	0.972046	0.0859471	0.0802364	0.00592455	LAMB2, PLAUR, LAMC1, NID1
GO:0005789~endoplasmic reticulum membrane	69	0.974307	0.0859471	0.0802364	0.00606381	CLSTN2, LRRK2, FMN1, ABHD12, SDR16C5, ARV1, DUOXA1, C3ORF52, CYP1B1, PIEZO1, DGAT2, PCYT2, ACSL1, VPS13C, SPINK5, PLAUR, PLA2G4A, LSS, CYP39A1, DNAJC1, STIM1, TYRO3, TMEM106C, NAT8L, SGK1, TLR3, PTGES, CDS1, GRAMD1B, RTN3, INSIG1, FAXDC2, MOSPD2, ITPR1, ITPR3, TAPBPL, PTGS2, CYP3A5, PLD3, PTGS1, CYB5R3, ERMP1, MLANA, RDH16, SC5D, HMOX1, LRRC8D, LRRC8B, UGT1A6, HSD3B7, SLC37A2, SORT1, GALNT2, AMFR…
GO:0016459~myosin complex	8	0.975452	0.0859471	0.0802364	0.00613908	MYO1E, MYL6, MYO5B, MYH14, BMF, MYO9B, MYO7A, MYO16
GO:0005938~cell cortex	17	0.978108	0.0865799	0.080827	0.0063281	SPINK5, MICAL3, MYO9B, MYO7A, FGF1, ENO2, ADD3, RND2, TRAK1, RHOD, RHOBTB2, EPS8, AKAP13, CLIP1, BFSP1, SPIRE1, SPTAN1
GO:0043020~NADPH oxidase complex	5	0.986061	0.0946207	0.0883336	0.00707297	DUOX1, NCF1, NCF2, NCF4, NCF1B
GO:0005741~mitochondrial outer membrane	19	0.98994	0.0996006	0.0929826	0.00761067	WWTR1, BNIP3L, CPT1A, GK, SLC44A2, ACSL1, VPS13C, LRRK2, MUL1, FOXO3, KMO, ACACB, RHOD, PINK1, CYB5R3, SPIRE1, HMOX1, BMF, RNF185
GO:0000139~Golgi membrane	45	0.99759	0.127621	0.119141	0.00996379	RTN3, GALNT14, GALNT13, CLSTN2, LRRK2, PDGFB, SLC2A1, ZDHHC7, TAPBPL, PLD3, GLG1, HS6ST2, MAN2A1, MGAT5, DSEL, CHST15, PLCE1, CHP1, QSOX1, A4GALT, CD55, GALNT5, CHST7, ST8SIA1, GALNT2, ST8SIA2, C1GALT1, B3GALT4, PLA2G4A, B3GALT5, HLA-F, RHOD, HLA-G, HS3ST2, CLCN5, RAB30, RNF125, B3GNT8, B3GNT5, LPCAT2, MALL, RAB9A, OPTN, TLR3, B4GALT4
GO:0001669~acrosomal vesicle	13	0.998401	0.133417	0.124552	0.0106379	SPAG9, LY6K, SH3GL3, NCF2, HEXB, ITGA1, SSH2, SYT8, RCBTB2, SCNN1A, HYAL3, BMF, STX1A
GO:0005608~laminin-3 complex	3	0.998749	0.135656	0.126642	0.0110417	LAMB2, LAMA3, LAMC1
GO:0005765~lysosomal membrane	29	0.999724	0.162809	0.151991	0.0135223	SCARB1, LRP1, AHNAK, SLC44A2, VLDLR, PLD3, LAPTM4A, LAMP3, SLC17A5, LRRC8A, FNIP2, CTSD, SLC36A4, TSPAN1, SPAG9, ANXA2, SORT1, EGF, VPS13C, MITF, MYO7A, HLA-F, SLC39A14, OCLN, CLCN5, TMBIM1, CHMP2B, PLEKHM1, TLR3
GO:0032587~ruffle membrane	11	0.999778	0.163846	0.15296	0.0138807	EPS8, TIAM1, FAP, PSD4, INPP5K, EPS8L1, ARHGEF4, ITGA5, EZR, AIF1L, PPP1R9B
GO:0045111~intermediate filament cytoskeleton	8	0.999882	0.172677	0.161204	0.0149156	KRT80, KRT17, KRT8, KRT7, NEFM, EPPK1, PHLDB2, SYNE2
GO:0042995~cell projection	17	0.99995	0.185433	0.173112	0.0163286	DOCK5, GRB7, AFAP1L1, MICAL3, PLAUR, NRXN3, SLC6A11, RND2, RHOD, SPTB, ARHGAP24, RHOBTB2, PITPNM3, EPPK1, EZR, SPTAN1, PROM2
GO:0014704~intercalated disc	7	0.999963	0.185433	0.173112	0.0168301	DSP, DLG1, JUP, SLC2A1, ATP1B1, DSC2, SCN1B
GO:0031258~lamellipodium membrane	5	0.999971	0.185433	0.173112	0.0171866	FAP, DOCK8, PIEZO1, CSPG4, SYNE2
GO:0031984~organelle subcompartment	4	0.999978	0.185433	0.173112	0.0176752	B3GNT5, B3GALT4, B3GALT5, B4GALT4
GO:0032010~phagolysosome	3	0.999981	0.185433	0.173112	0.0178656	NCF1, NCF2, NCF4
GO:0035976~transcription factor AP-1 complex	3	0.999981	0.185433	0.173112	0.0178656	JUN, JUND, NFATC2
GO:0043083~synaptic cleft	5	0.999995	0.20322	0.189717	0.0199194	DNM3, LAMB2, NPTX1, LAMC1, CBLN1
GO:0045177~apical part of cell	9	0.999996	0.20322	0.189717	0.0202545	SLC25A27, EPB41L4B, APP, CLCN5, FAP, MSN, ITPR3, FAT4, EZR
GO:0090575~RNA polymerase II transcription factor complex	12	0.999998	0.213367	0.199189	0.0216202	DRAP1, JUN, THRB, MAF, JUND, MAFB, ANXA2, VDR, RARA, E2F1, ASCL2, HIPK2
GO:0005769~early endosome	23	0.999999	0.215639	0.201311	0.0222087	RET, NTRK2, APP, MAP2K1, SERPINB1, LRP1, ANXA2, SORT1, ST8SIA2, NIPA1, RND2, TRAK1, RHOD, HLA-G, SLC9A3, CLCN5, RAP1A, LAMP3, LIPG, HYAL3, F2RL1, LDLRAP1, TLR3
GO:0034702~ion channel complex	3	1	0.248626	0.232106	0.026019	LRRC8D, LRRC8A, LRRC8B
GO:0009898~cytoplasmic side of plasma membrane	11	1	0.25069	0.234033	0.0266514	DLG1, JUP, NCF1, GM2A, DSG1, LDLRAP1, SPTB, ANK1, SHROOM4, NTSR1, GEM
GO:0033268~node of Ranvier	4	1	0.290541	0.271236	0.0313707	NFASC, DLG1, BIN1, SCN1B
GO:0001726~ruffle	10	1	0.300286	0.280334	0.0329217	CLIP1, GSN, CDK6, INPP5K, CAPG, CSPG4, MYO9B, TLN2, ITGA5, EZR
GO:0030054~cell junction	18	1	0.30048	0.280515	0.0334421	DSP, AFAP1L1, CAPG, SPTB, DLG1, OCLN, RAP1A, FAP, GJB4, GJB6, PRX, ABI1, EPPK1, ITGB6, PKP3, PCDH1, SPTAN1, TSPAN1
GO:0005902~microvillus	8	1	0.307182	0.286771	0.0346983	MYO1E, OXTR, ANGPT1, LRRK2, MSN, MYO7A, EZR, PROM2
GO:0031941~filamentous actin	5	1	0.404191	0.377334	0.0463275	DUSP22, PDLIM2, EHBP1L1, PDLIM4, PRICKLE4
GO:0005901~caveola	8	1	0.410211	0.382955	0.047699	SCARB1, KCNMA1, SLC2A1, ATP2B4, HMOX1, ATP1B1, TFPI, PTGS2
GO:0042383~sarcolemma	10	1	0.4437	0.414218	0.05233	KRT19, DLG1, AHNAK, SGCA, ANXA2, ANXA5, KRT8, SLC2A1, ATP1B1, ANK1
GO:0005581~collagen trimer	9	1	0.470934	0.439642	0.0563243	COL1A1, COL18A1, COL2A1, COL13A1, LOX, COL4A1, COL25A1, COL22A1, COL7A1
GO:0044327~dendritic spine head	3	1	0.471653	0.440314	0.0571937	DNM3, NRGN, PPP1R9B
GO:0031526~brush border membrane	7	1	0.47579	0.444176	0.0592761	SLC9A3, AMN, SLC22A5, SLC20A2, SLC26A6, ABCG2, SLC28A3
GO:0035580~specific granule lumen	7	1	0.47579	0.444176	0.0592761	PDXK, JUP, QSOX1, SPTAN1, CTSD, FRK, DNASE1L1
GO:0048787~presynaptic active zone membrane	5	1	0.488156	0.45572	0.0616276	ATP2B4, APBA1, STX11, STX1A, ADRA2A
GO:0071944~cell periphery	7	1	0.48901	0.456517	0.06308	KRT19, KRT17, KRT14, MSN, EPPK1, MBP, EZR
GO:0005922~connexin complex	4	1	0.48901	0.456517	0.06336	GJB2, GJB4, GJB6, GJB5
GO:0043202~lysosomal lumen	9	1	0.516124	0.48183	0.0685404	TCN2, GM2A, GLB1, HYAL1, GPC1, HEXB, CSPG4, CTSD, PLD3
GO:0043005~neuron projection	24	1	0.516124	0.48183	0.0693912	RTN3, LGI3, LRRK2, ITGA1, CHRNA9, ATP2B4, SLC6A11, PTGS2, PTPN13, ANK1, ROBO1, PTGS1, DLG1, RAP1A, CAMK2N1, BDKRB1, INPP5K, S100A4, NPTX1, IGSF9B, KCNN4, CPEB2, STX1A, EPHB3
GO:0005883~neurofilament	3	1	0.516124	0.48183	0.0694453	NEFM, LDLRAP1, INA
GO:1905370~serine-type endopeptidase complex	4	1	0.52156	0.486905	0.0710431	THBD, PROC, CFI, PLAUR
GO:0031904~endosome lumen	4	1	0.57387	0.535739	0.0791216	APP, NGF, PRLR, CTSD
GO:0044754~autolysosome	3	1	0.590943	0.551678	0.0824571	MAP1LC3A, LRRK2, PLEKHM1
GO:0009925~basal plasma membrane	7	1	0.596345	0.556721	0.0842015	SLC22A4, SLC22A5, ERBB3, SLC7A8, LDLRAP1, SLC7A1, SHROOM4
GO:0031307~integral component of mitochondrial outer membrane	4	1	0.613053	0.572319	0.087579	PINK1, CPT1A, SPIRE1, MUL1
GO:0009897~external side of plasma membrane	29	1	0.615091	0.574221	0.0893637	CD163L1, THBD, IL1RL1, ALCAM, CXCR1, SLAMF9, IL21R, SLAMF7, ITGB6, IL6R, CD276, KLRC2, HEG1, ITGA1, ANXA5, PLAUR, IL31RA, HLA-F, PRLR, HLA-G, CLEC2B, TCN2, SCNN1A, IL2RB, CD9, ITGA6, CD248, ITGA5, MFGE8
GO:0030027~lamellipodium	14	1	0.615091	0.574221	0.0899137	RNH1, GSN, RAPH1, MYO9B, CAPG, PTPN13, PPP1R9B, APBB1IP, FAP, ABI1, PLCE1, EVL, PABPC1, PDLIM4
GO:0005794~Golgi apparatus	61	1	0.631477	0.589519	0.0933579	APP, GALNT14, GALNT13, NCF1, LRRK2, SECTM1, ZDHHC7, PHEX, LAPTM4A, ARV1, NIPAL1, LIPG, QSOX1, UNC13B, MAP2K1, SEMA6D, MTUS1, PLA2G4A, MID1, SDCBP2, DNM3, ELF3, RNF128, TMBIM1, ITGA5, OPTN, B4GALT4, HDAC5, RTN3, LRP1, GLG1, STX11, PTGS1, RAB25, MLANA, MGAT5, CREG2, IGFBP6, TPPP, NTSR1, GALNT5, SORT1, GALNT2, ST8SIA1, PCGF5, AMFR, ST8SIA2, SLC35E4, B3GALT5, KLK11, HS3ST2, COL1A1, CLCN5, DLG1, PROC,…
GO:0042641~actomyosin	3	1	0.643059	0.600331	0.0961383	PDCD6IP, MYH14, STX1A

## Sheet: v1 down BP
Gene Ontology Biological Process Term	Count	Bonferroni	Benjamini	FDR	PValue	Genes
GO:0071222~cellular response to lipopolysaccharide	18	0.00481666	0.0048283	0.00480716	1.76087e-06	GBP5, CD274, CSF3, IL24, MMP3, CXCL1, CXCL3, CXCL2, TNF, CXCL5, CXCL10, CXCL11, IL6, IL1B, TNIP3, TNFSF4, NFKBIZ, NLRP3
GO:0006954~inflammatory response	26	0.0333022	0.0169346	0.0168605	1.2352e-05	PTGER4, CXCL1, CXCL3, THBS1, TNF, CXCL2, CXCL5, CX3CL1, CYP26B1, NFKBIZ, NLRP3, GBP5, SMAD1, CCL20, CXCL10, CXCL11, IL6, VNN1, IL1B, TNIP3, TNFSF4, TXNIP, CHST1, ADAM8, PTX3, TLR2
GO:0060385~axonogenesis involved in innervation	5	0.0686754	0.0223161	0.0222184	2.59469e-05	NRP1, EDN1, EDNRA, ITGA4, SEMA3A
GO:0045662~negative regulation of myoblast differentiation	7	0.0853975	0.0223161	0.0222184	3.25544e-05	CXCL10, ID3, SOX9, MBNL3, DLL1, TNF, TBX3
GO:0007267~cell-cell signaling	17	0.152353	0.0330572	0.0329126	6.02794e-05	FZD1, NRP1, EDN1, GDF15, CCL20, PCSK5, AREG, CXCL5, CX3CL1, EREG, FGF5, CXCL10, CXCL11, GJC2, EFNB3, IL1B, FGF12
GO:0098609~cell-cell adhesion	15	0.245905	0.0470371	0.0468313	0.000102926	TENM2, ITGAM, NEGR1, ITGA4, NTN1, CX3CL1, VNN1, CDH2, ITGA10, CNTN1, CDH24, NRCAM, ADAM8, SOX9, MPZL2
GO:0008284~positive regulation of cell proliferation	27	0.388549	0.0702679	0.0699604	0.000179386	SHC4, CSF3, IL24, LEF1, NOLC1, NTN1, THBS1, DLL1, AREG, CXCL5, CX3CL1, FGF5, CDC20, CCND2, GRK5, HAS2, SOX9, EDN1, TSLP, TBX3, EREG, CXCL10, KITLG, IL6, NDUFAF4, IL1B, TNFSF4
GO:0030593~neutrophil chemotaxis	9	0.715552	0.13636	0.135763	0.000458394	CXCL10, CXCL11, CCL20, IL1B, CXCL1, CXCL3, CXCL2, CXCL5, CX3CL1
GO:0010628~positive regulation of gene expression	25	0.744801	0.13636	0.135763	0.000497947	CXCL10, CXCL11, CCL20, IL1B, CXCL1, CXCL3, CXCL2, CXCL5, CX3CL1
GO:0030857~negative regulation of epithelial cell differentiation	5	0.771987	0.13636	0.135763	0.000539007	SMO, FST, SOX9, DLL1, TBX3
GO:0006915~apoptotic process	28	0.776952	0.13636	0.135763	0.00054703	SHC4, SEMA3A, IL24, HIF3A, NTN1, THBS1, BBC3, TP53AIP1, MECOM, GRK5, NLRP3, PHLDA2, BID, PHLDA1, PARP1, CADM1, TNFSF15, BIK, TNFRSF19, CIDEA, TRAF1, SMO, TRAF4, IL1B, LHX4, BIRC3, TLR2, TP73
GO:0070098~chemokine-mediated signaling pathway	8	0.897088	0.188685	0.187859	0.000828934	CXCL10, CXCL11, CCL20, CXCL1, CXCL3, CXCL2, CXCL5, CX3CL1
GO:0050729~positive regulation of inflammatory response	10	0.914051	0.188685	0.187859	0.000894566	PTGER4, TSLP, IL1B, TNFSF4, NFKBIZ, NLRP3, GPR4, TNF, CX3CL1, TLR2
GO:0009887~animal organ morphogenesis	11	0.956598	0.223961	0.22298	0.00114349	GAMT, NTNG1, FGF5, NRP1, LAMA1, LHX4, PHLDA2, NTN1, FLI1, TBX3, EREG
GO:0006357~regulation of transcription from RNA polymerase II promoter	58	0.966237	0.225753	0.224765	0.00123497	ZNF132, HMGB3, HIF3A, DACH2, PHF6, TNF, FOXQ1, ZSCAN31, MECOM, SIX4, RUVBL1, HOXA1, SOX9, SOX6, SOX7, EOMES, HES7, ZNF561, BATF2, ZNF682, TGIF2, MSX2, SP110, ZFP69B, POU3F1, HIC1, FOXP1, RUNX1, NCOA7, ZNF599, ZNF234, ZNF793, ZNF792, CEBPD, SP140, ZBTB48, LEF1, NTN1, ZFP57, HIVEP3, HIVEP2, ZNF785, SPDEF, EGR1, SMAD1, ZFHX2, MYEF2, SOD2, FLI1, TBX3, TFAP4, TNIP3, RFXAP, LHX5, LHX4, ZNF774, RCOR2, T…
GO:0032259~methylation	10	0.981058	0.245956	0.24488	0.00144547	GAMT, PRDM8, NNMT, LRTOMT, MECOM, AMT, PEMT, FAM86B1, FAM86C2P, METTL15
GO:0048661~positive regulation of smooth muscle cell proliferation	7	0.988521	0.245956	0.24488	0.00162786	IL6, EDN1, THBS1, TNF, CX3CL1, EREG, FOXP1
GO:0032496~response to lipopolysaccharide	11	0.988993	0.245956	0.24488	0.00164314	PTGER4, CYP27B1, EDN1, TRIM6, IL1B, CYP1A1, PTPN22, SOD2, CLDN1, TLR2, FOXP1
GO:0050767~regulation of neurogenesis	6	0.990695	0.245956	0.24488	0.00170429	PER2, HES7, IL1B, LEF1, DLL1, CX3CL1
GO:0008217~regulation of blood pressure	8	0.997948	0.309097	0.307744	0.00225453	ACTA2, EDN1, EDNRA, COL1A2, SCNN1D, ANPEP, SOD2, DLL1
GO:0045892~negative regulation of transcription, DNA-templated	25	0.99958	0.360803	0.359224	0.00283164	PRDM8, CEBPD, LEF1, TNF, TRIM6, MECOM, SIX4, SOX9, SOX6, SOX7, FZD1, PRMT6, PHC2, MSX2, PARP1, HMGA2, TBX3, FOXP1, EREG, PER2, TFAP4, MYBBP1A, TNFSF4, ID3, RCOR2
GO:0032722~positive regulation of chemokine production	6	0.999647	0.360803	0.359224	0.00289484	EGR1, IL6, TSLP, TNFSF4, TNF, TLR2
GO:0030198~extracellular matrix organization	12	0.999826	0.375833	0.374189	0.00315251	ADAMTSL1, ECM2, COL1A2, ITGA4, ABI3BP, ITGA10, COL5A3, MMP3, COL8A1, PTX3, SOX9, TNF
GO:1902287~semaphorin-plexin signaling pathway involved in axon guidance	4	0.999976	0.442668	0.44073	0.00387455	NRP1, EDN1, EDNRA, SEMA3A
GO:0009653~anatomical structure morphogenesis	10	0.999995	0.480734	0.47863	0.00443881	FOXQ1, SMAD1, FRAS1, SIX4, CLTCL1, HOXA1, SOX7, BICD1, EREG, MPZL2
GO:0008038~neuron recognition	3	0.999996	0.480734	0.47863	0.00455839	CNTNAP2, NTM, PCDH12
GO:0030509~BMP signaling pathway	8	0.999998	0.487994	0.485858	0.00480519	EGR1, SMAD1, MSX2, BMPER, GDF15, FST, LEF1, RGMB
GO:0030335~positive regulation of cell migration	14	1	0.597053	0.59444	0.00609682	CD274, EDN1, SEMA3A, LEF1, NEDD9, SOD2, F3, CORO1A, THBS1, CLDN1, SMO, IL1B, FAM110C, HAS2
GO:0097398~cellular response to interleukin-17	3	1	0.608348	0.605685	0.00673898	CXCL10, IL1B, NFKBIZ
GO:0061551~trigeminal ganglion development	3	1	0.608348	0.605685	0.00673898	NRP1, SIX4, SEMA3A
GO:0007155~cell adhesion	23	1	0.608348	0.605685	0.00687775	CNTNAP2, ITGAM, ITGA4, LAMA1, IZUMO1, NTM, AMIGO2, NEDD9, SLC7A11, PCDH12, RGMB, THBS1, CLDN1, CX3CL1, CLDN11, ADAMTSL1, KITLG, CDH2, ITGA10, CNTN1, COL8A1, NRCAM, CD226
GO:0043066~negative regulation of apoptotic process	22	1	0.697508	0.694455	0.00814106	CERKL, MSX2, TSLP, LEF1, AMIGO2, ASNS, HMGA2, SOD2, THBS1, TNF, CX3CL1, TBX3, IL6, CCND2, SMO, GRK5, SIX4, CBS, NDUFAF4, SOX9, LHX4, BIRC3
GO:0006730~one-carbon metabolic process	5	1	0.697508	0.694455	0.00839452	ALDH1L1, MTHFD1L, CA2, MTHFD2L, CA13
GO:2000406~positive regulation of T cell migration	4	1	0.705514	0.702426	0.00895441	CXCL10, ITGA4, CCL20, CORO1A
GO:0090594~inflammatory response to wounding	3	1	0.705514	0.702426	0.00929879	IL6, NFKBIZ, TNF
GO:0010573~vascular endothelial growth factor production	3	1	0.705514	0.702426	0.00929879	IL6, IL1B, TNF
GO:0006629~lipid metabolic process	12	1	0.705514	0.702426	0.00952006	FADS3, ALDH3A1, GCDH, FABP5, BDH1, BCKDHB, CIDEA, AOX1, PTPN22, FAR2, FUT1, BCAT2
GO:0002526~acute inflammatory response	4	1	0.7381	0.73487	0.01028	VNN1, TNFSF4, NLRP3, TNF
GO:0009615~response to virus	8	1	0.7381	0.73487	0.0104981	ACTA2, RSAD2, MX2, TNFSF4, CYP1A1, HMGA2, IFIT1, TNF
GO:0060252~positive regulation of glial cell proliferation	4	1	0.797808	0.794317	0.0117133	IL6, IL1B, TNF, NTN1
GO:0035725~sodium ion transmembrane transport	8	1	0.797808	0.794317	0.0120586	SLC24A3, SCNN1D, SLC20A1, SHROOM2, SCN2A, SLC4A4, SLC8A1, TPCN1
GO:0032741~positive regulation of interleukin-18 production	3	1	0.797808	0.794317	0.0122203	GBP5, TNF, TLR2
GO:0007165~signal transduction	42	1	0.810728	0.80718	0.0127481	CD274, NRP1, TENM2, IL20, IL24, RASGRF1, NEDD9, ARHGAP18, CXCL1, CXCL5, ARHGAP22, EDNRA, GRK5, ANPEP, NLRP3, CYTL1, SOX9, SRGAP3, CHGB, CHRNB1, SMAD1, CMTM3, TSLP, CCL20, GDF15, TNFSF15, MACC1, RGMB, ARHGAP25, GNG11, APLN, ITPKB, CXCL10, HSH2D, CXCL11, TRAF4, ARTN, IL1B, TNFSF4, CD226, FGF12, TLR2
GO:0006865~amino acid transport	5	1	0.810728	0.80718	0.0130666	SLC43A2, SFXN4, SFXN2, SLC7A11, SLC7A2
GO:0007275~multicellular organism development	9	1	0.810728	0.80718	0.0139353	CDH2, CDH20, FST, GREB1, ARHGDIB, CDH24, ID3, HOXA1, KREMEN2
GO:0032733~positive regulation of interleukin-10 production	5	1	0.810728	0.80718	0.0141644	CD274, IL6, TSLP, TNFSF4, TLR2
GO:0014070~response to organic cyclic compound	6	1	0.810728	0.80718	0.01461	KITLG, FST, CYP1A1, SOX9, SLC7A11, DUSP6
GO:0043010~camera-type eye development	5	1	0.810728	0.80718	0.0153189	EFEMP1, LAMA1, SHROOM2, CYP1A1, TMEM231
GO:2000553~positive regulation of T-helper 2 cell cytokine production	3	1	0.810728	0.80718	0.0154865	IL6, RSAD2, NLRP3
GO:0002544~chronic inflammatory response	3	1	0.810728	0.80718	0.0154865	VNN1, NFKBIZ, THBS1
GO:0042118~endothelial cell activation	3	1	0.810728	0.80718	0.0154865	CXCL10, BMPER, FOXP1
GO:0001666~response to hypoxia	10	1	0.810728	0.80718	0.0155029	EGR1, EDNRA, CYP1A1, ABAT, PLOD2, HIF3A, SOD2, THBS1, TNF, TLR2
GO:0061844~antimicrobial humoral immune response mediated by antimicrobial peptide	8	1	0.810728	0.80718	0.0156705	CXCL10, CXCL11, TSLP, CCL20, CXCL1, CXCL3, CXCL2, CXCL5
GO:0010595~positive regulation of endothelial cell migration	6	1	0.820288	0.816698	0.0164536	NRP1, CCBE1, EDN1, THBS1, FUT1, FOXP1
GO:0042102~positive regulation of T cell proliferation	6	1	0.820288	0.816698	0.0164536	CD274, IL6, KITLG, IL1B, TNFSF4, CORO1A
GO:0032880~regulation of protein localization	7	1	0.836493	0.832832	0.0178851	TRIM6, BMPER, SIX4, PARP1, MAP2, TRIM46, TMEM231
GO:0071560~cellular response to transforming growth factor beta stimulus	6	1	0.836493	0.832832	0.0184457	ACTA2, EDN1, NFKBIZ, SOX9, SOX6, CLDN1
GO:0001819~positive regulation of cytokine production	6	1	0.836493	0.832832	0.0184457	PTGER4, CADM1, IL1B, TNFSF4, TNF, EREG
GO:0009312~oligosaccharide biosynthetic process	4	1	0.836493	0.832832	0.0185473	B3GALNT1, ST3GAL6, FUT1, ST6GALNAC5
GO:0097152~mesenchymal cell apoptotic process	3	1	0.836493	0.832832	0.019081	EDNRA, MSX2, SOX9
GO:1902475~L-alpha-amino acid transmembrane transport	3	1	0.836493	0.832832	0.019081	SLC47A1, SLC43A2, SLC7A2
GO:0045429~positive regulation of nitric oxide biosynthetic process	5	1	0.836493	0.832832	0.0191312	EDN1, IL1B, PTX3, SOD2, TNF
GO:0001764~neuron migration	8	1	0.836493	0.832832	0.0192192	EOMES, NRP1, SEMA3A, TRIM46, NRCAM, NAV1, NTN1, SDCCAG8
GO:0006935~chemotaxis	8	1	0.856497	0.852748	0.0199912	CXCL10, CXCL11, CMTM3, CCL20, CXCL1, CXCL2, CXCL5, CX3CL1
GO:0051897~positive regulation of protein kinase B signaling	10	1	0.863503	0.859724	0.0206679	CSF3, GDF15, FAM110C, ADAM8, SOX9, THBS1, TNF, AREG, F3, CX3CL1
GO:0031175~neuron projection development	8	1	0.863503	0.859724	0.0207845	CNTNAP2, IL6, NEGR1, MAP2, LAMA1, RASGRF1, CNTN1, AREG
GO:0071346~cellular response to interferon-gamma	7	1	0.912712	0.908717	0.0224282	GBP5, EDN1, CCL20, CLDN1, TNF, CX3CL1, TLR2
GO:1903672~positive regulation of sprouting angiogenesis	4	1	0.912712	0.908717	0.0226347	SMAD1, BMPER, DLL1, FUT1
GO:0060563~neuroepithelial cell differentiation	3	1	0.913524	0.909526	0.022988	CDH2, DLL1, TMEM231
GO:0048839~inner ear development	5	1	0.981414	0.977119	0.0250543	BMPER, CEBPD, CYTL1, HOXA1, DLL1
GO:0043406~positive regulation of MAP kinase activity	6	1	0.981919	0.977621	0.0266454	EDN1, KITLG, IL1B, ADAM8, THBS1, TNF
GO:0043524~negative regulation of neuron apoptotic process	9	1	0.981919	0.977621	0.027056	FOXQ1, NRP1, PTPRZ1, SIX4, ADAM8, SOD2, SNCB, CORO1A, IL27RA
GO:0045840~positive regulation of mitotic nuclear division	4	1	0.981919	0.977621	0.0271716	EDN1, IL1B, TNF, EREG
GO:0001774~microglial cell activation	4	1	0.981919	0.977621	0.0271716	ITGAM, TNF, CX3CL1, TLR2
GO:0002903~negative regulation of B cell apoptotic process	3	1	0.981919	0.977621	0.0271922	HSH2D, AURKB, FOXP1
GO:0032755~positive regulation of interleukin-6 production	7	1	0.981919	0.977621	0.0276906	IL6, TSLP, IL1B, TNFSF4, TNF, EREG, TLR2
GO:0007411~axon guidance	10	1	0.981919	0.977621	0.0278116	ADAMTSL1, NRP1, TENM2, EFNB3, ARTN, LAMA1, SEMA3A, CNTN1, NRCAM, SLC7A11
GO:0071456~cellular response to hypoxia	8	1	0.981919	0.977621	0.027932	EDN1, CBS, STC2, ADAM8, SCN2A, KCNK2, SLC8A1, BBC3
GO:0032729~positive regulation of interferon-gamma production	6	1	0.992947	0.988601	0.0293534	IL1B, TNFSF4, CD226, PTPN22, TNF, IL27RA
GO:0045893~positive regulation of transcription, DNA-templated	25	1	0.992947	0.988601	0.0303078	ZBTB48, LEF1, NOLC1, TNF, SEC14L2, MECOM, SIX4, RUVBL1, HIVEP3, SOX9, SOX7, EOMES, FZD1, EGR1, HMGA2, RGMB, POU3F1, FLI1, RUNX1, PER2, IL6, TFAP4, IL1B, LHX5, TP73
GO:0007420~brain development	12	1	0.992947	0.988601	0.0310798	EOMES, CNTNAP2, ZFHX2, GJC2, CDH2, CADM1, NEGR1, AMIGO2, SHROOM2, CNTN1, NRCAM, SOX6
GO:1903204~negative regulation of oxidative stress-induced neuron death	3	1	0.992947	0.988601	0.0316789	FZD1, NCOA7, SLC7A11
GO:0002523~leukocyte migration involved in inflammatory response	3	1	0.992947	0.988601	0.0316789	ADAM8, TNF, CX3CL1
GO:0031334~positive regulation of protein complex assembly	5	1	0.992947	0.988601	0.0319689	BIK, MMP3, BID, TNF, BBC3
GO:0030534~adult behavior	4	1	0.992947	0.988601	0.032156	CNTNAP2, ZFHX2, SLC7A11, SPTBN2
GO:0045089~positive regulation of innate immune response	4	1	0.992947	0.988601	0.032156	GBP5, POLR3G, ADAM8, EREG
GO:0043392~negative regulation of DNA binding	4	1	0.992947	0.988601	0.032156	TFAP4, SMO, LEF1, HMGA2
GO:0001569~branching involved in blood vessel morphogenesis	4	1	0.992947	0.988601	0.032156	NRP1, EDN1, EDNRA, LEF1
GO:0032720~negative regulation of tumor necrosis factor production	6	1	0.992947	0.988601	0.0322291	ERRFI1, ARG2, CIDEA, PTPN22, CX3CL1, IL27RA
GO:0006919~activation of cysteine-type endopeptidase activity involved in apoptotic process	6	1	1	0.995987	0.0337306	TNFSF15, NLRP3, BID, TNF, F3, BBC3
GO:0002062~chondrocyte differentiation	5	1	1	0.995987	0.0338552	HMGA2, CYTL1, SOX9, SOX6, RUNX1
GO:0043065~positive regulation of apoptotic process	14	1	1	0.995987	0.0340367	PRR7, HMGA2, TNF, DUSP6, BBC3, IL6, TFAP4, TXNIP, ID3, BID, PHLDA2, PHLDA1, SPDEF, TP73
GO:0051726~regulation of cell cycle	12	1	1	0.995987	0.034065	PER2, CDK17, FBXL8, GRK5, MECOM, MX2, RUVBL1, ID3, TXLNG, ADARB1, TP73, BIRC3
GO:0003323~type B pancreatic cell development	3	1	1	0.995987	0.0364336	SMO, CDH2, DLL1
GO:0085029~extracellular matrix assembly	3	1	1	0.995987	0.0364336	COL1A2, HAS2, SOX9
GO:0010564~regulation of cell cycle process	3	1	1	0.995987	0.0364336	TXLNG, HMGA2, SOX9
GO:0002040~sprouting angiogenesis	4	1	1	0.995987	0.0375835	NRP1, CCBE1, LEF1, THBS1
GO:0009612~response to mechanical stimulus	5	1	1	0.995987	0.0398955	PTGER4, SCEL, TXNIP, KCNK2, THBS1
GO:0032736~positive regulation of interleukin-13 production	3	1	1	0.995987	0.0414427	TSLP, TNFSF4, NLRP3
GO:1903826~arginine transmembrane transport	3	1	1	0.995987	0.0414427	SLC25A15, SLC47A1, SLC7A2
GO:0030155~regulation of cell adhesion	5	1	1	0.995987	0.0420365	LAMA1, GPR4, SOX9, DLL1, FUT1
GO:0007254~JNK cascade	5	1	1	0.995987	0.0420365	PTGER4, IL1B, TNFRSF19, FGF12, TNF
GO:0044751~cellular response to human chorionic gonadotropin stimulus	2	1	1	0.995987	0.0432188	EDN1, EDNRA
GO:0021761~limbic system development	2	1	1	0.995987	0.0432188	CNTNAP2, TBX3
GO:0097102~endothelial tip cell fate specification	2	1	1	0.995987	0.0432188	NRP1, DLL1
GO:0032745~positive regulation of interleukin-21 production	2	1	1	0.995987	0.0432188	IL6, FOXP1
GO:0001708~cell fate specification	4	1	1	0.995987	0.0434473	EOMES, SMO, SOX9, TBX3
GO:0045599~negative regulation of fat cell differentiation	5	1	1	0.995987	0.0442412	IL6, MSX2, SOD2, TNF, TRIB2
GO:0051091~positive regulation of sequence-specific DNA binding transcription factor activity	7	1	1	0.995987	0.0449919	FZD1, CSF3, IL6, EDN1, IL1B, CYTL1, TNF
GO:0006805~xenobiotic metabolic process	7	1	1	0.995987	0.0449919	ABCC3, ALDH3A1, CYP26B1, NCEH1, AKR1C1, CYP1A1, AOX1
GO:0043122~regulation of I-kappaB kinase/NF-kappaB signaling	4	1	1	0.995987	0.0465402	TRAF4, IL1B, TRAF1, TNF
GO:0007219~Notch signaling pathway	7	1	1	0.995987	0.0465488	HES7, NEURL1B, CNTN1, SOX9, CHAC1, DLL1, NLE1
GO:0006855~drug transmembrane transport	3	1	1	0.995987	0.0466928	ABCC3, SLC47A1, SLC19A1
GO:0008285~negative regulation of cell proliferation	17	1	1	0.995987	0.0479808	SMAD1, MSX2, IL24, CXCL1, ADARB1, SOD2, DLL1, THBS1, EREG, CYP27B1, IL6, TFAP4, IL1B, ABI3BP, SOX7, TLR2, TP73
GO:0098742~cell-cell adhesion via plasma-membrane adhesion molecules	4	1	1	0.995987	0.0497388	ITGAM, CDH2, CDH20, CDH24
GO:0031640~killing of cells of other organism	6	1	1	0.995987	0.0511295	CXCL10, CXCL11, CCL20, CXCL1, CXCL3, CXCL2
GO:0007249~I-kappaB kinase/NF-kappaB signaling	5	1	1	0.995987	0.051237	EDN1, EDNRA, IL1B, TNF, BIRC3
GO:0036159~inner dynein arm assembly	3	1	1	0.995987	0.0521711	DNAH1, DNAH2, CCDC40
GO:0010633~negative regulation of epithelial cell migration	3	1	1	0.995987	0.0521711	SEMA3A, TACSTD2, PFN2
GO:0048143~astrocyte activation	3	1	1	0.995987	0.0521711	SMO, IL1B, TNF
GO:0032757~positive regulation of interleukin-8 production	5	1	1	0.995987	0.0536957	IL6, IL1B, TNF, F3, TLR2
GO:0030833~regulation of actin filament polymerization	4	1	1	0.995987	0.0564474	PLEKHG2, ARHGAP18, CORO1A, PFN2
GO:0061036~positive regulation of cartilage development	3	1	1	0.995987	0.057865	SMAD1, SOX9, SOX6
GO:0050678~regulation of epithelial cell proliferation	3	1	1	0.995987	0.057865	SIX4, TACSTD2, BID
GO:0050995~negative regulation of lipid catabolic process	3	1	1	0.995987	0.057865	IL1B, CIDEA, TNF
GO:0045638~negative regulation of myeloid cell differentiation	3	1	1	0.995987	0.057865	ITPKB, HMGB3, DLL1
GO:0021756~striatum development	3	1	1	0.995987	0.057865	CNTNAP2, SLC7A11, FOXP1
GO:0051044~positive regulation of membrane protein ectodomain proteolysis	3	1	1	0.995987	0.057865	IL1B, ADAM8, TNF
GO:0030216~keratinocyte differentiation	5	1	1	0.995987	0.0588017	SCEL, NFKBIZ, TXNIP, POU3F1, EREG
GO:0032731~positive regulation of interleukin-1 beta production	5	1	1	0.995987	0.0588017	GBP5, EGR1, IL6, NLRP3, TNF
GO:0050731~positive regulation of peptidyl-tyrosine phosphorylation	6	1	1	0.995987	0.0593192	NRP1, CSF3, IL6, KITLG, CNTN1, AREG
GO:0071345~cellular response to cytokine stimulus	4	1	1	0.995987	0.0599545	GBP5, CSF3, ITGA4, LEF1
GO:1901998~toxin transport	4	1	1	0.995987	0.0599545	CD274, NRP1, ANTXR2, BBC3
GO:0042531~positive regulation of tyrosine phosphorylation of STAT protein	5	1	1	0.995987	0.0614484	IL6, IL20, TSLP, IL24, TNF
GO:0019221~cytokine-mediated signaling pathway	8	1	1	0.995987	0.0620375	CSF3, IL6, IL1B, NFKBIZ, F3, CX3CL1, EREG, IL27RA
GO:0031663~lipopolysaccharide-mediated signaling pathway	4	1	1	0.995987	0.0635612	IL1B, PTPN22, TNF, TLR2
GO:0033365~protein localization to organelle	3	1	1	0.995987	0.0637626	RAB3IP, BICD1, CNGB1
GO:0007413~axonal fasciculation	3	1	1	0.995987	0.0637626	NRP1, SEMA3A, NRCAM
GO:0090190~positive regulation of branching involved in ureteric bud morphogenesis	3	1	1	0.995987	0.0637626	SMO, SIX4, SOX9
GO:0033280~response to vitamin D	3	1	1	0.995987	0.0637626	CYP27B1, CXCL10, STC2
GO:0002573~myeloid leukocyte differentiation	2	1	1	0.995987	0.0641243	KITLG, RUNX1
GO:0002891~positive regulation of immunoglobulin mediated immune response	2	1	1	0.995987	0.0641243	TNFSF4, CD226
GO:1901953~positive regulation of anterograde dense core granule transport	2	1	1	0.995987	0.0641243	MAP2, TRIM46
GO:0060559~positive regulation of calcidiol 1-monooxygenase activity	2	1	1	0.995987	0.0641243	IL1B, TNF
GO:0070445~regulation of oligodendrocyte progenitor proliferation	2	1	1	0.995987	0.0641243	CDH2, PTPRZ1
GO:0086101~endothelin receptor signaling pathway involved in heart process	2	1	1	0.995987	0.0641243	EDN1, EDNRA
GO:0072679~thymocyte migration	2	1	1	0.995987	0.0641243	CCL20, CORO1A
GO:0046330~positive regulation of JNK cascade	6	1	1	0.995987	0.065924	TRAF4, IL1B, SEMA3A, TNFRSF19, TRAF1, TNF
GO:0001756~somitogenesis	4	1	1	0.995987	0.067266	HES7, LEF1, DLL1, NLE1
GO:0051092~positive regulation of NF-kappaB transcription factor activity	8	1	1	0.995987	0.0688653	TRIM6, IL1B, NLRP3, ADAM8, TRAF1, TNF, CX3CL1, TLR2
GO:0014032~neural crest cell development	3	1	1	0.995987	0.0698525	CDH2, NOLC1, SOX9
GO:0045766~positive regulation of angiogenesis	8	1	1	0.995987	0.0724414	NRP1, CCBE1, IL1B, ADM2, HMGA2, THBS1, F3, RUNX1
GO:1901224~positive regulation of NIK/NF-kappaB signaling	5	1	1	0.995987	0.0726514	EDN1, IL1B, NLRP3, TNF, TLR2
GO:0051607~defense response to virus	10	1	1	0.995987	0.0748417	GBP5, IL6, RSAD2, NDUFAF4, MX2, NLRP3, POLR3G, ADARB1, IFIT1, TLR2
GO:0042542~response to hydrogen peroxide	4	1	1	0.995987	0.0749624	TXNIP, SOD2, AREG, SLC8A1
GO:0045071~negative regulation of viral genome replication	4	1	1	0.995987	0.0749624	TRIM6, RSAD2, IFIT1, TNF
GO:0007566~embryo implantation	4	1	1	0.995987	0.0749624	IL1B, STC2, POLR1B, PCSK5
GO:0021675~nerve development	3	1	1	0.995987	0.0761232	NRP1, SEMA3A, SCN2A
GO:0021772~olfactory bulb development	3	1	1	0.995987	0.0761232	EOMES, SEMA3A, FUT1
GO:0002009~morphogenesis of an epithelium	3	1	1	0.995987	0.0761232	FRAS1, CA2, SOX9
GO:0050796~regulation of insulin secretion	4	1	1	0.995987	0.0789504	PER2, IL6, IL1B, TNF
GO:0030879~mammary gland development	3	1	1	0.995987	0.0825642	LEF1, SOX9, TBX3
GO:0030517~negative regulation of axon extension	3	1	1	0.995987	0.0825642	MAP2, TRIM46, NTN1
GO:0016125~sterol metabolic process	3	1	1	0.995987	0.0825642	CYP26B1, CYP4V2, EBPL
GO:0009410~response to xenobiotic stimulus	11	1	1	0.995987	0.0833738	FZD1, NNMT, NFKBIZ, TXNIP, ABAT, SOD2, THBS1, TNF, SLC8A1, DUSP6, TP73
GO:0072144~glomerular mesangial cell development	2	1	1	0.995987	0.084574	ACTA2, GPR4
GO:0097492~sympathetic neuron axon guidance	2	1	1	0.995987	0.084574	EDN1, EDNRA
GO:0014034~neural crest cell fate commitment	2	1	1	0.995987	0.084574	EDN1, EDNRA
GO:1901509~regulation of endothelial tube morphogenesis	2	1	1	0.995987	0.084574	CXCL10, FOXP1
GO:0001550~ovarian cumulus expansion	2	1	1	0.995987	0.084574	PTX3, EREG
GO:1903537~meiotic cell cycle process involved in oocyte maturation	2	1	1	0.995987	0.084574	EDN1, EDNRA
GO:0030730~sequestering of triglyceride	2	1	1	0.995987	0.084574	IL1B, TNF
GO:0042426~choline catabolic process	2	1	1	0.995987	0.084574	DMGDH, ALDH7A1
GO:1903375~facioacoustic ganglion development	2	1	1	0.995987	0.084574	NRP1, SEMA3A
GO:0030323~respiratory tube development	2	1	1	0.995987	0.084574	TRAF4, PCSK5
GO:2000741~positive regulation of mesenchymal stem cell differentiation	2	1	1	0.995987	0.084574	SOX9, SOX6
GO:0000122~negative regulation of transcription from RNA polymerase II promoter	30	1	1	0.995987	0.0846682	TENM2, LEF1, PHF6, TNF, AURKB, FOXQ1, ZFP57, SOX9, ZNF785, SPDEF, EOMES, PRMT6, HES7, EGR1, EDN1, TGIF2, MSX2, PARP1, FST, ZFP69B, HMGA2, TBX3, HIC1, FOXP1, RUNX1, PER2, SMO, TXNIP, ID3, ZNF599
GO:0034220~ion transmembrane transport	7	1	1	0.995987	0.0847006	ANO1, CHRNB1, SFXN4, SFXN2, ATP2C2, TMC4, TPCN1
GO:0009611~response to wounding	5	1	1	0.995987	0.0848169	NRP1, EDNRA, PLLP, CYP1A1, ID3
GO:0071356~cellular response to tumor necrosis factor	7	1	1	0.995987	0.0869584	EDN1, CCL20, HAS2, THBS1, CLDN1, CX3CL1, FOXP1
GO:0001755~neural crest cell migration	4	1	1	0.995987	0.0871962	NRP1, KITLG, SMO, SEMA3A
GO:0016339~calcium-dependent cell-cell adhesion via plasma membrane cell adhesion molecules	4	1	1	0.995987	0.0871962	CDH2, CDH20, CDH24, PCDH12
GO:0071407~cellular response to organic cyclic compound	4	1	1	0.995987	0.0871962	SMAD1, IL1B, CYP1A1, TNF
GO:0050905~neuromuscular process	3	1	1	0.995987	0.0891651	EDNRA, HOXA1, FGF12
GO:0032700~negative regulation of interleukin-17 production	3	1	1	0.995987	0.0891651	ARG2, TNFSF4, IL27RA
GO:0023019~signal transduction involved in regulation of gene expression	3	1	1	0.995987	0.0891651	FGF5, MSX2, PARP1
GO:0006811~ion transport	7	1	1	0.995987	0.089249	CHRNB1, TOMM40, SLC24A3, PLLP, SLC20A1, STEAP1, SLC8A1
GO:0042981~regulation of apoptotic process	10	1	1	0.995987	0.0895491	EGR1, CXCL10, TRAF4, BIK, STYK1, RUVBL1, CIDEA, TRAF1, SOX9, BIRC3
GO:0051781~positive regulation of cell division	4	1	1	0.995987	0.09145	FGF5, MACC1, IL1B, EREG
GO:0010629~negative regulation of gene expression	12	1	1	0.995987	0.0918748	EDN1, TRIM6, SLC24A3, TFAP4, SMO, STC2, ID3, PTPN22, SOX9, TNF, FOXP1, APLN
GO:0045944~positive regulation of transcription from RNA polymerase II promoter	35	1	1	0.995987	0.0953873	CSF3, CEBPD, LEF1, TNF, DLL1, CX3CL1, MECOM, SIX4, NFKBIZ, NLRP3, CYTL1, HOXA1, SOX9, SPDEF, EOMES, EGR1, SMAD1, EDN1, PARP1, MACC1, HMGA2, FLI1, TBX3, RUNX1, CXCL10, IL6, TFAP4, SMO, MYBBP1A, IL1B, RFXAP, NCOA7, LHX4, TLR2, TP73
GO:0050766~positive regulation of phagocytosis	4	1	1	0.995987	0.0957884	TUB, IL1B, PTX3, TNF
GO:0050918~positive chemotaxis	4	1	1	0.995987	0.0957884	CXCL10, NRP1, CORO1A, CX3CL1
GO:0014823~response to activity	4	1	1	0.995987	0.0957884	IL6, EDN1, SOD2, TNF
GO:0008277~regulation of G-protein coupled receptor protein signaling pathway	4	1	1	0.995987	0.0957884	RGS18, TUB, GRK5, KCTD12
GO:0050768~negative regulation of neurogenesis	3	1	1	0.995987	0.0959157	IL6, IL1B, TNF
GO:0001836~release of cytochrome c from mitochondria	3	1	1	0.995987	0.0959157	SOD2, BID, BBC3
GO:0007229~integrin-mediated signaling pathway	6	1	1	0.995987	0.0962323	NRP1, ITGAM, ITGA4, ITGA10, NEDD9, ADAM8
GO:0002244~hematopoietic progenitor cell differentiation	5	1	1	0.995987	0.0979069	KITLG, PTPRZ1, CEBPD, FST, RRS1

## Sheet: v1 down CC
Gene Ontology Cellular Component Term	Count	Bonferroni	Benjamini	FDR	PValue	Genes
GO:1990769~proximal neuron projection	3	0.68116	0.626935	0.626935	0.00264249	GJC2, MAP2, TRIM46
GO:0005576~extracellular region	67	0.715122	0.626935	0.626935	0.00290248	CSF3, IL20, ECM2, DHRS11, IL24, CXCL1, ANTXR2, ISM1, CXCL3, PCSK5, TNF, CXCL2, AREG, CXCL5, CX3CL1, ADAMTSL1, FGF5, EFEMP1, BMPER, NRCAM, PRSS3, PAMR1, CHGB, ST6GAL1, EDN1, FST, OVCH2, MMP3, EREG, EEF1A1, IL1B, SCG5, COL8A1, MXRA5, CCDC40, DNAH1, LAMA1, SEMA3A, NTM, THBS1, NTN1, DLL1, PTPRZ1, ABI3BP, STC2, NLRP3, NTNG1, TUB, ERVMER34-1, NEGR1, TSLP, GDF15, CCL20, TNFSF15, APLN, MFAP5, CXCL10, KIT…
GO:0005739~mitochondrion	47	0.906643	0.635814	0.635814	0.00547415	DMGDH, GCDH, TOMM40, TRAF3IP3, SP140, ABAT, HIF3A, PPM1K, MRPL15, FHIT, SLC8A1, MYOM2, BBC3, TP53AIP1, CYB5R2, CYP27B1, ALDH1B1, MTHFD1L, NLRP3, BID, METTL15, MUTYH, ARG2, PARP1, RSAD2, MACC1, BCKDHB, RSAD1, AMT, CIDEA, CHCHD10, G0S2, SOD2, SLC25A15, HSH2D, TFAP4, BDH1, SLC25A19, NDUFAF4, MTHFD2L, DOK7, SFXN4, PEMT, ECHDC3, SFXN2, ALDH7A1, BCAT2
GO:0005615~extracellular space	60	0.921979	0.635814	0.635814	0.00588717	NRP1, CSF3, IL20, ITGAM, IL24, CXCL1, CXCL3, ELFN2, PCSK5, TNF, CXCL2, AREG, CXCL5, CX3CL1, FGF5, GLIPR1, EFEMP1, BMPER, ANPEP, PRSS3, CHGB, CCBE1, EDN1, FST, MMP3, KRT34, F3, EREG, ACTA2, EEF1A1, ALDH3A1, IL1B, COL8A1, LAMA1, SEMA3A, TACSTD2, THBS1, ABI3BP, STC2, ZPLD1, CYTL1, SPTBN2, CMTM3, TSLP, GDF15, CCL20, TNFSF15, APLN, CXCL10, KITLG, CXCL11, IL6, COL1A2, FABP5, ARTN, COL5A3, TNFSF4, PTX3,…
GO:0043194~axon initial segment	4	0.991424	0.946524	0.946524	0.0109551	MAP2, TRIM46, NRCAM, NAV1
GO:0005759~mitochondrial matrix	17	0.997828	1	1	0.014094	DMGDH, GCDH, ARG2, MARS2, BCKDHB, AMT, ABAT, PPM1K, SOD2, TP53AIP1, MTHFD1L, BDH1, ALDH1B1, MTHFD2L, METTL15, ALDH7A1, BCAT2
GO:0031012~extracellular matrix	12	0.999968	1	1	0.0236514	CCBE1, ECM2, EFEMP1, COL1A2, BMPER, LAMA1, COL5A3, MMP3, COL8A1, PTX3, ELFN2, THBS1
GO:0016323~basolateral plasma membrane	12	0.99998	1	1	0.0247764	ABCC3, SLC47A1, SLC43A2, CDH2, CADM1, SLC43A3, NEDD9, SLC7A11, ATP2C2, CLDN1, SLC4A4, SLC19A1
GO:0033270~paranode region of axon	3	0.999988	1	1	0.0259657	CNTNAP2, GJC2, SCN2A
GO:0098552~side of membrane	7	0.999993	1	1	0.027038	NTNG1, GBP5, VNN1, NEGR1, NTM, CNTN1, RGMB
GO:0030864~cortical actin cytoskeleton	5	1	1	1	0.0410151	EEF1A1, CDH2, SHROOM2, CORO1A, SPTBN2
GO:0031410~cytoplasmic vesicle	13	1	1	1	0.0468099	GBP5, NRP1, CMTM3, RHOBTB3, ATP2C2, DLL1, BICD1, TMEM198, RINL, ARHGDIB, HAS2, N4BP3, PHLDA1
GO:0000785~chromatin	33	1	1	1	0.0515941	CEBPD, HIF3A, FOXQ1, CCND2, SIX4, HOXA1, SOX9, SOX6, SOX7, SPDEF, EOMES, HES7, BATF2, EGR1, SMAD1, ZFHX2, TGIF2, MSX2, PARP1, HMGA2, POU3F1, FLI1, TBX3, HIC1, FANCF, FOXP1, RUNX1, TFAP4, LHX5, LHX4, RCOR2, TSPYL4, TP73
GO:0005856~cytoskeleton	19	1	1	1	0.0528576	FRMPD4, SHROOM2, RHOBTB3, KRT34, FRMD4A, EFCAB6, SLC7A11, CORO1A, BICD1, ITPKB, FRMD5, KITLG, TRAF4, ARHGDIB, TRIM46, PLEKHH1, TRIB2, PFN2, MPZL2
GO:0005911~cell-cell junction	9	1	1	1	0.0539353	TENM2, CDH2, CADM1, LAMA1, CDH24, PCDH12, STEAP1, CORO1A, SDCCAG8
GO:0030054~cell junction	10	1	1	1	0.0667769	CLDN11, HCAR3, TENM2, CDH2, SMAGP, CCDC88C, SLC8A1, SLC7A2, SPTBN2, TP73
GO:0005886~plasma membrane	130	1	1	1	0.0912797	RAB3B, ERRFI1, TRAF3IP3, TRAC, HTR4, ANTXR2, CLDN1, TNF, SLC4A4, SLC8A1, IL27RA, EDNRA, CDH2, ANPEP, INSC, NRCAM, SLC16A9, PAQR8, CHRNB1, EREG, EEF1A1, ALDH3A1, SCNN1D, SMO, GPR161, DOK7, ADAM8, CD226, S100A3, STEAP1, STEAP2, SHC4, CD274, STEAP1B, TTYH2, NTM, RHOBTB3, ARHGAP18, PCDH12, CORO1A, FUT1, FHIT, HCAR3, EFNB3, GRK5, SCFD2, CDH20, CDH24, SLC19A1, SPTBN2, NTNG1, FZD1, CADM1, TNFSF15, RAB39…

## Sheet: v2 up BP
Gene Ontology Biological Process Term	Count	Bonferroni	Benjamini	FDR	PValue	Genes
GO:0051301~cell division	42	2.18035e-21	2.18035e-21	2.10703e-21	1.28634e-24	ERCC6L, CDCA5, NCAPG2, NCAPG, CDCA8, BUB1B, KIF11, SKA3, NCAPH, SKA1, AURKB, AURKA, CDC20, CCNB2, CCNB1, HAUS8, NUF2, KNTC1, NEK2, FAM83D, BUB1, CDT1, CENPW, SPAG5, UBE2C, CDC6, CDC25A, ZWINT, CCNA2, ASPM, TPX2, CENPF, KIF18B, PRC1, KIFC1, CDK1, TACC3, BIRC5, MCM5, KIF2C, MAD2L1, SPC25
GO:0006260~DNA replication	23	2.50761e-15	1.2538e-15	1.21164e-15	1.47942e-18	GINS2, BLM, FEN1, RMI2, RFC3, RRM2, RNASEH2A, DSCC1, GINS3, DONSON, RPA2, CHTF18, SAMHD1, RECQL4, FAM111B, ORC6, ORC1, RPA3, POLE2, CDK1, MCM4, MCM5, DTL
GO:0000278~mitotic cell cycle	24	3.23504e-14	1.07835e-14	1.04208e-14	1.90858e-17	PLK4, CDT1, CENPW, CDCA5, XRCC2, PLK1, CDCA8, KIF11, CDC6, PKMYT1, SKA3, SKA1, AURKB, KIF15, AURKA, CIT, TPX2, CENPF, KIF18B, INCENP, PBK, BIRC5, NEK2, MYBL2
GO:0007059~chromosome segregation	20	1.88183e-13	2.86635e-14	2.76996e-14	6.76425e-17	TOP2A, CDT1, CENPW, SPAG5, HJURP, BRCA1, ESCO2, SKA3, SKA1, CENPF, INCENP, CENPI, NUF2, BIRC5, NEK2, CENPN, CENPO, BUB1, DLGAP5, SPC25
GO:0000070~mitotic sister chromatid segregation	14	3.57547e-12	6.98893e-13	6.75391e-13	2.06163e-15	SPAG5, PLK1, NCAPG2, CDCA8, ZWINT, KIF18B, ESPL1, INCENP, KIFC1, CENPI, NUSAP1, KNTC1, NEK2, MAD2L1
GO:0007094~mitotic spindle assembly checkpoint	13	1.18555e-11	1.98538e-12	1.91862e-12	7.02791e-15	PLK1, BUB1B, ZWINT, AURKB, CDC20, CENPF, NUF2, BIRC5, KNTC1, TRIP13, BUB1, MAD2L1, SPC25
GO:0007052~mitotic spindle organization	15	7.01922e-11	1.00208e-11	9.68382e-12	4.13839e-14	STIL, PLK1, CDCA8, WDR62, KIF11, AURKB, AURKA, CCNB1, INCENP, KIF4A, NUF2, TACC3, BIRC5, DLGAP5, SPC25
GO:0000281~mitotic cytokinesis	15	7.52355e-10	9.40367e-11	9.08744e-11	4.43831e-13	PLK1, CDCA8, KIF23, CENPA, AURKB, CIT, ANLN, ESPL1, RACGAP1, INCENP, KIF4A, NUSAP1, BIRC5, KIF20A, CEP55
GO:0051256~mitotic spindle midzone assembly	8	4.89851e-08	5.4428e-09	5.25977e-09	2.88998e-11	RACGAP1, INCENP, PRC1, KIF4A, CDCA8, BIRC5, KIF23, AURKB
GO:0006281~DNA repair	23	4.24276e-07	4.24276e-08	4.10008e-08	2.5031e-10	FANCI, POLQ, BLM, FEN1, RMI2, RFC3, UHRF1, XRCC2, RPA2, BRCA1, HMGB1, FOXM1, SAMHD1, RAD51AP1, RECQL4, BRIP1, RAD51, FANCD2, EXO1, RPA3, POLE2, CDK1, CLSPN
GO:0006268~DNA unwinding involved in DNA replication	9	5.68827e-07	5.17115e-08	4.99726e-08	3.35591e-10	RECQL4, GINS1, GINS2, BLM, RAD51, CDC45, GINS3, MCM4, MCM5
GO:0000086~G2/M transition of mitotic cell cycle	11	1.10554e-05	9.21292e-07	8.9031e-07	6.52242e-09	CCNA2, CCNB1, MELK, PLK1, CDK1, BIRC5, PKMYT1, FOXM1, CDC25A, AURKA, CIT
GO:0000724~double-strand break repair via homologous recombination	12	0.000268401	2.0649e-05	1.99546e-05	1.5837e-07	RECQL4, RAD51AP1, BLM, FEN1, RMI2, RAD51, UHRF1, RPA3, XRCC2, RPA2, BRCA1, SAMHD1
GO:1900264~positive regulation of DNA-directed DNA polymerase activity	6	0.000988167	7.06183e-05	6.82435e-05	5.83278e-07	GINS1, GINS2, RFC3, GINS3, DSCC1, CHTF18
GO:0007049~cell cycle	20	0.00160822	0.000107301	0.000103693	9.49567e-07	FANCI, CDT1, ERCC6L, UHRF1, CDCA5, PLK1, HJURP, CDCA8, BRCA1, KIF11, MKI67, CHTF18, CDC25A, AURKA, KRT18, CDC45, NUF2, BIRC5, MCM4, MCM5
GO:0006270~DNA replication initiation	7	0.00333584	0.000208838	0.000201815	1.97133e-06	ORC6, CDC45, ORC1, MCM4, MCM10, MCM5, CDC6
GO:0007018~microtubule-based movement	10	0.00681836	0.000402453	0.000388919	4.0364e-06	KIF18B, KIFC1, KIF4A, KIF24, KIF23, KIF2C, KIF20A, KIF11, KIF7, KIF15
GO:0031424~keratinization	10	0.00820126	0.000457503	0.000442118	4.85844e-06	TGM1, SPRR3, KRT81, KRT80, KRT7, KRT75, KRT6C, SPRR1A, IVL, SPRR1B
GO:0034080~CENP-A containing nucleosome assembly	5	0.0120248	0.000636718	0.000615307	7.13726e-06	CENPW, CENPI, HJURP, CENPN, CENPA
GO:1901970~positive regulation of mitotic sister chromatid separation	4	0.0175893	0.000887285	0.000857447	1.04694e-05	INCENP, CDCA8, BIRC5, AURKB
GO:0007095~mitotic G2 DNA damage checkpoint	7	0.0251387	0.00121238	0.00117161	1.50206e-05	BLM, PLK1, CDK1, DONSON, BRCA1, CLSPN, DTL
GO:0090267~positive regulation of mitotic cell cycle spindle assembly checkpoint	5	0.0275117	0.00126804	0.0012254	1.64584e-05	INCENP, CDCA8, BIRC5, AURKB, MAD2L1
GO:0032508~DNA duplex unwinding	8	0.031563	0.00139441	0.00134752	1.89212e-05	RECQL4, POLQ, BLM, BRIP1, RFC3, DSCC1, DDX12P, CHTF18
GO:0090307~mitotic spindle assembly	7	0.0337009	0.0014284	0.00138036	2.02251e-05	CDC20, TPX2, KIFC1, MYBL2, NEK2, PRICKLE1, KIF11
GO:0006954~inflammatory response	19	0.0678637	0.00281099	0.00271646	4.14601e-05	CXCL6, SEMA7A, IL1R1, IL37, PTAFR, IL36G, CXCL1, PPBP, HMGB1, CXCL3, HSPG2, IL17RC, CXCL5, HYAL1, IL1B, HYAL3, ITGB6, S100A9, S100A8
GO:0045109~intermediate filament organization	8	0.0706366	0.00281745	0.00272271	4.32176e-05	KRT81, KRT80, KRT19, KRT15, KRT34, KRT7, KRT75, KRT6C
GO:1903490~positive regulation of mitotic cytokinesis	4	0.0832449	0.00321899	0.00311074	5.12759e-05	INCENP, CDCA8, BIRC5, AURKB
GO:0051382~kinetochore assembly	5	0.0935098	0.00350615	0.00338825	5.79187e-05	CENPF, CENPW, CENPN, CENPA, DLGAP5
GO:0000079~regulation of cyclin-dependent protein serine/threonine kinase activity	7	0.155789	0.00583948	0.00564311	9.99085e-05	CCNA2, CCNB2, BLM, CCNB1, CDC6, PKMYT1, CDC25A
GO:0071222~cellular response to lipopolysaccharide	12	0.163907	0.00596688	0.00576622	0.000105608	CXCL6, IL37, IL1B, HMGB2, CMPK2, IL36G, CXCL1, PPBP, HMGB1, NOD2, CXCL3, CXCL5
GO:0007051~spindle organization	5	0.183179	0.00632262	0.00611	0.000119365	ASPM, SPAG5, KIF11, AURKB, AURKA
GO:0007076~mitotic chromosome condensation	5	0.183179	0.00632262	0.00611	0.000119365	CDCA5, PLK1, NUSAP1, NCAPG, NCAPH
GO:1902425~positive regulation of attachment of mitotic spindle microtubules to kinetochore	4	0.212111	0.00722369	0.00698077	0.000140638	INCENP, CDCA8, BIRC5, AURKB
GO:0030593~neutrophil chemotaxis	8	0.231226	0.00773345	0.00747339	0.000155125	CXCL6, IL1B, CXCL1, PPBP, CXCL3, S100A9, CXCL5, S100A8
GO:0006915~apoptotic process	22	0.237801	0.00775788	0.007497	0.000160192	GSDMA, TNFSF15, BIK, IGFBP3, MX1, BUB1B, PRICKLE1, SHB, NTN1, AURKA, TRAIP, TPX2, MELK, ESPL1, IL1B, CDK1, PTK2B, BIRC5, S100A14, S100A9, BUB1, S100A8
GO:0006310~DNA recombination	8	0.280012	0.00912469	0.00881784	0.000193799	RECQL4, BLM, RAD51, EXO1, RPA3, RPA2, BRCA1, HMGB1
GO:0032465~regulation of cytokinesis	6	0.375198	0.0127096	0.0122822	0.000277436	PLK4, PRC1, PLK1, KIF20A, AURKB, AURKA
GO:0000076~DNA replication checkpoint	4	0.493952	0.0174612	0.016874	0.000401762	CDT1, CDC45, CDC6, CLSPN
GO:0051988~regulation of attachment of spindle microtubules to kinetochore	4	0.493952	0.0174612	0.016874	0.000401762	SPAG5, RACGAP1, KNTC1, NEK2
GO:0051983~regulation of chromosome segregation	4	0.592992	0.0219191	0.021182	0.000530197	KIF2C, MKI67, BUB1, AURKB
GO:0000727~double-strand break repair via break-induced replication	4	0.592992	0.0219191	0.021182	0.000530197	GINS2, CDC45, MCM4, MCM5
GO:0006302~double-strand break repair	7	0.618738	0.0229523	0.0221804	0.000568728	POLQ, BRIP1, FEN1, CDCA5, BRCA1, ESCO2, TRIP13
GO:0018149~peptide cross-linking	5	0.671104	0.0258523	0.0249829	0.00065584	TGM1, SPRR3, SPRR1A, IVL, SPRR1B
GO:0051984~positive regulation of chromosome segregation	4	0.767129	0.0310487	0.0300046	0.000859376	NCAPG2, NCAPG, CDC6, NCAPH
GO:0051310~metaphase plate congression	4	0.767129	0.0310487	0.0300046	0.000859376	CENPF, INCENP, KIF2C, FAM83D
GO:0045842~positive regulation of mitotic metaphase/anaphase transition	4	0.767129	0.0310487	0.0300046	0.000859376	CDC20, ESPL1, UBE2C, DLGAP5
GO:0002244~hematopoietic progenitor cell differentiation	7	0.767744	0.0310487	0.0300046	0.000860936	TOP2A, ANLN, FST, HYAL2, KDR, ESCO2, KRT75
GO:0006974~cellular response to DNA damage stimulus	13	0.81192	0.034793	0.033623	0.00098529	TOP2A, POLQ, BLM, UHRF1, MCM10, BRCA1, SAMHD1, WDR76, TRAIP, RAD51AP1, RAD51, SLFN11, DTL
GO:2000001~regulation of DNA damage checkpoint	4	0.835221	0.0367794	0.0355426	0.00106324	RAD51, RPA2, BRCA1, WDR76
GO:0006284~base-excision repair	5	0.872163	0.041115	0.0397324	0.00121283	POLQ, FEN1, NEIL3, RPA3, RPA2
GO:0030214~hyaluronan catabolic process	4	0.888847	0.0422198	0.0408	0.00129524	HYAL1, HYAL2, HYAL3, HMMR
GO:0007019~microtubule depolymerization	4	0.888847	0.0422198	0.0408	0.00129524	KIF18B, KIF24, STMN3, KIF2C
GO:1903934~positive regulation of DNA primase activity	3	0.957896	0.0597104	0.0577024	0.00186705	GINS1, GINS2, GINS3
GO:0036297~interstrand cross-link repair	5	0.968478	0.0639544	0.0618037	0.00203748	RAD51AP1, FANCI, NEIL3, RAD51, FANCD2
GO:0071479~cellular response to ionizing radiation	5	0.984488	0.0743035	0.0718048	0.00245487	RAD51AP1, BLM, RAD51, BRCA1, ITGB6
GO:0032467~positive regulation of cytokinesis	5	0.984488	0.0743035	0.0718048	0.00245487	RACGAP1, KIF23, CDC6, AURKB, CIT
GO:0007080~mitotic metaphase plate congression	5	0.989492	0.0798157	0.0771317	0.00268407	CCNB1, KIFC1, CDCA5, CDCA8, KIF2C
GO:0031536~positive regulation of exit from mitosis	3	0.990996	0.0810951	0.078368	0.00277494	UBE2C, CDCA5, BIRC5
GO:0070098~chemokine-mediated signaling pathway	6	0.992485	0.0827754	0.0799918	0.00288127	CXCL6, PTK2B, CXCL1, PPBP, CXCL3, CXCL5
GO:0032755~positive regulation of interleukin-6 production	7	0.997195	0.0970155	0.093753	0.00346095	IL33, IL1B, HYAL2, PTAFR, HMGB1, NOD2, IL17RC
GO:0008283~cell proliferation	9	0.997337	0.0970155	0.093753	0.00349141	MELK, CDK1, TACC3, MCM10, MKI67, FAM83D, BUB1, CDC25A, AURKB
GO:0030213~hyaluronan biosynthetic process	3	0.998552	0.105237	0.101698	0.00384939	HYAL1, IL1B, HAS2
GO:0030335~positive regulation of cell migration	11	0.999303	0.110634	0.106914	0.00427937	SEMA7A, CLDN4, PLAU, IL1B, FAM110C, SEMA3B, KDR, PTK2B, HAS2, SEMA3F, CLDN1
GO:0070268~cornification	4	0.999342	0.110634	0.106914	0.00431334	KRT81, KRT8, KRT7, KRT6C
GO:0051321~meiotic cell cycle	6	0.999382	0.110634	0.106914	0.00434965	RAD51AP1, RAD51, EXO1, XRCC2, NEK2, PKMYT1
GO:0009615~response to virus	7	0.999383	0.110634	0.106914	0.00435031	HYAL1, HYAL2, HYAL3, MX1, IFNK, ITGB6, IFIT1
GO:0007098~centrosome cycle	5	0.999406	0.110634	0.106914	0.00437314	HAUS8, XRCC2, PLK1, CDK1, BRCA1
GO:0002437~inflammatory response to antigenic stimulus	4	0.999966	0.150697	0.14563	0.00604568	IL37, HMGB2, IL36G, HMGB1
GO:0007091~metaphase/anaphase transition of mitotic cell cycle	3	0.999984	0.154675	0.149474	0.00647902	PLK1, TACC3, BUB1B
GO:1905821~positive regulation of chromosome condensation	3	0.999984	0.154675	0.149474	0.00647902	NCAPG2, NCAPG, NCAPH
GO:0006265~DNA topological change	3	0.999984	0.154675	0.149474	0.00647902	TOP2A, HMGB2, HMGB1
GO:0008544~epidermis development	6	0.999992	0.163269	0.157779	0.00693533	SPRR3, CRABP2, KRT15, KRT34, SPRR1A, SPRR1B
GO:0010971~positive regulation of G2/M transition of mitotic cell cycle	4	0.999997	0.171828	0.16605	0.00740027	CCNB1, CDK1, DTL, CDC25A
GO:0033314~mitotic DNA replication checkpoint	3	0.999999	0.181364	0.175265	0.00802497	ORC1, CDC6, CLSPN
GO:0035825~reciprocal DNA recombination	3	0.999999	0.181364	0.175265	0.00802497	BRIP1, UHRF1, BRCA1
GO:0045840~positive regulation of mitotic nuclear division	4	0.999999	0.181529	0.175424	0.00813935	IL1B, NUSAP1, TGFA, AURKA
GO:0007165~signal transduction	30	1	0.187698	0.181386	0.0085267	ARHGAP11A, CXCL6, CNTNAP1, CRABP2, CHRNA9, SECTM1, CXCL1, SEMA3F, HMGB1, SHB, IQGAP3, CXCL5, DLL4, SCUBE3, RACGAP1, OPHN1, PLAU, IMPA2, PTK2B, RAC3, FAM83D, FGFBP1, TNFSF15, MX1, APLN, TRAIP, PSG4, IL1B, PSG7, PSG6
GO:1990918~double-strand break repair involved in meiotic recombination	3	1	0.203896	0.197039	0.00971902	BRIP1, RAD51, FANCD2
GO:1904668~positive regulation of ubiquitin protein ligase activity	3	1	0.203896	0.197039	0.00971902	CDC20, UBE2C, PLK1
GO:1905820~positive regulation of chromosome separation	3	1	0.203896	0.197039	0.00971902	NCAPG2, NCAPG, NCAPH
GO:0006298~mismatch repair	4	1	0.203896	0.197039	0.00974371	RNASEH2A, EXO1, RPA3, RPA2
GO:0045931~positive regulation of mitotic cell cycle	4	1	0.230456	0.222706	0.0115193	CCNB1, BIRC5, SHB, AURKA
GO:0071897~DNA biosynthetic process	4	1	0.230456	0.222706	0.0115193	POLQ, CENPF, TK1, TYMS
GO:0051315~attachment of mitotic spindle microtubules to kinetochore	3	1	0.230456	0.222706	0.0115568	CDT1, NUF2, KIF2C
GO:0071493~cellular response to UV-B	3	1	0.230456	0.222706	0.0115568	HYAL1, HYAL2, HYAL3
GO:0071526~semaphorin-plexin signaling pathway	4	1	0.263679	0.254812	0.013469	SEMA7A, SEMA3B, KDR, SEMA3F
GO:0051444~negative regulation of ubiquitin-protein transferase activity	3	1	0.263679	0.254812	0.013534	CDC20, BUB1B, MAD2L1
GO:0030216~keratinocyte differentiation	5	1	0.26753	0.258533	0.0140473	TGM1, SPRR3, SPRR1A, IVL, SPRR1B
GO:0007346~regulation of mitotic cell cycle	5	1	0.26753	0.258533	0.0140473	CDC20, RPA3, PLK1, BIRC5, DLGAP5
GO:0050727~regulation of inflammatory response	6	1	0.271907	0.262764	0.0144376	SEMA7A, FANCD2, IL1R1, IL37, NOD2, USP18
GO:0031297~replication fork processing	4	1	0.288268	0.278574	0.0155952	BLM, RAD51, DONSON, TRAIP
GO:0030174~regulation of DNA-dependent DNA replication initiation	3	1	0.288268	0.278574	0.0156464	CDT1, MCM4, MCM5
GO:0031110~regulation of microtubule polymerization or depolymerization	3	1	0.322591	0.311742	0.01789	STMN3, SKA3, SKA1
GO:0016446~somatic hypermutation of immunoglobulin genes	3	1	0.322591	0.311742	0.01789	POLQ, EXO1, SAMHD1
GO:0061844~antimicrobial humoral immune response mediated by antimicrobial peptide	6	1	0.429982	0.415523	0.0252521	CXCL6, CXCL1, PPBP, CXCL3, S100A9, CXCL5
GO:0043129~surfactant homeostasis	3	1	0.429982	0.415523	0.0253677	LPCAT1, KDR, ITGB6
GO:0010569~regulation of double-strand break repair via homologous recombination	3	1	0.429982	0.415523	0.0253677	RAD51AP1, RAD51, RPA2
GO:0051770~positive regulation of nitric-oxide synthase biosynthetic process	3	1	0.429982	0.415523	0.0253677	IL33, KDR, NOD2
GO:0044849~estrous cycle	3	1	0.429982	0.415523	0.0253677	NCOR2, HAS2, PTN
GO:0008608~attachment of spindle microtubules to kinetochore	3	1	0.429982	0.415523	0.0253677	NUF2, AURKB, SPC25
GO:0006955~immune response	14	1	0.436522	0.421843	0.0261244	CXCL6, SEMA7A, IL1R1, IL37, TNFSF15, PTAFR, SECTM1, PPBP, SAMHD1, CXCL5, APLN, IL1B, ITGB6, PAMR1
GO:0009636~response to toxic substance	5	1	0.436522	0.421843	0.0262686	BRIP1, RAD51, CDK1, TYMS, CLDN1
GO:0000022~mitotic spindle elongation	2	1	0.449294	0.434185	0.0275673	PRC1, KIF23
GO:0070488~neutrophil aggregation	2	1	0.449294	0.434185	0.0275673	S100A9, S100A8
GO:0007064~mitotic sister chromatid cohesion	3	1	0.453557	0.438304	0.0280964	CDC20, CDCA5, ESCO2
GO:0006935~chemotaxis	6	1	0.480914	0.464741	0.0303613	CXCL6, PLAU, PTAFR, CXCL1, HMGB1, CXCL5
GO:0051781~positive regulation of cell division	4	1	0.480914	0.464741	0.0304905	IL1B, TGFA, PPBP, PTN
GO:0006952~defense response	5	1	0.480914	0.464741	0.0306423	CXCL6, MX1, PPBP, NOD2, CXCL5
GO:0010165~response to X-ray	3	1	0.481086	0.464907	0.0309371	BLM, RAD51, XRCC2
GO:0007565~female pregnancy	5	1	0.489989	0.473512	0.0317987	CLDN4, PSG5, PSG4, PSG7, PSG6
GO:0060236~regulation of mitotic spindle organization	3	1	0.512828	0.495582	0.033886	TPX2, STIL, TACC3
GO:0016338~calcium-independent cell-cell adhesion via plasma membrane cell-adhesion molecules	3	1	0.512828	0.495582	0.033886	CLDN11, CLDN4, CLDN1
GO:0097191~extrinsic apoptotic signaling pathway	4	1	0.53238	0.514477	0.035492	IL33, KRT18, KRT8, G0S2
GO:0071539~protein localization to centrosome	3	1	0.549233	0.530764	0.0369396	STIL, SPAG5, AURKA
GO:0001934~positive regulation of protein phosphorylation	8	1	0.570543	0.551357	0.038753	SEMA7A, INCENP, IL1B, KDR, CDCA8, BIRC5, IQGAP3, AURKB
GO:0070371~ERK1 and ERK2 cascade	4	1	0.570543	0.551357	0.0390465	CDK1, KDR, NOD2, IQGAP3
GO:0007088~regulation of mitotic nuclear division	3	1	0.570543	0.551357	0.0400945	NEK2, MKI67, PKMYT1
GO:0051231~spindle elongation	2	1	0.570543	0.551357	0.0410656	KIF4A, KIF11
GO:1902850~microtubule cytoskeleton organization involved in mitosis	2	1	0.570543	0.551357	0.0410656	CDK1, TACC3
GO:0034421~post-translational protein acetylation	2	1	0.570543	0.551357	0.0410656	DSCC1, ESCO2
GO:0061643~chemorepulsion of axon	2	1	0.570543	0.551357	0.0410656	SEMA3B, NTN1
GO:0034508~centromere complex assembly	2	1	0.570543	0.551357	0.0410656	CENPI, CENPO
GO:0071356~cellular response to tumor necrosis factor	6	1	0.62764	0.606534	0.0458207	HYAL1, HYAL2, HYAL3, HAS2, BRCA1, CLDN1
GO:0044772~mitotic cell cycle phase transition	3	1	0.62764	0.606534	0.0466948	CCNA2, CCNB2, CCNB1
GO:0036120~cellular response to platelet-derived growth factor stimulus	3	1	0.62764	0.606534	0.0466948	CCNA2, HYAL1, HAS2
GO:0051493~regulation of cytoskeleton organization	3	1	0.62764	0.606534	0.0466948	STMN3, S100A9, S100A8
GO:0051607~defense response to virus	8	1	0.62764	0.606534	0.0470267	IL33, SLFN13, SLFN11, HYAL2, MX1, IFNK, SAMHD1, IFIT1
GO:0046330~positive regulation of JNK cascade	5	1	0.644543	0.622868	0.0491496	IL1B, WNT7B, PTK2B, HMGB1, NOD2
GO:0000723~telomere maintenance	4	1	0.644543	0.622868	0.0507441	RECQL4, BLM, RPA3, RPA2
GO:0000226~microtubule cytoskeleton organization	6	1	0.644543	0.622868	0.0518484	PRC1, CDK1, TACC3, BIRC5, CGN, MID1
GO:0030855~epithelial cell differentiation	5	1	0.644543	0.622868	0.0522011	KRT19, KRT15, CDK1, KRT34, RHCG
GO:1905448~positive regulation of mitochondrial ATP synthesis coupled electron transport	2	1	0.644543	0.622868	0.0543773	CCNB1, CDK1
GO:0015837~amine transport	2	1	0.644543	0.622868	0.0543773	AQP9, RHCG
GO:0007057~spindle assembly involved in female meiosis I	2	1	0.644543	0.622868	0.0543773	CCNB2, AURKA
GO:0042148~strand invasion	2	1	0.644543	0.622868	0.0543773	RAD51, XRCC2
GO:0043137~DNA replication, removal of RNA primer	2	1	0.644543	0.622868	0.0543773	FEN1, RNASEH2A
GO:0046683~response to organophosphorus	2	1	0.644543	0.622868	0.0543773	RFC3, TYMS
GO:0032392~DNA geometric change	2	1	0.644543	0.622868	0.0543773	HMGB2, HMGB1
GO:0000915~actomyosin contractile ring assembly	2	1	0.644543	0.622868	0.0543773	ANLN, RACGAP1
GO:0051106~positive regulation of DNA ligation	2	1	0.644543	0.622868	0.0543773	RAD51, HMGB1
GO:0006235~dTTP biosynthetic process	2	1	0.644543	0.622868	0.0543773	CMPK2, TYMS
GO:0072757~cellular response to camptothecin	2	1	0.644543	0.622868	0.0543773	BLM, RAD51
GO:0032119~sequestering of zinc ion	2	1	0.644543	0.622868	0.0543773	S100A9, S100A8
GO:0032496~response to lipopolysaccharide	6	1	0.664914	0.642554	0.0569889	IL1B, HMGB2, S100A14, CLDN1, S100A9, S100A8
GO:1990138~neuron projection extension	3	1	0.664914	0.642554	0.0572728	ST8SIA2, PRICKLE1, AURKA
GO:0048843~negative regulation of axon extension involved in axon guidance	3	1	0.664914	0.642554	0.0572728	SEMA7A, SEMA3B, SEMA3F
GO:0008285~negative regulation of cell proliferation	12	1	0.678105	0.655301	0.0588091	SULT2B1, DLL4, BRIP1, FGFBP1, IL1B, IGFBP3, IFNK, PTK2B, CXCL1, CDC6, SOX7, HSPG2
GO:0048714~positive regulation of oligodendrocyte differentiation	3	1	0.696515	0.673092	0.0609671	IL33, PTN, ZNF488
GO:0032757~positive regulation of interleukin-8 production	4	1	0.696515	0.673092	0.0616385	IL1B, HYAL2, HMGB1, NOD2
GO:0051216~cartilage development	4	1	0.696515	0.673092	0.0616385	HYAL1, HYAL2, HYAL3, TYMS
GO:0071139~resolution of recombination intermediates	2	1	0.724182	0.699829	0.0675049	BLM, RMI2
GO:0051754~meiotic sister chromatid cohesion, centromeric	2	1	0.724182	0.699829	0.0675049	BUB1B, BUB1
GO:0032201~telomere maintenance via semi-conservative replication	2	1	0.724182	0.699829	0.0675049	BLM, FEN1
GO:0040001~establishment of mitotic spindle localization	2	1	0.724182	0.699829	0.0675049	ESPL1, NUSAP1
GO:0046601~positive regulation of centriole replication	2	1	0.724182	0.699829	0.0675049	PLK4, STIL
GO:0046602~regulation of mitotic centrosome separation	2	1	0.724182	0.699829	0.0675049	NEK2, KIF11
GO:0018119~peptidyl-cysteine S-nitrosylation	2	1	0.724182	0.699829	0.0675049	S100A9, S100A8
GO:1902975~mitotic DNA replication initiation	2	1	0.724182	0.699829	0.0675049	GINS3, MCM4
GO:0000082~G1/S transition of mitotic cell cycle	4	1	0.750487	0.725249	0.0710696	CCNA2, CDK1, IQGAP3, CDC25A
GO:1900017~positive regulation of cytokine production involved in inflammatory response	3	1	0.750487	0.725249	0.0725132	H19, NOD2, IL17RC
GO:0051276~chromosome organization	3	1	0.750487	0.725249	0.0725132	CENPW, CDCA8, HMGB1
GO:0046677~response to antibiotic	3	1	0.750487	0.725249	0.0725132	HYAL1, HYAL2, HYAL3
GO:0045089~positive regulation of innate immune response	3	1	0.750487	0.725249	0.0725132	IFNK, HMGB2, NOD2
GO:0045471~response to ethanol	5	1	0.750487	0.725249	0.0726135	CDK1, PTK2B, TYMS, CLDN1, S100A8
GO:0050729~positive regulation of inflammatory response	5	1	0.765053	0.739325	0.0744742	IL33, IL1B, HYAL2, S100A9, S100A8
GO:0044344~cellular response to fibroblast growth factor stimulus	3	1	0.771901	0.745943	0.076507	DLL4, HYAL1, HYAL2
GO:0007131~reciprocal meiotic recombination	3	1	0.771901	0.745943	0.076507	RAD51, MND1, TRIP13
GO:0001578~microtubule bundle formation	3	1	0.771901	0.745943	0.076507	PRC1, PLK1, KIF20A
GO:0008284~positive regulation of cell proliferation	13	1	0.788233	0.761726	0.0788393	TGFA, PTN, FOXM1, NTN1, CXCL5, CDC20, PRC1, IL1B, KDR, PTK2B, BIRC5, RAC3, HAS2
GO:0007100~mitotic centrosome separation	2	1	0.788233	0.761726	0.0804509	KIF11, AURKA
GO:0060706~cell differentiation involved in embryonic placenta development	2	1	0.788233	0.761726	0.0804509	KRT19, KRT8
GO:0070295~renal water absorption	2	1	0.788233	0.761726	0.0804509	HYAL2, HAS2
GO:0002830~positive regulation of type 2 immune response	2	1	0.788233	0.761726	0.0804509	IL33, NOD2
GO:0050832~defense response to fungus	3	1	0.846411	0.817947	0.0888856	IL17RC, S100A9, S100A8
GO:0030071~regulation of mitotic metaphase/anaphase transition	3	1	0.846411	0.817947	0.0888856	UBE2C, PLK1, CDC6
GO:0097421~liver regeneration	3	1	0.846411	0.817947	0.0888856	TYMS, CLDN1, AURKA
GO:0006261~DNA-dependent DNA replication	3	1	0.846411	0.817947	0.0888856	POLQ, RFC3, POLE2
GO:0000132~establishment of mitotic spindle orientation	3	1	0.846411	0.817947	0.0888856	PLK1, CENPA, MAD2L1
GO:0006468~protein phosphorylation	11	1	0.849485	0.820918	0.0908595	PLK4, MELK, IGFBP3, PLK1, CDK1, PTK2B, BIRC5, NEK2, PKMYT1, AURKB, AURKA
GO:0009410~response to xenobiotic stimulus	8	1	0.849485	0.820918	0.0927676	CENPF, RAD51, CDK1, PTK2B, TGFA, PRICKLE1, TYMS, HSPG2
GO:0000077~DNA damage checkpoint	3	1	0.849485	0.820918	0.0931356	BRIP1, DONSON, CLSPN
GO:0071459~protein localization to chromosome, centromeric region	2	1	0.849485	0.820918	0.0932178	BUB1B, CENPA
GO:0035425~autocrine signaling	2	1	0.849485	0.820918	0.0932178	S100A9, S100A8
GO:0051383~kinetochore organization	2	1	0.849485	0.820918	0.0932178	CDT1, NUF2
GO:0046605~regulation of centrosome cycle	2	1	0.849485	0.820918	0.0932178	WDR62, AURKA
GO:0000212~meiotic spindle organization	2	1	0.849485	0.820918	0.0932178	ESPL1, AURKA
GO:0006139~nucleobase-containing compound metabolic process	3	1	0.883244	0.853542	0.0974434	BRIP1, DDX12P, TK1
GO:0031175~neuron projection development	5	1	0.889253	0.859349	0.098631	OPHN1, PTK2B, RAC3, STMN3, HMGB1

## Sheet: v2 up CC
Gene Ontology Cellular Component Term	Count	Bonferroni	Benjamini	FDR	PValue	Genes
GO:0000776~kinetochore	25	7.97961e-16	7.97961e-16	6.96144e-16	2.36784e-18	ERCC6L, HJURP, BUB1B, SKA3, CENPA, SKA1, AURKB, AURKA, CDC20, NUF2, NEK2, BUB1, CDT1, CENPW, SPAG5, PLK1, ZWINT, CENPF, INCENP, CENPI, BIRC5, CENPN, KIF2C, MAD2L1, SPC25
GO:0005819~spindle	23	3.74145e-14	1.15644e-14	1.00888e-14	6.86313e-17	PLK1, BUB1B, KIF23, KIF11, HMMR, SHCBP1, MID1, AURKB, KIF15, AURKA, CDC20, ASPM, TPX2, CENPF, RACGAP1, INCENP, PRC1, NUSAP1, BIRC5, KIF2C, KIF20A, FAM83D, KBTBD8
GO:0072686~mitotic spindle	19	3.71077e-10	1.23691e-10	1.07909e-10	1.10111e-12	SPAG5, CKAP2L, KIF23, WDR62, KIF11, CDC6, SKA3, SKA1, AURKA, TPX2, ESPL1, RACGAP1, KIFC1, NUSAP1, CDK1, TACC3, FAM83D, DLGAP5, MAD2L1
GO:0005829~cytosol	131	7.43875e-10	1.8597e-10	1.62241e-10	2.20736e-12	ERCC6L, HJURP, STMN3, BUB1B, IFIT1, TGM1, CDC20, KNTC1, NEK2, GTSE1, KRT6C, CISH, KRT8, KRT7, KRT75, MID1, CDC25A, SULT2B1, SLFN11, FANCD2, SCNN1A, PADI2, S100A4, S100A3, S100A9, MYL9, S100A8, VCL, ASF1B, BLM, RNASEH2A, CRABP2, RRAD, CDCA5, CDCA8, NCAPG, HMMR, WDR62, PKMYT1, SKA3, IQGAP3, NCAPH, SKA1, CCNB2, CCNB1, ORC6, ORC1, RACGAP1, FAM83D, FANCI, PLK4, CDT1, STIL, GSDMA, SMURF2, UBE2C, PLK1, …
GO:0000922~spindle pole	18	1.81419e-09	3.6284e-10	3.16543e-10	5.38338e-12	PLK4, CKAP2L, PLK1, WDR62, KIF11, CDC6, CDC20, TPX2, CENPF, CCNB1, HAUS8, PRC1, FAM110C, TACC3, POC1A, KNTC1, NEK2, MAD2L1
GO:0030496~midbody	20	3.84763e-09	5.63199e-10	4.91337e-10	1.14173e-11	SPAG5, PLK1, CDCA8, KIF23, SHCBP1, AURKB, AURKA, CIT, ASPM, ANLN, CENPF, RACGAP1, INCENP, PRC1, KIF4A, CDK1, BIRC5, NEK2, KIF20A, CEP55
GO:0005654~nucleoplasm	104	3.9424e-09	5.63199e-10	4.91337e-10	1.16985e-11	PRDM8, DSCC1, HJURP, MKI67, CDC20, NEK2, GTSE1, SOX7, KRT8, ESCO2, CDC25A, TRAIP, NEIL3, SLFN11, FANCD2, CMPK2, S100A4, KIF20A, S100A9, ASF1B, BLM, RNASEH2A, CRABP2, CDCA5, CDCA8, PKMYT1, NCAPH, RAD51AP1, BRIP1, CCNB1, ORC6, ORC1, RACGAP1, CLSPN, FANCI, CDT1, STIL, SMURF2, UBE2C, XRCC2, PLK1, IL36G, CDC6, ZWINT, ANLN, TPX2, KIF18B, KIF4A, CDK1, TOP2A, FEN1, NCAPG2, HMGB2, MCM10, HMGB1, BRCA1, FOX…
GO:0005694~chromosome	22	1.88776e-08	2.23984e-09	1.95405e-09	5.60167e-11	POLQ, GINS2, IL33, BLM, CDCA5, HMGB2, BRCA1, ESCO2, HMGB1, MKI67, SAMHD1, RAD51AP1, RECQL4, NEIL3, RAD51, PRC1, KIF4A, NUSAP1, MCM4, MCM5, TRIP13, DTL
GO:0000775~chromosome, centromeric region	13	2.01586e-08	2.23984e-09	1.95405e-09	5.98177e-11	TOP2A, CENPW, DSCC1, CDCA5, HJURP, CDCA8, CENPA, AURKB, CENPF, INCENP, NUF2, BIRC5, KIF2C
GO:0005634~nucleus	133	5.95556e-08	5.95556e-09	5.19565e-09	1.76723e-10	PRDM8, DSCC1, HJURP, BUB1B, MKI67, FAM110C, NUSAP1, KDR, KNTC1, NEK2, SOX7, IGFBP3, FST, KRT8, KRT7, ESCO2, WDR76, CDC25A, TRAIP, SULT2B1, NEIL3, SLFN11, FANCD2, PADI2, S100A4, KIF20A, S100A9, PRR11, S100A8, ASF1B, BLM, CRABP2, CDCA5, CDCA8, TGFA, NCAPG, WDR62, PKMYT1, RAD51AP1, CCNB2, BRIP1, CCNB1, ORC6, ORC1, RACGAP1, CLSPN, PLK4, CDT1, SMURF2, UBE2C, PLK1, CDC6, HSPA12A, FAM111B, TPX2, DIAPH3,…
GO:0005876~spindle microtubule	10	2.02178e-06	1.83799e-07	1.60347e-07	5.99936e-09	PRC1, KIF4A, PLK1, CDK1, BIRC5, KIF11, SKA3, SKA1, AURKB, AURKA
GO:0000940~condensed chromosome outer kinetochore	7	3.01639e-06	2.51366e-07	2.19293e-07	8.95072e-09	CENPF, CCNB1, PLK1, BUB1B, SKA3, BUB1, SKA1
GO:0005813~centrosome	28	6.98676e-06	5.37445e-07	4.68869e-07	2.07323e-08	HMMR, WDR62, SKA3, AURKA, KIF15, CDC20, CCNB2, CCNB1, CDC45, HAUS8, POC1A, NEK2, ITGB6, CEP55, PLK4, STIL, CKAP2L, XRCC2, PLK1, KIF24, KIF23, ASPM, CENPF, ESPL1, CDK1, KIF2C, DTL, IVL
GO:0005874~microtubule	20	4.44348e-05	3.17399e-06	2.769e-06	1.31857e-07	MX1, KIF24, KIF23, KIF11, KIF7, MID1, KIF15, AURKA, TPX2, KIF18B, RACGAP1, INCENP, KIFC1, FAM110C, KIF4A, NUSAP1, BIRC5, NEK2, KIF2C, KIF20A
GO:0071162~CMG complex	6	6.22075e-05	4.1473e-06	3.61812e-06	1.84598e-07	GINS1, GINS2, CDC45, GINS3, MCM4, MCM5
GO:0032133~chromosome passenger complex	5	0.000159177	9.63855e-06	8.40871e-06	4.72373e-07	INCENP, CDCA8, BIRC5, AURKB, AURKA
GO:0015630~microtubule cytoskeleton	15	0.000163842	9.63855e-06	8.40871e-06	4.86218e-07	CKAP2L, PLK1, CDCA8, HMMR, SKA1, AURKB, AURKA, CCNB2, TPX2, INCENP, PRC1, BIRC5, KIF2C, FAM83D, GTSE1
GO:0000793~condensed chromosome	7	0.000860582	4.78307e-05	4.17276e-05	2.55475e-06	TOP2A, RAD51, FANCD2, HMGB2, NCAPG, HMGB1, MKI67
GO:0005871~kinesin complex	8	0.00174765	9.20619e-05	8.03152e-05	5.19044e-06	KIF18B, KIFC1, KIF23, KIF2C, KIF20A, KIF11, KIF7, KIF15
GO:0051233~spindle midzone	6	0.00906912	0.000455519	0.000397396	2.70338e-05	RACGAP1, PLK1, CDCA8, CDC6, AURKB, AURKA
GO:0045171~intercellular bridge	9	0.0207893	0.00100037	0.000872728	6.23377e-05	TPX2, PRC1, CDCA8, KIF23, KIF20A, CDC6, FAM83D, SKA1, CEP55
GO:0005882~intermediate filament	10	0.0356832	0.00165152	0.00144079	0.000107814	KRT80, KRT19, KRT18, KRT15, KRT8, KRT34, KRT7, KRT75, KRT6C, LMNB1
GO:0016604~nuclear body	16	0.03812	0.00168971	0.00147411	0.000115322	PRDM8, CDT1, SPAG5, RPA2, BRCA1, MKI67, ZWINT, NCOR2, KIF18B, FANCD2, INCENP, EXO1, CENPI, POLE2, CENPO, IVL
GO:0000939~condensed chromosome inner kinetochore	5	0.0433393	0.00184598	0.00161044	0.000131465	CENPW, CENPI, CENPN, CENPO, CENPA
GO:0097431~mitotic spindle pole	6	0.055357	0.00227774	0.00198711	0.000168972	ASPM, SPAG5, PLK1, FAM83D, AURKB, AURKA
GO:0016363~nuclear matrix	9	0.115855	0.00473508	0.0041309	0.000365318	NCOR2, BLM, CENPF, KRT18, CENPW, UHRF1, KIF4A, KRT8, LMNB1
GO:0034451~centriolar satellite	9	0.127649	0.00491259	0.00428576	0.000405149	KRT18, SPAG5, PLK1, TACC3, WDR62, MID1, SKA1, DLGAP5, CEP55
GO:0005814~centriole	10	0.128536	0.00491259	0.00428576	0.000408167	TOP2A, PLK4, STIL, PLK1, POC1A, BIRC5, KIF24, WDR62, CEP55, AURKA
GO:0000781~chromosome, telomeric region	10	0.189942	0.0072615	0.00633495	0.000624876	RECQL4, RAD51AP1, BLM, FEN1, RAD51, ORC1, CDK1, RPA2, MCM4, MCM5
GO:0005737~cytoplasm	103	0.257501	0.00992006	0.0086543	0.000883092	STMN3, BUB1B, IFIT1, CLDN1, OPHN1, NUSAP1, KNTC1, NEK2, SOX7, FST, KRT8, KRT7, MID1, CDC25A, SULT2B1, SLFN13, MELK, SCNN1A, CMPK2, PADI2, S100A4, S100A9, MYL9, PRR11, VCL, BLM, CRABP2, TROAP, CDCA5, NCAPG, HMMR, PKMYT1, IQGAP3, NCAPH, CCNB2, BRIP1, CCNB1, FAM83D, FANCI, PLK4, STIL, SMURF2, XRCC2, PLK1, IL36G, CDC6, HSPA12A, FAM136A, ZWINT, TPX2, DIAPH3, KIF18B, KIF4A, CDK1, SPRR1A, SPRR1B, TOP2A,…
GO:0010369~chromocenter	4	0.280051	0.010263	0.00895345	0.000974525	INCENP, CDCA8, ESCO2, AURKB
GO:0000800~lateral element	4	0.280051	0.010263	0.00895345	0.000974525	BLM, RAD51, INCENP, BRCA1
GO:0033597~mitotic checkpoint complex	3	0.301613	0.0108724	0.00948516	0.00106466	CDC20, BUB1B, MAD2L1
GO:0001533~cornified envelope	6	0.370531	0.0136047	0.0118688	0.00137258	TGM1, SPRR3, KRT75, SPRR1A, IVL, SPRR1B
GO:0000811~GINS complex	3	0.447437	0.0169333	0.0147727	0.00175865	GINS1, GINS2, GINS3
GO:0000794~condensed nuclear chromosome	5	0.524175	0.020608	0.0179785	0.00220144	RAD51, NCAPG2, NCAPG, NEK2, NCAPH
GO:0005576~extracellular region	46	0.649031	0.028255	0.0246497	0.00310218	CXCL6, SEMA3B, TGFA, LYPD3, CXCL1, FURIN, PTN, HMGB1, CXCL3, NTN1, CXCL5, PRRG4, GLIPR2, PLAU, HYAL3, KDR, ARSI, PAMR1, IL33, FGFBP1, VWF, IL1R1, IL37, TNFSF15, IGFBP3, FST, WNT7B, IL36G, PPBP, HSPG2, APLN, PSG5, PSG4, IL1B, PSG7, PSG6, IFNK, AMTN, COL6A3, PADI2, S100A4, S100A9, DNASE1L3, S100A8, VCL, ZP4
GO:0031390~Ctf18 RFC-like complex	3	0.706189	0.0321736	0.0280684	0.00362788	RFC3, DSCC1, CHTF18
GO:0045095~keratin filament	7	0.719126	0.032499	0.0283522	0.00376101	KRT81, KRT80, KRT18, KRT8, KRT7, KRT75, KRT6C
GO:0000796~condensin complex	3	0.87321	0.0513189	0.0447708	0.00610953	NCAPG2, NCAPG, NCAPH
GO:0032154~cleavage furrow	5	0.885212	0.0513189	0.0447708	0.00640277	PLK4, RACGAP1, KIF20A, CEP55, CIT
GO:0032991~macromolecular complex	19	0.889589	0.0513189	0.0447708	0.00651738	TOP2A, BLM, FEN1, HMGB2, CDCA8, KIF24, BRCA1, PTN, KIF11, NOD2, CLDN1, RAD51AP1, RAD51, INCENP, BIRC5, NEK2, VCL, CGNL1, ASF1B
GO:0005815~microtubule organizing center	8	0.893571	0.0513189	0.0447708	0.00662566	RAD51, KRT18, KIFC1, FAM110C, PLK1, TACC3, BUB1B, AURKA
GO:0005615~extracellular space	41	0.896235	0.0513189	0.0447708	0.00670039	CXCL6, KRT81, SEMA7A, SEMA3B, HMGB2, SECTM1, TGFA, LYPD3, CXCL1, PTN, SEMA3F, HMGB1, CXCL3, CXCL5, PRRG4, SCUBE3, GLIPR2, PLAU, HYAL1, CKB, S100A14, IL33, FGFBP1, VWF, IL37, TNFSF15, IGFBP3, FST, WNT7B, IL36G, KRT34, PPBP, HSPG2, VASN, APLN, IL1B, IFNK, COL6A3, S100A4, S100A9, S100A8
GO:0005657~replication fork	4	0.920735	0.0561209	0.0489601	0.00749389	BLM, UHRF1, XRCC2, DONSON
GO:0009986~cell surface	18	0.935382	0.0593079	0.0517404	0.00809544	RTN4R, FGFBP1, TGFA, FURIN, HMGB1, HMMR, NOD2, IL17RC, VASN, SCUBE3, PSG5, PSG4, PLAU, PSG7, HYAL2, PSG6, ITGB6, NTSR1
GO:0005856~cytoskeleton	16	0.949567	0.0632746	0.055201	0.00882464	KRT34, KIF11, NOD2, CIT, ADD2, KRT19, KRT18, PRC1, KIF4A, KRT15, PTK2B, RAC3, S100A9, KBTBD8, S100A8, VCL
GO:1990391~DNA repair complex	3	0.986875	0.0896978	0.0782527	0.0127759	FANCI, FANCD2, BRCA1
GO:0048471~perinuclear region of cytoplasm	19	0.991529	0.0966838	0.0843473	0.0140579	SPRR3, GSDMA, ST8SIA2, MX1, HMGB2, BUB1B, TGFA, AURKA, TRAIP, CDC20, CENPF, RAD51, KRT18, HYAL2, PTK2B, RAC3, S100A4, S100A14, MAD2L1
GO:0031616~spindle pole centrosome	3	0.993369	0.0976245	0.0851679	0.014774	DLGAP5, AURKB, AURKA
GO:1990023~mitotic spindle midzone	3	0.993369	0.0976245	0.0851679	0.014774	KIF18B, PRC1, AURKB
GO:0000779~condensed chromosome, centromeric region	3	0.998516	0.121709	0.10618	0.0191412	NCAPG, CENPA, AURKB
GO:0001741~XY body	3	0.998516	0.121709	0.10618	0.0191412	PLK4, BRCA1, ESCO2
GO:0000307~cyclin-dependent protein kinase holoenzyme complex	4	0.99955	0.141081	0.123079	0.0226064	CCNA2, CCNB2, CCNB1, CDK1
GO:0043034~costamere	3	0.99972	0.146925	0.128178	0.0239789	KRT19, KRT8, VCL
GO:0097125~cyclin B1-CDK1 complex	2	0.999892	0.155416	0.135586	0.0267482	CCNB1, CDK1
GO:0097122~cyclin A2-CDK1 complex	2	0.999892	0.155416	0.135586	0.0267482	CCNA2, CDK1
GO:0005880~nuclear microtubule	2	0.999892	0.155416	0.135586	0.0267482	TPX2, HAUS8
GO:0035861~site of double-strand break	5	0.999976	0.177675	0.155004	0.0311062	RAD51, RPA3, RPA2, ESCO2, SAMHD1
GO:0001673~male germ cell nucleus	4	0.999993	0.190119	0.16586	0.0345247	TOP2A, RAD51, BRCA1, TRIP13
GO:0005680~anaphase-promoting complex	3	0.999994	0.190119	0.16586	0.0349542	CDC20, UBE2C, BUB1B
GO:0005938~cell cortex	7	0.999994	0.190119	0.16586	0.0349774	ANLN, MELK, FAM110C, PTK2B, RAC3, MYL9, IQGAP3
GO:0000228~nuclear chromosome	4	0.999998	0.202852	0.176969	0.0379219	TOP2A, BLM, RAD51, BIRC5
GO:0097149~centralspindlin complex	2	0.999999	0.209548	0.182811	0.0398538	RACGAP1, KIF23
GO:0035371~microtubule plus-end	3	0.999999	0.209548	0.182811	0.0410392	KIF18B, SPAG5, KIF2C
GO:0016327~apicolateral plasma membrane	3	0.999999	0.209548	0.182811	0.0410392	CLDN4, KRT19, KRT8
GO:0005881~cytoplasmic microtubule	4	1	0.217918	0.190112	0.0433249	BIRC5, KIF2C, GTSE1, MID1
GO:0045111~intermediate filament cytoskeleton	4	1	0.22404	0.195453	0.0452069	KRT80, KRT8, KRT7, S100A8
GO:0070160~occluding junction	3	1	0.240379	0.209707	0.0508431	CLDN11, CLDN4, CLDN1
GO:0045121~membrane raft	8	1	0.240379	0.209707	0.0514188	RTN4R, SMURF2, HYAL2, KDR, PTK2B, FURIN, VCL, NTSR1
GO:0031262~Ndc80 complex	2	1	0.240379	0.209707	0.0527834	NUF2, SPC25
GO:0070532~BRCA1-B complex	2	1	0.240379	0.209707	0.0527834	BRIP1, BRCA1
GO:0005662~DNA replication factor A complex	2	1	0.240379	0.209707	0.0527834	RPA3, RPA2
GO:0031422~RecQ helicase-Topo III complex	2	1	0.240379	0.209707	0.0527834	BLM, RMI2
GO:0005721~pericentric heterochromatin	3	1	0.286842	0.250242	0.065056	INCENP, ESCO2, CENPA
GO:0045120~pronucleus	2	1	0.286842	0.250242	0.0655396	CENPF, AURKA
GO:1990357~terminal web	2	1	0.286842	0.250242	0.0655396	KRT19, VCL
GO:0046658~anchored component of plasma membrane	3	1	0.313679	0.273654	0.0726022	HYAL2, LYPD3, NOD2
GO:0000808~origin recognition complex	2	1	0.3291	0.287108	0.0781247	ORC6, ORC1
GO:0000152~nuclear ubiquitin ligase complex	2	1	0.3291	0.287108	0.0781247	RAD51, BRCA1
GO:0070062~extracellular exosome	39	1	0.333974	0.29136	0.0802728	RTN4R, SPRR3, CRABP2, SECTM1, CALML3, FURIN, TGM1, RACGAP1, GLIPR2, PLAU, HYAL1, RAC3, CKB, S100A14, KRT6C, VWF, WNT7B, ATAD2, KRT8, KRT7, HSPA12A, KRT75, HSPG2, VASN, SULT2B1, KRT19, KRT18, FXYD3, KRT15, SCNN1A, CDK1, COL6A3, PADI2, S100A4, RHCG, S100A9, IVL, S100A8, VCL
GO:0090543~Flemming body	3	1	0.362095	0.315893	0.0884723	RACGAP1, KIF23, CEP55
GO:0036064~ciliary basal body	6	1	0.362095	0.315893	0.0891807	CENPF, CDC45, SPAG5, POC1A, KIF7, AURKA
GO:0043203~axon hillock	2	1	0.363241	0.316893	0.0905408	TPX2, AURKA
GO:0090734~site of DNA damage	3	1	0.367083	0.320245	0.0925878	SLFN11, WDR76, TRAIP

## Sheet: v2 down BP
Gene Ontology Biological Process Term	Count	Bonferroni	Benjamini	FDR	PValue	Genes
GO:0045662~negative regulation of myoblast differentiation	4	0.118658	0.126301	0.126301	0.000127965	DDIT3, SOX9, SOX4, TBX3
GO:0060174~limb bud formation	3	0.453157	0.291675	0.291675	0.000611356	SEMA3C, SOX9, SOX4
GO:0044849~estrous cycle	3	0.808798	0.291675	0.291675	0.00167481	CA12, EGR1, CYP1B1
GO:0009611~response to wounding	4	0.885975	0.291675	0.291675	0.00219752	NRP1, DST, DDIT3, CYP1A1
GO:0031018~endocrine pancreas development	3	0.895296	0.291675	0.291675	0.00228373	SOX9, IL6R, SOX4
GO:0043066~negative regulation of apoptotic process	8	0.898026	0.291675	0.291675	0.00231044	SERPINB2, TSC22D1, GDNF, PIM1, ASNS, SOX9, NUPR1, TBX3
GO:0008284~positive regulation of cell proliferation	8	0.909655	0.291675	0.291675	0.00243282	TSC22D1, GDNF, IRS1, IRS2, SOX9, IL6R, SOX4, TBX3
GO:0030879~mammary gland development	3	0.916017	0.291675	0.291675	0.00250662	IRS2, SOX9, TBX3
GO:0014911~positive regulation of smooth muscle cell migration	3	0.933293	0.291675	0.291675	0.00273935	NRP1, POSTN, CYP1B1
GO:0042127~regulation of cell proliferation	5	0.946124	0.291675	0.291675	0.00295516	TXNIP, SOX9, SLC7A11, SGK1, NDRG1
GO:0043433~negative regulation of sequence-specific DNA binding transcription factor activity	4	0.97613	0.338917	0.338917	0.00377719	DDIT3, PIM1, NUPR1, TRIB1
GO:0008285~negative regulation of cell proliferation	7	0.990831	0.390065	0.390065	0.00474244	SERPINE2, ABI3BP, CYP1B1, NUPR1, KLF4, NDRG1, SOX4
GO:0008210~estrogen metabolic process	3	0.996059	0.424674	0.424674	0.00559347	SULT1E1, CYP1A1, CYP1B1
GO:0000122~negative regulation of transcription from RNA polymerase II promoter	10	0.999114	0.500282	0.500282	0.0070962	TGIF1, EGR1, ZNF608, DDIT3, TXNIP, SOX9, KLF4, SOX4, TBX3, ZNF596
GO:0015829~valine transport	2	0.999957	0.500626	0.500626	0.0101444	SLC7A5, SLC3A2
GO:0015828~tyrosine transport	2	0.999957	0.500626	0.500626	0.0101444	SLC7A5, SLC3A2
GO:1902024~L-histidine transport	2	0.999957	0.500626	0.500626	0.0101444	SLC7A5, SLC3A2
GO:1903801~L-leucine import into cell	2	0.999957	0.500626	0.500626	0.0101444	SLC7A5, SLC3A2
GO:0098713~leucine import across plasma membrane	2	0.999957	0.500626	0.500626	0.0101444	SLC7A5, SLC3A2
GO:0015821~methionine transport	2	0.999957	0.500626	0.500626	0.0101444	SLC7A5, SLC3A2
GO:0045893~positive regulation of transcription, DNA-templated	8	0.999989	0.518891	0.518891	0.0114823	EGR1, LBH, DDIT3, PIM1, SOX9, NUPR1, KLF4, SOX4
GO:0001755~neural crest cell migration	3	0.99999	0.518891	0.518891	0.011566	NRP1, SEMA3C, GDNF
GO:0007165~signal transduction	11	0.999995	0.524625	0.524625	0.0122253	INPP4B, NRP1, TG, GDNF, IRS1, GDF15, IRS2, SOX9, NDRG1, TNFRSF21, GEM
GO:0015818~isoleucine transport	2	0.999999	0.53311	0.53311	0.0135033	SLC7A5, SLC3A2
GO:0015823~phenylalanine transport	2	0.999999	0.53311	0.53311	0.0135033	SLC7A5, SLC3A2
GO:0010951~negative regulation of endopeptidase activity	3	0.999999	0.547033	0.547033	0.0144829	SERPINB2, SERPINE2, SERPINB7
GO:0035019~somatic stem cell population maintenance	3	1	0.547033	0.547033	0.0149969	SOX9, KLF4, SOX4
GO:0008202~steroid metabolic process	3	1	0.547033	0.547033	0.0155187	SULT1E1, CYP1A1, CYP1B1
GO:0071504~cellular response to heparin	2	1	0.554397	0.554397	0.016851	EGR1, SOX9
GO:0060666~dichotomous subdivision of terminal units involved in salivary gland branching	2	1	0.554397	0.554397	0.016851	NRP1, SEMA3C
GO:0072126~positive regulation of glomerular mesangial cell proliferation	2	1	0.614041	0.614041	0.0201874	SERPINB7, IL6R
GO:0015827~tryptophan transport	2	1	0.614041	0.614041	0.0201874	SLC7A5, SLC3A2
GO:0014070~response to organic cyclic compound	3	1	0.614041	0.614041	0.0211524	CYP1A1, SOX9, SLC7A11
GO:0050680~negative regulation of epithelial cell proliferation	3	1	0.614041	0.614041	0.0211524	DUSP10, SOX9, NUPR1
GO:0001666~response to hypoxia	4	1	0.619746	0.619746	0.0219768	EGR1, POSTN, CYP1A1, SOX4
GO:0010629~negative regulation of gene expression	5	1	0.62981	0.62981	0.023097	TGIF1, SLC7A5, ITGB8, SOX9, KLF4
GO:0009749~response to glucose	3	1	0.62981	0.62981	0.0236099	EGR1, TXNIP, IRS2
GO:0030198~extracellular matrix organization	4	1	0.678929	0.678929	0.0267794	POSTN, ECM2, ABI3BP, SOX9
GO:0002067~glandular epithelial cell differentiation	2	1	0.678929	0.678929	0.026827	SOX9, KLF4
GO:0007411~axon guidance	4	1	0.706202	0.706202	0.0286201	NRP1, SEMA3C, FLRT3, SLC7A11
GO:0010907~positive regulation of glucose metabolic process	2	1	0.725327	0.725327	0.0301301	IRS1, IRS2
GO:0009636~response to toxic substance	3	1	0.726918	0.726918	0.0309327	CYP1B1, NUPR1, SLC7A11
GO:0015820~leucine transport	2	1	0.749721	0.749721	0.0334222	SLC7A5, SLC3A2
GO:2000650~negative regulation of sodium ion transmembrane transporter activity	2	1	0.749721	0.749721	0.0334222	CAMK2D, HECW2
GO:0015824~proline transport	2	1	0.787525	0.787525	0.0367033	SLC7A5, SLC3A2
GO:0032000~positive regulation of fatty acid beta-oxidation	2	1	0.787525	0.787525	0.0367033	IRS1, IRS2
GO:0097267~omega-hydroxylase P450 pathway	2	1	0.801049	0.801049	0.0399734	CYP1A1, CYP1B1
GO:0015015~heparan sulfate proteoglycan biosynthetic process, enzymatic modification	2	1	0.801049	0.801049	0.0399734	HS3ST1, HS3ST2
GO:0071679~commissural neuron axon guidance	2	1	0.801049	0.801049	0.0399734	NRP1, GDNF
GO:0032088~negative regulation of NF-kappaB transcription factor activity	3	1	0.801049	0.801049	0.04058	DDIT3, CYP1B1, KLF4
GO:0003215~cardiac right ventricle morphogenesis	2	1	0.820588	0.820588	0.0432326	SEMA3C, SOX4
GO:0070327~thyroid hormone transport	2	1	0.820588	0.820588	0.0432326	SLC7A5, SLC3A2
GO:0032355~response to estradiol	3	1	0.843113	0.843113	0.0461851	POSTN, TXNIP, CYP1B1
GO:0046685~response to arsenic-containing substance	2	1	0.843113	0.843113	0.0464809	CYP1A1, CYP1B1
GO:0060070~canonical Wnt signaling pathway	3	1	0.843113	0.843113	0.0470079	SOX9, FZD10, KLF4
GO:0046718~viral entry into host cell	3	1	0.843113	0.843113	0.0478362	NRP1, SLC3A2, CD55
GO:0045725~positive regulation of glycogen biosynthetic process	2	1	0.846068	0.846068	0.0497183	IRS1, IRS2
GO:0010955~negative regulation of protein processing	2	1	0.846068	0.846068	0.0497183	SERPINE2, CHAC1
GO:0048485~sympathetic nervous system development	2	1	0.879851	0.879851	0.0529449	GDNF, SOX4
GO:0007229~integrin-mediated signaling pathway	3	1	0.879851	0.879851	0.0546513	NRP1, DST, ITGB8
GO:0008584~male gonad development	3	1	0.879851	0.879851	0.0555262	CYP1B1, SOX9, NUPR1
GO:0060384~innervation	2	1	0.879851	0.879851	0.0561607	SERPINE2, SLITRK6
GO:0055093~response to hyperoxia	2	1	0.879851	0.879851	0.0561607	SLC7A5, CYP1A1
GO:0030857~negative regulation of epithelial cell differentiation	2	1	0.915531	0.915531	0.0593658	SOX9, TBX3
GO:0090190~positive regulation of branching involved in ureteric bud morphogenesis	2	1	0.921594	0.921594	0.0625601	GDNF, SOX9
GO:0007413~axonal fasciculation	2	1	0.921594	0.921594	0.0625601	NRP1, TNFRSF21
GO:2000737~negative regulation of stem cell differentiation	2	1	0.921594	0.921594	0.0625601	LBH, TBX3
GO:0006468~protein phosphorylation	5	1	0.928089	0.928089	0.0639413	CAMK2D, PIM1, NEK10, SGK1, MYLK
GO:1901564~organonitrogen compound metabolic process	2	1	0.940421	0.940421	0.0657437	SULT1E1, HS3ST2
GO:0006357~regulation of transcription from RNA polymerase II promoter	11	1	0.942029	0.942029	0.0668106	TGIF1, EGR1, CAMK2D, ZNF608, TSC22D1, DDIT3, HR, SOX9, KLF4, TBX3, ZNF596
GO:0019373~epoxygenase P450 pathway	2	1	1	1	0.0720791	CYP1A1, CYP1B1
GO:0001501~skeletal system development	3	1	1	1	0.0759548	SOX9, SOX4, TBX3
GO:0002053~positive regulation of mesenchymal cell proliferation	2	1	1	1	0.0783722	IRS2, SOX9
GO:0071356~cellular response to tumor necrosis factor	3	1	1	1	0.0818861	POSTN, CYP1B1, TNFRSF21
GO:0009887~animal organ morphogenesis	3	1	1	1	0.0838944	NRP1, NTN4, TBX3
GO:0003148~outflow tract septum morphogenesis	2	1	1	1	0.0846232	NRP1, SEMA3C
GO:0014850~response to muscle activity	2	1	1	1	0.0846232	SLC7A5, POSTN
GO:1901135~carbohydrate derivative metabolic process	2	1	1	1	0.0908325	SULT1E1, HS3ST2
GO:1990138~neuron projection extension	2	1	1	1	0.0908325	POSTN, FLRT3
GO:0048843~negative regulation of axon extension involved in axon guidance	2	1	1	1	0.0908325	NRP1, SEMA3C
GO:0032496~response to lipopolysaccharide	3	1	1	1	0.0910405	DUSP10, CYP1A1, TRIB1

## Sheet: v2 down CC
Gene Ontology Cellular Component Term	Count	Bonferroni	Benjamini	FDR	PValue	Genes
GO:0005615~extracellular space	15	0.430785	0.300124	0.300124	0.00362887	NRP1, POSTN, SERPINB2, SEMA3C, SERPINE2, GDF15, HBB, SERPINB7, EEF1A1, TG, GDNF, FLRT3, ABI3BP, IL13RA2, IL6R
GO:0005737~cytoplasm	30	0.451964	0.300124	0.300124	0.00387257	CAMK2D, IRS1, FZD10, NDRG1, MYLK, LBH, DUSP10, SULT1E1, PIM1, CHAC1, SOX4, ARRDC4, DUSP4, EGR1, SERPINB2, TSC22D1, DST, GDF15, SERPINB7, KLF4, EEF1A1, INPP4B, CTH, HECW2, DDIT3, TXNIP, NUPR1, TRIB1, SGK1, TNFRSF21
GO:1990184~amino acid transport complex	2	0.629371	0.329794	0.329794	0.00638312	SLC7A5, SLC3A2
GO:0005576~extracellular region	15	0.755427	0.350466	0.350466	0.00904428	ECM2, SERPINB2, SEMA3C, SERPINE2, GDF15, NTN4, HBB, EEF1A1, TG, GDNF, ABI3BP, NEK10, IL13RA2, IL6R, CD55
GO:0009925~basal plasma membrane	3	0.960141	0.553229	0.553229	0.0205752	SLC7A5, DST, SLC3A2
GO:0005829~cytosol	27	0.965106	0.553229	0.553229	0.0214153	NRP1, CAMK2D, SERPINE2, IRS1, HBB, IRS2, NDRG1, MYLK, DUSP10, SULT1E1, FLRT3, PIM1, CHAC1, TSC22D1, DST, ASNS, KLF4, EEF1A1, SLC7A5, INPP4B, PPP1R3C, CTH, DDIT3, TXNIP, RAB38, TRIB1, SGK1
GO:0005886~plasma membrane	26	0.985979	0.601286	0.601286	0.0271549	NRP1, IRS1, NTN4, IRS2, SLC3A2, FZD10, SLC7A11, NDRG1, ABCA13, MYLK, FLRT3, SLITRK6, PIM1, ITGB8, IL6R, CD55, CA12, ARRDC4, SERPINB2, TSC22D1, GEM, EEF1A1, SLC7A5, RAB38, SGK1, TNFRSF21
GO:0005614~interstitial matrix	2	0.997412	0.672178	0.672178	0.0377017	ECM2, ABI3BP
GO:0005667~transcription factor complex	4	0.99791	0.672178	0.672178	0.0390297	DDIT3, SOX9, KLF4, SOX4
GO:0016323~basolateral plasma membrane	4	0.999704	0.791673	0.791673	0.0510757	CA12, SLC7A5, SLC3A2, SLC7A11
GO:0009986~cell surface	6	0.999917	0.82477	0.82477	0.0587892	SLITRK6, ITGB8, SLC3A2, SLC7A11, FZD10, CD55
GO:0000785~chromatin	8	0.999964	0.82477	0.82477	0.0638531	TGIF1, EGR1, DDIT3, HR, SOX9, KLF4, SOX4, TBX3

## Sheet: v3 up BP
Gene Ontology Biological Process Term	Count	Bonferroni	Benjamini	FDR	PValue	Genes
GO:0051607~defense response to virus	64	5.7026e-26	5.7026e-26	5.63705e-26	1.39462e-29	IFITM3, RTP4, CD40, IFITM1, IFIT5, DDX60L, ADAR, IFIT1, IFI44L, IFIT3, OASL, IFIT2, IFIH1, HERC5, ZC3H12A, DHX58, CASP1, ITGAX, ZBP1, GBP5, RAB2B, RSAD2, RIPK3, DTX3L, ABCC9, PARP9, UNC13D, NT5C3A, PLSCR1, SLFN11, AIM2, OAS1, OAS2, IL23A, OAS3, IRF7, IRF5, TLR3, TRIM56, RNASEL, NLRC5, IFI6, ZC3HAV1, DDX60, SAMHD1, IFNL2, IFNL1, PMAIP1, GBP2, GBP1, GBP3, APOBEC3F, APOBEC3G, STAT1, TREX1, MX2, MX1,…
GO:0045071~negative regulation of viral genome replication	25	1.31674e-16	6.58372e-17	6.50804e-17	3.22021e-20	IFITM3, IFITM1, RNASEL, IFIT5, ZC3HAV1, IFIT1, TNF, OASL, IFIH1, CCL5, APOBEC3F, APOBEC3G, RSAD2, MX1, EIF2AK2, ISG15, PARP10, ISG20, BST2, PLSCR1, ZNFX1, OAS1, SLPI, OAS2, OAS3
GO:0045087~innate immune response	88	3.51606e-15	1.17202e-15	1.15855e-15	8.59882e-19	NCF2, IFIT5, UBE2L6, ADAR, IFI35, CLU, IFIT3, OASL, IFIT2, IFIH1, HERC5, DHX58, CASP4, TRIM25, TMED1, B2M, TRIM21, MAP3K5, ZBP1, RAB2B, RSAD2, DTX3L, RIPK2, HLA-B, ARID5A, HLA-C, HLA-A, PARP9, TIRAP, TLR1, AIM2, SLPI, OAS1, OAS2, IL23A, OAS3, IRF7, TRIM14, IRF5, PRKD1, TLR6, TLR3, TMEM106A, TRIM56, CSF1R, UBA7, SAMD9, C1S, C1R, CFI, NLRC5, IFI6, LY96, ZC3HAV1, DDX60, SAMHD1, RELB, IFNL2, IFNL1, S…
GO:0009615~response to virus	28	7.94175e-09	1.98541e-09	1.96259e-09	1.9422e-12	IFITM3, IFITM1, ADAR, ZC3HAV1, IFIT1, DDX60, TNF, CLU, IFIT3, IFIT2, OASL, IFIH1, CCL5, SMPD1, DHX58, RSAD2, MX2, MX1, IFI44, EIF2AK2, ISG15, NMI, ISG20, BST2, OAS1, OAS2, OAS3, IRF7
GO:0007165~signal transduction	110	7.56548e-05	1.51315e-05	1.49576e-05	1.85027e-08	CD83, CXCL16, SYDE2, AKT3, TNFSF10, FAM3C, SRGAP2B, CHRNB1, FNBP1, STARD8, PRKCE, GTPBP1, THNSL2, SIGIRR, DOK1, OLFM2, IL23A, CARD16, PRKD1, ATF6, DGKH, CSF1R, CHRNA9, CREM, DAPP1, TNFRSF11A, RAP1GAP, C3, ABR, FAM83E, RHPN1, RHPN2, LYN, KLRC2, TNFSF12, OSGIN1, LNPEP, ARHGAP24, IGF2R, TNFRSF10D, NFKB2, CXCL10, EXT2, ARHGAP31, CXCL11, ARHGAP30, TG, GKAP1, DLG4, NF1, NOSTRIN, MYD88, HLA-DRB1, ACVRL1…
GO:0060333~interferon-gamma-mediated signaling pathway	12	0.000140592	2.34337e-05	2.31644e-05	3.43855e-08	SP100, STAT1, IRF7, HLA-B, HLA-DPB1, HLA-C, IRF5, HLA-A, NMI, HLA-F, JAK1, HLA-DQB1
GO:0006954~inflammatory response	50	0.000183794	2.62588e-05	2.59569e-05	4.49526e-08	CD40, ECM1, TNFAIP6, CXCL1, TNF, CXCL2, MMP25, ZC3H12A, CASP4, NFKBIZ, C3AR1, LGALS9, CMKLR1, GBP5, PARP4, IL15, RIPK2, IL1R1, IL17RE, IL17RC, TIRAP, TLR1, AIM2, IL23A, IRF5, PRKD1, TLR6, TLR3, CSF1R, LXN, LY96, AGER, RELB, C3, CCL5, AGR2, APOL3, GSDMD, TGFB1, CCL20, NFKB2, CXCL10, CXCL11, THEMIS2, KRT16, TNIP2, TNIP3, HPSE, MYD88, IL18R1
GO:0070106~interleukin-27-mediated signaling pathway	7	0.000359636	4.49626e-05	4.44458e-05	8.79679e-08	OAS1, STAT1, OAS2, MX1, IL6ST, IL27RA, OASL
GO:0002486~antigen processing and presentation of endogenous peptide antigen via MHC class I via ER pathway, TAP-independent	9	0.00113622	0.000126318	0.000124866	2.78029e-07	HLA-H, RAET1E, HFE, RAET1L, HLA-B, HLA-C, HLA-A, ULBP2, HLA-F
GO:0002480~antigen processing and presentation of exogenous peptide antigen via MHC class I, TAP-independent	7	0.00137823	0.000137918	0.000136333	3.3729e-07	HLA-B, HLA-DPB1, HLA-C, LNPEP, HLA-A, HLA-F, HLA-DQB1
GO:0002476~antigen processing and presentation of endogenous peptide antigen via MHC class Ib	9	0.00205351	0.000186875	0.000184727	5.0272e-07	HLA-H, RAET1E, HFE, RAET1L, HLA-B, HLA-C, HLA-A, ULBP2, HLA-F
GO:0032728~positive regulation of interferon-beta production	13	0.00255407	0.000211362	0.000208932	6.25418e-07	RIPK2, ZBTB20, ISG15, ZC3HAV1, IFIH1, OAS1, OAS2, OAS3, DHX58, IRF7, IRF5, TLR3, TRIM56
GO:0001916~positive regulation of T cell mediated cytotoxicity	12	0.00274393	0.000211362	0.000208932	6.71975e-07	HLA-H, RAET1E, IL23A, HFE, RAET1L, HLA-B, HLA-C, HLA-A, ULBP2, HLA-F, B2M, HLA-DRB1
GO:0043123~positive regulation of I-kappaB kinase/NF-kappaB signaling	29	0.00322675	0.000230855	0.000228201	7.90406e-07	ECM1, CD40, IFIT5, ZC3HAV1, TNF, CASP1, S100A13, TNFSF10, HMOX1, TRIM25, LGALS9, TRIM21, APOL3, CD74, RIPK2, PRKCE, TIRAP, BST2, TNIP2, TRIM14, CARD16, PRKD1, TLR6, TRIM38, MYD88, CARD11, HLA-DRB1, TLR3, TMEM106A
GO:0032760~positive regulation of tumor necrosis factor production	20	0.00424047	0.000268955	0.000265863	1.03925e-06	TGFB1, RIPK2, LRRK2, ARID5A, ZBTB20, LY96, PTPRJ, CLU, AGER, TIRAP, IFIH1, TLR1, OAS1, IL23A, OAS2, OAS3, LGALS9, MYD88, TLR3, TMEM106A
GO:0032729~positive regulation of interferon-gamma production	17	0.00429403	0.000268955	0.000265863	1.0524e-06	BTN3A1, IL1R1, RIPK2, EBI3, ARID5A, ISG15, HLA-A, BTN3A2, TNF, IL27RA, IFNL1, IL23A, HLA-DPB1, LGALS9, IL18R1, TLR3, HLA-DPA1
GO:0051092~positive regulation of NF-kappaB transcription factor activity	25	0.00563771	0.000332568	0.000328746	1.38265e-06	CD40, TNFRSF11A, TNF, CLU, AGER, TRIM25, LGALS9, TRIM21, NTRK1, TGFB1, RIPK3, RIPK2, EIF2AK2, TRAF1, TIRAP, AIM2, TRIM14, CARD16, PRKD1, TLR6, TRIM38, MYD88, CARD11, IL18R1, TLR3
GO:0050729~positive regulation of inflammatory response	20	0.00984616	0.000549719	0.0005434	2.41989e-06	ZBP1, GSDMD, STAT5A, TGFB1, IL15, SERPINE1, IFI35, NMI, NEAT1, TNF, MAPK13, NFKBIA, AIM2, MDK, IL23A, CASP4, NFKBIZ, CASP1, CARD16, TLR3
GO:0034341~response to interferon-gamma	10	0.0127215	0.000673845	0.0006661	3.1311e-06	IFITM3, BST2, CD74, SP100, IFITM1, CD40, GCH1, STAT1, TRIM21, CXCL16
GO:0006955~immune response	50	0.0189978	0.000954644	0.000943671	4.69077e-06	IFITM3, TNF, IFI44L, CTSS, TNFSF13B, IL27RA, FCGRT, TNFSF10, PAMR1, B2M, HLA-DPA1, CMKLR1, HLA-H, IL15, IL1R1, HLA-B, HLA-C, SERPINB9, HLA-A, HLA-F, GTPBP1, VAV1, TAPBP, TLR1, AIM2, SLPI, TLR6, HLA-DQB1, C1R, IFI6, SAMHD1, IL2RG, C3, HLA-DMA, CCL5, GBP2, IL32, CD74, SEMA4D, CCL20, TNFSF12, LIF, IFI44, RAET1E, IL7, HLA-DPB1, RAET1L, ULBP2, HLA-DRB1, IL18R1
GO:0035455~response to interferon-alpha	7	0.019848	0.000954644	0.000943671	4.90279e-06	IFITM3, BST2, IFITM1, LAMP3, MX2, EIF2AK2, ADAR
GO:0001525~angiogenesis	31	0.0298336	0.00137671	0.00136088	7.40709e-06	ACVRL1, ROBO4, ECM1, CALCRL, PLXND1, SERPINE1, TNFAIP2, EMC10, THY1, SAT1, RNF213, SRPX2, ZC3H12A, HMOX1, SLC12A6, HTATIP2, CCDC134, EGF, MMP2, TNFSF12, VASH1, ARHGAP24, FMNL3, PTPRB, EPGN, CEACAM1, NF1, MMP19, PRKD1, ITGA5, HRG
GO:0043065~positive regulation of apoptotic process	37	0.0326848	0.00144482	0.00142821	8.12687e-06	NOTCH2, CSRNP3, B4GALT1, BCL2A1, TNF, CLU, IFIT2, CASP9, CASP7, CALHM2, AIFM2, SMPD1, TNFSF10, HMOX1, PMAIP1, BMF, SLIT2, PHLDA2, MAP3K5, ZBP1, NCOA1, TGFB1, RIPK2, MMP2, TNFRSF10C, OSGIN1, IGF2R, VAV1, CLIP3, MLLT11, EEF1A2, NF1, IRF5, HRG, ATF6, SQSTM1, TLR3
GO:0071222~cellular response to lipopolysaccharide	26	0.0494942	0.00211503	0.00209072	1.2414e-05	CD40, SERPINE1, LY96, CXCL1, TNF, CXCL2, CASP7, ZFP36, NFKBIZ, ZC3H12A, CASP1, GBP2, B2M, GBP3, GBP5, MEF2C, ARID5A, CXCL10, CXCL11, TNIP2, TNIP3, PLSCR4, CMPK2, CARD16, MYD88, CHMP5
GO:0019886~antigen processing and presentation of exogenous peptide antigen via MHC class II	10	0.0596425	0.00245979	0.00243151	1.5039e-05	CD74, HLA-DMA, HLA-DPB1, CTSE, B2M, CTSS, HLA-DRB1, HLA-DPA1, LGMN, HLA-DQB1
GO:0050708~regulation of protein secretion	8	0.0750089	0.00299886	0.00296439	1.90683e-05	DNAJC1, SAA1, SAA2, STXBP5, TNF, PAM, DISP1, LLGL2
GO:0042531~positive regulation of tyrosine phosphorylation of STAT protein	14	0.0808866	0.00312389	0.00308798	2.06273e-05	LYN, CSF1R, CD40, IL15, TNFRSF18, LIF, PARP14, PARP9, TNF, IFNL1, IL23A, CLCF1, CCL5, IL6ST
GO:0034142~toll-like receptor 4 signaling pathway	9	0.0853946	0.00318791	0.00315127	2.18297e-05	LYN, NFKBIA, OAS1, RIPK2, TNIP3, LY96, NMI, TIRAP, MYD88
GO:0046598~positive regulation of viral entry into host cell	7	0.167662	0.00613137	0.0060609	4.48795e-05	CD74, SMPD1, FURIN, TRIM38, LGALS9, TRIM21, HLA-DRB1
GO:0032755~positive regulation of interleukin-6 production	17	0.173824	0.00613137	0.0060609	4.66968e-05	CD74, TGFB1, RIPK2, ARID5A, ZBTB20, AGER, IL17RC, TNF, TIRAP, MAPK13, IFIH1, TLR1, TLR6, LGALS9, MYD88, TLR3, TMEM106A
GO:0032722~positive regulation of chemokine production	11	0.178159	0.00613137	0.0060609	4.79833e-05	EGR1, CD74, CSF1R, IL7, RIPK2, HMOX1, EIF2AK2, AGER, TNF, MYD88, TLR3
GO:0019882~antigen processing and presentation	11	0.178159	0.00613137	0.0060609	4.79833e-05	CD74, HLA-DMA, HLA-B, HLA-DPB1, HLA-C, HLA-A, CTSS, HLA-DRB1, RELB, HLA-DPA1, HLA-DQB1
GO:0030198~extracellular matrix organization	24	0.196001	0.00644177	0.00636773	5.33509e-05	B4GALT1, MMP2, COL11A2, ITGA1, FURIN, TNF, NFKB2, ADAMTS4, COL1A1, MMP25, COL2A1, ADAMTS3, SPINT1, COL4A1, COL5A2, ITGAX, NF1, MMP19, COL9A3, COL9A2, ITGA5, MPZL3, ATP7A, RECK
GO:0050778~positive regulation of immune response	10	0.196699	0.00644177	0.00636773	5.35633e-05	HLA-DMA, IFNL2, IFNL1, RSAD2, IL15, HLA-DPB1, B2M, HLA-DRB1, HLA-DPA1, HLA-DQB1
GO:0060339~negative regulation of type I interferon-mediated signaling pathway	8	0.207127	0.00663101	0.00655479	5.67584e-05	OAS1, OAS3, TREX1, NLRC5, ISG15, ADAR, SAMHD1, USP18
GO:0050852~T cell receptor signaling pathway	20	0.218682	0.0068546	0.00677581	6.03487e-05	DENND1B, BTN3A1, BTN2A2, BTN2A1, RIPK2, PTPRJ, BTN3A3, HLA-A, BTN3A2, THY1, PSMB10, PSMB9, TEC, THEMIS2, NFKBIZ, ZC3H12A, HLA-DPB1, HLA-DRB1, HLA-DQB1
GO:0060337~type I interferon signaling pathway	12	0.243386	0.00753764	0.007451	6.82056e-05	IFIH1, IFITM3, SP100, IFITM1, OAS1, STAT1, OAS2, TREX1, IRF7, IRF5, MYD88, JAK1
GO:0002931~response to ischemia	13	0.253464	0.00769213	0.00760372	7.14847e-05	EGR1, CSF1R, MEF2C, RNLS, NOL3, SLC8A2, CASP9, PANX2, P2RX4, CPEB3, CPEB2, SQSTM1, MAP3K5
GO:0032731~positive regulation of interleukin-1 beta production	13	0.288599	0.00873091	0.00863055	8.32735e-05	GSDMD, GBP5, EGR1, RIPK2, AGER, TNF, AIM2, CASP1, CARD16, TLR6, LGALS9, MYD88, TMEM106A
GO:0071346~cellular response to interferon-gamma	16	0.324774	0.00951518	0.00940581	9.60354e-05	GBP5, STAT1, CCL20, TNF, RAB20, CCL5, CASP1, CD58, CARD16, LGALS9, GBP2, GBP1, GBP4, TLR3, HLA-DPA1, GBP3
GO:0019885~antigen processing and presentation of endogenous peptide antigen via MHC class I	6	0.32945	0.00951518	0.00940581	9.77348e-05	ERAP2, TAP1, HLA-A, IDE, B2M, TAPBP
GO:0035456~response to interferon-beta	6	0.32945	0.00951518	0.00940581	9.77348e-05	IFITM3, BST2, IFITM1, PLSCR1, STAT1, XAF1
GO:0051897~positive regulation of protein kinase B signaling	23	0.336532	0.00954081	0.00943114	0.000100331	NTRK1, TCF7L2, CSF1R, TGFB1, GPX1, SEMA4D, EGF, AKR1C3, PTPRJ, MEIS3, TNF, BTC, EPGN, P2RX4, ERBB3, CCL5, PDGFD, RICTOR, HPSE, FERMT2, ENG, HBEGF, FGFR1
GO:0006508~proteolysis	42	0.425915	0.0126123	0.0124673	0.000135715	CFH, C1S, CFI, IDE, PRSS22, USP18, CTSS, C3, ADAMTS4, MMP25, CASP7, NCSTN, ADAM28, CTSO, ADAMTS3, STAMBPL1, CASP4, CASP1, RHPN1, NRIP3, FBXO6, PGPEP1, CTSE, CPA5, CPA4, CTSB, ST14, ERAP2, MMP2, LNPEP, VASH1, TMPRSS11E, KLK10, KLK11, MMP19, ATG4A, CARD16, LAP3, CPVL, CFB, PAPPA2, LGMN
GO:0045321~leukocyte activation	6	0.481953	0.0146141	0.0144462	0.000160831	HLA-B, HLA-DPB1, HLA-C, HLA-A, HLA-F, HLA-DQB1
GO:0070269~pyroptosis	9	0.519787	0.0159448	0.0157615	0.000179374	GSDMD, ZBP1, ZEB2, AIM2, GSDMA, CASP4, CASP1, CARD16, TRIM21
GO:0098609~cell-cell adhesion	23	0.587007	0.0187757	0.0185599	0.000216246	CDSN, ITGA1, FNDC3A, THY1, CELSR2, LRP6, CNN3, ICAM1, TJP1, NFASC, OBSCN, KRT18, SRPX2, CDH2, DLG3, EPCAM, DLG4, ITGAX, CTNNA3, CD58, ITGA5, NEO1, DSC2
GO:0050731~positive regulation of peptidyl-tyrosine phosphorylation	15	0.593972	0.0187757	0.0185599	0.000220405	IL11, CD74, TGFB1, SEMA4D, IL15, EGF, RIPK2, LIF, PTPRJ, TEC, BANK1, RICTOR, ITGA5, HBEGF
GO:0002504~antigen processing and presentation of peptide or polysaccharide antigen via MHC class II	7	0.684159	0.0235174	0.0232471	0.000281818	HLA-DMA, HLA-B, HLA-DPB1, HLA-A, HLA-DRB1, HLA-DPA1, HLA-DQB1
GO:0032479~regulation of type I interferon production	6	0.783963	0.0306404	0.0302882	0.000374668	TREX1, IRF7, TRIM21, RELB, TRIM56, NFKB2
GO:0030335~positive regulation of cell migration	27	0.925412	0.0508814	0.0502965	0.000634617	CSF1R, TNFAIP6, SEMA3A, SYNPO2, SEMA3B, NEDD9, CXCL16, MDK, CCL5, PDGFD, ITGAX, SEMA6B, LYN, TGFB1, SEMA4D, EGF, MMP2, SEMA4F, SOD2, TJP1, COL1A1, TIAM1, CLDN4, ITGA5, HPSE, FERMT2, HBEGF
GO:0009617~response to bacterium	16	0.934249	0.0523264	0.0517249	0.000665437	GBP5, NLRC5, IFI44, USP18, PRLR, NAALADL2, C15ORF48, C3, LRG1, BANK1, DHX58, SLC17A5, FAM20A, CFB, HERC6, TMEM229B
GO:0098586~cellular response to virus	14	0.938923	0.0527296	0.0521236	0.000683461	TGFB1, IFI6, ADAR, IFIH1, CXCL10, IFNL2, IFNL1, OAS1, CCL5, ZC3H12A, IRF5, LGALS9, TLR3, JAK1
GO:0032897~negative regulation of viral transcription	6	0.954147	0.0570584	0.0564025	0.000753522	HEXIM1, IFITM3, SP100, ZFP36, TRIM14, TRIM21
GO:0031663~lipopolysaccharide-mediated signaling pathway	9	0.965908	0.0614056	0.0606997	0.000825949	LYN, NFKBIA, TGFB1, RIPK2, CCL5, PRKCE, LY96, TNF, MYD88
GO:0051056~regulation of small GTPase mediated signal transduction	16	0.970919	0.0631452	0.0624194	0.000864791	DOCK3, ARAP2, VAV1, RAP1GAP, FGD2, SYDE2, TIAM1, FGD4, ABR, ARHGAP31, OBSCN, ARHGAP30, CHN1, SPATA13, SRGAP2B, NGEF
GO:0034340~response to type I interferon	5	0.977322	0.0663962	0.0656331	0.000925553	SP100, SMPD1, MX1, ISG15, TRIM56
GO:0071230~cellular response to amino acid stimulus	11	0.982399	0.0696176	0.0688174	0.000987484	COL1A1, ZEB1, COL4A1, PDGFD, MMP2, COL5A2, DNMT3A, CPEB3, ATP7A, CPEB2, TNF
GO:0002503~peptide antigen assembly with MHC class II protein complex	6	0.984903	0.071036	0.0702195	0.00102497	HLA-DMA, HLA-DPB1, B2M, HLA-DRB1, HLA-DPA1, HLA-DQB1
GO:0060700~regulation of ribonuclease activity	4	0.987346	0.0727913	0.0719546	0.0010681	OAS1, OAS2, OAS3, OASL
GO:0007162~negative regulation of cell adhesion	10	0.988473	0.0731255	0.072285	0.00109089	ACVRL1, ERBB3, PLXND1, SEMA4D, MDK, DUSP1, MMP2, CLDN7, HRG, RND1
GO:0007259~JAK-STAT cascade	9	0.9905	0.0750609	0.0741982	0.00113812	STAT5A, IL15RA, IFNL2, IFNL1, STAT1, CLCF1, NMI, PRLR, JAK1
GO:0045766~positive regulation of angiogenesis	19	0.993777	0.0805764	0.0796503	0.00124146	NTRK1, ACVRL1, ECM1, CD40, TNFSF12, SERPINE1, EMC10, C3, LRG1, AKT3, ZC3H12A, AGO2, ITGAX, C3AR1, HMOX1, HPSE, PRKD1, TLR3, ENG
GO:0002230~positive regulation of defense response to virus by host	8	0.994837	0.0807505	0.0798223	0.00128707	AIM2, APOBEC3F, DTX3L, APOBEC3G, STAT1, IL23A, ZC3H12A, PARP9
GO:0061436~establishment of skin barrier	8	0.994837	0.0807505	0.0798223	0.00128707	CLDN4, KRT16, TMEM79, NFKBIZ, LSR, GRHL1, ABCA12, ALOXE3
GO:0032727~positive regulation of interferon-alpha production	7	0.99517	0.0807505	0.0798223	0.00130338	IFIH1, STAT1, RIPK2, IRF7, IRF5, ZC3HAV1, TLR3
GO:0032735~positive regulation of interleukin-12 production	9	0.995599	0.08091	0.07998	0.00132605	CD40, MDK, IL23A, RIPK2, IRF5, LGALS9, AGER, TIRAP, TLR3
GO:0001938~positive regulation of endothelial cell proliferation	12	0.995936	0.08091	0.07998	0.00134553	STAT5A, ACVRL1, ECM1, EGR3, LRG1, EGF, TNFSF12, AKT3, NF1, EMC10, RICTOR, PRKD1
GO:0035723~interleukin-15-mediated signaling pathway	5	0.99673	0.0828818	0.0819291	0.00139859	STAT5A, IL15RA, IL15, IL2RG, JAK1
GO:0033209~tumor necrosis factor-mediated signaling pathway	12	0.997804	0.0873786	0.0863742	0.00149584	NFKBIA, KRT18, AIM2, STAT1, TNFRSF18, KRT8, TRAF1, TNFRSF11A, TNF, PSMB10, TNFSF13B, PSMB9
GO:0030890~positive regulation of B cell proliferation	9	0.998151	0.0885666	0.0875486	0.00153784	CD74, MEF2C, CD40, IL7, CLCF1, PRLR, CARD11, TIRAP, TNFSF13B
GO:0030168~platelet activation	11	0.999318	0.101164	0.100001	0.00178132	DGKG, CD40, PLSCR1, ENTPD2, PRKCE, SAA1, SAA2, HRG, VAV1, F2RL2, DGKH
GO:0048661~positive regulation of smooth muscle cell proliferation	10	0.999456	0.102881	0.101699	0.00183671	TGFB1, CALCRL, STAT1, CCL5, PDGFD, SERPINF2, HMOX1, TNF, MYD88, HBEGF
GO:0032020~ISG15-protein conjugation	4	0.999781	0.113765	0.112457	0.00205883	HERC5, UBA7, ISG15, UBE2L6
GO:0010996~response to auditory stimulus	6	0.999909	0.123474	0.122055	0.00227403	CXCL10, ATP8A2, USP53, MDK, CHRNA9, PTN
GO:0009410~response to xenobiotic stimulus	26	0.999917	0.123474	0.122055	0.00229494	NNMT, TNF, MDK, SMPD1, NFKBIZ, HMOX1, LYN, NTRK1, CBX7, BCHE, ABCA2, TGFB1, PARP4, SLC12A5, GPX1, STAT1, MMP2, DNMT3A, ABCC9, SOD2, TJP1, COL1A1, MAP1B, PAM, CCNO, ENG
GO:0034097~response to cytokine	9	0.99993	0.124129	0.122702	0.00233747	SP100, STAT1, TIMP1, TNFRSF11A, IL6ST, SKIL, RELB, NFKB2, CXCL16
GO:0043547~positive regulation of GTPase activity	20	0.999941	0.124745	0.123311	0.00237957	NTRK1, DENND1B, CD40, SEMA4D, CCL20, ARAP2, THY1, VAV1, RAP1GAP, RASGRP3, RGS4, ABR, CCL5, CHN1, NF1, RGL3, RGS9, FERMT2, RALGPS1, SRGAP2B
GO:0043524~negative regulation of neuron apoptotic process	18	0.999969	0.13139	0.12988	0.00253847	NTRK1, MEF2C, PLXND1, GBE1, AGAP2, LIG4, SOD2, CLU, IL27RA, ERBB3, MDK, CLCF1, HMOX1, CPEB3, IL6ST, CPEB2, NES, LGMN
GO:0034599~cellular response to oxidative stress	13	0.999977	0.133333	0.131801	0.00260862	PRKAA2, GPX1, LRRK2, GPX7, SLC7A11, SOD2, MSRA, KAT2B, ZC3H12A, PRKD1, CPEB2, NFE2L1, RBM11
GO:0035313~wound healing, spreading of epidermal cells	5	0.99999	0.14148	0.139854	0.00280262	ACVRL1, LRG1, ITGA5, ARHGAP24, HBEGF
GO:0042060~wound healing	13	0.999991	0.141827	0.140197	0.00284416	NOTCH2, TGFB1, SDC4, NOTCH4, NFATC1, COL1A1, EPB41L4B, ERBB3, SMPD1, NF1, MYOZ1, ENG, MAP3K5
GO:0007229~integrin-mediated signaling pathway	14	0.999993	0.142113	0.14048	0.00288466	ITGA1, NEDD9, ISG15, PTN, THY1, VAV1, CEACAM1, ADAMTS3, TEC, ITGAX, PRKD1, ITGA5, FERMT2
GO:0002376~immune system process	10	0.999994	0.142224	0.140589	0.00294329	SLFN11, RNF213, IRF7, RAET1L, IRF5, TAPBPL, B2M, SQSTM1, MYD88, PSMB9
GO:0016485~protein processing	12	0.999995	0.142224	0.140589	0.00297691	CASP9, CPM, CASP7, NCSTN, ADAMTS3, APH1B, CPD, PSEN2, ECE1, FURIN, CTSS, GLG1
GO:0006915~apoptotic process	47	0.999996	0.142224	0.140589	0.00301621	NOTCH2, CSRNP1, AHCYL1, CSRNP3, BCL2A1, SEMA3A, ZFAND6, CGB7, IFI6, CAAP1, NOL3, CTSS, CASP9, SHF, BCL2L13, CASP7, CASP4, ZC3H12A, CASP1, TNFSF10, TRIM69, PMAIP1, BMF, RFFL, PHLDA2, HTATIP2, ZBP1, MEF2C, GSDMA, RIPK2, PRKCE, TNFRSF18, TNFRSF9, TNFSF12, MX1, TRAF1, TNFRSF10D, NFKBIA, PLSCR1, AIM2, TNIP2, LCN2, CARD16, PRKD1, XAF1, SQSTM1, MYD88
GO:0032092~positive regulation of protein binding	11	0.999996	0.142224	0.140589	0.00302604	TIAM1, TCF7L2, DTX3L, PLXND1, RIPK2, HFE, AMFR, LRRK2, IDE, TRIM21, B2M
GO:0071356~cellular response to tumor necrosis factor	16	0.999999	0.157781	0.155967	0.00342487	CD40, CCL20, ZFAND6, LRRK2, NFATC1, KLF2, NFKBIA, COL1A1, ZFP36, CCL5, ZC3H12A, CD58, GBP2, GBP1, GBP3, MAP3K5
GO:0038113~interleukin-9-mediated signaling pathway	4	0.999999	0.157781	0.155967	0.00347279	STAT5A, STAT1, IL2RG, JAK1
GO:0051715~cytolysis in other organism	4	0.999999	0.157781	0.155967	0.00347279	GBP5, GBP2, GBP1, GBP3
GO:0007015~actin filament organization	17	1	0.166552	0.164637	0.00370658	SORBS2, MYO7A, SHROOM1, RND2, SHROOM4, CNN3, RND1, MYO1D, SAMD14, POF1B, MYO5B, MYO5C, NOSTRIN, CTNNA3, RHOV, KPTN, CGNL1
GO:0010508~positive regulation of autophagy	12	1	0.173165	0.171174	0.0038961	PRKAA2, TP53INP2, LRRK2, ZC3H12A, TRIM14, PRKD1, HPSE, TRIM38, TRIM21, SVIP, ATF6, SQSTM1
GO:0045089~positive regulation of innate immune response	7	1	0.175902	0.17388	0.0040007	GBP5, PLSCR1, CCL5, IFI35, NMI, TIRAP, TRIM56
GO:0030336~negative regulation of cell migration	19	1	0.188201	0.186038	0.00432972	ACVRL1, CD74, IFITM1, MCTP1, CITED2, SERPINE1, NEDD9, PTPRJ, THY1, BST2, SRGAP2C, NAV3, KRT16, NF1, SLIT2, RECK, SRGAP2B, SCAI, ENG
GO:0006471~protein ADP-ribosylation	6	1	0.188201	0.186038	0.00437249	PARP10, PARP3, PARP4, PARP14, PARP9, PARP8
GO:0043410~positive regulation of MAPK cascade	18	1	0.18835	0.186185	0.00442201	NTRK1, IL11, CD74, MEF2C, KSR1, EGF, PRKCE, ITGA1, LIF, EIF2AK2, PTPRJ, TNF, DOK1, CDH2, BANK1, HLA-DRB1, TMEM106A, FGFR1
GO:0042742~defense response to bacterium	24	1	0.190694	0.188502	0.00452367	GSDMD, NOTCH2, GBP5, GSDMA, LEAP2, CCL20, RIPK2, ISG15, CASP7, RNF213, ZNFX1, OAS1, OAS2, OAS3, CASP4, SLC9A9, CASP1, LCN2, TLR6, GBP2, GBP1, MYD88, TLR3, GBP3
GO:0002281~macrophage activation involved in immune response	5	1	0.206532	0.204158	0.00494989	TREX1, PRKCE, IFI35, NMI, TNF
GO:0048260~positive regulation of receptor-mediated endocytosis	6	1	0.219122	0.216603	0.00530522	C3, HFE, SERPINE1, B2M, CLU, SYNE1
GO:0050870~positive regulation of T cell activation	7	1	0.223554	0.220985	0.00546721	HLA-DMA, HLA-DPB1, THY1, B2M, HLA-DRB1, HLA-DPA1, HLA-DQB1
GO:0030316~osteoclast differentiation	8	1	0.230715	0.228063	0.00569875	CSF1R, TGFB1, NF1, SNX10, GAB2, TNFRSF11A, TNF, JUNB
GO:0060586~multicellular organismal iron ion homeostasis	6	1	0.252892	0.249985	0.00637023	HFE, HMOX1, SOD2, BTBD9, NEO1, B2M
GO:0046847~filopodium assembly	6	1	0.252892	0.249985	0.00637023	FMNL3, FGD4, SPATA13, RAB17, SRGAP2B, FGD2
GO:0030451~regulation of complement activation, alternative pathway	3	1	0.270016	0.266912	0.00687246	C3, CFH, CFI
GO:0007264~small GTPase mediated signal transduction	14	1	0.270016	0.266912	0.00693365	DOCK3, RND2, RUNDC3A, VAV1, RASGRP3, RND1, TIAM1, ABR, ARHGAP31, ARHGAP30, HMOX1, RGL3, RHOV, RALGPS1
GO:0045429~positive regulation of nitric oxide biosynthetic process	8	1	0.27867	0.275467	0.00726283	P2RX4, DDAH2, HBB, TLR6, SOD2, TNF, CLU, KLF2
GO:0055072~iron ion homeostasis	7	1	0.27867	0.275467	0.00729217	HEPH, HFE, HMOX1, SOD2, NEO1, B2M, FTL
GO:0045944~positive regulation of transcription from RNA polymerase II promoter	80	1	0.278824	0.275619	0.00736439	ACVRL1, CSRNP1, CD40, THRB, CSRNP3, CITED2, ARRB1, TNF, MED13, CREB3L1, ZC3H12A, NFKBIZ, PITX2, JUNB, HTATIP2, NCOA1, IL11, MEF2C, RIPK2, NCOA3, LMO2, SERPINF2, ARID5A, LMO7, KAT2B, PLSCR1, ZEB2, ZEB1, IL23A, IRF7, NCOA7, IRF5, LMX1B, PRKD1, MAML3, ATF6, SQSTM1, TLR3, ENG, ASCL5, SP100, RNASEL, NFIX, WBP2, GLIS3, NLRC5, CREM, AGAP2, FOXO4, MED12L, LRP6, RELB, HELZ2, SERTAD1, EPCAM, ZNF267, STAT5A…
GO:0009612~response to mechanical stimulus	9	1	0.281562	0.278326	0.00750556	COL1A1, SCEL, JUND, CITED2, STAT1, MAP1B, MMP2, TNFRSF11A, MEIS2
GO:0034205~beta-amyloid formation	4	1	0.28533	0.282051	0.00774558	NCSTN, APH1B, PSEN2, ABCA7
GO:0007220~Notch receptor processing	4	1	0.28533	0.282051	0.00774558	NCSTN, APH1B, DNER, PSEN2
GO:0043116~negative regulation of vascular permeability	5	1	0.29056	0.28722	0.00798674	TJP1, CEACAM1, PTPRJ, SLIT2, FERMT2
GO:1901224~positive regulation of NIK/NF-kappaB signaling	10	1	0.29056	0.28722	0.00802966	IL23A, EIF2AK2, IFI35, NMI, LGALS9, AGER, TNF, IL18R1, TLR3, TRIM56
GO:0045765~regulation of angiogenesis	7	1	0.297007	0.293593	0.00835309	SP100, PLXND1, NF1, HMOX1, VASH1, RECK, HTATIP2
GO:0097193~intrinsic apoptotic signaling pathway	7	1	0.297007	0.293593	0.00835309	MLLT11, CASP9, CASP4, IFI6, PMAIP1, NOL3, CLU
GO:0001817~regulation of cytokine production	10	1	0.309298	0.305743	0.00877441	LYN, TLR1, BTN2A2, BTN3A1, BTN2A1, IGF2BP1, ZBTB20, BTN3A3, TLR6, BTN3A2
GO:0070374~positive regulation of ERK1 and ERK2 cascade	21	1	0.31064	0.30707	0.00888847	NTRK1, NOTCH2, NECAB2, CD74, CSF1R, TGFB1, CCL20, RIPK2, SERPINF2, ABCA7, ARRB1, AGER, TNF, TIRAP, ICAM1, MARCO, CCL5, PDGFD, LGALS9, FERMT2, HLA-DRB1
GO:0045785~positive regulation of cell adhesion	9	1	0.317309	0.313662	0.00915687	EPB41L4B, MDK, LAMB2, CCL5, TNFRSF18, SAA1, SAA2, PTPRJ, TNF
GO:0010942~positive regulation of cell death	7	1	0.327132	0.323371	0.00952034	SLFN11, ACOX2, RIPK2, ZC3H12A, DNMT3A, AKR1C3, HBB
GO:0043086~negative regulation of catalytic activity	5	1	0.336637	0.332768	0.00987931	IL7, TIMP1, PARP9, NES, DGKH
GO:0048843~negative regulation of axon extension involved in axon guidance	6	1	0.346217	0.342237	0.0104485	SEMA6B, SEMA4D, SEMA3A, SEMA3B, SEMA4F, WNT3
GO:0002224~toll-like receptor signaling pathway	6	1	0.346217	0.342237	0.0104485	TLR1, NFKBIZ, LY96, TLR6, CTSS, TLR3
GO:2000563~positive regulation of CD4-positive, alpha-beta T cell proliferation	4	1	0.346217	0.342237	0.0106685	RIPK2, LGALS9, CARD11, CD55
GO:0002467~germinal center formation	4	1	0.346217	0.342237	0.0106685	MEF2C, UNC13D, TNFSF13B, NFKB2
GO:0034356~NAD biosynthesis via nicotinamide riboside salvage pathway	4	1	0.346217	0.342237	0.0106685	PARP10, SLC22A13, NNMT, PARP9
GO:0002474~antigen processing and presentation of peptide antigen via MHC class I	4	1	0.346217	0.342237	0.0106685	HLA-H, ERAP2, HLA-F, B2M
GO:0030199~collagen fibril organization	10	1	0.364602	0.360411	0.0113241	COL1A1, COL2A1, ADAMTS3, P4HA1, COL4A1, SERPINF2, COL11A2, COL5A2, NF1, ATP7A
GO:0019221~cytokine-mediated signaling pathway	16	1	0.367152	0.362932	0.0115041	STAT5A, CSF1R, STAT1, RIPK2, EBI3, PTPRJ, IL17RE, IL2RG, PRLR, IL27RA, IL7, CLCF1, NFKBIZ, IRF5, IL6ST, JAK1
GO:0042127~regulation of cell proliferation	17	1	0.367152	0.362932	0.0116074	STAT5A, CSF1R, TGFB1, JUND, KSR1, STAT1, TNFRSF9, OSGIN1, SLC7A11, CLU, FUT3, NFKBIA, CXCL10, CXCL11, ERBB3, JUNB, ENG
GO:1904019~epithelial cell apoptotic process	5	1	0.367152	0.362932	0.0120402	CASP9, BTC, USP53, NFKBIZ, HMOX1
GO:0007249~I-kappaB kinase/NF-kappaB signaling	9	1	0.367152	0.362932	0.0121219	NFKBIA, RIPK3, RIPK2, TNF, CARD11, TIRAP, MYD88, RELB, NFKB2
GO:0006959~humoral immune response	9	1	0.367152	0.362932	0.0121219	NOTCH2, MEF2C, CD83, IL7, EBI3, TNF, HLA-DRB1, PSMB10, HLA-DQB1
GO:0042832~defense response to protozoan	6	1	0.367152	0.362932	0.0121307	BATF2, CD40, GBP2, GBP1, GBP4, MYD88
GO:0007422~peripheral nervous system development	6	1	0.367152	0.362932	0.0121307	NFASC, EGR3, ERBB3, CITED2, NF1, SERPINI1
GO:1900182~positive regulation of protein localization to nucleus	7	1	0.367152	0.362932	0.0121952	TCF7L2, TGFB1, DTX3L, LIF, PARP9, FERMT2, JAK1
GO:0001666~response to hypoxia	17	1	0.367152	0.362932	0.0122115	ACVRL1, EGR1, TGFB1, CITED2, MMP2, PSEN2, LIF, PLOD2, NOL3, SOD2, AGER, TNF, CASP9, NF1, HMOX1, PAM, ENG
GO:0097191~extrinsic apoptotic signaling pathway	8	1	0.374205	0.369904	0.0125376	MLLT11, TGFB1, KRT18, IL7, TNFSF12, KRT8, TNF, TLR3
GO:0032757~positive regulation of interleukin-8 production	9	1	0.388501	0.384036	0.0132513	TLR1, CD74, SERPINE1, CD58, LGALS9, TNF, TIRAP, MYD88, TLR3
GO:0016553~base conversion or substitution editing	3	1	0.388501	0.384036	0.0133016	APOBEC3F, APOBEC3G, ADAR
GO:0039530~MDA-5 signaling pathway	3	1	0.388501	0.384036	0.0133016	IFIH1, OAS3, IRF7
GO:0030574~collagen catabolic process	7	1	0.397422	0.392854	0.0137132	MMP25, ADAMTS3, MMP2, MMP19, FURIN, CTSS, CTSB
GO:2001238~positive regulation of extrinsic apoptotic signaling pathway	6	1	0.397422	0.392854	0.0139873	CYLD, TNFSF12, TNFSF10, TLR6, TNF, ITM2C
GO:0032496~response to lipopolysaccharide	15	1	0.397422	0.392854	0.0140622	GGT7, JUND, GCH1, CNP, PALM3, LY96, TNFRSF11A, SOD2, TIRAP, NFKB2, CASP9, TJP1, SLPI, ALPL, LGALS9
GO:1900246~positive regulation of RIG-I signaling pathway	4	1	0.397422	0.392854	0.0141446	DHX58, ZC3HAV1, DDX60, OASL
GO:0042448~progesterone metabolic process	4	1	0.397422	0.392854	0.0141446	STAT5A, AKR1C1, AKR1C3, AFP
GO:0050806~positive regulation of synaptic transmission	5	1	0.397422	0.392854	0.0144817	RIMS3, SYT1, CLSTN3, DLG4, TNF
GO:1900227~positive regulation of NLRP3 inflammasome complex assembly	5	1	0.397422	0.392854	0.0144817	GBP5, NEK7, PRKD1, TLR6, MYD88
GO:0010759~positive regulation of macrophage chemotaxis	5	1	0.397422	0.392854	0.0144817	CSF1R, MDK, CCL5, C3AR1, CMKLR1
GO:0045055~regulated exocytosis	5	1	0.397422	0.392854	0.0144817	SYNGR1, RAB11FIP1, TMEM79, SYNGR3, ABCA12
GO:0001934~positive regulation of protein phosphorylation	20	1	0.401972	0.397351	0.0147458	LYN, NTRK1, CD74, CSF1R, CD40, TGFB1, SEMA4D, LRRK2, PLAUR, ARRB1, HSPA2, AGER, TNF, C3, CLIP3, MARCO, FAM20A, SQSTM1, HLA-DRB1, ENG
GO:0071277~cellular response to calcium ion	11	1	0.404686	0.400034	0.0149444	MEF2C, NCSTN, PRKAA2, JUND, SYT12, SYT1, SYT11, SMPD1, AKR1C3, JUNB, LGMN
GO:0006953~acute-phase response	7	1	0.413158	0.408409	0.0153583	SIGIRR, PLSCR1, HFE, SERPINF2, SAA1, SAA2, APOL2
GO:0043491~protein kinase B signaling	10	1	0.447676	0.44253	0.0167509	CD40, TGFB1, ERBB3, BTN2A2, BANK1, CCL5, NF1, PIK3C2G, GAB2, TNF
GO:0042102~positive regulation of T cell proliferation	9	1	0.45404	0.448821	0.0171001	IL15, IL23A, CCL5, HLA-DPB1, IL6ST, CARD11, TNFSF13B, ZP4, HLA-DPA1
GO:0008284~positive regulation of cell proliferation	39	1	0.457734	0.452473	0.0173511	CSF1R, PTN, TNFRSF11A, HAPLN3, TSPAN31, ERBB3, RAB25, SERTAD1, EPCAM, PDGFD, S100A13, ITGAX, TIMP1, LYN, IL11, TGFB1, IL15, EGF, AKR1C3, LIF, GAB2, MEIS3, PRLR, MEIS2, TJP1, BTC, TIAM1, CXCL10, EPGN, CCPG1, IL7, CLCF1, CLDN7, HPSE, MEIS3P1, IL6ST, LGMN, FGFR1, HBEGF
GO:0051402~neuron apoptotic process	10	1	0.463569	0.458241	0.0180314	NTRK1, CASP9, CASP7, NCSTN, GPX1, ERBB3, NF1, LIG4, NES, MAP3K5
GO:2000343~positive regulation of chemokine (C-X-C motif) ligand 2 production	4	1	0.463569	0.458241	0.018187	CD74, TGFB1, TNF, TIRAP
GO:0070213~protein auto-ADP-ribosylation	4	1	0.463569	0.458241	0.018187	PARP10, PARP3, PARP12, PARP8
GO:0030449~regulation of complement activation	4	1	0.463569	0.458241	0.018187	C3, CFH, SUSD4, CD55
GO:1900017~positive regulation of cytokine production involved in inflammatory response	6	1	0.463569	0.458241	0.0182525	GBP5, TLR6, IL17RC, TNF, MYD88, TLR3
GO:0050772~positive regulation of axonogenesis	6	1	0.463569	0.458241	0.0182525	TIAM1, PLXND1, AMIGO1, MAP6, SLIT2, SKIL
GO:0038061~NIK/NF-kappaB signaling	8	1	0.464515	0.459176	0.0184034	NFKBIA, RIPK3, AMFR, PSMB10, IL18R1, PSMB9, RELB, NFKB2
GO:0006935~chemotaxis	13	1	0.473145	0.467707	0.018861	CCL20, PLAUR, CXCL1, PIK3C2G, CXCL2, CXCL16, CXCL10, CXCL11, CCL5, C3AR1, LGALS9, HRG, CMKLR1
GO:0008217~regulation of blood pressure	10	1	0.477417	0.47193	0.0193816	ACVRL1, EXT2, P2RX4, SCNN1D, GCH1, ERAP2, HBB, HMOX1, LNPEP, SOD2
GO:0071347~cellular response to interleukin-1	10	1	0.477417	0.47193	0.0193816	CD40, CCL20, CCL5, MMP2, ZC3H12A, GBP2, GBP1, KLF2, MAPK13, GBP3
GO:0030593~neutrophil chemotaxis	10	1	0.477417	0.47193	0.0193816	CXCL10, CXCL11, CCL20, CCL5, ITGA1, SAA1, SAA2, CXCL1, CXCL2, VAV1
GO:0042542~response to hydrogen peroxide	7	1	0.516683	0.510744	0.021102	COL1A1, GPX1, STAT1, MMP2, HBB, HMOX1, SOD2
GO:0000165~MAPK cascade	15	1	0.517073	0.51113	0.0212444	MEF2C, TGFB1, PRKCE, LRRK2, TNF, PSMB10, PSMB9, RASGRP3, ZFP36, EPGN, BANK1, CCL5, NF1, FGFR1, MAP3K5
GO:0034112~positive regulation of homotypic cell-cell adhesion	3	1	0.519164	0.513196	0.0214572	CCL5, PLAUR, JAK1
GO:0031293~membrane protein intracellular domain proteolysis	4	1	0.541339	0.535116	0.0228024	NCSTN, TGFB1, APH1B, SPPL2A
GO:0045741~positive regulation of epidermal growth factor-activated receptor activity	4	1	0.541339	0.535116	0.0228024	BTC, EPGN, EGF, HBEGF
GO:0034138~toll-like receptor 3 signaling pathway	4	1	0.541339	0.535116	0.0228024	OAS1, TNIP2, TNF, TLR3
GO:0032481~positive regulation of type I interferon production	6	1	0.541339	0.535116	0.0232959	RAB2B, DHX58, IRF7, IRF5, ZC3HAV1, MYD88
GO:1904646~cellular response to beta-amyloid	7	1	0.541339	0.535116	0.0233005	CACNA2D1, CASP4, TLR6, AGER, TNF, ICAM1, LGMN
GO:0070498~interleukin-1-mediated signaling pathway	7	1	0.541339	0.535116	0.0233005	NFKBIA, EGR1, TNIP2, IL1R1, PSMB10, MYD88, PSMB9
GO:0042311~vasodilation	7	1	0.541339	0.535116	0.0233005	KAT2B, EXT2, GPX1, GCH1, ITGA1, TNF, KLF2
GO:0042059~negative regulation of epidermal growth factor receptor signaling pathway	5	1	0.544989	0.538725	0.0235909	BTC, EPGN, ITGA1, PTPRJ, HBEGF
GO:0046597~negative regulation of viral entry into host cell	5	1	0.62196	0.614811	0.027248	IFITM3, CD74, IFITM1, TRIM25, LY6E
GO:0001836~release of cytochrome c from mitochondria	5	1	0.62196	0.614811	0.027248	BCL2A1, IFI6, PMAIP1, SOD2, CLU
GO:0007568~aging	14	1	0.62196	0.614811	0.027379	NTRK1, TGFB1, JUND, ATP8A2, GPX1, CNP, IL15, AMFR, MMP2, DNMT3A, FOXO4, CASP9, KRT16, TIMP1
GO:0097284~hepatocyte apoptotic process	4	1	0.622061	0.614911	0.027992	KRT18, DNMT3A, KRT8, ADAR
GO:0071361~cellular response to ethanol	4	1	0.622061	0.614911	0.027992	PRKCE, DNMT3A, SOD2, ADCY7
GO:0061014~positive regulation of mRNA catabolic process	4	1	0.622061	0.614911	0.027992	MOV10, ZC3H12A, ZC3HAV1, GTPBP1
GO:0043068~positive regulation of programmed cell death	4	1	0.622061	0.614911	0.027992	NTRK1, LRRK2, TNF, HTATIP2
GO:0050727~regulation of inflammatory response	11	1	0.627952	0.620734	0.0284106	ZBP1, CYLD, IL1R1, TREX1, CASP4, CASP1, RICTOR, CARD16, AGER, USP18, MYD88
GO:0071526~semaphorin-plexin signaling pathway	6	1	0.634241	0.626951	0.0291605	SEMA6B, PLXND1, SEMA4D, SEMA3A, SEMA3B, SEMA4F
GO:0019369~arachidonic acid metabolic process	6	1	0.634241	0.626951	0.0291605	DAGLA, GPX1, EPHX1, FAAH2, CYP4F11, ALOXE3
GO:0002218~activation of innate immune response	6	1	0.634241	0.626951	0.0291605	HEXIM1, ZBP1, GBP5, ZNFX1, AIM2, GBP2
GO:0007219~Notch signaling pathway	12	1	0.658133	0.650569	0.0305412	NOTCH2, NFKBIA, NCSTN, TGFB1, APH1B, DTX3L, NOTCH4, SEL1L, DNER, PSEN2, SORBS2, MAML3
GO:0043536~positive regulation of blood vessel endothelial cell migration	7	1	0.658133	0.650569	0.0308008	STAT5A, CD40, TGFB1, P2RX4, AKT3, PRKD1, FGFR1
GO:0038154~interleukin-11-mediated signaling pathway	3	1	0.658133	0.650569	0.0311564	IL11, IL6ST, JAK1
GO:0045646~regulation of erythrocyte differentiation	3	1	0.658133	0.650569	0.0311564	LYN, B2M, P4HTM
GO:0042270~protection from natural killer cell mediated cytotoxicity	3	1	0.658133	0.650569	0.0311564	HLA-B, SERPINB9, HLA-A
GO:0010596~negative regulation of endothelial cell migration	5	1	0.658133	0.650569	0.0312247	ACVRL1, SP100, DNAJA4, SLIT2, VASH1
GO:0048536~spleen development	6	1	0.679648	0.671836	0.0324117	RIPK3, CITED2, NFKBIZ, PKN1, PITX2, NFKB2
GO:0043087~regulation of GTPase activity	10	1	0.683237	0.675384	0.0329167	FGD4, PLXND1, CHN1, NF1, RICTOR, VAV1, RAP1GAP, NGEF, FGD2, RASGRP3
GO:0043406~positive regulation of MAP kinase activity	9	1	0.683237	0.675384	0.0333676	MEF2C, CD40, EPGN, TGFB1, EGF, PDGFD, LRRK2, TNF, FGFR1
GO:0045806~negative regulation of endocytosis	4	1	0.683237	0.675384	0.0337525	MCTP1, SYT11, ABCA7, PRKD1
GO:0097067~cellular response to thyroid hormone stimulus	4	1	0.683237	0.675384	0.0337525	THRB, LMO2, CTSS, CTSB
GO:0002753~cytoplasmic pattern recognition receptor signaling pathway	4	1	0.683237	0.675384	0.0337525	IFIH1, DHX58, IRF7, TRIM25
GO:0071639~positive regulation of monocyte chemotactic protein-1 production	4	1	0.683237	0.675384	0.0337525	OAS1, OAS3, LGALS9, AGER
GO:0070306~lens fiber cell differentiation	4	1	0.683237	0.675384	0.0337525	TGFB1, TDRD7, SLC7A11, SKIL
GO:0009306~protein secretion	8	1	0.697676	0.689657	0.0354177	GSDMD, OLFM2, RAB15, SEL1L, SNCG, COPG2, TVP23C, NEO1
GO:0009312~oligosaccharide biosynthetic process	5	1	0.697676	0.689657	0.0355244	B4GALT1, B3GALT4, FUT2, ST3GAL2, FUT3
GO:0032740~positive regulation of interleukin-17 production	5	1	0.697676	0.689657	0.0355244	TGFB1, IL15, IL23A, ARID5A, MYD88
GO:0046697~decidualization	5	1	0.697676	0.689657	0.0355244	CITED2, LIF, PTN, JUNB, CTSB
GO:0045332~phospholipid translocation	5	1	0.697676	0.689657	0.0355244	ATP8A2, TMEM30B, ATP11B, ABCA7, ATP9A
GO:0051894~positive regulation of focal adhesion assembly	5	1	0.697676	0.689657	0.0355244	SDC4, PTPRJ, THY1, HRG, FERMT2
GO:0071260~cellular response to mechanical stimulus	9	1	0.697676	0.689657	0.0356601	COL1A1, CD40, TGFB1, CASP1, HABP4, CARD16, MYD88, TLR3, ENG
GO:0070555~response to interleukin-1	6	1	0.698636	0.690606	0.0358801	IL1R1, RIPK2, SMPD1, TNFRSF11A, LGALS9, MYD88
GO:0043066~negative regulation of apoptotic process	37	1	0.703129	0.695047	0.0362828	NOTCH2, CSF1R, PRKAA2, BCL2A1, CITED2, ZFAND6, PSEN2, IFI6, ADAR, NOL3, TNF, IFIT3, ERBB3, MPZ, RICTOR, TIMP1, HTATIP2, NTRK1, STAT5A, CD74, EGR3, SEMA4D, TNFRSF18, PLAUR, EIF2AK2, SERPINB9, SOD2, PRLR, TNFRSF10D, TJP1, BTC, KRT18, DDAH2, IL7, CLDN7, IL6ST, STK40
GO:0014068~positive regulation of phosphatidylinositol 3-kinase signaling	9	1	0.734027	0.72559	0.0380567	NTRK1, ERBB3, SEMA4D, EGF, CCL5, PDGFD, AGAP2, TNF, FGFR1
GO:0032088~negative regulation of NF-kappaB transcription factor activity	10	1	0.75554	0.746855	0.0393568	NFKBIA, PARP10, CYLD, AIM2, LRRK2, ZC3H12A, NLRC5, ARRB1, TRIM21, CMKLR1
GO:0001937~negative regulation of endothelial cell proliferation	6	1	0.756052	0.747362	0.0395684	ACVRL1, STAT1, NF1, VASH1, TNF, ENG
GO:0048246~macrophage chemotaxis	4	1	0.756539	0.747843	0.0400765	CCL5, MMP2, SAA1, SAA2
GO:0090200~positive regulation of release of cytochrome c from mitochondria	5	1	0.756539	0.747843	0.0401489	MLLT11, PLAUR, TNFSF10, PMAIP1, BMF
GO:0090023~positive regulation of neutrophil chemotaxis	5	1	0.756539	0.747843	0.0401489	CD74, MDK, IL23A, C3AR1, TIRAP
GO:0044691~tooth eruption	3	1	0.774341	0.76544	0.0422299	COL1A1, SNX10, FAM20A
GO:0002637~regulation of immunoglobulin production	3	1	0.774341	0.76544	0.0422299	TREX1, PKN1, TNF
GO:0035771~interleukin-4-mediated signaling pathway	3	1	0.774341	0.76544	0.0422299	STAT5A, IL2RG, JAK1
GO:0090594~inflammatory response to wounding	3	1	0.774341	0.76544	0.0422299	NFKBIZ, TNF, TLR3
GO:0071281~cellular response to iron ion	3	1	0.774341	0.76544	0.0422299	HFE, ATP7A, B2M
GO:0046209~nitric oxide metabolic process	3	1	0.774341	0.76544	0.0422299	DDAH2, ZDHHC21, TLR6
GO:0043537~negative regulation of blood vessel endothelial cell migration	6	1	0.78666	0.777618	0.0434789	ACVRL1, MEF2C, TGFB1, VASH1, HRG, TNF
GO:0001974~blood vessel remodeling	6	1	0.78666	0.777618	0.0434789	ACVRL1, MEF2C, LIF, NOL3, ATP7A, ACVR2B
GO:0050919~negative chemotaxis	6	1	0.78666	0.777618	0.0434789	SEMA6B, SEMA4D, SEMA3A, SEMA3B, SEMA4F, SLIT2
GO:0035458~cellular response to interferon-beta	5	1	0.808815	0.799518	0.045099	AIM2, OAS1, STAT1, TREX1, TLR3
GO:1902042~negative regulation of extrinsic apoptotic signaling pathway via death domain receptors	5	1	0.808815	0.799518	0.045099	GPX1, SERPINE1, HMOX1, RFFL, ICAM1
GO:0010951~negative regulation of endopeptidase activity	7	1	0.823992	0.814521	0.0464954	SERPINB1, SERPINF2, SERPINE1, SERPINB9, TIMP1, SERPINI1, HRG
GO:0007611~learning or memory	8	1	0.823992	0.814521	0.0469004	NTRK1, MEF2C, NCSTN, AMFR, NEDD9, AGER, B2M, SLC8A2
GO:0035556~intracellular signal transduction	32	1	0.823992	0.814521	0.0469204	DGKG, NOTCH2, BRSK1, PRKAA2, PKN3, LRRK2, NLRC5, PSEN2, CXCL1, ADCY7, ABR, MDK, AKT3, CHN1, HMOX1, RGS9, RALGPS1, JAK1, LYN, KSR1, PRKCE, NFATC1, SDCBP2, VAV1, MAPK13, LAT2, TEC, PKN1, PRKD1, SQSTM1, DGKH
GO:0008285~negative regulation of cell proliferation	32	1	0.823992	0.814521	0.0469204	ACVRL1, CSF1R, IFITM1, ATP8A2, B4GALT1, PTPRJ, CXCL1, FOXO4, IFI35, IFIT3, IFNL1, CLMN, QSOX1, LYN, NTRK1, BCHE, TGFB1, CDKN2C, DUSP1, TNFRSF9, ITGA1, LIF, EIF2AK2, NMI, SOD2, SULT2B1, KAT2B, ZEB1, DLG3, NF1, HRG, FRK
GO:0002456~T cell mediated immunity	4	1	0.823992	0.814521	0.0469528	NFKBIZ, BTN3A3, BTN3A2, CD55
GO:0048286~lung alveolus development	6	1	0.828466	0.818943	0.047613	TGFB1, LIF, SLC7A11, ATP7A, ABCA12, STK40
GO:0071345~cellular response to cytokine stimulus	6	1	0.828466	0.818943	0.047613	SIGIRR, GBP5, CSF1R, GBP2, GBP1, GBP3
GO:0061098~positive regulation of protein tyrosine kinase activity	5	1	0.856959	0.847109	0.0503739	CSF1R, ERBB3, DLG3, DLG4, NEDD9
GO:0045197~establishment or maintenance of epithelial cell apical/basal polarity	5	1	0.856959	0.847109	0.0503739	PARD6B, DLG3, DLG4, CRB3, LLGL2
GO:0050860~negative regulation of T cell receptor signaling pathway	5	1	0.856959	0.847109	0.0503739	CEACAM1, BTN2A2, PTPRJ, THY1, GBP1
GO:0046330~positive regulation of JNK cascade	10	1	0.856959	0.847109	0.0518951	RIPK2, SEMA3A, SERPINF2, TRAF1, AGER, TNF, TIRAP, MYD88, TLR3, MAP3K5
GO:0043588~skin development	6	1	0.856959	0.847109	0.0519717	COL1A1, ATP8A2, SLC2A10, COL5A2, ATP7A, MYD88
GO:0050790~regulation of catalytic activity	6	1	0.856959	0.847109	0.0519717	TREX1, EPS8L1, RGPD8, SOD2, CTSB, RGPD3
GO:0016477~cell migration	21	1	0.856959	0.847109	0.0532591	TGFB1, SDC4, LAMB2, MMP2, NEDD9, PIK3C2G, PARP9, RND2, VAV1, RND1, FMNL3, SYDE2, TIAM1, FMNL1, CEACAM1, SPATA13, NOSTRIN, CTNNA3, RHOV, ENG, FGFR1
GO:0071560~cellular response to transforming growth factor beta stimulus	8	1	0.856959	0.847109	0.0534381	COL1A1, ACVRL1, MEF2C, TGFB1, ZEB1, PDGFD, NFKBIZ, NFATC1
GO:1903078~positive regulation of protein localization to plasma membrane	7	1	0.856959	0.847109	0.053941	CLIP3, PRKCE, ARHGEF16, AGR2, TNF, SQSTM1, PLS1
GO:0002062~chondrocyte differentiation	7	1	0.856959	0.847109	0.053941	EXT2, MEF2C, TGFB1, COL2A1, WNT2B, COL11A2, ARID5A
GO:0044849~estrous cycle	4	1	0.856959	0.847109	0.0543675	NCOA1, EGR1, MDK, PTN
GO:0060749~mammary gland alveolus development	4	1	0.856959	0.847109	0.0543675	EGF, AGAP2, TNFRSF11A, PRLR
GO:2000556~positive regulation of T-helper 1 cell cytokine production	3	1	0.856959	0.847109	0.0545211	IL1R1, ARID5A, IL18R1
GO:0038134~ERBB2-EGFR signaling pathway	3	1	0.856959	0.847109	0.0545211	BTC, EGF, HBEGF
GO:0001955~blood vessel maturation	3	1	0.856959	0.847109	0.0545211	ACVRL1, MMP2, RECK
GO:0097527~necroptotic signaling pathway	3	1	0.856959	0.847109	0.0545211	RIPK3, TNF, TLR3
GO:0071316~cellular response to nicotine	3	1	0.856959	0.847109	0.0545211	NTRK1, TNF, B2M
GO:0071221~cellular response to bacterial lipopeptide	3	1	0.856959	0.847109	0.0545211	TLR1, TLR6, TIRAP
GO:0070212~protein poly-ADP-ribosylation	3	1	0.856959	0.847109	0.0545211	PARP10, PARP3, PARP14
GO:0010543~regulation of platelet activation	3	1	0.856959	0.847109	0.0545211	TEC, HRG
GO:0032741~positive regulation of interleukin-18 production	3	1	0.856959	0.847109	0.0545211	GBP5, CASP1, TNF
GO:0070293~renal absorption	3	1	0.856959	0.847109	0.0545211	CLDN4, AKR1C3, HBB
GO:0014902~myotube differentiation	3	1	0.856959	0.847109	0.0545211	MEF2C, MYEF2, SORT1
GO:0038110~interleukin-2-mediated signaling pathway	3	1	0.856959	0.847109	0.0545211	STAT5A, IL2RG, JAK1
GO:0006952~defense response	9	1	0.856959	0.847109	0.0546995	IL32, STAT5A, CD83, STAT1, MX2, MX1, HLA-B, TAP1, SSC5D
GO:0001933~negative regulation of protein phosphorylation	9	1	0.856959	0.847109	0.0546995	LYN, SPRED3, OCLN, TGFB1, LRRK2, ZC3H12A, PKN1, SLIT2, LRP6
GO:0031116~positive regulation of microtubule polymerization	5	1	0.866928	0.856963	0.0559719	CLIP1, OCLN, NAV3, MAP1B, ANKRD53
GO:0032967~positive regulation of collagen biosynthetic process	5	1	0.866928	0.856963	0.0559719	TGFB1, CREB3L1, SERPINF2, SUCO, ENG
GO:0001774~microglial cell activation	5	1	0.866928	0.856963	0.0559719	TLR6, AGER, TNF, CLU, TLR3
GO:0043507~positive regulation of JUN kinase activity	6	1	0.872662	0.862631	0.0565555	TNFRSF11A, TLR6, AGER, TNF, FGD2, MAP3K5
GO:0032355~response to estradiol	10	1	0.884931	0.874759	0.057567	NCOA1, STAT5A, CASP9, COL1A1, GGT7, TGFB1, GPX1, MAP1B, DNMT3A, PAM
GO:0001503~ossification	9	1	0.923046	0.912436	0.0611369	COL1A1, EXT2, MINPP1, ECM1, IFITM1, SORT1, COL5A2, SUCO, TNFRSF11A
GO:0042098~T cell proliferation	6	1	0.923046	0.912436	0.0613641	NCSTN, IL23A, RIPK2, EBI3, PSMB10, TNFSF13B
GO:0030866~cortical actin cytoskeleton organization	5	1	0.923046	0.912436	0.0618898	FMNL3, FMNL1, EPB41L2, TNF, LLGL2
GO:0010575~positive regulation of vascular endothelial growth factor production	5	1	0.923046	0.912436	0.0618898	C3, TGFB1, C3AR1, HPSE, IL6ST
GO:0018108~peptidyl-tyrosine phosphorylation	7	1	0.923046	0.912436	0.0620681	NTRK1, LYN, CSF1R, TEC, EGF, FGFR1
GO:0061158~3'-UTR-mediated mRNA destabilization	4	1	0.923046	0.912436	0.0623039	MOV10, ZFP36, ZC3H12A, CPEB3
GO:0033280~response to vitamin D	4	1	0.923046	0.912436	0.0623039	CXCL10, TGFB1, ALPL, TRIM25
GO:0030050~vesicle transport along actin filament	4	1	0.923046	0.912436	0.0623039	MYO1D, MYO5B, MYO5C, MYO7A
GO:0042730~fibrinolysis	4	1	0.923046	0.912436	0.0623039	PROS1, SERPINF2, SERPINE1, HRG
GO:0048535~lymph node development	4	1	0.923046	0.912436	0.0623039	TGFB1, RIPK3, IL15, TNFRSF11A
GO:0001501~skeletal system development	12	1	0.924242	0.913619	0.0626107	ADAMTS4, COL1A1, BCAN, COL2A1, TRPS1, COL11A2, COL5A2, ALPL, COL9A2, HAPLN3, FGFR1, CMKLR1
GO:0007155~cell adhesion	37	1	0.936428	0.925664	0.0636652	PCDHGB7, CNTNAP1, B4GALT1, TNFAIP6, NEDD9, PCDH12, THY1, SLC7A11, HAPLN3, AGER, ICAM1, PDZD2, CDH2, ITGAX, SLAMF7, CTNNA3, MPZL3, NEO1, IL32, CDSN, SEMA4D, LAMB2, PRKCE, PCDH20, ITGA1, COL1A1, BCAN, NFASC, CLDN4, CEACAM1, OBSCN, THEMIS2, CLDN7, ITGA5, DSC2, FERMT2, ENG
GO:0007399~nervous system development	29	1	0.937351	0.926577	0.0639572	NOTCH2, PCDHGB7, CXCL1, PTN, ATXN1, ERBB3, MDK, SMPD1, ZC3H12A, IGF2BP1, ST8SIA4, SRGAP2B, HES4, BEND6, SEMA6B, NTRK1, MBD5, MEF2C, SEMA4D, FBXL17, SEMA4F, SDCBP2, ZEB2, NAV3, GLRB, DLG4, MAP1B, PRKD1, NGEF
GO:0036211~protein modification process	9	1	0.942311	0.93148	0.0645261	MSRA, PARP4, UBA7, RIPK3, QPCT, ADPRH, ST8SIA4, PLOD2, UBE2L6
GO:0008360~regulation of cell shape	13	1	0.947704	0.936811	0.0651271	CSF1R, SEMA4D, PLXND1, PALM3, RND2, FGD2, RND1, FMNL3, EPS8, FGD4, FMNL1, MYH14, FERMT2
GO:0048167~regulation of synaptic plasticity	7	1	0.950709	0.939782	0.0663882	BRSK1, MEF2C, RIMS3, PTN, CPEB3, AGER, GRIN2D
GO:0048666~neuron development	7	1	0.950709	0.939782	0.0663882	NTRK1, DGKG, FIG4, MEF2C, ATP8A2, LIF, SOD2
GO:0007612~learning	7	1	0.950709	0.939782	0.0663882	BCHE, ATXN1, SLC12A5, SYT11, DLG4, PTN, SLC8A2
GO:0055085~transmembrane transport	19	1	0.950709	0.939782	0.0677192	GSDMD, ABCA2, SLC44A3, SLC44A4, GSDMA, BCL2A1, NIPA1, TAP1, ABCA7, ABCC9, ABCA12, PSMB10, SLC16A14, PSMB9, SLC22A13, PANX2, GJC2, SLC19A3, SLC16A4
GO:0001542~ovulation from ovarian follicle	3	1	0.950709	0.939782	0.0678855	MMP2, MMP19, AFP
GO:1902949~positive regulation of tau-protein kinase activity	3	1	0.950709	0.939782	0.0678855	EGR1, NAB2, CLU
GO:0045602~negative regulation of endothelial cell differentiation	3	1	0.950709	0.939782	0.0678855	ACVRL1, ZEB1, NOTCH4
GO:0032825~positive regulation of natural killer cell differentiation	3	1	0.950709	0.939782	0.0678855	STAT5A, IL15RA, IL15
GO:0060385~axonogenesis involved in innervation	3	1	0.950709	0.939782	0.0678855	NTRK1, SEMA3A, ECE1
GO:0019082~viral protein processing	5	1	0.950709	0.939782	0.0681237	PARP10, MGAT4A, FURIN, PARP9, ST3GAL2
GO:0001958~endochondral ossification	5	1	0.950709	0.939782	0.0681237	COL1A1, MEF2C, COL2A1, NAB2, ALPL
GO:0060325~face morphogenesis	5	1	0.950709	0.939782	0.0681237	COL1A1, CSRNP1, TGFB1, CRISPLD1, MMP2
GO:0010468~regulation of gene expression	20	1	0.965034	0.953942	0.0693862	RNASEL, SORT1, DNMT3A, NOL3, TAPBP, SLC8A2, COL2A1, NFKBIZ, ZC3H12A, IGF2BP1, NF1, TRIM14, RICTOR, TRIM38, ALPK2, HRG, ATP7A, PHLDA2, TRIM21, STK40
GO:0050770~regulation of axonogenesis	4	1	0.969316	0.958175	0.0707431	BRSK1, CDH2, CHN1, KIF13B
GO:0001825~blastocyst formation	4	1	0.969316	0.958175	0.0707431	TJP1, FURIN, SKIL, TM4SF1
GO:0000038~very long-chain fatty acid metabolic process	4	1	0.969316	0.958175	0.0707431	ACOX2, ACOT2, ABCD1, ACOT4
GO:0060340~positive regulation of type I interferon-mediated signaling pathway	4	1	0.969316	0.958175	0.0707431	ZBP1, IRF7, NLRC5, TRIM56
GO:0030155~regulation of cell adhesion	7	1	0.969316	0.958175	0.0708793	PLAUR, PTPRJ, LMO7, SERPINI1, FUT2, PRLR, ENG
GO:0042100~B cell proliferation	6	1	0.973379	0.962191	0.0716525	MEF2C, CD40, IL7, NFKBIZ, CARD11, TNFSF13B
GO:0022617~extracellular matrix disassembly	6	1	0.973379	0.962191	0.0716525	ADAMTS4, MMP2, MMP19, FURIN, CTSS, ENG
GO:0030163~protein catabolic process	8	1	0.977145	0.965914	0.0721687	ST14, CASP7, SLC6A17, MMP2, LNPEP, IDE, PGPEP1, SQSTM1
GO:0007010~cytoskeleton organization	13	1	0.987421	0.976072	0.0731691	CNTNAP1, NEDD9, SORBS2, THY1, FGD2, FMNL3, FGD4, FMNL1, MDK, GAN, KRT16, RICTOR, HLA-DRB1
GO:0007507~heart development	17	1	0.995346	0.983905	0.0739998	HEXIM1, ACVRL1, POPDC3, MEF2C, TGFB1, CALCRL, CITED2, MMP2, HSPB7, ECE1, SOD2, ACVR2B, KAT2B, CASP7, ERBB3, NF1, PAM
GO:0044344~cellular response to fibroblast growth factor stimulus	5	1	0.997776	0.986307	0.0746685	COL1A1, EXT2, ZFP36, EGR3, CCL5
GO:0051603~proteolysis involved in cellular protein catabolic process	5	1	0.997776	0.986307	0.0746685	CTSO, IDE, CTSS, CTSB, LGMN
GO:0045599~negative regulation of fat cell differentiation	7	1	1	0.988748	0.075541	TGFB1, SORT1, BBS12, INSIG1, SOD2, TNF, FERMT2
GO:0045669~positive regulation of osteoblast differentiation	8	1	1	0.988748	0.0763273	MEF2C, IFITM1, JUND, SUCO, PRKD1, IL6ST, ACVR2B, FERMT2
GO:0050830~defense response to Gram-positive bacterium	12	1	1	0.988748	0.0769152	GSDMD, RIPK2, CASP4, SSC5D, HLA-A, GBP2, TNF, B2M, GBP4, TIRAP, MYD88, IL27RA
GO:0044267~cellular protein metabolic process	4	1	1	0.988748	0.0796645	MMP2, FBXO6, ZDHHC2, PAPPA2
GO:0045717~negative regulation of fatty acid biosynthetic process	4	1	1	0.988748	0.0796645	ACADVL, CEACAM1, INSIG1, WDTC1
GO:0051259~protein oligomerization	4	1	1	0.988748	0.0796645	IFIH1, OAS1, ZC3H12A, NOL3
GO:0006826~iron ion transport	4	1	1	0.988748	0.0796645	HEPH, SLC41A2, B2M, FTL
GO:0042149~cellular response to glucose starvation	7	1	1	0.988748	0.0803725	BRSK1, PRKAA2, ZC3H12A, PMAIP1, CPEB3, KPTN, CPEB2
GO:0001676~long-chain fatty acid metabolic process	5	1	1	0.988748	0.0815182	ACOT2, ACSL5, ALOXE3, PAM, ACOT4
GO:0031032~actomyosin structure organization	5	1	1	0.988748	0.0815182	TJP1, EPB41L4B, EPB41L2, MYH14, CNN3
GO:0051497~negative regulation of stress fiber assembly	5	1	1	0.988748	0.0815182	TJP1, TACSTD2, RHPN1, RHPN2, CGNL1
GO:0051593~response to folic acid	3	1	1	0.988748	0.0821898	BCHE, GPX1, NFKBIZ
GO:0060055~angiogenesis involved in wound healing	3	1	1	0.988748	0.0821898	B4GALT1, GPX1, HPSE
GO:0010042~response to manganese ion	3	1	1	0.988748	0.0821898	FIBIN, SOD2, ATP7A
GO:0001961~positive regulation of cytokine-mediated signaling pathway	3	1	1	0.988748	0.0821898	CD74, IL7, RIPK2
GO:0060840~artery development	3	1	1	0.988748	0.0821898	ACVRL1, SLC2A10, ACVR2B
GO:0007260~tyrosine phosphorylation of STAT protein	3	1	1	0.988748	0.0821898	IL15, LIF, JAK1
GO:0023035~CD40 signaling pathway	3	1	1	0.988748	0.0821898	CD40, TNIP2, ITGA5
GO:0002827~positive regulation of T-helper 1 type immune response	3	1	1	0.988748	0.0821898	IL23A, RIPK2, IL27RA
GO:2000008~regulation of protein localization to cell surface	3	1	1	0.988748	0.0821898	ABCA2, EGF, HFE
GO:0060397~JAK-STAT cascade involved in growth hormone signaling pathway	3	1	1	0.988748	0.0821898	LYN, STAT5A, JAK1
GO:0090647~modulation of age-related behavioral decline	3	1	1	0.988748	0.0821898	BAZ2B, AGER, B2M
GO:0001568~blood vessel development	6	1	1	0.988748	0.082825	COL1A1, TCF7L2, MEF2C, CEACAM1, TREX1, ATP7A
GO:0071407~cellular response to organic cyclic compound	6	1	1	0.988748	0.082825	TGFB1, STAT1, CCL5, LRRK2, ALPL, TNF
GO:0051966~regulation of synaptic transmission, glutamatergic	5	1	1	0.988748	0.0886659	MEF2C, CDH2, SYT1, LRRK2, TNF
GO:0048247~lymphocyte chemotaxis	5	1	1	0.988748	0.0886659	CCL20, CCL5, SAA1, SAA2, CXCL16
GO:0042157~lipoprotein metabolic process	4	1	1	0.988748	0.0890459	APOL6, APOL1, APOL3, APOL2
GO:1902004~positive regulation of beta-amyloid formation	4	1	1	0.988748	0.0890459	ABCA2, GSAP, TNF, CLU
GO:0002755~MyD88-dependent toll-like receptor signaling pathway	4	1	1	0.988748	0.0890459	TLR1, TLR6, TIRAP, MYD88
GO:0046596~regulation of viral entry into host cell	4	1	1	0.988748	0.0890459	TRIM14, TRIM25, TRIM38, TRIM21
GO:0043011~myeloid dendritic cell differentiation	4	1	1	0.988748	0.0890459	NOTCH2, BATF2, TGFB1, RELB
GO:0060135~maternal process involved in female pregnancy	4	1	1	0.988748	0.0890459	LGALS9, ADCY7, PAM, APOL2
GO:0070936~protein K48-linked ubiquitination	7	1	1	0.988748	0.0905406	UBE2D4, DTX3L, NHLRC4, AMFR, TRIM38, RFFL, KBTBD7
GO:0048013~ephrin receptor signaling pathway	6	1	1	0.988748	0.0948617	NTRK1, LYN, TIAM1, MMP2, CHN1, NGEF
GO:0007411~axon guidance	15	1	1	0.988748	0.0949528	SEMA6B, NTRK1, NOTCH2, CSF1R, ROBO4, SEMA4D, LAMB2, SEMA3A, SEMA3B, SEMA4F, SLC7A11, NFASC, SLIT2, NEO1, WNT3
GO:0003336~corneocyte desquamation	2	1	1	0.988748	0.0949954	CDSN, ABCA12
GO:0034346~positive regulation of type III interferon production	2	1	1	0.988748	0.0949954	IL32, TLR3
GO:1904437~positive regulation of transferrin receptor binding	2	1	1	0.988748	0.0949954	HFE, B2M
GO:1904434~positive regulation of ferrous iron binding	2	1	1	0.988748	0.0949954	HFE, B2M
GO:0002756~MyD88-independent toll-like receptor signaling pathway	2	1	1	0.988748	0.0949954	TNIP3, TLR3
GO:1900248~negative regulation of cytoplasmic translational elongation	2	1	1	0.988748	0.0949954	CPEB3, CPEB2
GO:0033003~regulation of mast cell activation	2	1	1	0.988748	0.0949954	LYN, PLSCR1
GO:1901666~positive regulation of NAD+ ADP-ribosyltransferase activity	2	1	1	0.988748	0.0949954	TGFB1, DTX3L
GO:0001914~regulation of T cell mediated cytotoxicity	2	1	1	0.988748	0.0949954	RIPK3, AGER
GO:0035781~CD86 biosynthetic process	2	1	1	0.988748	0.0949954	TREX1, TMEM106A
GO:0006879~cellular iron ion homeostasis	7	1	1	0.988748	0.0958742	HEPH, FRRS1, HFE, HMOX1, NEO1, B2M, FTL
GO:0050832~defense response to fungus	5	1	1	0.988748	0.0961041	ZBP1, TGFB1, LEAP2, HRG, IL17RC
GO:0014033~neural crest cell differentiation	3	1	1	0.988748	0.097311	MEF2C, FBXL17, LRP6
GO:0002819~regulation of adaptive immune response	3	1	1	0.988748	0.097311	RIPK3, IRF7, ADCY7
GO:0002726~positive regulation of T cell cytokine production	3	1	1	0.988748	0.097311	HLA-A, B2M, CD55
GO:0045063~T-helper 1 cell differentiation	3	1	1	0.988748	0.097311	NFKBIZ, IL18R1, RELB
GO:1903799~negative regulation of production of miRNAs involved in gene silencing by miRNA	3	1	1	0.988748	0.097311	TGFB1, ZC3H12A, TNF
GO:0038196~type III interferon signaling pathway	3	1	1	0.988748	0.097311	IFNL2, IFNL1, JAK1
GO:1900407~regulation of cellular response to oxidative stress	3	1	1	0.988748	0.097311	AIFM2, SLC7A11, ABCD1
GO:0010459~negative regulation of heart rate	3	1	1	0.988748	0.097311	SPTBN4, RNLS, TNF
GO:0015031~protein transport	29	1	1	0.988748	0.0986429	DENND1B, CALCRL, GOLT1A, AGAP2, ARRB1, JAKMIP1, SELENBP1, SNX4, RAB11FIP1, RAB25, S100A13, TMED1, STXBP5, SLC15A3, RILP, RAB2B, CADPS2, DTX3L, MX2, TAP1, LRP1B, MYO1D, COL1A1, RAB15, RAB37, MYO5B, CHMP4C, ATG4A, CHMP5
GO:0090026~positive regulation of monocyte chemotaxis	4	1	1	0.988748	0.0988642	CXCL10, CCL5, SERPINE1, LGMN
GO:1901214~regulation of neuron death	4	1	1	0.988748	0.0988642	CCL5, LRRK2, SNCG, CLU
GO:0050730~regulation of peptidyl-tyrosine phosphorylation	4	1	1	0.988748	0.0988642	IL7, PDGFD, PRKCE, HRG
GO:0045921~positive regulation of exocytosis	4	1	1	0.988748	0.0988642	CADPS2, RAB2B, STXBP5, UNC13D
GO:0001894~tissue homeostasis	4	1	1	0.988748	0.0988642	COL2A1, P2RX4, TP53INP2, COL11A2
GO:0009636~response to toxic substance	8	1	1	0.988748	0.0991704	LYN, PON3, GJC2, CNP, CCL5, EPHX1, DNMT3A, SLC7A11

[truncated: 7 more sheets: v3 up CC, v3 down BP, v3 down CC, v4 up BP, v4 up CC, v4 down GO, v4 down CC]
