# Supplementary material for: Genome-Wide Transcriptional Roles of KSHV Viral Interferon Regulatory Factors in Oral Epithelial Cells
Source: Viruses. 2024 May 25;16(6):846. doi: 10.3390/v16060846 (PMC11209080; doi:10.3390/v16060846)
Supplement: Supplementary file 1 [file viruses-16-00846-s001.zip › Table S4.xlsx]

## Sheet: Notes
Table S4 (related to Fig. 5)
The sheets include the Gene Ontology analysis result for the up- or downregulated genes by the individual vIRF compared to GFP , as described in Figure 5 (sheets with Biological Process or Cellular Component).

## Sheet: only v1 up BP
Gene Ontology Biological Process Term	Count	Bonferroni	Benjamini	FDR	PValue	Genes
GO:0001525~angiogenesis	25	0.040661	0.0260915	0.025962	1.21199e-05	COL18A1, NRP2, SH2D2A, NRXN3, RORA, FGF1, PTGS2, FGF9, CYP1B1, APOD, EPHB3, JUN, EDN2, ANGPT1, ANXA2, UNC5B, COL22A1, C1GALT1, WNT7A, YWHAZ, FAP, ID1, CSPG4, PLCD3, MFGE8
GO:0016477~cell migration	26	0.0584843	0.0260915	0.025962	1.75952e-05	DOCK5, RNH1, LAMA3, NTN4, PIK3CD, LAMC1, LIMD1, PPP1R9B, PIK3C2B, GPC1, BDKRB1, IGFBP6, EPHB3, LAMB3, JUP, NDE1, NFATC2, RHOD, SH3D21, AXL, CDH11, TYRO3, CORO6, ELMO1, CD248, PHLDB2
GO:0045109~intermediate filament organization	12	0.0752902	0.0260915	0.025962	2.28538e-05	DSP, BFSP1, KRT17, KRT3, KRT14, EPPK1, KLHL24, KRT5, INA, KRT6B, KRT9, KRT6A
GO:0010628~positive regulation of gene expression	38	0.125188	0.033436	0.03327	3.90493e-05	RET, APP, PTGFR, CSF2, PDGFB, PIK3CD, FGF1, FGF2, ROBO1, FGF9, RPS6KA2, CTSH, OSR2, NTRK2, WNT10A, MAP2K1, GSN, SMAD3, ANGPT1, VDR, NFATC2, WNT7A, MSN, MITF, NGF, KLF4, BMP6, LGALS9B, BMP4, RGCC, CDK6, MAF, ID1, RARA, PKP1, PKP3, EZR, PPARD
GO:0030198~extracellular matrix organization	19	0.367152	0.0799457	0.0795489	0.000133575	COL18A1, APP, COL13A1, COL22A1, SPINK5, OLFML2A, FBLN2, SERPINB5, MMP10, ADAMTS14, ELF3, CRISPLD2, ADAMTSL4, COL4A4, COL7A1, SMOC1, ADAMTS17, ITGA6, MATN2
GO:0007156~homophilic cell adhesion via plasma membrane adhesion molecules	18	0.381036	0.0799457	0.0795489	0.000140051	RET, PCDH9, CLSTN2, PCDHGC5, PCDHGC4, PCDHGC3, NEXN, VSTM2L, ROBO1, PCDHGA11, CDHR1, CDH11, DSG1, DSG3, ME2, FAT4, PCDH1, CDH16
GO:0007411~axon guidance	19	0.469829	0.0857639	0.0853382	0.000185255	RET, PLEKHG4, NRP2, UNC5B, SEMA4B, SEMA6D, LAMA3, NRXN3, NEXN, VSTM2L, CRMP1, ETV1, LAMC1, KALRN, GLI3, KIF5C, BOC, SCN1B, EPHB3
GO:0050679~positive regulation of epithelial cell proliferation	11	0.496504	0.0857639	0.0853382	0.000200324	BMP4, OSR2, SPINK1, FGF9, ST8SIA1, ID1, HTRA1, LAMC1, FGF1, FGF2, BMP6
GO:0007165~signal transduction	70	0.780716	0.135034	0.134364	0.000442935	RET, SH3GL3, IL1RN, CLIC3, RAPH1, PIK3CD, VLDLR, OLFML2A, FGF1, FGF2, NRGN, ENDOU, ALCAM, RGS3, FGF9, RASSF3, YWHAQ, RASSF5, RPS6KA2, MAP3K6, GPR39, MAP2K1, IGFBP5, METRN, PDE4C, ANXA5, ANK1, RHOD, YWHAZ, MOB3B, GEM, DUSP22, APBB1IP, MRAS, TYRO3, RARA, PKP1, ERG, NBL1, OPTN, TRIM55, TNFRSF21, PTGES, CDS1, DTHD1, GRB7, BEX1, SH2D2A, NRXN3, ITPR1, STC1, NDRG1, KALRN, FAM83G, IL1RL1, FAM83F, LRRC8D,…
GO:0008285~negative regulation of cell proliferation	32	0.79651	0.135034	0.134364	0.00046475	DDR1, KANK2, COL18A1, APP, PTGS2, FGF2, NDRG1, GLI3, RASSF3, RASSF5, RPS6KA2, CYP1B1, IGFBP6, ZBTB7C, JUN, MAP2K1, KLF13, SMAD3, VDR, FBXO2, NGF, KLF4, MYO16, BMP4, RGCC, CDK6, GJB6, ABI1, PMP22, RARA, CD9, PTGES
GO:0001516~prostaglandin biosynthetic process	6	0.834733	0.135034	0.134364	0.000525465	EDN2, TBXAS1, PLA2G4A, PTGS2, PTGES, PTGS1
GO:0006493~protein O-linked glycosylation	10	0.838852	0.135034	0.134364	0.000532831	GALNT14, GALNT5, GALNT13, B3GNT8, GALNT2, B3GNT5, TET1, B3GALT5, TRAK1, A4GALT
GO:0007399~nervous system development	30	0.842266	0.135034	0.134364	0.00053908	APP, PRPS1, BEX1, CRMP1, VLDLR, FGF2, KALRN, ROBO1, NRGN, RAP1A, BOC, PCDH1, GPM6B, NTRK2, CAMK1D, PCDHGC5, SEMA4B, SEMA6D, PCDHGC3, PCDHGA11, NRG4, AXL, TYRO3, APBA1, EVL, IGSF9B, RAPGEF5, NBL1, SIM2, CBLN1
GO:0030154~cell differentiation	44	0.849079	0.135034	0.134364	0.000551964	BLK, DLX3, BEX1, DLX4, COL13A1, SH2D2A, FGF1, FGF2, FSTL1, FSTL4, ETS2, FSTL3, FCRLA, FOXS1, FGF9, PEG10, KRT6A, TCFL5, OSR2, NTRK2, SMAD3, ANGPT1, VDR, SEMA4B, SEMA6D, NDE1, SPINK5, ETV1, NR1D1, SSH2, ELF1, ELF3, PAX8, LCK, SMOC1, ID1, PMP22, RARA, TLL2, TLL1, ERG, SIM2, INA, PPARD
GO:0043524~negative regulation of neuron apoptotic process	16	0.888802	0.138247	0.13756	0.000641091	NTRK2, JUN, ANGPT1, PCDHGC5, UNC5B, PCDHGC4, PCDHGC3, VSTM2L, PLA2G3, NGF, OXR1, HIPK2, SLC25A27, PINK1, AXL, TYRO3
GO:0042060~wound healing	12	0.890591	0.138247	0.13756	0.000645823	DSP, SCARB1, SMAD3, LOX, EPPK1, FGF1, PPL, FGF2, POU2F3, GLI3, PPARD, KRT6A
GO:0050772~positive regulation of axonogenesis	7	0.926217	0.149962	0.149218	0.000760771	NTRK2, MAP2K1, METRN, DIXDC1, TRAK1, PLXNA4, ROBO1
GO:0030501~positive regulation of bone mineralization	8	0.93282	0.149962	0.149218	0.000788122	BMP4, OSR2, SMAD3, SLC20A2, VDR, GPM6B, BMP6, WNT4
GO:0014912~negative regulation of smooth muscle cell migration	5	0.942971	0.150684	0.149937	0.000835914	IGFBP5, LRP1, SEMA6D, TRIB1, PPARD
GO:0007155~cell adhesion	36	0.954938	0.154916	0.154147	0.000904618	DDR1, COL18A1, APP, NRP2, LAMA3, NEXN, LAMC1, ROBO1, LOXL2, ALCAM, CYP1B1, PCDH1, SCN1B, LAMB3, JUP, PCDH9, PCDHGC5, PCDHGC4, PCDHGC3, ATP1B1, PCDHGA11, FAP, CLDN14, COL7A1, CDHR1, CDH11, LY6D, TYRO3, PKP1, CD9, APBA1, ITGA6, TLN2, IGSF9B, MFGE8, CDH16
GO:0071320~cellular response to cAMP	9	0.968705	0.164884	0.164065	0.00101097	APP, RAP1A, IGFBP5, INPP5K, CYP1B1, STC1, AHR, EZR, SLC26A6
GO:0006468~protein phosphorylation	30	0.97395	0.165719	0.164896	0.00106447	BLK, RET, APP, CSF2, AMHR2, PDGFB, PRKAG2, PIK3CD, KALRN, STK38, PIM1, MAP3K6, FNIP2, EPHB3, MAP3K2, CDK18, MAP2K1, YWHAZ, HIPK2, CDC25B, MAPK10, SNRK, WEE1, PINK1, CDK6, LCK, RARA, NEK10, ERG, SGK1
GO:0030199~collagen fibril organization	10	0.989971	0.199963	0.19897	0.00134281	COL18A1, ADAMTS14, COL13A1, ANXA2, LOX, P4HA2, TLL2, CYP1B1, TLL1, LOXL2
GO:0007275~multicellular organism development	14	0.997161	0.244138	0.242926	0.00171075	DDR1, RET, NTRK2, VDR, SPINK5, KREMEN1, FSTL1, FSTL4, FSTL3, AXL, CDH11, TYRO3, PIM1, ANGPTL2
GO:0035556~intracellular signal transduction	30	0.998693	0.265342	0.264024	0.0019368	BLK, ADCY4, PRKAG2, HSPB1, KALRN, PREX2, AKAP13, PREX1, RASSF3, RASSF5, RPS6KA2, STK38, PAG1, UNC13B, MAP3K2, IGFBP5, ACOT11, MAPK10, SNRK, PINK1, SH3BP5L, LCK, ASB9, ARHGEF3, PLEKHM1, ARHGEF4, CSPG4, PLCD3, SGK1, CAPS
GO:0007568~aging	14	0.999136	0.271029	0.269684	0.00205745	IGFBP5, GPX4, FOXO3, PTGS2, KMO, FGF2, PPP1R9B, LOXL2, GJB2, GJB6, KRT14, MBP, APOD, PITX3
GO:0007417~central nervous system development	14	0.999443	0.273158	0.271802	0.00218512	SH3GL3, APP, GSN, SPINK5, SLC2A1, CAPG, KALRN, NPAS2, RNF103, BTD, PAX8, B3GNT5, MBP, NPTX1
GO:1902894~negative regulation of pri-miRNA transcription from RNA polymerase II promoter	6	0.999527	0.273158	0.271802	0.00223312	BMP4, APP, SMAD3, PDGFB, RARA, PPARD
GO:0030324~lung development	10	0.999808	0.292088	0.290638	0.0024951	FGF9, LOX, CRISPLD2, HEG1, FGF1, FGF2, SIM2, YWHAZ, GLI3, PHEX
GO:0010595~positive regulation of endothelial cell migration	9	0.999845	0.292088	0.290638	0.00255843	BMP4, SCARB1, NRP2, ANGPT1, WNT7A, PIK3CD, FGF1, FGF2, SASH1
GO:0071456~cellular response to hypoxia	13	0.999909	0.29967	0.298182	0.00271234	BNIP3L, EGLN3, STC1, RORA, FOXO3, PTGS2, AQP3, NDRG1, HIPK2, PINK1, RGCC, SLC29A1, PPARD
GO:0016266~O-glycan processing	7	0.99995	0.300708	0.299216	0.00288967	GALNT14, GALNT5, GALNT13, B3GNT8, GALNT2, B3GNT5, C1GALT1
GO:0030855~epithelial cell differentiation	11	0.999952	0.300708	0.299216	0.00289734	SLC9A2, SULT1B1, UPK1B, CPT1A, DLX3, KRT17, ELF3, KRT3, KRT14, SPINK5, KRT9
GO:0043410~positive regulation of MAPK cascade	15	0.999972	0.307691	0.306164	0.00305445	SPAG9, RET, NTRK2, APP, MAP2K1, PDGFB, FGF2, ADRA2A, BMP4, AKAP13, PLCE1, CSPG4, IGFBP6, IL6R, AVPI1
GO:0002062~chondrocyte differentiation	8	0.999989	0.319676	0.318089	0.00331965	BMP4, OSR2, SLC26A2, FGF9, WNT7A, LTBP3, SLC39A14, GLI3
GO:0032922~circadian regulation of gene expression	9	0.99999	0.319676	0.318089	0.00336009	KDM2A, PER3, ID1, USP2, RORA, AHR, NR1D1, LGR4, NPAS2
GO:0098609~cell-cell adhesion	16	0.999998	0.342982	0.341279	0.00378625	DSP, ANXA2, JUP, COL13A1, LAMA3, DLG1, CDHR1, BOC, CDH11, DSG1, PKP1, ITGA6, DSG3, TLN2, FAT4, PKP3
GO:0051056~regulation of small GTPase mediated signal transduction	12	0.999998	0.342982	0.341279	0.00380535	PREX2, PLEKHG3, PLEKHG4, PREX1, AKAP13, DOCK8, ARHGEF3, ARHGEF4, ARHGEF1, MYO9B, RHOD, KALRN
GO:0007264~small GTPase mediated signal transduction	12	0.999999	0.355487	0.353723	0.00405036	DOCK5, DOCK11, YWHAQ, DOCK9, DOCK8, PLCE1, CHP1, RAPGEF5, RHOD, RALGDS, RHOBTB2, RALGPS2
GO:0001658~branching involved in ureteric bud morphogenesis	7	0.999999	0.355487	0.353723	0.00415168	BMP4, DLG1, PAX8, FAT4, FGF2, GLI3, WNT4
GO:0031424~keratinization	10	1	0.388405	0.386477	0.00464951	LCE3A, KRT17, KRT3, SFN, KRT5, LCE1E, LCE1F, PPL, KRT6B, KRT6A
GO:0045666~positive regulation of neuron differentiation	10	1	0.407541	0.405518	0.00499759	SPAG9, BMP4, SH3GL3, APP, DUOXA1, RARA, KCTD11, NGF, NBL1, BMP6
GO:0014068~positive regulation of phosphatidylinositol 3-kinase signaling	9	1	0.50345	0.500951	0.00645903	NTRK2, NCF1, ANGPT1, UNC5B, PDGFB, F2RL1, PRR5L, FGF2, PPARD
GO:0030335~positive regulation of cell migration	19	1	0.50345	0.500951	0.00646768	SPAG9, RET, GRB7, SMAD3, CSF2, SEMA4B, SEMA6D, PDGFB, PIK3CD, FGF1, SSH2, RHOD, ADRA2A, SYNE2, PREX1, MGAT5, F2RL1, CTSH, ITGA6
GO:0042476~odontogenesis	6	1	0.542766	0.540072	0.00713124	BMP4, OSR2, WNT10A, PAX9, AQP3, PHEX
GO:0051926~negative regulation of calcium ion transport	4	1	0.556772	0.554008	0.00747781	INPP5K, STC1, PTGS2, ADRA2A
GO:0032526~response to retinoic acid	7	1	0.570741	0.567908	0.00783206	GJB2, TRIML2, RARA, CTSH, KLF4, AQP3, BMP6
GO:0035025~positive regulation of Rho protein signal transduction	6	1	0.574207	0.571357	0.00804728	AKAP13, LPAR6, GPR35, ARHGEF3, F2RL1, ROBO1
GO:0006805~xenobiotic metabolic process	11	1	0.606367	0.603357	0.00867503	SULT1B1, AHRR, CYP1B1, RORA, CMBL, AHR, SLC29A1, CYP3A5, CES2, UGT1A6, SLC28A3
GO:0042127~regulation of cell proliferation	14	1	0.613583	0.610538	0.00895742	JUN, EGLN3, JUP, PLA2G4A, MITF, NDRG1, PPP1R9B, PTGS1, DUSP22, SQLE, PLCD3, SGK1, IER5, TCFL5
GO:0045010~actin nucleation	4	1	0.636001	0.632844	0.00947038	GSN, SPIRE1, EVL, FMN1
GO:0006469~negative regulation of protein kinase activity	8	1	0.637855	0.634689	0.00968423	WWTR1, CAMK2N1, INPP5K, HSPB1, CHP1, PRKAG2, SFN, TRIB1
GO:1902895~positive regulation of pri-miRNA transcription from RNA polymerase II promoter	7	1	0.661684	0.6584	0.0103615	BMP4, JUN, SMAD3, PDGFB, KLF4, FOXO3, FGF2
GO:0008544~epidermis development	9	1	0.661684	0.6584	0.0106256	DSP, LAMB3, COL7A1, GJB5, KRT14, LAMA3, KRT5, POU2F3, KRT9
GO:0007565~female pregnancy	9	1	0.661684	0.6584	0.0106256	THBD, ENDOU, OXTR, IGFBP5, PAPPA, SLC2A1, RARA, EPN1, ADRA2A
GO:0060708~spongiotrophoblast differentiation	3	1	0.692849	0.68941	0.0114703	HECTD1, GJB5, ASCL2
GO:0009887~animal organ morphogenesis	12	1	0.692849	0.68941	0.011586	COL18A1, LAMB3, FGF9, LAMA3, PAX9, NTN4, EVL, LAMC1, FGF1, FGF2, NBL1, PITX3
GO:0050892~intestinal absorption	4	1	0.692849	0.68941	0.0117429	SCARB1, VDR, SLC26A6, ADRA2A
GO:0046697~decidualization	5	1	0.692849	0.68941	0.0121763	GJB2, VDR, STC1, PTGS2, PPARD
GO:2000353~positive regulation of endothelial cell apoptotic process	5	1	0.692849	0.68941	0.0121763	RGCC, PDCD4, CD248, FOXO3, HLA-G
GO:0042572~retinol metabolic process	7	1	0.692849	0.68941	0.0123398	SDR16C5, DGAT2, AKR1B10, RBP1, RDH16, CYP1B1, CYP3A5
GO:0072659~protein localization to plasma membrane	13	1	0.751086	0.747358	0.0137346	JUP, ZDHHC7, TTC7A, ATP1B1, ANK1, DLG1, HECTD1, RAP1A, FRMD8, TSPAN5, INPP5K, PKP3, EZR
GO:0051897~positive regulation of protein kinase B signaling	14	1	0.751086	0.747358	0.0138156	DDR1, RET, NTRK2, APP, IGFBP5, NCF1, ANGPT1, UNC5B, PDGFB, PIK3CD, FGF2, PINK1, AXL, F2RL1
GO:0001886~endothelial cell morphogenesis	4	1	0.765346	0.761547	0.0143014	COL18A1, HEG1, COL22A1, STC1
GO:0043588~skin development	6	1	0.80062	0.796647	0.015297	DSP, WNT10A, JUP, CDH11, PTCH2, KRT9
GO:1901135~carbohydrate derivative metabolic process	5	1	0.80062	0.796647	0.015783	SULT1B1, SULT1E1, HEXB, GFPT2, HS3ST2
GO:0045893~positive regulation of transcription, DNA-templated	38	1	0.80062	0.796647	0.0158954	RET, NCF1, CITED4, PDGFB, CXXC1, RORA, AHR, FOXO3, PRDM11, FGF2, GLI3, NPAS2, LBH, SERTAD2, PIM1, INPP5K, WNT4, PITX3, MAP3K2, OSR2, JUN, MAP2K1, SMAD3, IL31RA, NFATC2, WNT7A, ETV1, MITF, NR1D1, KLF4, HIPK2, BMP4, ELF1, MAFB, PAX8, RARA, LGR4, PPARD
GO:0072307~regulation of metanephric nephron tubule epithelial cell differentiation	3	1	0.80062	0.796647	0.0168075	WWTR1, PAX8, FAT4
GO:1990349~gap junction-mediated intercellular transport	3	1	0.80062	0.796647	0.0168075	GJB2, GJB4, GJB6
GO:0045110~intermediate filament bundle assembly	3	1	0.80062	0.796647	0.0168075	KRT14, PKP1, EPPK1
GO:0072126~positive regulation of glomerular mesangial cell proliferation	3	1	0.80062	0.796647	0.0168075	PDGFB, SERPINB7, IL6R
GO:0043547~positive regulation of GTPase activity	14	1	0.80062	0.796647	0.0168997	DOCK9, DOCK8, PREX2, DOCK11, PREX1, RAP1A, BIN1, SGSM3, F2RL1, ITGA6, RAPGEF5, RALGDS, WNT4, RALGPS2
GO:0007266~Rho protein signal transduction	7	1	0.80062	0.796647	0.0170643	CDC42EP4, C15ORF62, ARHGEF3, ARHGEF1, MYO9B, RHOD, ADRA2A
GO:0006869~lipid transport	9	1	0.810462	0.806439	0.0175107	SCARB1, GM2A, VPS13C, SPNS2, APOD, VLDLR, ABCA13, ABCG2, GULP1
GO:0043406~positive regulation of MAP kinase activity	8	1	0.839249	0.835083	0.0183777	AKAP13, APP, PDGFB, NEK10, FGF1, FGF2, ADRA2A, ROBO1
GO:0009410~response to xenobiotic stimulus	18	1	0.84734	0.843134	0.0188023	RET, COL18A1, HDAC5, JUN, OXTR, CPT1A, NFATC2, SLC6A11, AHR, FOXO3, ENO2, PTGS2, ADD3, ACACB, NPAS2, PNP, LOX, LCK
GO:0001501~skeletal system development	11	1	0.867561	0.863255	0.0198323	COL18A1, EVC, COL13A1, VDR, HEXB, CDH11, TLL1, ETS2, PHEX, BMP6, FBN1
GO:0001656~metanephros development	5	1	0.867561	0.863255	0.0199964	BMP4, OSR2, CTSH, GLI3, FBN1
GO:0045944~positive regulation of transcription from RNA polymerase II promoter	58	1	0.867561	0.863255	0.0200109	APP, HEXB, PSIP1, RORA, AHR, FGF1, FGF2, GLI3, ETS2, ZMIZ1, IER5, PITX3, LMO1, OSR2, KLF12, KLF13, ANXA2, RFX2, TET1, MITF, ETV1, ELF1, MAF, PAX8, ELF3, PAX9, RARA, ITGA6, ERG, PPARD, HDAC5, BEX1, DLX3, FOXO3, ASCL2, NPAS2, FSTL3, STOX2, ZBTB7C, WWTR1, JUN, SMAD3, JUP, AUTS2, VDR, NFATC2, WNT7A, NR1D1, KLF4, POU2F3, BMP6, HIPK2, BMP4, DRAP1, RGCC, MAFB, F2RL1, LPIN3
GO:0007204~positive regulation of cytosolic calcium ion concentration	12	1	0.899257	0.894793	0.0210045	PTGFR, APP, OXTR, SPINK1, EDN2, TRPC6, CXCR1, GPR35, F2RL1, PLCE1, BDKRB1, ITPR3
GO:0007043~cell-cell junction assembly	6	1	0.930246	0.925629	0.022	HEG1, CDH11, DSG1, PKP1, PKP3, TLN2
GO:0007169~transmembrane receptor protein tyrosine kinase signaling pathway	11	1	0.934132	0.929496	0.0227478	BLK, RET, DDR1, NTRK2, LCK, AXL, ABI1, TYRO3, IL31RA, NGF, EPHB3
GO:0032288~myelin assembly	3	1	0.934132	0.929496	0.0229878	GPC1, PMP22, TPPP
GO:0042045~epithelial fluid transport	3	1	0.934132	0.929496	0.0229878	CSF2, ITPR1, SLC26A6
GO:0043491~protein kinase B signaling	8	1	0.934132	0.929496	0.0236037	DLG1, LOX, AXL, TYRO3, PIK3CD, FGF2, MYO16, PIK3C2B
GO:0001779~natural killer cell differentiation	4	1	0.934132	0.929496	0.0237283	HECTD1, AXL, TYRO3, PIK3CD
GO:0061045~negative regulation of wound healing	4	1	0.934132	0.929496	0.0237283	SMAD3, EPPK1, FGF2, WNT4
GO:0007507~heart development	15	1	0.953473	0.94874	0.0245188	MAP2K1, OXTR, HEG1, PDGFB, PRICKLE4, GLI3, AKAP13, PDLIM2, LOX, RPS6KA2, RBM20, PLCE1, PDLIM4, FBN1, PPARD
GO:0021987~cerebral cortex development	8	1	0.953473	0.94874	0.0250548	NTRK2, CCDC85C, KIF26A, NDE1, SLC2A1, FAT4, TACC2, PPP1R9B
GO:0051402~neuron apoptotic process	8	1	0.953473	0.94874	0.0250548	APP, ANGPT1, AXL, TYRO3, NGF, OXR1, TNFRSF21, HIPK2
GO:0032355~response to estradiol	9	1	0.96673	0.961932	0.025763	PTGFR, GJB2, OXTR, GPX4, RARA, WNT7A, CYP1B1, ENO2, PTGS2
GO:0021762~substantia nigra development	6	1	0.96673	0.961932	0.0259676	GLUD1, YWHAQ, FGF9, MBP, FGF2, INA
GO:0060070~canonical Wnt signaling pathway	9	1	0.979651	0.974789	0.0271305	WNT10A, JUP, FGF9, DIXDC1, WNT7A, KLF4, NID1, FGF2, WNT4
GO:0030224~monocyte differentiation	4	1	0.979651	0.974789	0.0274588	BMP4, JUN, CSF2, IL31RA
GO:0016126~sterol biosynthetic process	4	1	0.979651	0.974789	0.0274588	SQLE, FAXDC2, SC5D, PRKAG2
GO:0046849~bone remodeling	4	1	0.979651	0.974789	0.0274588	DOCK5, MITF, LTBP3, LGR4
GO:0001933~negative regulation of protein phosphorylation	8	1	1	0.995327	0.0297714	SPAG9, WWTR1, ANGPT1, INPP5K, CHP1, BDKRB1, PRR5L, PTPN13
GO:0015734~taurine transport	3	1	1	0.995327	0.0299456	LRRC8D, LRRC8A, SLC6A11
GO:0045606~positive regulation of epidermal cell differentiation	3	1	1	0.995327	0.0299456	BMP4, PTCH2, SFN
GO:0030522~intracellular receptor signaling pathway	5	1	1	0.995327	0.0303342	AHRR, RORA, AHR, NR1D1, PPARD
GO:0043277~apoptotic cell clearance	4	1	1	0.995327	0.0314823	LRP1, TYRO3, RARA, MFGE8
GO:2000573~positive regulation of DNA biosynthetic process	4	1	1	0.995327	0.0314823	RGCC, PDGFB, CYP1B1, FGF2
GO:0019432~triglyceride biosynthetic process	4	1	1	0.995327	0.0314823	DGAT2, GK, ACSL1, LPIN3
GO:0009790~embryo development	4	1	1	0.995327	0.0314823	OSR2, DLG1, DLX3, DLX4
GO:0031623~receptor internalization	6	1	1	0.995327	0.0327289	DNM3, LRP1, CXCR1, CD9, EZR, LDLRAP1
GO:0030838~positive regulation of actin filament polymerization	6	1	1	0.995327	0.0327289	DLG1, BIN1, CDC42EP4, C15ORF62, EVL, FMN1
GO:0008154~actin polymerization or depolymerization	4	1	1	0.995327	0.0357965	GSN, ABI1, CAPG, EVL
GO:0032332~positive regulation of chondrocyte differentiation	4	1	1	0.995327	0.0357965	SMAD3, GLI3, BMP6, LOXL2
GO:0061028~establishment of endothelial barrier	4	1	1	0.995327	0.0357965	RAP1A, F2RL1, MSN, EZR
GO:0045104~intermediate filament cytoskeleton organization	4	1	1	0.995327	0.0357965	DSP, KRT3, EPPK1, PPL
GO:0043401~steroid hormone mediated signaling pathway	4	1	1	0.995327	0.0357965	BMP4, ZDHHC7, NR1D1, PPARD
GO:0043542~endothelial cell migration	5	1	1	0.995327	0.0364882	EDN2, FAP, CYP1B1, FSTL1, LOXL2
GO:0019371~cyclooxygenase pathway	3	1	1	0.995327	0.0376189	TBXAS1, PTGS2, PTGS1
GO:1905064~negative regulation of vascular smooth muscle cell differentiation	3	1	1	0.995327	0.0376189	PDCD4, PDGFB, NFATC2
GO:0070542~response to fatty acid	4	1	1	0.995327	0.0403979	TBXAS1, MBP, FOXO3, PTGS2
GO:0042552~myelination	6	1	1	0.995327	0.0404931	MARVELD1, HEXB, MALL, PMP22, MBP, TNFRSF21
GO:0008360~regulation of cell shape	11	1	1	0.995327	0.0405247	DLG1, PALMD, HEXB, CDC42EP4, C15ORF62, MSN, LIMD1, EZR, RHOD, PLXNA4, RHOBTB2
GO:1904707~positive regulation of vascular smooth muscle cell proliferation	6	1	1	0.995327	0.0433085	JUN, IGFBP5, FGF9, PDGFB, LDLRAP1, FGF2
GO:1990090~cellular response to nerve growth factor stimulus	5	1	1	0.995327	0.0433088	NTRK2, APP, RAP1A, ID1, FOXO3
GO:0014065~phosphatidylinositol 3-kinase signaling	5	1	1	0.995327	0.0433088	PREX2, TYRO3, PIK3CD, MYO16, PIK3C2B
GO:0033138~positive regulation of peptidyl-serine phosphorylation	8	1	1	0.995327	0.0451653	NTRK2, APP, PINK1, ANGPT1, ATP2B4, NGF, PTGS2, FNIP2
GO:0006809~nitric oxide biosynthetic process	4	1	1	0.995327	0.0452823	GCHFR, CYB5R3, CYP1B1, RORA
GO:0045921~positive regulation of exocytosis	4	1	1	0.995327	0.0452823	ANXA2, CADPS, RAB9A, EXPH5
GO:0007492~endoderm development	4	1	1	0.995327	0.0452823	BMP4, SMAD3, PAX9, LAMC1
GO:0030837~negative regulation of actin filament polymerization	4	1	1	0.995327	0.0452823	KANK2, FHOD3, SSH2, KANK4
GO:0032940~secretion by cell	3	1	1	0.995327	0.0459491	AXL, TYRO3, STX1A
GO:0032836~glomerular basement membrane development	3	1	1	0.995327	0.0459491	MYO1E, COL4A4, NID1
GO:0000122~negative regulation of transcription from RNA polymerase II promoter	47	1	1	0.995327	0.0460268	KANK2, HDAC5, APP, DLX4, AEBP1, FOXO3, ASCL2, ETS2, GLI3, LOXL2, SDR16C5, FOXS1, FGF9, PCBP3, SFN, FNIP2, TCFL5, LMO1, OSR2, WWTR1, JUN, KLF12, SMAD3, VDR, USP2, NFATC2, TET1, MITF, NR1D1, KLF4, YWHAZ, BMP6, HIPK2, BMP4, DRAP1, DUSP22, DLG1, MAFB, PER3, CDK6, MAF, BIN1, ID1, RARA, EZR, SIM2, PPARD
GO:0006915~apoptotic process	31	1	1	0.995327	0.0472516	KANK2, RTN3, APP, TNFAIP8, NCF1, AHR, FOXO3, RASSF3, ADAMTSL4, RASSF5, PEG10, BAG1, PIM1, CTSH, CTNNBL1, EGLN3, PDCD6IP, UNC5B, KREMEN1, MUL1, WNT7A, EMP3, GULP1, RNF144B, GJB6, PMP22, PDCD4, ELMO1, SGK1, TNFRSF21, PPARD
GO:0007265~Ras protein signal transduction	8	1	1	0.995327	0.0473904	JUN, MRAS, PLCE1, RAPGEF5, FGF2, RALGDS, ADRA2A, RALGPS2
GO:0030334~regulation of cell migration	9	1	1	0.995327	0.047598	PLEKHG3, FGF9, LAMA3, NEXN, KRT5, FGF1, SGK1, FGF2, PLXNA4
GO:0010839~negative regulation of keratinocyte proliferation	4	1	1	0.995327	0.0504446	VDR, KLF9, EPPK1, SFN
GO:0045669~positive regulation of osteoblast differentiation	7	1	1	0.995327	0.0506244	BMP4, WWTR1, IL6R, FGF2, GLI3, BMP6, WNT4
GO:0043065~positive regulation of apoptotic process	19	1	1	0.995327	0.0510237	UNC13B, BNIP3L, APP, JUN, TNFAIP8, CAMK1D, HTRA1, FOXO3, PTGS2, BMP4, ADAMTSL4, BIN1, RPS6KA2, KCNMA1, CYP1B1, ITGA6, CTSD, CTNNBL1, PHLDA3
GO:0071333~cellular response to glucose stimulus	7	1	1	0.995327	0.0533495	UNC13B, NCF1, GJB6, NPTX1, FOXO3, SLC29A1, SLC39A14
GO:0030953~astral microtubule organization	3	1	1	0.995327	0.0548806	DLG1, TPPP, EZR
GO:0001823~mesonephros development	3	1	1	0.995327	0.0548806	BMP4, OSR2, PAX8
GO:0098911~regulation of ventricular cardiac muscle cell action potential	3	1	1	0.995327	0.0548806	DSP, DLG1, JUP
GO:0061061~muscle structure development	3	1	1	0.995327	0.0548806	PDLIM2, PDLIM4, PRICKLE4
GO:0034115~negative regulation of heterotypic cell-cell adhesion	3	1	1	0.995327	0.0548806	IL1RN, MBP, KLF4
GO:0001759~organ induction	3	1	1	0.995327	0.0548806	BMP4, FGF1, FGF2
GO:0001771~immunological synapse formation	3	1	1	0.995327	0.0548806	DLG1, DOCK8, MSN
GO:0017015~regulation of transforming growth factor beta receptor signaling pathway	4	1	1	0.995327	0.0558792	SMAD3, LOX, NREP, DKK3
GO:0042554~superoxide anion generation	4	1	1	0.995327	0.0558792	DUOX1, NCF1, NCF4, NCF1B
GO:0046847~filopodium assembly	4	1	1	0.995327	0.0558792	DNM3, ARHGEF4, EZR, PPP1R9B
GO:0006813~potassium ion transport	7	1	1	0.995327	0.0561619	KCNK6, KCNS1, KCNMA1, KCNC4, CHP1, ATP1B1, KCNN4
GO:0001938~positive regulation of endothelial cell proliferation	7	1	1	0.995327	0.0561619	BMP4, NRP2, JUN, PDGFB, PIK3CD, FGF2, BMP6
GO:0001934~positive regulation of protein phosphorylation	14	1	1	0.995327	0.056269	NTRK2, APP, ANGPT1, FAXDC2, PRR5L, FGF1, FGF2, MOB3B, HIPK2, BMP4, PINK1, FGF9, MOB2, PROM2
GO:0051965~positive regulation of synapse assembly	6	1	1	0.995327	0.0591112	NTRK2, OXTR, CLSTN2, WNT7A, EPHB3, CBLN1
GO:0034446~substrate adhesion-dependent cell spreading	6	1	1	0.995327	0.0591112	LAMB3, AXL, TYRO3, NTN4, LAMC1, EPHB3
GO:0030325~adrenal gland development	4	1	1	0.995327	0.0615795	SMAD3, CYP1B1, DKK3, WNT4
GO:0043393~regulation of protein binding	4	1	1	0.995327	0.0615795	HDAC5, APP, ANGPT1, LDLRAP1
GO:0050808~synapse organization	6	1	1	0.995327	0.0626177	APP, PCDHGC5, PCDHGC4, PCDHGC3, PPFIA4, CBLN1
GO:0007154~cell communication	5	1	1	0.995327	0.063266	GJB2, GJB6, GJB5, KREMEN1, SPTB
GO:0006024~glycosaminoglycan biosynthetic process	5	1	1	0.995327	0.063266	GALNT5, GPC1, HS6ST2, B4GALT4, HS3ST2
GO:0042982~amyloid precursor protein metabolic process	3	1	1	0.995327	0.0643612	DLG1, TMCC2, LDLRAP1
GO:0070831~basement membrane assembly	3	1	1	0.995327	0.0643612	LAMB3, NTN4, LAMC1
GO:0031953~negative regulation of protein autophosphorylation	3	1	1	0.995327	0.0643612	JUN, MVP, CHP1
GO:0032308~positive regulation of prostaglandin secretion	3	1	1	0.995327	0.0643612	PLA2G3, PLA2G4A, PTGES
GO:0043066~negative regulation of apoptotic process	27	1	1	0.995327	0.06532	PTGFR, TNFAIP8, HSPB1, FSTL1, GLI3, BAG1, PIM1, CTSH, BNIP3L, CAMK1D, SMAD3, TSC22D1, ANGPT1, ANXA5, IL31RA, WNT7A, MITF, YWHAZ, BMP4, RNF144B, PROC, AXL, ID1, IL2RB, PDCD4, EVI2B, PPARD
GO:1904754~positive regulation of vascular associated smooth muscle cell migration	4	1	1	0.995327	0.0675388	DOCK5, IGFBP5, FGF9, PDGFB
GO:0044255~cellular lipid metabolic process	4	1	1	0.995327	0.0675388	DGAT2, ABHD3, LPIN3, ABHD15
GO:0006919~activation of cysteine-type endopeptidase activity involved in apoptotic process	7	1	1	0.995327	0.0682891	RET, EGLN3, SMAD3, LCK, MUL1, NGF, ROBO1
GO:0034418~urate biosynthetic process	2	1	1	0.995327	0.0689895	PRPS1, PNP
GO:1904016~response to Thyroglobulin triiodothyronine	2	1	1	0.995327	0.0689895	GLB1, SLC2A1
GO:0090362~positive regulation of platelet-derived growth factor production	2	1	1	0.995327	0.0689895	SERPINB7, PTGS2
GO:0071387~cellular response to cortisol stimulus	2	1	1	0.995327	0.0689895	KLF9, CYP1B1
GO:1905602~positive regulation of receptor-mediated endocytosis involved in cholesterol transport	2	1	1	0.995327	0.0689895	ANXA2, LDLRAP1
GO:0030852~regulation of granulocyte differentiation	2	1	1	0.995327	0.0689895	RBP1, RARA
GO:1902362~melanocyte apoptotic process	2	1	1	0.995327	0.0689895	FAP, MITF
GO:0007179~transforming growth factor beta receptor signaling pathway	8	1	1	0.995327	0.0705482	DUSP22, JUN, SMAD3, AMHR2, ZMIZ1, ID1, LTBP3, HIPK2
GO:0008284~positive regulation of cell proliferation	27	1	1	0.995327	0.0716131	PTGFR, VIPR1, CSF2, PDGFB, FGF1, FGF2, SLC25A27, FGF9, CTSH, IL6R, KRT6A, OSR2, WWTR1, NTRK2, EDN2, TSC22D1, ST8SIA1, IL31RA, TET1, BMP6, ADRA2A, HIPK2, CDC25B, BMP4, DLG1, RARA, CD248
GO:0006979~response to oxidative stress	9	1	1	0.995327	0.0734589	DUOX1, APP, PINK1, GPX4, PSIP1, PTGS2, OXR1, ATOX1, PTGS1
GO:0050900~leukocyte migration	4	1	1	0.995327	0.0737495	LCK, F2RL1, MSN, ITGA6
GO:0099558~maintenance of synapse structure	3	1	1	0.995327	0.0743413	CBLN3, PLXNA4, CBLN1
GO:0030042~actin filament depolymerization	3	1	1	0.995327	0.0743413	GSN, MICAL3, PPP1R9B
GO:0031274~positive regulation of pseudopodium assembly	3	1	1	0.995327	0.0743413	CDC42EP4, C15ORF62, F2RL1
GO:0043534~blood vessel endothelial cell migration	3	1	1	0.995327	0.0743413	SCARB1, ID1, CYP1B1
GO:0043922~negative regulation by host of viral transcription	3	1	1	0.995327	0.0743413	JUN, INPP5K, POU2F3
GO:0030308~negative regulation of cell growth	9	1	1	0.995327	0.0761616	CDA, SMAD3, SERTAD2, MUL1, BDKRB1, PRDM11, CDKN2AIP, PPARD, PPP1R9B
GO:0072089~stem cell proliferation	5	1	1	0.995327	0.0771882	OSR2, FGF9, SFN, FGF2, GLI3
GO:0001649~osteoblast differentiation	9	1	1	0.995327	0.0817439	BMP4, WWTR1, IGFBP5, FGF9, LOX, FGF2, GLI3, LGR4, BMP6
GO:0016485~protein processing	7	1	1	0.995327	0.0818176	MAFB, IL1R2, TLL2, TLL1, AEBP1, GLI3, PHEX
GO:0050680~negative regulation of epithelial cell proliferation	6	1	1	0.995327	0.0818618	BMP4, DLG1, CDK6, TINF2, EPPK1, PPARD
GO:0048015~phosphatidylinositol-mediated signaling	5	1	1	0.995327	0.0821424	PLCE1, PIK3CD, PLCD3, EZR, PIK3C2B
GO:0042632~cholesterol homeostasis	8	1	1	0.995327	0.082672	CYP39A1, GRAMD1B, SCARB1, DGAT2, MALL, RORA, NR1D1, LDLRAP1
GO:1990830~cellular response to leukemia inhibitory factor	8	1	1	0.995327	0.082672	NRP2, MRAS, RNF125, GFPT2, RFX2, KLF4, INA, PFKP
GO:0034383~low-density lipoprotein particle clearance	3	1	1	0.995327	0.0847744	SCARB1, DGAT2, LDLRAP1
GO:0042633~hair cycle	3	1	1	0.995327	0.0847744	PTCH2, KRT14, PTGS2
GO:0006071~glycerol metabolic process	3	1	1	0.995327	0.0847744	DGAT2, GK, PLA2G4A
GO:0050777~negative regulation of immune response	3	1	1	0.995327	0.0847744	FCRLB, SPINK5, HLA-G
GO:0002690~positive regulation of leukocyte chemotaxis	3	1	1	0.995327	0.0847744	EDN2, F2RL1, IL6R
GO:0003323~type B pancreatic cell development	3	1	1	0.995327	0.0847744	BMP4, CDK6, BMP6
GO:0089718~amino acid import across plasma membrane	3	1	1	0.995327	0.0847744	SLC7A8, SLC16A2, SLC7A1
GO:0007224~smoothened signaling pathway	7	1	1	0.995327	0.0854169	EVC, FGF9, PTCH2, BOC, ULK3, GLI3, HIPK2
GO:0030216~keratinocyte differentiation	6	1	1	0.995327	0.0860478	FLG, DSP, MAP2K1, MAFB, KRT14, POU2F3
GO:0051453~regulation of intracellular pH	4	1	1	0.995327	0.0868935	SLC9A2, SLC9A3, CHP1, SLC26A6
GO:0032967~positive regulation of collagen biosynthetic process	4	1	1	0.995327	0.0868935	BMP4, RGCC, SERPINB7, WNT4
GO:0001935~endothelial cell proliferation	4	1	1	0.995327	0.0868935	SCARB1, DLG1, FGF2, LOXL2
GO:0016339~calcium-dependent cell-cell adhesion via plasma membrane cell adhesion molecules	5	1	1	0.995327	0.0872491	CDH11, PCDHGC3, DSG1, ME2, CDH16
GO:0030182~neuron differentiation	11	1	1	0.995327	0.0894943	NTRK2, RTN3, HDAC5, MAP2K1, WNT10A, ID1, WNT7A, ASCL2, BMP6, HIPK2, WNT4
GO:0006629~lipid metabolic process	13	1	1	0.995327	0.0902585	IL1RN, DGAT2, LRP1, MID1IP1, B3GALT5, LACTB, VSIG2, RDH16, SC5D, APOD, PLCD3, BCAT1, PPARD
GO:0007613~memory	7	1	1	0.995327	0.0928727	APP, OXTR, FOXO6, ITPR3, VLDLR, NGF, PTGS2
GO:0030878~thyroid gland development	4	1	1	0.995327	0.0938101	MAP2K1, SMAD3, PAX8, HIPK2
GO:0035987~endodermal cell differentiation	4	1	1	0.995327	0.0938101	MAP2K1, LAMB3, COL7A1, LAMA3
GO:0032148~activation of protein kinase B activity	4	1	1	0.995327	0.0938101	PINK1, PDGFB, FGF1, ADRA2A
GO:0070306~lens fiber cell differentiation	3	1	1	0.995327	0.0956164	SMAD3, MAF, PITX3
GO:0030007~cellular potassium ion homeostasis	3	1	1	0.995327	0.0956164	KCNMA1, ATP1B1, ATP12A
GO:0097028~dendritic cell differentiation	3	1	1	0.995327	0.0956164	BLK, CSF2, AXL
GO:0030510~regulation of BMP signaling pathway	3	1	1	0.995327	0.0956164	FSTL1, FSTL4, FSTL3
GO:0007015~actin filament organization	10	1	1	0.995327	0.096159	MYO1E, DLG1, GSN, SH3D21, ELMO1, CORO6, EVL, RHOD, RHOBTB2, PPP1R9B
GO:0006814~sodium ion transport	7	1	1	0.995327	0.0967281	SLC10A6, SLC22A5, SLC5A10, ATP1B1, SGK1, SCN1B, SLC38A4
GO:0050714~positive regulation of protein secretion	5	1	1	0.995327	0.0979093	UNC13B, EZR, KCNN4, BMP6, EXPH5
GO:0045892~negative regulation of transcription, DNA-templated	28	1	1	0.995327	0.0988157	HDAC5, CSF2, PDGFB, AHR, PRDM11, LIMD1, GLI3, LOXL2, FOXS1, LBH, YWHAQ, INPP5K, WNT4, JUN, VDR, KCTD1, FOXN3, NR1D1, KLF4, DKK3, BMP4, ELF3, ID1, PAX9, RARA, PDCD4, LGR4, PPARD
GO:0006909~phagocytosis	6	1	1	0.995327	0.0992612	LRP1, AXL, NCF4, ELMO1, TYRO3, LYST
GO:0060395~SMAD protein signal transduction	6	1	1	0.995327	0.0992612	BMP4, JUN, SMAD3, ZMIZ1, BMP6, HIPK2

## Sheet: only v1 up CC
Gene Ontology Cellular Component Term	Count	Bonferroni	Benjamini	FDR	PValue	Genes
GO:0005886~plasma membrane	277	5.01679e-11	5.01662e-11	4.76723e-11	9.59201e-14	APP, VIPR1, OXTR, IL1RN, RNH1, RAPH1, MRGPRF, LDLRAD3, SPINT2, ENO2, ABCA13, AQP3, PREX2, ENDOU, PREX1, ALCAM, RASSF3, VSIG2, PIEZO1, PLCE1, KIF21A, SCN1B, EPHB3, UNC13B, UNC5B, PAQR5, ACSL1, IL1R2, MTUS1, SLC6A11, HLA-G, ANK1, BIN1, MALL, TYRO3, TLN2, EZR, STX1A, CD101, PTGFR, GRB7, SLC22A5, COL13A1, PLA2G3, PPL, INPP5K, TSPAN5, C19ORF33, KCNN4, RALGDS, TSPAN1, PAG1, GPM6B, PROM2, WWTR1, JUN, SL…
GO:0005912~adherens junction	25	1.23376e-05	6.16883e-06	5.86215e-06	2.35902e-08	OXTR, LAMA3, NEXN, FMN1, LIMD1, NDRG1, PRICKLE4, PPP1R9B, PDLIM2, CCDC85C, PDLIM4, DSP, MPP4, JUP, ANXA2, MSN, KLHL24, MYO1E, DLG1, CDC42EP4, CDH11, PKP1, ITGA6, PKP3, EZR
GO:0070062~extracellular exosome	124	4.21858e-05	1.40622e-05	1.33632e-05	8.06629e-08	APP, SCARB1, IL1RN, RNH1, ENO2, ALCAM, PNP, CHP1, KRT6B, KRT6A, SPINK1, ACOT7, KRT3, ACOT11, CMBL, KRT5, ATP1B1, KRT9, SLC9A3, MYL6, BTD, CRISPLD2, PSME1, EZR, CES2, CD101, KPRP, SLC26A2, SLC22A5, ENDOD1, HTRA1, AEBP1, LTBP3, NID1, KALRN, PPL, NDRG1, PLD3, RAP1A, PCBP3, MAN2A1, APOD, SFN, TSPAN1, WNT4, PROM2, GSTM3, SLC37A2, JUP, MSN, DLG1, FAM151A, CHMP2B, CSPG4, FAT4, ANXA2P2, DDR1, SERPINA3, C…
GO:0001533~cornified envelope	13	0.000476682	0.000119199	0.000113273	9.11654e-07	FLG, DSP, ANXA2, JUP, HSPB1, PPL, SERPINB5, KRT17, KRT14, DSG1, PKP1, DSG3, PKP3
GO:0016020~membrane	177	0.000603096	0.000120655	0.000114657	1.15349e-06	APP, AMHR2, NCF1, TMEM200A, NCF4, SPINT2, ENO2, AQP3, TMEM92, LOXL2, NIPAL4, NYNRIN, ABHD12, VSIG2, NIPAL1, RNF19A, PEG10, DUOXA1, PIEZO1, SMCO2, IL6R, ANKRD13A, KRT6A, UNC13B, CAST, BNIP3L, CPT1A, DGAT2, ACSL1, FBXO2, IL1R2, SPNS2, USP2, MUL1, SLC6A11, KRT5, ATP1B1, ANK1, HLA-G, KRT9, SLC9A2, MYL6, LTB4R2, RNF128, BIN1, ORAI2, ELMO1, LY6D, EZR, NPTXR, CD101, PTGES, CDS1, SLC26A2, FAXDC2, ENDOD1,…
GO:0005829~cytosol	250	0.000938991	0.000154674	0.000146985	1.79624e-06	APP, CDA, IL1RN, RNH1, RAPH1, DIXDC1, ENO2, PREX2, LACTB, PREX1, PNP, RASSF3, ZMIZ1, PEG10, RPS6KA2, FAM110B, PLCE1, KIF21A, EPHB3, UNC13B, ACOT7, STARD5, KRT3, FBXO2, CMBL, KRT5, ANK1, KRT9, MYL6, RNF128, BIN1, RBP1, PSME1, ULK3, EZR, TRIB1, STX1A, OPTN, PRR13, FLG, GRB7, SLC22A5, PLEKHA8P1, SH2D2A, ENDOD1, PRDM11, KALRN, PPL, PCBP3, INPP5K, SFN, C19ORF33, KCNN4, RALGDS, WWTR1, GSTM3, AFAP1L1, J…
GO:0005737~cytoplasm	255	0.00108213	0.000154674	0.000146985	2.07021e-06	TDRKH, APP, IL1RN, RNH1, MT1X, SPINT2, AQP3, RCBTB2, ENDOU, PNP, RASSF3, ZMIZ1, PEG10, RPS6KA2, RASSF5, KIF21A, IER5, FBXO2, IL1R2, MTUS1, RFX2, SLC6A11, KRT5, RNF128, BIN1, PSME1, ULK3, TLN2, EZR, TRIB1, OPTN, KPRP, PTGFR, BEX1, SLC22A5, FAXDC2, SH2D2A, PDGFB, STC1, AGAP1, KALRN, PPL, CYB5R3, PCBP3, INPP5K, SFN, APOD, TSPAN1, CDK18, WWTR1, GSTM3, JUP, NFATC2, NR1D1, SULT1B1, GLUD1, ABTB1, ADI1, …
GO:0005887~integral component of plasma membrane	84	0.00166986	0.000208907	0.000198522	3.19552e-06	DDR1, RET, SCARB1, KCNK6, APP, VIPR1, OXTR, SLC2A1, PHEX, TSPAN10, LTB4R, ROBO1, FCRLA, THBD, FCRLB, UPK1B, ALCAM, VSIG2, BOC, CNGA1, BDKRB1, SLC16A2, SCN1B, EPHB3, GPR39, TRPC6, GPR35, SEMA6D, SLC6A11, TMC7, SLC39A14, ADRA2A, STIM1, SLC7A8, LTB4R2, CDHR1, TYRO3, SLC29A1, CDH16, GPRC5C, TNFRSF21, PTGFR, SLC26A2, SLC20A2, LRP1, ADCY4, MOSPD2, NRXN3, ITPR3, P2RY2, LRRC8D, TSPAN5, LRRC8A, PCDH1, TSP…
GO:0005856~cytoskeleton	42	0.00219512	0.00024417	0.000232032	4.20178e-06	FHOD3, LRP1, MVP, C15ORF62, DIXDC1, RAPH1, HSPB1, ADD3, UACA, PPL, RHOBTB2, EPB41L4A, SGCA, MARVELD1, PDLIM4, DSP, PLEKHG3, AUTS2, JUP, MSN, PTPN13, SSH2, ANK1, RHOD, KRT9, APBB1IP, MYO1E, PINK1, EVC, KRT17, RNF128, FRMD8, BIN1, CDC42EP4, KRT14, ABI1, SPIRE1, EVL, EPPK1, TLN2, EZR, KANK4
GO:0030057~desmosome	8	0.0138269	0.00139232	0.00132311	2.66219e-05	DSP, JUP, DSG1, PKP1, KLHL24, PKP3, DSG3, PPL
GO:0016323~basolateral plasma membrane	24	0.0194039	0.00178129	0.00169274	3.74651e-05	DSP, LRP1, ANXA2, MEGF11, PDGFB, ATP2B4, SLC2A1, MSN, ATP1B1, ATP12A, AQP3, SLC7A1, SLC39A14, ANK1, ADRA2A, DLG1, SLC7A8, GM2A, EPPK1, EZR, SLC29A1, CDH16, SLC26A6, PROM2
GO:0005576~extracellular region	110	0.0305497	0.00258542	0.0024569	5.93214e-05	APP, CDA, LY6K, CSF2, SPINT2, OLFML2A, FGF1, FGF2, ENDOU, PNP, FGF9, IL6R, SCN1B, EPHB3, IGFBP5, IL1R2, SPINK5, DKK3, BTD, LOX, CRISPLD2, COL4A4, PAPPA, LY6D, NBL1, STX1A, PTGFR, COL13A1, NXPH4, ENDOD1, HTRA1, PDGFB, PLA2G3, STC1, AEBP1, LTBP3, NID1, FBLN2, LTBP1, ADAMTS14, CYB5R3, ADAMTS17, FAM180A, APOD, IGFBP6, WNT4, WNT10A, PINLYP, JUP, BMP6, ABHD15, BMP4, AKR1B10, PROC, LYPD6B, CALU, GNRH1, …
GO:0016021~integral component of membrane	233	0.0453046	0.00356622	0.00338893	8.86441e-05	TDRKH, APP, VIPR1, OXTR, TMEM200A, MRGPRF, LDLRAD3, ZDHHC7, SPINT2, ABCA13, AQP3, HS6ST2, TMEM92, NYNRIN, NIPAL4, ALCAM, NIPAL1, CYP1B1, PIEZO1, SMCO2, CPT1A, UNC5B, PAQR5, ACSL1, IL1R2, CACNA2D3, SLC6A11, HLA-G, CYP39A1, RNF128, PAPPA, MALL, TYRO3, ORAI2, STX1A, CD101, PTGES, CDS1, PTGFR, SLC22A5, FAXDC2, SLAMF9, CHST15, RDH16, TSPAN5, KCNN4, PAG1, GPM6B, PROM2, WWTR1, SLC10A6, FER1L4, ST8SIA1, …
GO:0005604~basement membrane	13	0.0555653	0.00408326	0.00388027	0.000109303	COL18A1, ANXA2, LAMA3, LAMC1, NID1, LOXL2, DLG1, COL4A4, COL7A1, SMOC1, TIMP3, ANXA2P2, FBN1
GO:0016324~apical plasma membrane	30	0.0950223	0.00665569	0.00632482	0.00019089	OXTR, SLC26A2, SLC22A5, SLC20A2, SLC2A1, STC1, SLC5A10, ATP12A, SLC7A1, DUOX1, GM2A, SLC16A2, IL6R, PROM2, AMN, MSN, ATP1B1, SLC39A14, SLC9A2, SLC9A3, DLG1, SLC7A8, GJB6, KCNMA1, DSG1, CSPG4, EZR, SLC29A1, SLC26A6, ABCG2
GO:0005925~focal adhesion	31	0.119459	0.0079502	0.00755497	0.000243218	GRB7, LRP1, AHNAK, DIXDC1, NEXN, HSPB1, LIMD1, SYNE2, IL1RL1, ALCAM, YWHAQ, CHP1, CD99, MAP2K1, PDCD6IP, GSN, JUP, ANXA5, MSN, SSH2, YWHAZ, APBB1IP, FAP, CD9, ITGA6, EVL, CSPG4, TLN2, PABPC1, EZR, PHLDB2
GO:0015629~actin cytoskeleton	22	0.181774	0.0117987	0.0112121	0.000383514	MPP4, GSN, AUTS2, JUP, AHNAK, DENND2A, NEXN, MYO9B, CAPG, ATP12A, KALRN, SPTB, PPP1R9B, MYO1E, AKAP13, AXL, BIN1, CDC42EP4, RARA, TSPAN5, TLN2, EZR
GO:0005788~endoplasmic reticulum lumen	24	0.228614	0.0141844	0.0134793	0.000496179	COL18A1, APP, IGFBP5, COL13A1, COL22A1, PDGFB, WNT7A, LAMC1, PTGS2, LTBP1, FSTL1, FSTL3, BMP4, PROC, ADAMTSL4, P4HA2, COL4A4, COL7A1, CALU, TSPAN5, MFGE8, CES2, FBN1, WNT4
GO:0005783~endoplasmic reticulum	63	0.236295	0.0141844	0.0134793	0.000515304	APP, ZDHHC7, PHEX, PIK3C2B, LOXL2, FCRLB, SDR16C5, DUOXA1, C3ORF52, PIEZO1, BDKRB1, CHP1, CAST, BNIP3L, LYNX1, MAP2K1, DGAT2, ACSL1, FBXO2, SPINK5, PLA2G4A, STIM1, RNF128, CLDN14, TMBIM1, CES2, DNASE1L1, CDS1, GRAMD1B, RTN3, SLC22A5, LAMA3, MOSPD2, ITPR1, ITPR3, PTGS2, DUOX1, CYB5R3, ERMP1, CREG2, INPP5K, APOD, NPTX1, UGT1A6, NBEAL2, B3GALT5, DHRS1, SQLE, GLUD1, DLG1, PINK1, RNF103, PROC, P4HA2, …
GO:0031012~extracellular matrix	21	0.292436	0.0172906	0.0164311	0.00066121	COL18A1, COL13A1, COL22A1, WNT7A, LTBP3, FGF1, OLFML2A, LTBP1, FBLN2, MMP10, ADAMTS14, LOX, CRISPLD2, GPC1, COL4A4, ADAMTS17, TIMP3, CD248, MATN2, FBN1, WNT4
GO:0043235~receptor complex	19	0.341794	0.0199081	0.0189184	0.000799368	DDR1, RET, NTRK2, APP, VIPR1, AMN, SMAD3, LRP1, AMHR2, VDR, IL31RA, ITPR3, VLDLR, ADRA2A, AXL, TYRO3, GPRC5C, IL6R, EPHB3
GO:0031528~microvillus membrane	7	0.391402	0.0216544	0.0205779	0.000949065	AMN, SLC26A2, SLC7A8, MSN, EZR, SLC38A4, PROM2
GO:0005882~intermediate filament	14	0.39243	0.0216544	0.0205779	0.000952296	DSP, JUP, KRT3, IFFO2, KRT5, PPL, KRT9, BFSP1, KRT17, KRT14, PKP1, EPPK1, INA, KRT6A
GO:0045121~membrane raft	20	0.415533	0.0223658	0.0212539	0.00102635	RET, LY6K, APP, ANXA2, AHNAK, ANGPT1, UNC5B, ATP2B4, ENO2, DLG1, SGCA, LCK, GPC1, MALL, CHP1, CTSD, GPM6B, PAG1, PROM2, ABCG2
GO:0031982~vesicle	16	0.504521	0.0280704	0.0266749	0.0013418	ANXA2, AHNAK, MSN, YWHAZ, BMP6, MYO1E, MYL6, TBC1D4, BIN1, ANXA2P2, EZR, KCNN4, GPRC5C, TSPAN1, SLC26A6, CAPS
GO:0098797~plasma membrane protein complex	5	0.699388	0.0461752	0.0438797	0.00229552	RET, EVC, AHNAK, LRP1, ANXA2
GO:0030018~Z disc	13	0.739123	0.0497031	0.0472322	0.00256593	FHOD3, JUP, ATP2B4, SLC2A1, NEXN, HSPB1, ANK1, PRICKLE4, SYNE2, PDLIM2, BIN1, CASQ2, PDLIM4
GO:0005615~extracellular space	92	0.775397	0.0515558	0.0489928	0.00285142	DDR1, SERPINA3, COL18A1, APP, IL1RN, CSF2, PRKAG2, HSPB1, LAMC1, OLFML2A, FGF1, ENO2, FGF2, LOXL2, THBD, ENDOU, FGF9, TIMP3, CTSH, CTSD, IL6R, AMN, EDN2, IGFBP5, ANXA2, METRN, SEMA6D, PDE4C, MTUS1, SERPINB7, NGF, KMO, HLA-G, YWHAZ, SERPINB5, MMP10, KRT9, DKK3, BTD, LOX, CRISPLD2, NRG4, COL4A4, PAPPA, ANGPTL2, EZR, MFGE8, INA, NBL1, RTN3, COL13A1, HTRA1, PDGFB, PLA2G3, STC1, CAPG, AEBP1, FSTL1, FS…
GO:0042470~melanosome	11	0.776258	0.0515558	0.0489928	0.00285874	GCHFR, GSN, PDCD6IP, ANXA2, SLC2A1, CALU, RAB9A, CAPG, ANXA2P2, CTSD, YWHAZ
GO:0048471~perinuclear region of cytoplasm	41	0.914823	0.0819077	0.0778358	0.00469834	APP, MVP, ITPR1, TRAK1, NDRG1, PHEX, AKAP13, PREX1, RAP1A, INPP5K, APOD, TPPP, TSPAN1, PDLIM4, ANKRD13A, SPAG9, NTRK2, DGAT2, GALNT2, USP2, PDE4C, SPINK5, MSN, MYO9B, MYO16, DNM3, DLG1, GJB2, OPN1SW, PINK1, MLPH, KCNS1, RNF128, GLB1, MOB2, RARA, SPIRE1, APBA1, EZR, OPTN, PTGES
GO:0030424~axon	24	0.927861	0.0845988	0.0803931	0.00501446	RET, NTRK2, APP, NRP2, KCNC4, IL31RA, NEXN, MUL1, VSTM2L, KLHL24, NGF, SYT8, NRGN, ROBO1, DNM3, PINK1, ALCAM, BIN1, BOC, KIF21A, LDLRAP1, TNFRSF21, SCN1B, STX1A
GO:0098978~glutamatergic synapse	26	0.971255	0.11054	0.105045	0.00676345	SH3GL3, NRP2, CLSTN2, NRGN, RAP1A, RNF19A, STK38, NPTX1, SEMA4B, FBXO2, CADPS, PLEKHA5, ATP2B4, WNT7A, YWHAZ, SPTB, ADRA2A, DNM3, DLG1, BIN1, CDH11, CHMP2B, APBA1, NPTXR, STX1A, CBLN1
GO:0031258~lamellipodium membrane	5	0.977814	0.114984	0.109268	0.00725522	FAP, DOCK8, PIEZO1, CSPG4, SYNE2
GO:0005741~mitochondrial outer membrane	16	0.983873	0.120911	0.114901	0.0078604	WWTR1, BNIP3L, CPT1A, GK, SLC44A2, ACSL1, VPS13C, MUL1, FOXO3, KMO, ACACB, RHOD, PINK1, CYB5R3, SPIRE1, RNF185
GO:0005789~endoplasmic reticulum membrane	55	0.99148	0.135534	0.128796	0.00907016	CLSTN2, FMN1, ABHD12, SDR16C5, ARV1, DUOXA1, C3ORF52, CYP1B1, PIEZO1, DGAT2, PCYT2, ACSL1, VPS13C, SPINK5, PLA2G4A, LSS, CYP39A1, STIM1, TYRO3, TMEM106C, SGK1, PTGES, CDS1, GRAMD1B, RTN3, FAXDC2, MOSPD2, ITPR1, ITPR3, PTGS2, CYP3A5, PLD3, PTGS1, CYB5R3, ERMP1, RDH16, SC5D, LRRC8D, UGT1A6, SLC37A2, GALNT2, MBOAT2, SQLE, DLG1, RNF103, TBXAS1, LPCAT2, CALU, RAB9A, TMCC3, TMCC2, DEGS2, RNF185, LPIN3,…
GO:0045177~apical part of cell	8	0.999832	0.231022	0.219537	0.016485	SLC25A27, APP, CLCN5, FAP, MSN, ITPR3, FAT4, EZR
GO:0005903~brush border	7	0.99985	0.231022	0.219537	0.0166997	MYO1E, SLC9A3, MYL6, ITPR3, EZR, ADD3, RALGDS
GO:0030027~lamellipodium	14	0.999857	0.231022	0.219537	0.0167856	RNH1, GSN, RAPH1, MYO9B, CAPG, PTPN13, PPP1R9B, APBB1IP, FAP, ABI1, PLCE1, EVL, PABPC1, PDLIM4
GO:0030864~cortical actin cytoskeleton	7	0.999925	0.241396	0.229396	0.0180009	AKAP13, GSN, MLPH, PDLIM2, SLC2A1, SPTB, PPP1R9B
GO:0031526~brush border membrane	7	0.999983	0.272065	0.25854	0.0208081	SLC9A3, AMN, SLC22A5, SLC20A2, SLC26A6, ABCG2, SLC28A3
GO:0014704~intercalated disc	6	0.999991	0.27237	0.25883	0.021997	DSP, DLG1, JUP, SLC2A1, ATP1B1, SCN1B
GO:0000139~Golgi membrane	35	0.999992	0.27237	0.25883	0.0221674	RTN3, GALNT14, GALNT13, CLSTN2, PDGFB, SLC2A1, ZDHHC7, PLD3, HS6ST2, MAN2A1, MGAT5, DSEL, CHST15, PLCE1, CHP1, A4GALT, GALNT5, ST8SIA1, GALNT2, C1GALT1, PLA2G4A, B3GALT5, RHOD, HLA-G, HS3ST2, CLCN5, RAB30, RNF125, B3GNT8, B3GNT5, LPCAT2, MALL, RAB9A, OPTN, B4GALT4
GO:0043020~NADPH oxidase complex	4	0.999993	0.27237	0.25883	0.0223937	DUOX1, NCF1, NCF4, NCF1B
GO:0030426~growth cone	11	1	0.334373	0.31775	0.0281308	PREX1, APP, PINK1, AUTS2, PCDH9, ABI1, ORAI2, CRMP1, ENO2, ELAVL2, PPP1R9B
GO:0005922~connexin complex	4	1	0.393286	0.373734	0.0338391	GJB2, GJB4, GJB6, GJB5
GO:0043256~laminin complex	3	1	0.401885	0.381906	0.0361159	LAMB3, NTN4, LAMC1
GO:0044327~dendritic spine head	3	1	0.401885	0.381906	0.0361159	DNM3, NRGN, PPP1R9B
GO:0009898~cytoplasmic side of plasma membrane	9	1	0.426766	0.40555	0.0391678	DLG1, JUP, NCF1, GM2A, DSG1, LDLRAP1, SPTB, ANK1, GEM
GO:0042995~cell projection	13	1	0.467488	0.444248	0.0437991	DOCK5, GRB7, AFAP1L1, MICAL3, NRXN3, SLC6A11, RHOD, SPTB, RHOBTB2, PITPNM3, EPPK1, EZR, PROM2
GO:0005938~cell cortex	12	1	0.480399	0.456517	0.0467319	AKAP13, BFSP1, SPINK5, MICAL3, SPIRE1, MYO9B, FGF1, ADD3, TRAK1, ENO2, RHOD, RHOBTB2
GO:0031307~integral component of mitochondrial outer membrane	4	1	0.480399	0.456517	0.0477643	PINK1, CPT1A, SPIRE1, MUL1
GO:0043083~synaptic cleft	4	1	0.480399	0.456517	0.0477643	DNM3, NPTX1, LAMC1, CBLN1
GO:0001726~ruffle	8	1	0.558297	0.530542	0.0565769	GSN, CDK6, INPP5K, CAPG, CSPG4, MYO9B, TLN2, EZR
GO:0090575~RNA polymerase II transcription factor complex	9	1	0.601257	0.571366	0.0640141	DRAP1, JUN, MAF, MAFB, ANXA2, VDR, RARA, ASCL2, HIPK2
GO:0030054~cell junction	14	1	0.601257	0.571366	0.0657445	DSP, AFAP1L1, CAPG, SPTB, DLG1, RAP1A, FAP, GJB4, GJB6, ABI1, EPPK1, PKP3, PCDH1, TSPAN1
GO:1904813~ficolin-1-rich granule lumen	9	1	0.601257	0.571366	0.0664434	CDA, GSN, PNP, JUP, GLB1, CRISPLD2, MVP, CTSH, CTSD
GO:0005765~lysosomal membrane	21	1	0.601257	0.571366	0.0668931	SPAG9, SCARB1, LRP1, ANXA2, AHNAK, SLC44A2, VPS13C, MITF, VLDLR, SLC39A14, PLD3, CLCN5, LAPTM4A, TMBIM1, CHMP2B, PLEKHM1, LRRC8A, FNIP2, CTSD, SLC36A4, TSPAN1
GO:0005911~cell-cell junction	12	1	0.601257	0.571366	0.0677663	APP, DLG1, JUP, COL13A1, SGCA, HEG1, DSG1, PKP3, DSG3, ADD3, PCDH1, AQP3
GO:0071944~cell periphery	6	1	0.601257	0.571366	0.0685354	KRT17, KRT14, MSN, EPPK1, MBP, EZR
GO:0097449~astrocyte projection	3	1	0.601257	0.571366	0.0715126	APP, GJB2, PINK1
GO:0031984~organelle subcompartment	3	1	0.601257	0.571366	0.0715126	B3GNT5, B3GALT5, B4GALT4
GO:0001772~immunological synapse	5	1	0.601257	0.571366	0.0724267	DLG1, ALCAM, PDCD6IP, LCK, EZR
GO:0030315~T-tubule	5	1	0.601257	0.571366	0.0724267	AHNAK, BIN1, ATP2B4, ATP1B1, SCN1B
GO:0005796~Golgi lumen	8	1	0.607588	0.577383	0.0755128	APP, PROC, GPC1, PDGFB, WNT7A, CSPG4, NGF, WNT4
GO:0005811~lipid particle	8	1	0.607588	0.577383	0.0755128	SDR16C5, DGAT2, CYB5R3, ANXA2, VPS13C, LPCAT2, RBP1, LSS
GO:0042383~sarcolemma	8	1	0.639757	0.607953	0.0815302	DLG1, AHNAK, SGCA, ANXA2, ANXA5, SLC2A1, ATP1B1, ANK1
GO:0016529~sarcoplasmic reticulum	5	1	0.639757	0.607953	0.0819574	ITPR1, CASQ2, ITPR3, ANK1, SYNE2
GO:0045095~keratin filament	8	1	0.650979	0.618617	0.0846397	KRT17, KRT3, KRT14, EPPK1, KRT5, KRT6B, KRT9, KRT6A
GO:0031941~filamentous actin	4	1	0.675787	0.642192	0.0891574	DUSP22, PDLIM2, PDLIM4, PRICKLE4
GO:0005902~microvillus	6	1	0.690827	0.656484	0.0924625	MYO1E, OXTR, ANGPT1, MSN, EZR, PROM2
GO:0043005~neuron projection	19	1	0.697249	0.662587	0.0952133	RTN3, LGI3, ATP2B4, SLC6A11, PTGS2, PTPN13, ANK1, ROBO1, PTGS1, DLG1, RAP1A, CAMK2N1, BDKRB1, INPP5K, NPTX1, IGSF9B, KCNN4, STX1A, EPHB3
GO:0002102~podosome	4	1	0.697249	0.662587	0.0959884	DOCK5, GSN, AFAP1L1, CAPG
GO:0005610~laminin-5 complex	2	1	0.713035	0.677588	0.099525	LAMB3, LAMA3

## Sheet: only v1 down BP
Gene Ontology Biological Process Term	Count	Bonferroni	Benjamini	FDR	PValue	Genes
GO:0071222~cellular response to lipopolysaccharide	16	0.000331924	0.000331979	0.000331141	1.67666e-07	GBP5, CD274, CSF3, IL24, MMP3, CXCL1, CXCL3, CXCL2, TNF, CXCL5, CXCL10, CXCL11, IL6, TNIP3, NFKBIZ, NLRP3
GO:0006954~inflammatory response	22	0.00255614	0.0012797	0.00127647	1.29263e-06	PTGER4, GBP5, SMAD1, CCL20, CXCL1, CXCL3, CXCL2, THBS1, TNF, CXCL5, CX3CL1, CXCL10, CXCL11, IL6, CYP26B1, VNN1, TNIP3, NFKBIZ, NLRP3, CHST1, ADAM8, TLR2
GO:0070098~chemokine-mediated signaling pathway	8	0.114358	0.0404797	0.0403775	6.13329e-05	CXCL10, CXCL11, CCL20, CXCL1, CXCL3, CXCL2, CXCL5, CX3CL1
GO:0007267~cell-cell signaling	13	0.24333	0.0599105	0.0597592	0.000140813	FZD1, EDN1, CCL20, PCSK5, CXCL5, CX3CL1, EREG, FGF5, CXCL10, CXCL11, GJC2, EFNB3, FGF12
GO:0048661~positive regulation of smooth muscle cell proliferation	7	0.288328	0.0599105	0.0597592	0.000171772	IL6, EDN1, THBS1, TNF, CX3CL1, EREG, FOXP1
GO:0030593~neutrophil chemotaxis	8	0.301972	0.0599105	0.0597592	0.000181547	CXCL10, CXCL11, CCL20, CXCL1, CXCL3, CXCL2, CXCL5, CX3CL1
GO:0098609~cell-cell adhesion	11	0.630229	0.142089	0.14173	0.000502335	ITGAM, VNN1, CDH2, NEGR1, ITGA4, ITGA10, CNTN1, CDH24, ADAM8, CX3CL1, MPZL2
GO:0006915~apoptotic process	21	0.691459	0.146944	0.146573	0.000593712	SHC4, PARP1, CADM1, TNFSF15, BIK, SEMA3A, IL24, CIDEA, TRAF1, HIF3A, THBS1, BBC3, MECOM, SMO, TRAF4, GRK5, NLRP3, BID, PHLDA2, BIRC3, TLR2
GO:0050729~positive regulation of inflammatory response	8	0.914128	0.272598	0.27191	0.00123908	PTGER4, TSLP, NFKBIZ, NLRP3, GPR4, TNF, CX3CL1, TLR2
GO:0061844~antimicrobial humoral immune response mediated by antimicrobial peptide	8	0.957072	0.314574	0.313779	0.00158876	CXCL10, CXCL11, TSLP, CCL20, CXCL1, CXCL3, CXCL2, CXCL5
GO:0006935~chemotaxis	8	0.984578	0.378867	0.377911	0.00210482	CXCL10, CXCL11, CMTM3, CCL20, CXCL1, CXCL2, CXCL5, CX3CL1
GO:0032880~regulation of protein localization	7	0.991096	0.392967	0.391975	0.00238162	TRIM6, BMPER, SIX4, PARP1, MAP2, TRIM46, TMEM231
GO:0090594~inflammatory response to wounding	3	0.999674	0.6164	0.614844	0.00404707	IL6, NFKBIZ, TNF
GO:0006357~regulation of transcription from RNA polymerase II promoter	39	0.999962	0.641944	0.640323	0.00512668	ZNF132, ZNF792, CEBPD, SP140, ZBTB48, LEF1, HIF3A, DACH2, TNF, ZFP57, MECOM, SIX4, ZSCAN31, HIVEP3, HOXA1, HIVEP2, SOX6, ZNF785, HES7, BATF2, ZNF682, SMAD1, ZFHX2, TGIF2, MYEF2, SP110, ZFP69B, SOD2, FLI1, HIC1, FOXP1, RUNX1, TNIP3, NCOA7, LHX5, ZNF599, ZNF774, RCOR2, ZNF234
GO:0032741~positive regulation of interleukin-18 production	3	0.999975	0.641944	0.640323	0.00534553	GBP5, TNF, TLR2
GO:0032720~negative regulation of tumor necrosis factor production	6	0.999993	0.641944	0.640323	0.00600043	ERRFI1, ARG2, CIDEA, PTPN22, CX3CL1, IL27RA
GO:0008217~regulation of blood pressure	6	0.999998	0.641944	0.640323	0.00664603	ACTA2, EDN1, COL1A2, SCNN1D, ANPEP, SOD2
GO:0002544~chronic inflammatory response	3	0.999999	0.641944	0.640323	0.00680849	VNN1, NFKBIZ, THBS1
GO:2000553~positive regulation of T-helper 2 cell cytokine production	3	0.999999	0.641944	0.640323	0.00680849	IL6, RSAD2, NLRP3
GO:0060385~axonogenesis involved in innervation	3	0.999999	0.641944	0.640323	0.00680849	EDN1, ITGA4, SEMA3A
GO:0042118~endothelial cell activation	3	0.999999	0.641944	0.640323	0.00680849	CXCL10, BMPER, FOXP1
GO:0031334~positive regulation of protein complex assembly	5	1	0.665949	0.664267	0.00776596	BIK, MMP3, BID, TNF, BBC3
GO:0010628~positive regulation of gene expression	16	1	0.665949	0.664267	0.00783964	SMAD1, EPHX2, LEF1, PTPN22, TNF, FGF5, ACTA2, IL6, CYP26B1, GJC2, SMO, ADM2, CNTN1, ID3, CNGB1, TLR2
GO:0032259~methylation	7	1	0.665949	0.664267	0.00807211	PRDM8, NNMT, LRTOMT, MECOM, AMT, FAM86B1, METTL15
GO:0001774~microglial cell activation	4	1	0.691268	0.689522	0.00872813	ITGAM, TNF, CX3CL1, TLR2
GO:0031640~killing of cells of other organism	6	1	0.773623	0.771669	0.0101587	CXCL10, CXCL11, CCL20, CXCL1, CXCL3, CXCL2
GO:0045892~negative regulation of transcription, DNA-templated	17	1	0.799331	0.797313	0.0109	FZD1, PRMT6, PRDM8, PHC2, PARP1, CEBPD, LEF1, TNF, FOXP1, EREG, PER2, TRIM6, MECOM, SIX4, ID3, SOX6, RCOR2
GO:0008284~positive regulation of cell proliferation	16	1	0.832731	0.830628	0.011776	SHC4, CSF3, EDN1, TSLP, IL24, LEF1, THBS1, CXCL5, CX3CL1, EREG, FGF5, CXCL10, IL6, CCND2, GRK5, NDUFAF4
GO:0006629~lipid metabolic process	9	1	0.907525	0.905233	0.0141445	FADS3, GCDH, BCKDHB, CIDEA, AOX1, PTPN22, FAR2, FUT1, BCAT2
GO:0071346~cellular response to interferon-gamma	6	1	0.907525	0.905233	0.0142005	GBP5, EDN1, CCL20, TNF, CX3CL1, TLR2
GO:0002523~leukocyte migration involved in inflammatory response	3	1	0.907525	0.905233	0.0142087	ADAM8, TNF, CX3CL1
GO:0042531~positive regulation of tyrosine phosphorylation of STAT protein	5	1	0.994633	0.992122	0.0160749	IL6, IL20, TSLP, IL24, TNF
GO:0098742~cell-cell adhesion via plasma-membrane adhesion molecules	4	1	1	0.997979	0.0166885	ITGAM, CDH2, CDH20, CDH24
GO:0009653~anatomical structure morphogenesis	7	1	1	0.997979	0.0172279	SMAD1, FRAS1, SIX4, HOXA1, BICD1, EREG, MPZL2
GO:0050767~regulation of neurogenesis	4	1	1	0.997979	0.0191445	PER2, HES7, LEF1, CX3CL1
GO:0032496~response to lipopolysaccharide	7	1	1	0.997979	0.0200252	PTGER4, EDN1, TRIM6, PTPN22, SOD2, TLR2, FOXP1
GO:0007165~signal transduction	29	1	1	0.997979	0.020285	CD274, IL20, IL24, RASGRF1, NEDD9, ARHGAP18, CXCL1, CXCL5, GRK5, ANPEP, NLRP3, CYTL1, CHGB, CHRNB1, SMAD1, CMTM3, TSLP, CCL20, TNFSF15, MACC1, GNG11, ITPKB, CXCL10, HSH2D, CXCL11, TRAF4, CD226, FGF12, TLR2
GO:0071345~cellular response to cytokine stimulus	4	1	1	0.997979	0.0204433	GBP5, CSF3, ITGA4, LEF1
GO:0032733~positive regulation of interleukin-10 production	4	1	1	0.997979	0.023183	CD274, IL6, TSLP, TLR2
GO:0036159~inner dynein arm assembly	3	1	1	0.997979	0.0238665	DNAH1, DNAH2, CCDC40
GO:0043010~camera-type eye development	4	1	1	0.997979	0.0246239	EFEMP1, LAMA1, SHROOM2, TMEM231
GO:0045071~negative regulation of viral genome replication	4	1	1	0.997979	0.0261121	TRIM6, RSAD2, IFIT1, TNF
GO:0032722~positive regulation of chemokine production	4	1	1	0.997979	0.0261121	IL6, TSLP, TNF, TLR2
GO:0050678~regulation of epithelial cell proliferation	3	1	1	0.997979	0.0266012	SIX4, TACSTD2, BID
GO:0051091~positive regulation of sequence-specific DNA binding transcription factor activity	6	1	1	0.997979	0.0269236	FZD1, CSF3, IL6, EDN1, CYTL1, TNF
GO:0032745~positive regulation of interleukin-21 production	2	1	1	0.997979	0.0282769	IL6, FOXP1
GO:0033365~protein localization to organelle	3	1	1	0.997979	0.0294557	RAB3IP, BICD1, CNGB1
GO:0006919~activation of cysteine-type endopeptidase activity involved in apoptotic process	5	1	1	0.997979	0.029633	TNFSF15, NLRP3, BID, TNF, BBC3
GO:0051092~positive regulation of NF-kappaB transcription factor activity	7	1	1	0.997979	0.0302159	TRIM6, NLRP3, ADAM8, TRAF1, TNF, CX3CL1, TLR2
GO:0016339~calcium-dependent cell-cell adhesion via plasma membrane cell adhesion molecules	4	1	1	0.997979	0.0308596	CDH2, CDH20, CDH24, PCDH12
GO:2000406~positive regulation of T cell migration	3	1	1	0.997979	0.0324263	CXCL10, ITGA4, CCL20
GO:0006952~defense response	5	1	1	0.997979	0.0332046	MX2, SP140, NLRP3, CXCL5, CX3CL1
GO:0014823~response to activity	4	1	1	0.997979	0.0342591	IL6, EDN1, SOD2, TNF
GO:0031175~neuron projection development	6	1	1	0.997979	0.0343476	IL6, NEGR1, MAP2, LAMA1, RASGRF1, CNTN1
GO:0002526~acute inflammatory response	3	1	1	0.997979	0.0355089	VNN1, NLRP3, TNF
GO:0048839~inner ear development	4	1	1	0.997979	0.0360286	BMPER, CEBPD, CYTL1, HOXA1
GO:0001666~response to hypoxia	7	1	1	0.997979	0.0404803	ABAT, PLOD2, HIF3A, SOD2, THBS1, TNF, TLR2
GO:0007189~adenylate cyclase-activating G-protein coupled receptor signaling pathway	6	1	1	0.997979	0.0406724	PTGER4, CXCL10, CXCL11, ADM2, GPR161, GPR4
GO:1901953~positive regulation of anterograde dense core granule transport	2	1	1	0.997979	0.0421151	MAP2, TRIM46
GO:0071456~cellular response to hypoxia	6	1	1	0.997979	0.0429273	EDN1, CBS, ADAM8, SCN2A, SLC8A1, BBC3
GO:0001836~release of cytochrome c from mitochondria	3	1	1	0.997979	0.045392	SOD2, BID, BBC3
GO:0009410~response to xenobiotic stimulus	9	1	1	0.997979	0.0454427	FZD1, NNMT, NFKBIZ, ABAT, SOD2, THBS1, TNF, SLC8A1, DUSP6
GO:0043066~negative regulation of apoptotic process	14	1	1	0.997979	0.0467146	TSLP, LEF1, SOD2, THBS1, TNF, CX3CL1, IL6, CCND2, SMO, GRK5, SIX4, CBS, NDUFAF4, BIRC3
GO:0098586~cellular response to virus	5	1	1	0.997979	0.0468525	CXCL10, IL6, TRIM6, NLRP3, WDFY4
GO:0021542~dentate gyrus development	3	1	1	0.997979	0.0488861	SMO, LEF1, SCN2A
GO:0009887~animal organ morphogenesis	6	1	1	0.997979	0.0526883	NTNG1, FGF5, LAMA1, PHLDA2, FLI1, EREG
GO:0051607~defense response to virus	8	1	1	0.997979	0.0530946	GBP5, IL6, RSAD2, NDUFAF4, MX2, NLRP3, IFIT1, TLR2
GO:0030198~extracellular matrix organization	7	1	1	0.997979	0.0549591	COL1A2, ITGA4, ITGA10, COL5A3, MMP3, COL8A1, TNF
GO:0007275~multicellular organism development	6	1	1	0.997979	0.0553146	CDH2, CDH20, ARHGDIB, CDH24, ID3, HOXA1
GO:0030323~respiratory tube development	2	1	1	0.997979	0.0557569	TRAF4, PCSK5
GO:0072144~glomerular mesangial cell development	2	1	1	0.997979	0.0557569	ACTA2, GPR4
GO:1901509~regulation of endothelial tube morphogenesis	2	1	1	0.997979	0.0557569	CXCL10, FOXP1
GO:0045672~positive regulation of osteoclast differentiation	3	1	1	0.997979	0.0561532	IL20, NEDD9, TNF
GO:0090200~positive regulation of release of cytochrome c from mitochondria	3	1	1	0.997979	0.0561532	BIK, BID, BBC3
GO:0045785~positive regulation of cell adhesion	4	1	1	0.997979	0.0562163	FRMD5, LAMA1, ADAM8, TNF
GO:0045599~negative regulation of fat cell differentiation	4	1	1	0.997979	0.0562163	IL6, SOD2, TNF, TRIB2
GO:0010332~response to gamma radiation	3	1	1	0.997979	0.0599195	CXCL10, PARP1, SOD2
GO:1903672~positive regulation of sprouting angiogenesis	3	1	1	0.997979	0.0599195	SMAD1, BMPER, FUT1
GO:0006955~immune response	13	1	1	0.997979	0.061918	PTGER4, CD274, CSF3, TNFSF15, CCL20, THBS1, TNF, CXCL5, CX3CL1, IL27RA, PAMR1, ULBP1, TLR2
GO:0032755~positive regulation of interleukin-6 production	5	1	1	0.997979	0.0631749	IL6, TSLP, TNF, EREG, TLR2
GO:0045662~negative regulation of myoblast differentiation	3	1	1	0.997979	0.06377	CXCL10, ID3, TNF
GO:0001556~oocyte maturation	3	1	1	0.997979	0.06377	PABPC1L, REC8, EREG
GO:0044331~cell-cell adhesion mediated by cadherin	3	1	1	0.997979	0.06377	CDH2, CDH20, CDH24
GO:0045840~positive regulation of mitotic nuclear division	3	1	1	0.997979	0.0677016	EDN1, TNF, EREG
GO:0007586~digestion	3	1	1	0.997979	0.0677016	ADM2, AKR1C1, PRSS3
GO:0033005~positive regulation of mast cell activation	2	1	1	0.997979	0.0692052	TSLP, CD226
GO:0070245~positive regulation of thymocyte apoptotic process	2	1	1	0.997979	0.0692052	ADAM8, BBC3
GO:0014829~vascular smooth muscle contraction	2	1	1	0.997979	0.0692052	ACTA2, SLC8A1
GO:2000321~positive regulation of T-helper 17 cell differentiation	2	1	1	0.997979	0.0692052	NFKBIZ, NLRP3
GO:0035900~response to isolation stress	2	1	1	0.997979	0.0692052	SOD2, TNF
GO:0032731~positive regulation of interleukin-1 beta production	4	1	1	0.997979	0.0704051	GBP5, IL6, NLRP3, TNF
GO:0051281~positive regulation of release of sequestered calcium ion into cytosol	3	1	1	0.997979	0.0717111	CXCL10, CXCL11, CX3CL1
GO:0009615~response to virus	5	1	1	0.997979	0.0723189	ACTA2, RSAD2, MX2, IFIT1, TNF
GO:0010595~positive regulation of endothelial cell migration	4	1	1	0.997979	0.0729127	EDN1, THBS1, FUT1, FOXP1
GO:0007229~integrin-mediated signaling pathway	5	1	1	0.997979	0.0742245	ITGAM, ITGA4, ITGA10, NEDD9, ADAM8
GO:0070050~neuron cellular homeostasis	3	1	1	0.997979	0.0757957	IL6, CA2, CX3CL1
GO:0045089~positive regulation of innate immune response	3	1	1	0.997979	0.0757957	GBP5, ADAM8, EREG
GO:1900017~positive regulation of cytokine production involved in inflammatory response	3	1	1	0.997979	0.0757957	GBP5, IL6, TNF
GO:0071560~cellular response to transforming growth factor beta stimulus	4	1	1	0.997979	0.0780456	ACTA2, EDN1, NFKBIZ, SOX6
GO:0001819~positive regulation of cytokine production	4	1	1	0.997979	0.0780456	PTGER4, CADM1, TNF, EREG
GO:0035725~sodium ion transmembrane transport	5	1	1	0.997979	0.0781115	SCNN1D, SLC20A1, SHROOM2, SCN2A, SLC8A1
GO:0019221~cytokine-mediated signaling pathway	6	1	1	0.997979	0.0790149	CSF3, IL6, NFKBIZ, CX3CL1, EREG, IL27RA
GO:0034332~adherens junction organization	3	1	1	0.997979	0.0799523	CDH2, CDH20, CDH24
GO:0032715~negative regulation of interleukin-6 production	4	1	1	0.997979	0.08067	PTPN22, TNF, CX3CL1, IL27RA
GO:0097398~cellular response to interleukin-17	2	1	1	0.997979	0.0824626	CXCL10, NFKBIZ
GO:0002829~negative regulation of type 2 immune response	2	1	1	0.997979	0.0824626	ARG2, IL27RA
GO:0034165~positive regulation of toll-like receptor 9 signaling pathway	2	1	1	0.997979	0.0824626	RSAD2, PTPN22
GO:0034157~positive regulation of toll-like receptor 7 signaling pathway	2	1	1	0.997979	0.0824626	RSAD2, PTPN22
GO:1904894~positive regulation of STAT cascade	2	1	1	0.997979	0.0824626	IL6, TSLP
GO:0032914~positive regulation of transforming growth factor beta1 production	2	1	1	0.997979	0.0824626	THBS1, CX3CL1
GO:0061551~trigeminal ganglion development	2	1	1	0.997979	0.0824626	SIX4, SEMA3A
GO:1901224~positive regulation of NIK/NF-kappaB signaling	4	1	1	0.997979	0.0833323	EDN1, NLRP3, TNF, TLR2
GO:0033574~response to testosterone	3	1	1	0.997979	0.0841781	EDN1, THBS1, FOXP1
GO:0007420~brain development	8	1	1	0.997979	0.0842847	ZFHX2, GJC2, CDH2, CADM1, NEGR1, SHROOM2, CNTN1, SOX6
GO:0030335~positive regulation of cell migration	8	1	1	0.997979	0.0881806	CD274, EDN1, SMO, SEMA3A, LEF1, NEDD9, SOD2, THBS1
GO:0002230~positive regulation of defense response to virus by host	3	1	1	0.997979	0.0884702	TRIM6, PTPN22, ZDHHC1
GO:0048247~lymphocyte chemotaxis	3	1	1	0.997979	0.0884702	CCL20, ADAM8, CX3CL1
GO:0051726~regulation of cell cycle	8	1	1	0.997979	0.0895293	PER2, FBXL8, GRK5, MECOM, MX2, ID3, TXLNG, BIRC3
GO:0001657~ureteric bud development	3	1	1	0.997979	0.0928261	SMAD1, ARG2, BMPER
GO:0055072~iron ion homeostasis	3	1	1	0.997979	0.0928261	STEAP1, SOD2, STEAP2
GO:0030854~positive regulation of granulocyte differentiation	2	1	1	0.997979	0.0955319	LEF1, RUNX1
GO:0032696~negative regulation of interleukin-13 production	2	1	1	0.997979	0.0955319	ARG2, LEF1
GO:0010573~vascular endothelial growth factor production	2	1	1	0.997979	0.0955319	IL6, TNF
GO:0061470~T follicular helper cell differentiation	2	1	1	0.997979	0.0955319	IL6, FOXP1
GO:1903721~positive regulation of I-kappaB phosphorylation	2	1	1	0.997979	0.0955319	TNF, CX3CL1
GO:0035425~autocrine signaling	2	1	1	0.997979	0.0955319	FZD1, CX3CL1
GO:0043406~positive regulation of MAP kinase activity	4	1	1	0.997979	0.097193	EDN1, ADAM8, THBS1, TNF
GO:0043122~regulation of I-kappaB kinase/NF-kappaB signaling	3	1	1	0.997979	0.0972429	TRAF4, TRAF1, TNF
GO:0051017~actin filament bundle assembly	3	1	1	0.997979	0.0972429	ESPNL, NEDD9, LIMD2
GO:0007166~cell surface receptor signaling pathway	9	1	1	0.997979	0.0988539	ITPKB, CD274, CXCL10, EDN1, LAMA1, TNFSF15, TNF, IL27RA, BIRC3

## Sheet: only v1 down CC
Gene Ontology Cellular Component Term	Count	Bonferroni	Benjamini	FDR	PValue	Genes
GO:1990769~proximal neuron projection	3	0.311579	0.373144	0.373144	0.00113417	GJC2, MAP2, TRIM46
GO:0005615~extracellular space	42	0.897572	1	1	0.00690189	CSF3, ITGAM, IL20, LAMA1, SEMA3A, IL24, TACSTD2, CXCL1, CXCL3, PCSK5, THBS1, TNF, CXCL2, CXCL5, CX3CL1, FGF5, GLIPR1, EFEMP1, BMPER, ANPEP, CYTL1, ZPLD1, PRSS3, CHGB, SPTBN2, EDN1, CMTM3, TSLP, CCL20, TNFSF15, MMP3, KRT34, EREG, ACTA2, CXCL10, CXCL11, IL6, COL1A2, COL5A3, COL8A1, ULBP1, FGF12
GO:0005739~mitochondrion	32	0.986845	1	1	0.0130778	DMGDH, GCDH, SP140, ABAT, HIF3A, PPM1K, FHIT, SLC8A1, MYOM2, BBC3, CYB5R2, NLRP3, BID, METTL15, MUTYH, ARG2, PARP1, RSAD2, MACC1, BCKDHB, RSAD1, AMT, CIDEA, CHCHD10, SOD2, SLC25A15, HSH2D, NDUFAF4, DOK7, SFXN4, ECHDC3, BCAT2
GO:0005576~extracellular region	42	0.999986	1	1	0.0334183	CSF3, DNAH1, IL20, DHRS11, LAMA1, SEMA3A, IL24, CXCL1, ANTXR2, CXCL3, PCSK5, THBS1, TNF, CXCL2, CXCL5, CX3CL1, FGF5, EFEMP1, BMPER, NLRP3, PRSS3, PAMR1, CHGB, NTNG1, ST6GAL1, EDN1, NEGR1, TSLP, CCL20, TNFSF15, MMP3, EREG, CXCL10, CXCL11, IL6, VNN1, COL1A2, COL5A3, ADM2, SCG5, COL8A1, CCDC40
GO:0005856~cytoskeleton	14	1	1	1	0.0484799	SHROOM2, RHOBTB3, KRT34, FRMD4A, EFCAB6, BICD1, ITPKB, FRMD5, TRAF4, ARHGDIB, TRIM46, PLEKHH1, TRIB2, MPZL2
GO:0005911~cell-cell junction	7	1	1	1	0.052164	CDH2, CADM1, LAMA1, CDH24, PCDH12, STEAP1, SDCCAG8
GO:0060170~ciliary membrane	4	1	1	1	0.0551947	SMO, GPR161, CNGB1, TMEM231
GO:0008305~integrin complex	3	1	1	1	0.0574308	ITGAM, ITGA4, ITGA10
GO:0098552~side of membrane	5	1	1	1	0.0622615	NTNG1, GBP5, VNN1, NEGR1, CNTN1
GO:0043209~myelin sheath	3	1	1	1	0.064917	GJC2, CA2, CA13
GO:0036156~inner dynein arm	2	1	1	1	0.0676025	DNAH1, DNAH2
GO:0031012~extracellular matrix	8	1	1	1	0.0707263	EFEMP1, COL1A2, BMPER, LAMA1, COL5A3, MMP3, COL8A1, THBS1
GO:0016342~catenin complex	3	1	1	1	0.0767119	CDH2, CDH20, CDH24
GO:0034706~sodium channel complex	2	1	1	1	0.0805662	SCNN1D, SCN2A
GO:0098802~plasma membrane receptor complex	2	1	1	1	0.0805662	TRAF4, TRAF1
GO:1990635~proximal dendrite	2	1	1	1	0.0805662	MAP2, RAB3IP
GO:0031410~cytoplasmic vesicle	9	1	1	1	0.0850846	GBP5, RINL, CMTM3, ARHGDIB, RHOBTB3, ATP2C2, N4BP3, BICD1, TMEM198

## Sheet: only v2 up BP
Gene Ontology Biological Process Term	Count	Bonferroni	Benjamini	FDR	PValue	Genes
GO:0006260~DNA replication	15	1.04587e-09	1.04591e-09	1.01424e-09	8.55897e-13	BLM, FEN1, RNASEH2A, GINS3, DONSON, RPA2, CHTF18, RECQL4, ORC6, ORC1, RPA3, POLE2, MCM4, MCM5, DTL
GO:0000070~mitotic sister chromatid segregation	10	1.58004e-08	6.39878e-09	6.20504e-09	1.293e-11	KIF18B, ESPL1, SPAG5, INCENP, CENPI, PLK1, CDCA8, KNTC1, NEK2, MAD2L1
GO:0007059~chromosome segregation	13	1.91964e-08	6.39878e-09	6.20504e-09	1.5709e-11	CDT1, CENPW, SPAG5, HJURP, ESCO2, BRCA1, INCENP, CENPI, NUF2, NEK2, CENPN, CENPO, SPC25
GO:0051301~cell division	21	3.27884e-08	8.19709e-09	7.9489e-09	2.68317e-11	CDT1, ERCC6L, CENPW, SPAG5, CDCA8, KIF11, CDC25A, AURKB, AURKA, CCNA2, CDC20, ASPM, KIF18B, HAUS8, NUF2, KNTC1, MCM5, NEK2, FAM83D, MAD2L1, SPC25
GO:0000278~mitotic cell cycle	14	3.5224e-07	7.0448e-08	6.83149e-08	2.88249e-10	PLK4, CDT1, CENPW, XRCC2, PLK1, CDCA8, KIF11, PKMYT1, AURKB, KIF15, AURKA, KIF18B, INCENP, NEK2
GO:0007052~mitotic spindle organization	10	9.02222e-07	1.5037e-07	1.45817e-07	7.38316e-10	STIL, INCENP, PLK1, NUF2, CDCA8, WDR62, KIF11, AURKB, AURKA, SPC25
GO:0006268~DNA unwinding involved in DNA replication	7	1.833e-05	2.6186e-06	2.53931e-06	1.50001e-08	RECQL4, GINS1, BLM, CDC45, GINS3, MCM4, MCM5
GO:0006281~DNA repair	15	0.000154094	1.92632e-05	1.868e-05	1.26109e-07	POLQ, BLM, FEN1, UHRF1, XRCC2, RPA2, BRCA1, HMGB1, RECQL4, BRIP1, FANCD2, EXO1, RPA3, POLE2, CLSPN
GO:0007094~mitotic spindle assembly checkpoint	7	0.000208525	2.31719e-05	2.24703e-05	1.70661e-07	CDC20, PLK1, NUF2, KNTC1, AURKB, MAD2L1, SPC25
GO:0034080~CENP-A containing nucleosome assembly	5	0.000933662	9.34098e-05	9.05815e-05	7.64401e-07	CENPW, CENPI, HJURP, CENPN, CENPA
GO:0000281~mitotic cytokinesis	8	0.00134263	0.000121569	0.000117888	1.09946e-06	ESPL1, RACGAP1, INCENP, PLK1, CDCA8, KIF23, CENPA, AURKB
GO:0051256~mitotic spindle midzone assembly	5	0.00145776	0.000121569	0.000117888	1.1938e-06	RACGAP1, INCENP, CDCA8, KIF23, AURKB
GO:0007049~cell cycle	15	0.00161825	0.000124582	0.00012081	1.32534e-06	CDT1, ERCC6L, UHRF1, PLK1, HJURP, CDCA8, BRCA1, KIF11, CHTF18, CDC25A, AURKA, CDC45, NUF2, MCM4, MCM5
GO:0007051~spindle organization	5	0.0161765	0.00109971	0.00106642	1.33459e-05	ASPM, SPAG5, KIF11, AURKB, AURKA
GO:0007095~mitotic G2 DNA damage checkpoint	6	0.0163605	0.00109971	0.00106642	1.3499e-05	BLM, PLK1, DONSON, BRCA1, CLSPN, DTL
GO:0000724~double-strand break repair via homologous recombination	8	0.0189873	0.00119811	0.00116183	1.56872e-05	RECQL4, BLM, FEN1, UHRF1, RPA3, XRCC2, RPA2, BRCA1
GO:0071222~cellular response to lipopolysaccharide	10	0.0348627	0.00208731	0.00202411	2.90379e-05	CXCL6, IL37, IL1B, HMGB2, IL36G, PPBP, HMGB1, NOD2, CXCL3, CXCL5
GO:0030593~neutrophil chemotaxis	7	0.0604163	0.00346205	0.00335722	5.09958e-05	CXCL6, IL1B, PPBP, CXCL3, S100A9, CXCL5, S100A8
GO:0006310~DNA recombination	7	0.0733023	0.0040066	0.00388529	6.22958e-05	RECQL4, BLM, EXO1, RPA3, RPA2, BRCA1, HMGB1
GO:0006270~DNA replication initiation	5	0.0782717	0.00407511	0.00395172	6.66957e-05	ORC6, CDC45, ORC1, MCM4, MCM5
GO:0051988~regulation of attachment of spindle microtubules to kinetochore	4	0.0893913	0.00445897	0.00432396	7.66272e-05	SPAG5, RACGAP1, KNTC1, NEK2
GO:0000086~G2/M transition of mitotic cell cycle	6	0.10982	0.00528756	0.00512747	9.51935e-05	CCNA2, MELK, PLK1, PKMYT1, CDC25A, AURKA
GO:0090267~positive regulation of mitotic cell cycle spindle assembly checkpoint	4	0.116737	0.0053968	0.00523339	0.000101576	INCENP, CDCA8, AURKB, MAD2L1
GO:0032508~DNA duplex unwinding	6	0.12795	0.0057042	0.00553148	0.00011203	RECQL4, POLQ, BLM, BRIP1, DDX12P, CHTF18
GO:0006284~base-excision repair	5	0.162995	0.00711649	0.00690101	0.000145591	POLQ, FEN1, NEIL3, RPA3, RPA2
GO:0006954~inflammatory response	13	0.205274	0.008836	0.00856846	0.000188	CXCL6, SEMA7A, IL37, PTAFR, IL36G, PPBP, HMGB1, CXCL3, HSPG2, CXCL5, IL1B, S100A9, S100A8
GO:1901970~positive regulation of mitotic sister chromatid separation	3	0.363573	0.0167334	0.0162268	0.000369724	INCENP, CDCA8, AURKB
GO:0007018~microtubule-based movement	6	0.579388	0.0309192	0.029983	0.00070846	KIF18B, KIF24, KIF23, KIF11, KIF7, KIF15
GO:1903490~positive regulation of mitotic cytokinesis	3	0.673164	0.0385443	0.0373773	0.000914718	INCENP, CDCA8, AURKB
GO:0002437~inflammatory response to antigenic stimulus	4	0.779883	0.050422	0.0488953	0.00123786	IL37, HMGB2, IL36G, HMGB1
GO:0006915~apoptotic process	14	0.798839	0.0516967	0.0501314	0.00131146	TNFSF15, BIK, PRICKLE1, SHB, NTN1, AURKA, TRAIP, MELK, ESPL1, IL1B, PTK2B, S100A14, S100A9, S100A8
GO:1902425~positive regulation of attachment of mitotic spindle microtubules to kinetochore	3	0.873391	0.0645284	0.0625746	0.00168978	INCENP, CDCA8, AURKB
GO:0006298~mismatch repair	4	0.91746	0.0755128	0.0732264	0.00203922	RNASEH2A, EXO1, RPA3, RPA2
GO:0070098~chemokine-mediated signaling pathway	5	0.940688	0.0829908	0.0804779	0.00230907	CXCL6, PTK2B, PPBP, CXCL3, CXCL5
GO:0035825~reciprocal DNA recombination	3	0.962697	0.0938358	0.0909947	0.00268761	BRIP1, UHRF1, BRCA1
GO:0006302~double-strand break repair	5	0.96859	0.0959923	0.0930858	0.00282792	POLQ, BRIP1, FEN1, ESCO2, BRCA1
GO:0000076~DNA replication checkpoint	3	0.981681	0.107926	0.104659	0.00326782	CDT1, CDC45, CLSPN
GO:0000727~double-strand break repair via break-induced replication	3	0.991574	0.12545	0.121652	0.00390107	CDC45, MCM4, MCM5
GO:0090307~mitotic spindle assembly	4	0.993874	0.130374	0.126427	0.00416088	CDC20, NEK2, PRICKLE1, KIF11
GO:0032465~regulation of cytokinesis	4	0.995731	0.136107	0.131986	0.00445521	PLK4, PLK1, AURKB, AURKA
GO:1900264~positive regulation of DNA-directed DNA polymerase activity	3	0.996367	0.1367	0.132561	0.00458649	GINS1, GINS3, CHTF18
GO:0030174~regulation of DNA-dependent DNA replication initiation	3	0.99853	0.15488	0.150191	0.00532322	CDT1, MCM4, MCM5
GO:0030335~positive regulation of cell migration	8	0.998746	0.154966	0.150274	0.00545297	SEMA7A, PLAU, IL1B, FAM110C, KDR, PTK2B, HAS2, CLDN1
GO:2000001~regulation of DNA damage checkpoint	3	0.999441	0.169703	0.164565	0.00611041	RPA2, BRCA1, WDR76
GO:0007098~centrosome cycle	4	0.999647	0.176093	0.170761	0.00648461	HAUS8, XRCC2, PLK1, BRCA1
GO:0032496~response to lipopolysaccharide	6	0.99973	0.176865	0.17151	0.00670215	IL1B, HMGB2, S100A14, CLDN1, S100A9, S100A8
GO:0007019~microtubule depolymerization	3	0.9998	0.176865	0.17151	0.00694724	KIF18B, KIF24, STMN3
GO:0051382~kinetochore assembly	3	0.9998	0.176865	0.17151	0.00694724	CENPW, CENPN, CENPA
GO:0008608~attachment of spindle microtubules to kinetochore	3	0.999979	0.218626	0.212006	0.00876651	NUF2, AURKB, SPC25
GO:0000079~regulation of cyclin-dependent protein serine/threonine kinase activity	4	0.999984	0.219588	0.212939	0.00898476	CCNA2, BLM, PKMYT1, CDC25A
GO:0032755~positive regulation of interleukin-6 production	5	0.999994	0.233247	0.226184	0.00973452	IL1B, HYAL2, PTAFR, HMGB1, NOD2
GO:0000723~telomere maintenance	4	1	0.281458	0.272936	0.0119769	RECQL4, BLM, RPA3, RPA2
GO:0071539~protein localization to centrosome	3	1	0.298929	0.289878	0.012965	STIL, SPAG5, AURKA
GO:0032757~positive regulation of interleukin-8 production	4	1	0.327365	0.317453	0.0148574	IL1B, HYAL2, HMGB1, NOD2
GO:0061844~antimicrobial humoral immune response mediated by antimicrobial peptide	5	1	0.327365	0.317453	0.0148615	CXCL6, PPBP, CXCL3, S100A9, CXCL5
GO:0046777~protein autophosphorylation	6	1	0.327365	0.317453	0.015002	MELK, KDR, PTK2B, NEK2, AURKB, AURKA
GO:0070488~neutrophil aggregation	2	1	0.338103	0.327866	0.0157708	S100A9, S100A8
GO:0051493~regulation of cytoskeleton organization	3	1	0.349309	0.338732	0.0165793	STMN3, S100A9, S100A8
GO:0006935~chemotaxis	5	1	0.362354	0.351383	0.017495	CXCL6, PLAU, PTAFR, HMGB1, CXCL5
GO:0051321~meiotic cell cycle	4	1	0.464424	0.450362	0.0232381	EXO1, XRCC2, NEK2, PKMYT1
GO:0045840~positive regulation of mitotic nuclear division	3	1	0.464424	0.450362	0.0234299	IL1B, TGFA, AURKA
GO:0034508~centromere complex assembly	2	1	0.464424	0.450362	0.0235632	CENPI, CENPO
GO:0002244~hematopoietic progenitor cell differentiation	4	1	0.497124	0.482072	0.0256597	FST, HYAL2, KDR, ESCO2
GO:0051276~chromosome organization	3	1	0.497124	0.482072	0.0264427	CENPW, CDCA8, HMGB1
GO:0045089~positive regulation of innate immune response	3	1	0.497124	0.482072	0.0264427	IFNK, HMGB2, NOD2
GO:0006952~defense response	4	1	0.534733	0.518542	0.0299854	CXCL6, PPBP, NOD2, CXCL5
GO:0007565~female pregnancy	4	1	0.534733	0.518542	0.0308938	PSG5, PSG4, PSG7, PSG6
GO:0032392~DNA geometric change	2	1	0.534733	0.518542	0.0312944	HMGB2, HMGB1
GO:0015837~amine transport	2	1	0.534733	0.518542	0.0312944	AQP9, RHCG
GO:0032119~sequestering of zinc ion	2	1	0.534733	0.518542	0.0312944	S100A9, S100A8
GO:0043137~DNA replication, removal of RNA primer	2	1	0.534733	0.518542	0.0312944	FEN1, RNASEH2A
GO:0006974~cellular response to DNA damage stimulus	7	1	0.534733	0.518542	0.0315064	POLQ, BLM, UHRF1, BRCA1, DTL, WDR76, TRAIP
GO:0000132~establishment of mitotic spindle orientation	3	1	0.543389	0.526936	0.0329057	PLK1, CENPA, MAD2L1
GO:0097421~liver regeneration	3	1	0.543389	0.526936	0.0329057	TYMS, CLDN1, AURKA
GO:0001934~positive regulation of protein phosphorylation	6	1	0.555377	0.538561	0.0340861	SEMA7A, INCENP, IL1B, KDR, CDCA8, AURKB
GO:0000077~DNA damage checkpoint	3	1	0.556472	0.539623	0.0346087	BRIP1, DONSON, CLSPN
GO:0031297~replication fork processing	3	1	0.566844	0.549681	0.0363453	BLM, DONSON, TRAIP
GO:0070374~positive regulation of ERK1 and ERK2 cascade	6	1	0.566844	0.549681	0.0366565	SEMA7A, GLIPR2, KDR, PTK2B, HMGB1, NOD2
GO:0046602~regulation of mitotic centrosome separation	2	1	0.566844	0.549681	0.0389648	NEK2, KIF11
GO:0018119~peptidyl-cysteine S-nitrosylation	2	1	0.566844	0.549681	0.0389648	S100A9, S100A8
GO:0046601~positive regulation of centriole replication	2	1	0.566844	0.549681	0.0389648	PLK4, STIL
GO:0032201~telomere maintenance via semi-conservative replication	2	1	0.566844	0.549681	0.0389648	BLM, FEN1
GO:1903934~positive regulation of DNA primase activity	2	1	0.566844	0.549681	0.0389648	GINS1, GINS3
GO:1902975~mitotic DNA replication initiation	2	1	0.566844	0.549681	0.0389648	GINS3, MCM4
GO:0050767~regulation of neurogenesis	3	1	0.573862	0.556487	0.0399168	DLL4, IL1B, HMGB2
GO:0032467~positive regulation of cytokinesis	3	1	0.593244	0.575282	0.0417504	RACGAP1, KIF23, AURKB
GO:0046330~positive regulation of JNK cascade	4	1	0.618009	0.599296	0.043999	IL1B, PTK2B, HMGB1, NOD2
GO:0070295~renal water absorption	2	1	0.636993	0.617706	0.0465748	HYAL2, HAS2
GO:0007100~mitotic centrosome separation	2	1	0.636993	0.617706	0.0465748	KIF11, AURKA
GO:0002682~regulation of immune system process	3	1	0.636993	0.617706	0.0474356	PSG4, PSG7, PSG6
GO:0006289~nucleotide-excision repair	3	1	0.636993	0.617706	0.0474356	BRIP1, RPA3, RPA2
GO:0050727~regulation of inflammatory response	4	1	0.644291	0.624783	0.0485064	SEMA7A, FANCD2, IL37, NOD2
GO:0035425~autocrine signaling	2	1	0.680772	0.660159	0.0541249	S100A9, S100A8
GO:0030213~hyaluronan biosynthetic process	2	1	0.680772	0.660159	0.0541249	IL1B, HAS2
GO:0000212~meiotic spindle organization	2	1	0.680772	0.660159	0.0541249	ESPL1, AURKA
GO:0051383~kinetochore organization	2	1	0.680772	0.660159	0.0541249	CDT1, NUF2
GO:0046605~regulation of centrosome cycle	2	1	0.680772	0.660159	0.0541249	WDR62, AURKA
GO:0007165~signal transduction	17	1	0.680772	0.660159	0.0545954	CXCL6, TNFSF15, HMGB1, SHB, CXCL5, TRAIP, DLL4, SCUBE3, RACGAP1, PSG4, PLAU, IL1B, PSG7, PSG6, PTK2B, RAC3, FAM83D
GO:0042742~defense response to bacterium	6	1	0.701501	0.680261	0.0568319	CXCL6, PPBP, S100A14, NOD2, S100A9, S100A8
GO:0051781~positive regulation of cell division	3	1	0.702533	0.681261	0.0574904	IL1B, TGFA, PPBP
GO:0045471~response to ethanol	4	1	0.714867	0.693222	0.0607166	PTK2B, TYMS, CLDN1, S100A8
GO:1905832~positive regulation of spindle assembly	2	1	0.714867	0.693222	0.0616156	STIL, SPAG5
GO:0033151~V(D)J recombination	2	1	0.714867	0.693222	0.0616156	HMGB2, HMGB1
GO:0045143~homologous chromosome segregation	2	1	0.714867	0.693222	0.0616156	ESPL1, PLK1
GO:0007173~epidermal growth factor receptor signaling pathway	3	1	0.714867	0.693222	0.0617019	PTK2B, TGFA, PRICKLE1
GO:0050729~positive regulation of inflammatory response	4	1	0.714867	0.693222	0.0620098	IL1B, HYAL2, S100A9, S100A8
GO:0006468~protein phosphorylation	8	1	0.724615	0.702675	0.0634483	PLK4, MELK, PLK1, PTK2B, NEK2, PKMYT1, AURKB, AURKA
GO:0008284~positive regulation of cell proliferation	9	1	0.74014	0.71773	0.0685009	CDC20, IL1B, KDR, PTK2B, RAC3, HAS2, TGFA, NTN1, CXCL5
GO:0051782~negative regulation of cell division	2	1	0.74014	0.71773	0.0690474	BLM, ORC6
GO:1903140~regulation of establishment of endothelial barrier	2	1	0.74014	0.71773	0.0690474	IL1B, VCL
GO:0048478~replication fork protection	2	1	0.74014	0.71773	0.0690474	BLM, DONSON
GO:0002544~chronic inflammatory response	2	1	0.74014	0.71773	0.0690474	S100A9, S100A8
GO:0061820~telomeric D-loop disassembly	2	1	0.74014	0.71773	0.0690474	RECQL4, BLM
GO:0006265~DNA topological change	2	1	0.74014	0.71773	0.0690474	HMGB2, HMGB1
GO:0033314~mitotic DNA replication checkpoint	2	1	0.812053	0.787466	0.0764207	ORC1, CLSPN
GO:0031175~neuron projection development	4	1	0.826997	0.801957	0.0785038	PTK2B, RAC3, STMN3, HMGB1
GO:1904668~positive regulation of ubiquitin protein ligase activity	2	1	0.867165	0.840908	0.083736	CDC20, PLK1
GO:1990918~double-strand break repair involved in meiotic recombination	2	1	0.867165	0.840908	0.083736	BRIP1, FANCD2
GO:0016572~histone phosphorylation	2	1	0.918962	0.891137	0.0909937	CCNA2, INCENP
GO:0051315~attachment of mitotic spindle microtubules to kinetochore	2	1	0.918962	0.891137	0.0909937	CDT1, NUF2
GO:0090656~t-circle formation	2	1	0.918962	0.891137	0.0909937	BLM, EXO1
GO:0002523~leukocyte migration involved in inflammatory response	2	1	0.972843	0.943387	0.0981944	S100A9, S100A8
GO:0051444~negative regulation of ubiquitin-protein transferase activity	2	1	0.972843	0.943387	0.0981944	CDC20, MAD2L1
GO:0007346~regulation of mitotic cell cycle	3	1	0.972843	0.943387	0.0987173	CDC20, RPA3, PLK1
GO:0071356~cellular response to tumor necrosis factor	4	1	0.975177	0.945651	0.0999489	HYAL2, HAS2, BRCA1, CLDN1

## Sheet: only v2 up CC
Gene Ontology Cellular Component Term	Count	Bonferroni	Benjamini	FDR	PValue	Genes
GO:0000776~kinetochore	17	4.99795e-11	4.99803e-11	4.54367e-11	1.81747e-13	CDT1, ERCC6L, CENPW, SPAG5, PLK1, HJURP, CENPA, AURKB, AURKA, CDC20, INCENP, CENPI, NUF2, NEK2, CENPN, MAD2L1, SPC25
GO:0005819~spindle	13	6.24217e-07	3.12109e-07	2.83735e-07	2.26988e-09	PLK1, KIF23, KIF11, HMMR, AURKB, KIF15, AURKA, CDC20, ASPM, RACGAP1, INCENP, FAM83D, KBTBD8
GO:0000922~spindle pole	12	3.3103e-06	8.98135e-07	8.16487e-07	1.20375e-08	PLK4, CDC20, HAUS8, CKAP2L, FAM110C, PLK1, POC1A, KNTC1, NEK2, WDR62, KIF11, MAD2L1
GO:0005654~nucleoplasm	64	3.59253e-06	8.98135e-07	8.16487e-07	1.30638e-08	PRDM8, FEN1, HJURP, HMGB2, BRCA1, HMGB1, CHTF18, SHB, CDC20, EXO1, NUF2, NEK2, SOX7, GTSE1, KIF23, ESCO2, CDC25A, TRAIP, NCOR2, CCNA2, NEIL3, FANCD2, INCENP, MCM4, MCM5, S100A9, DTL, BLM, RNASEH2A, UHRF1, CDCA8, PKMYT1, CENPA, NTN1, AURKB, AURKA, RECQL4, BRIP1, ORC6, CDC45, ORC1, RACGAP1, CLSPN, GINS1, CDT1, POLQ, STIL, CENPW, SMURF2, IL37, GINS3, XRCC2, PLK1, ATAD2, RPA2, IL36G, ARID3B, KIF18B, …
GO:0005829~cytosol	75	9.99317e-05	1.99873e-05	1.81703e-05	3.63406e-07	ERCC6L, HJURP, STMN3, KIF11, CHTF18, SHB, KIF15, CDC20, HYAL2, NUF2, RAC3, KNTC1, NEK2, GTSE1, CISH, CKAP2L, KRT34, KIF24, KIF23, CDC25A, CCNA2, ESPL1, FANCD2, INCENP, IL1B, PADI2, MCM5, S100A3, S100A9, MYL9, DTL, S100A8, VCL, KRT81, SPRR3, BLM, RNASEH2A, CDCA8, PRICKLE1, HMMR, WDR62, NOD2, PKMYT1, TYMS, CENPA, NTN1, AURKB, AURKA, ADD2, ORC6, ORC1, HAUS8, RACGAP1, PTK2B, TRIM47, CKB, FAM83D, PLK4…
GO:0005813~centrosome	19	0.000184576	3.07655e-05	2.79686e-05	6.71247e-07	PLK4, STIL, CKAP2L, XRCC2, PLK1, KIF24, KIF23, WDR62, HMMR, KIF15, AURKA, CDC20, ASPM, CDC45, ESPL1, HAUS8, POC1A, NEK2, DTL
GO:0005634~nucleus	78	0.000270188	3.86035e-05	3.50941e-05	9.82635e-07	PRDM8, FEN1, DDX12P, HJURP, HMGB2, BRCA1, HMGB1, KIF11, CHTF18, EXO1, FAM110C, KDR, KNTC1, NEK2, SOX7, ZNF488, FST, KIF23, ESCO2, WDR76, CDC25A, TRAIP, NCOR2, CCNA2, ASPM, NEIL3, ESPL1, FANCD2, INCENP, MCM4, PADI2, MCM5, S100A9, DTL, DNASE1L3, S100A8, BLM, UHRF1, CDCA8, TGFA, PRICKLE1, WDR62, PKMYT1, TYMS, CENPA, AURKB, AURKA, RECQL4, BRIP1, ORC6, CDC45, ORC1, RACGAP1, PTK2B, TRIM47, CKB, CLSPN, …
GO:0071162~CMG complex	5	0.000317449	3.96875e-05	3.60795e-05	1.15454e-06	GINS1, CDC45, GINS3, MCM4, MCM5
GO:0072686~mitotic spindle	10	0.000604864	6.72274e-05	6.11158e-05	2.20017e-06	ESPL1, SPAG5, RACGAP1, CKAP2L, KIF23, WDR62, KIF11, FAM83D, MAD2L1, AURKA
GO:0032133~chromosome passenger complex	4	0.00255986	0.000256313	0.000233012	9.32047e-06	INCENP, CDCA8, AURKB, AURKA
GO:0000775~chromosome, centromeric region	7	0.00328945	0.000297281	0.000270255	1.19813e-05	CENPW, INCENP, NUF2, HJURP, CDCA8, CENPA, AURKB
GO:0097431~mitotic spindle pole	6	0.00356104	0.000297281	0.000270255	1.29722e-05	ASPM, SPAG5, PLK1, FAM83D, AURKB, AURKA
GO:0000939~condensed chromosome inner kinetochore	5	0.0044017	0.000339337	0.000308488	1.60414e-05	CENPW, CENPI, CENPN, CENPO, CENPA
GO:0030496~midbody	10	0.0052247	0.000374167	0.000340152	1.90485e-05	ASPM, SPAG5, RACGAP1, INCENP, PLK1, CDCA8, KIF23, NEK2, AURKB, AURKA
GO:0016604~nuclear body	13	0.00757234	0.000506737	0.00046067	2.76402e-05	PRDM8, CDT1, SPAG5, RPA2, BRCA1, NCOR2, KIF18B, FANCD2, INCENP, EXO1, CENPI, POLE2, CENPO
GO:0005694~chromosome	11	0.0107983	0.000678552	0.000616866	3.94794e-05	RECQL4, POLQ, BLM, NEIL3, HMGB2, MCM4, MCM5, ESCO2, BRCA1, HMGB1, DTL
GO:0051233~spindle midzone	5	0.0151934	0.000900565	0.000818695	5.56713e-05	RACGAP1, PLK1, CDCA8, AURKB, AURKA
GO:0015630~microtubule cytoskeleton	9	0.0451701	0.00256768	0.00233425	0.000168066	INCENP, CKAP2L, PLK1, CDCA8, HMMR, FAM83D, GTSE1, AURKB, AURKA
GO:0010369~chromocenter	4	0.0538569	0.00291347	0.00264861	0.000201294	INCENP, CDCA8, ESCO2, AURKB
GO:0005874~microtubule	11	0.0779034	0.00405467	0.00368606	0.000294885	KIF18B, RACGAP1, INCENP, FAM110C, KIF24, KIF23, NEK2, KIF11, KIF7, KIF15, AURKA
GO:0005871~kinesin complex	5	0.171716	0.0089683	0.008153	0.000684852	KIF18B, KIF23, KIF11, KIF7, KIF15
GO:0005657~replication fork	4	0.364583	0.0205954	0.0187231	0.00164763	BLM, UHRF1, XRCC2, DONSON
GO:0005576~extracellular region	31	0.411755	0.0223441	0.0203129	0.00192764	CXCL6, TGFA, LYPD3, HMGB1, CXCL3, NTN1, CXCL5, PRRG4, GLIPR2, PLAU, KDR, ARSI, VWF, IL37, TNFSF15, FST, IL36G, PPBP, HSPG2, PSG5, PSG4, IL1B, PSG7, PSG6, IFNK, COL6A3, PADI2, S100A9, DNASE1L3, S100A8, VCL
GO:0005814~centriole	7	0.415374	0.0223441	0.0203129	0.00195003	PLK4, STIL, PLK1, POC1A, KIF24, WDR62, AURKA
GO:0000781~chromosome, telomeric region	7	0.513777	0.0288058	0.0261871	0.00261871	RECQL4, BLM, FEN1, ORC1, RPA2, MCM4, MCM5
GO:0005615~extracellular space	28	0.607027	0.0358627	0.0326025	0.00339066	CXCL6, KRT81, SEMA7A, HMGB2, TGFA, LYPD3, HMGB1, CXCL3, CXCL5, PRRG4, SCUBE3, GLIPR2, PLAU, CKB, S100A14, VWF, IL37, TNFSF15, FST, IL36G, KRT34, PPBP, HSPG2, IL1B, IFNK, COL6A3, S100A9, S100A8
GO:0005876~spindle microtubule	4	0.745288	0.0505269	0.0459336	0.00496083	PLK1, KIF11, AURKB, AURKA
GO:0000800~lateral element	3	0.809303	0.059003	0.0536391	0.00600758	BLM, INCENP, BRCA1
GO:0001741~XY body	3	0.84815	0.0647731	0.0588846	0.00683062	PLK4, ESCO2, BRCA1
GO:0005856~cytoskeleton	11	0.970083	0.116234	0.105668	0.0126801	KRT15, PTK2B, RAC3, KRT34, KIF11, NOD2, S100A9, KBTBD8, VCL, S100A8, ADD2
GO:0009986~cell surface	12	0.983179	0.130805	0.118914	0.0147453	RTN4R, SCUBE3, PSG5, PLAU, PSG4, HYAL2, PSG7, PSG6, TGFA, HMMR, HMGB1, NOD2
GO:0016323~basolateral plasma membrane	7	0.991658	0.148283	0.134803	0.0172548	SLC6A6, AQP9, TGFA, NOD2, RHCG, CLDN1, AURKA
GO:0032991~macromolecular complex	12	0.997658	0.181533	0.16503	0.021784	BLM, FEN1, INCENP, HMGB2, CDCA8, KIF24, NEK2, BRCA1, KIF11, NOD2, CLDN1, VCL
GO:0000793~condensed chromosome	3	0.99836	0.183507	0.166825	0.0230502	FANCD2, HMGB2, HMGB1
GO:0097149~centralspindlin complex	2	0.998495	0.183507	0.166825	0.0233554	RACGAP1, KIF23
GO:0005721~pericentric heterochromatin	3	0.998914	0.187266	0.170241	0.0245148	INCENP, ESCO2, CENPA
GO:0046658~anchored component of plasma membrane	3	0.99954	0.204797	0.186179	0.0275545	HYAL2, LYPD3, NOD2
GO:0031262~Ndc80 complex	2	0.999828	0.208058	0.189143	0.0310195	NUF2, SPC25
GO:0070532~BRCA1-B complex	2	0.999828	0.208058	0.189143	0.0310195	BRIP1, BRCA1
GO:0005662~DNA replication factor A complex	2	0.999828	0.208058	0.189143	0.0310195	RPA3, RPA2
GO:0033597~mitotic checkpoint complex	2	0.999828	0.208058	0.189143	0.0310195	CDC20, MAD2L1
GO:0000811~GINS complex	2	0.99998	0.252894	0.229903	0.0386238	GINS1, GINS3
GO:0000808~origin recognition complex	2	0.999998	0.295048	0.268225	0.0461687	ORC6, ORC1
GO:0045121~membrane raft	6	0.999998	0.295048	0.268225	0.0472077	RTN4R, SMURF2, HYAL2, KDR, PTK2B, VCL
GO:0036064~ciliary basal body	5	0.999999	0.306334	0.278485	0.0501273	CDC45, SPAG5, POC1A, KIF7, AURKA
GO:0005938~cell cortex	5	1	0.320563	0.291421	0.0536215	MELK, FAM110C, PTK2B, RAC3, MYL9
GO:0042555~MCM complex	2	1	0.357398	0.324907	0.0610825	MCM4, MCM5
GO:0034774~secretory granule lumen	4	1	0.362706	0.329733	0.0633087	HMGB1, S100A9, VCL, S100A8
GO:0005664~nuclear origin of replication recognition complex	2	1	0.384171	0.349246	0.0684523	ORC6, ORC1
GO:0048471~perinuclear region of cytoplasm	11	1	0.405312	0.368466	0.0736931	CDC20, SPRR3, HYAL2, HMGB2, PTK2B, RAC3, TGFA, S100A14, TRAIP, MAD2L1, AURKA
GO:0016363~nuclear matrix	4	1	0.438081	0.398256	0.0812442	NCOR2, BLM, CENPW, UHRF1
GO:1990391~DNA repair complex	2	1	0.514889	0.468081	0.0973609	FANCD2, BRCA1

## Sheet: only v2 down BP
Gene Ontology Biological Process Term	Count	Bonferroni	Benjamini	FDR	PValue	Genes
GO:0043433~negative regulation of sequence-specific DNA binding transcription factor activity	4	0.319853	0.367765	0.367765	0.000766002	DDIT3, PIM1, NUPR1, TRIB1
GO:0010951~negative regulation of endopeptidase activity	3	0.919133	0.367765	0.367765	0.00498741	SERPINB2, SERPINE2, SERPINB7
GO:0015821~methionine transport	2	0.9477	0.367765	0.367765	0.00584914	SLC7A5, SLC3A2
GO:0015828~tyrosine transport	2	0.9477	0.367765	0.367765	0.00584914	SLC7A5, SLC3A2
GO:0098713~leucine import across plasma membrane	2	0.9477	0.367765	0.367765	0.00584914	SLC7A5, SLC3A2
GO:0015829~valine transport	2	0.9477	0.367765	0.367765	0.00584914	SLC7A5, SLC3A2
GO:1903801~L-leucine import into cell	2	0.9477	0.367765	0.367765	0.00584914	SLC7A5, SLC3A2
GO:1902024~L-histidine transport	2	0.9477	0.367765	0.367765	0.00584914	SLC7A5, SLC3A2
GO:0015818~isoleucine transport	2	0.980443	0.391909	0.391909	0.00779144	SLC7A5, SLC3A2
GO:0015823~phenylalanine transport	2	0.980443	0.391909	0.391909	0.00779144	SLC7A5, SLC3A2
GO:0015827~tryptophan transport	2	0.997266	0.488956	0.488956	0.011665	SLC7A5, SLC3A2
GO:0072126~positive regulation of glomerular mesangial cell proliferation	2	0.997266	0.488956	0.488956	0.011665	SERPINB7, IL6R
GO:0015820~leucine transport	2	0.999947	0.713739	0.713739	0.0193679	SLC7A5, SLC3A2
GO:0015824~proline transport	2	0.99998	0.713739	0.713739	0.0212845	SLC7A5, SLC3A2
GO:0060174~limb bud formation	2	0.99998	0.713739	0.713739	0.0212845	SEMA3C, SOX4
GO:0003215~cardiac right ventricle morphogenesis	2	0.999997	0.742862	0.742862	0.0251067	SEMA3C, SOX4
GO:0070327~thyroid hormone transport	2	0.999997	0.742862	0.742862	0.0251067	SLC7A5, SLC3A2
GO:0060384~innervation	2	1	0.913995	0.913995	0.0327076	SERPINE2, SLITRK6
GO:0031018~endocrine pancreas development	2	1	1	1	0.0402507	IL6R, SOX4
GO:0045893~positive regulation of transcription, DNA-templated	5	1	1	1	0.0525775	LBH, DDIT3, PIM1, NUPR1, SOX4
GO:0045662~negative regulation of myoblast differentiation	2	1	1	1	0.0551656	DDIT3, SOX4
GO:0006468~protein phosphorylation	4	1	1	1	0.0553281	CAMK2D, PIM1, NEK10, SGK1
GO:0008285~negative regulation of cell proliferation	4	1	1	1	0.0608919	SERPINE2, NUPR1, NDRG1, SOX4
GO:2001244~positive regulation of intrinsic apoptotic signaling pathway	2	1	1	1	0.0698548	DDIT3, NUPR1
GO:0043066~negative regulation of apoptotic process	4	1	1	1	0.0878697	SERPINB2, TSC22D1, PIM1, NUPR1
GO:0008284~positive regulation of cell proliferation	4	1	1	1	0.0897498	TSC22D1, IRS2, IL6R, SOX4
GO:0030968~endoplasmic reticulum unfolded protein response	2	1	1	1	0.0967999	DDIT3, CTH

## Sheet: only v2 down CC
Gene Ontology Cellular Component Term	Count	Bonferroni	Benjamini	FDR	PValue	Genes
GO:1990184~amino acid transport complex	2	0.305634	0.219185	0.219185	0.00367762	SLC7A5, SLC3A2
GO:0005886~plasma membrane	19	0.355541	0.219185	0.219185	0.00442798	CA12, ARRDC4, SERPINB2, TSC22D1, NTN4, IRS2, SLC3A2, FZD10, NDRG1, GEM, SLC7A5, PIM1, SLITRK6, ITGB8, RAB38, SGK1, IL6R, CD55, TNFRSF21
GO:0005737~cytoplasm	18	0.861378	0.652139	0.652139	0.0197618	ARRDC4, CAMK2D, SERPINB2, TSC22D1, FZD10, SERPINB7, NDRG1, INPP4B, LBH, DUSP10, DDIT3, CTH, PIM1, NUPR1, TRIB1, SGK1, SOX4, TNFRSF21
GO:0009986~cell surface	5	0.959587	0.737202	0.737202	0.0318905	SLITRK6, ITGB8, SLC3A2, FZD10, CD55
GO:0016324~apical plasma membrane	4	0.980132	0.737202	0.737202	0.0388092	CA12, SLC7A5, SLC3A2, IL6R
GO:0005576~extracellular region	9	0.989166	0.737202	0.737202	0.0446789	TG, SERPINB2, SEMA3C, SERPINE2, NEK10, NTN4, HBB, IL6R, CD55
GO:0005829~cytosol	16	0.999151	0.914863	0.914863	0.0689382	CAMK2D, TSC22D1, SERPINE2, HBB, IRS2, NDRG1, SLC7A5, INPP4B, DUSP10, PPP1R3C, DDIT3, CTH, PIM1, RAB38, TRIB1, SGK1
GO:0032993~protein-DNA complex	2	0.99961	0.914863	0.914863	0.0762312	DDIT3, NUPR1
GO:0016323~basolateral plasma membrane	3	0.999815	0.914863	0.914863	0.0831694	CA12, SLC7A5, SLC3A2

## Sheet: only v3 up BP
Gene Ontology Biological Process Term	Count	Bonferroni	Benjamini	FDR	PValue	Genes
GO:0051607~defense response to virus	55	5.8325e-23	5.8325e-23	5.74549e-23	1.61119e-26	IFITM3, RTP4, CD40, IFITM1, IFIT5, ADAR, IFI44L, IFIT3, OASL, IFIT2, IFIH1, HERC5, ZC3H12A, DHX58, CASP1, ITGAX, ZBP1, GBP5, RAB2B, RSAD2, DTX3L, ABCC9, PARP9, UNC13D, NT5C3A, PLSCR1, AIM2, OAS1, OAS2, IL23A, OAS3, IRF7, IRF5, TRIM56, RNASEL, IFI6, ZC3HAV1, DDX60, IFNL2, IFNL1, PMAIP1, GBP2, GBP1, GBP3, APOBEC3F, APOBEC3G, STAT1, TREX1, MX2, EIF2AK2, ISG15, BST2, MOV10, ZNFX1, MYD88
GO:0045087~innate immune response	76	2.38328e-14	1.19164e-14	1.17386e-14	6.58365e-18	IFIT5, UBE2L6, ADAR, IFI35, CLU, IFIT3, OASL, IFIT2, IFIH1, HERC5, DHX58, CASP4, TRIM25, TMED1, B2M, TRIM21, MAP3K5, ZBP1, RAB2B, RSAD2, DTX3L, RIPK2, HLA-B, ARID5A, HLA-C, HLA-A, PARP9, TIRAP, TLR1, AIM2, SLPI, OAS1, OAS2, IL23A, OAS3, IRF7, TRIM14, IRF5, PRKD1, TLR6, TMEM106A, TRIM56, UBA7, SAMD9, C1S, C1R, IFI6, LY96, ZC3HAV1, DDX60, RELB, IFNL2, IFNL1, SUSD4, PI3, SLC15A3, GBP1, GSDMD, LYN, H…
GO:0045071~negative regulation of viral genome replication	21	4.01901e-13	8.41435e-14	8.28883e-14	6.97322e-17	IFITM3, IFITM1, RNASEL, APOBEC3F, APOBEC3G, RSAD2, IFIT5, EIF2AK2, ISG15, ZC3HAV1, TNF, OASL, IFIH1, PARP10, BST2, PLSCR1, ZNFX1, OAS1, SLPI, OAS2, OAS3
GO:0009615~response to virus	24	1.35346e-07	3.38364e-08	3.33317e-08	3.73883e-11	IFITM3, IFITM1, RSAD2, MX2, IFI44, EIF2AK2, ISG15, ADAR, NMI, ZC3HAV1, DDX60, CLU, TNF, IFIT3, IFIT2, OASL, IFIH1, BST2, OAS1, OAS2, OAS3, SMPD1, DHX58, IRF7
GO:0060333~interferon-gamma-mediated signaling pathway	11	0.00020315	4.06342e-05	4.00281e-05	5.61246e-08	SP100, STAT1, IRF7, HLA-B, HLA-DPB1, HLA-C, IRF5, HLA-A, NMI, JAK1, HLA-DQB1
GO:0007165~signal transduction	89	0.00151825	0.000230704	0.000227262	4.19725e-07	ACVRL1, CD83, TNFAIP6, CGB7, ARRB1, RND1, TNFSF13B, CXCL16, SYDE2, MDK, SMPD1, AKT3, TNFSF10, CASP1, PDE4A, TMED1, TIMP1, FAM3C, SRGAP2B, ANKDD1B, CHRNB1, KSR1, FNBP1, IL15, RIPK2, STARD8, PRKCE, TNFRSF18, ARAP2, GAB2, THNSL2, GTPBP1, SIGIRR, TLR1, DOK1, HSH2D, OLFM2, CEACAM1, IL23A, CARD16, PRKD1, TLR6, ATF6, HBEGF, DGKH, PRKAA2, PKN3, CREM, NEDD9, DAPP1, TNFRSF11A, IL2RG, RAP1GAP, C3, ABR, FAM8…
GO:0051092~positive regulation of NF-kappaB transcription factor activity	23	0.00173043	0.000230704	0.000227262	4.78434e-07	NTRK1, CD40, TGFB1, RIPK2, EIF2AK2, TRAF1, TNFRSF11A, CLU, AGER, TNF, TIRAP, AIM2, TRIM14, TRIM25, TRIM38, CARD16, PRKD1, TLR6, LGALS9, TRIM21, MYD88, IL18R1, CARD11
GO:0034341~response to interferon-gamma	10	0.00188083	0.000230704	0.000227262	5.20055e-07	IFITM3, BST2, CD74, SP100, IFITM1, CD40, GCH1, STAT1, TRIM21, CXCL16
GO:0032728~positive regulation of interferon-beta production	12	0.00207418	0.000230704	0.000227262	5.73573e-07	IFIH1, OAS1, OAS2, RIPK2, OAS3, DHX58, IRF7, ZBTB20, ISG15, IRF5, ZC3HAV1, TRIM56
GO:0001916~positive regulation of T cell mediated cytotoxicity	11	0.00295498	0.000295935	0.000291521	8.175e-07	HLA-H, RAET1E, IL23A, HFE, RAET1L, HLA-B, HLA-C, HLA-A, ULBP2, B2M, HLA-DRB1
GO:0032760~positive regulation of tumor necrosis factor production	18	0.0036262	0.000330253	0.000325327	1.00353e-06	TGFB1, RIPK2, ARID5A, ZBTB20, LY96, PTPRJ, CLU, AGER, TIRAP, IFIH1, TLR1, OAS1, IL23A, OAS2, OAS3, LGALS9, MYD88, TMEM106A
GO:0002486~antigen processing and presentation of endogenous peptide antigen via MHC class I via ER pathway, TAP-independent	8	0.00421189	0.000351732	0.000346485	1.16596e-06	HLA-H, RAET1E, HFE, RAET1L, HLA-B, HLA-C, HLA-A, ULBP2
GO:0043123~positive regulation of I-kappaB kinase/NF-kappaB signaling	25	0.00650157	0.00044053	0.000433958	1.80188e-06	CD40, IFIT5, ZC3HAV1, TNF, CASP1, S100A13, TNFSF10, TRIM25, LGALS9, TRIM21, CD74, RIPK2, PRKCE, TIRAP, BST2, TNIP2, TRIM14, CARD16, PRKD1, TLR6, TRIM38, MYD88, CARD11, HLA-DRB1, TMEM106A
GO:0070106~interleukin-27-mediated signaling pathway	6	0.00650213	0.00044053	0.000433958	1.80203e-06	OAS1, STAT1, OAS2, IL6ST, IL27RA, OASL
GO:0002476~antigen processing and presentation of endogenous peptide antigen via MHC class Ib	8	0.00690844	0.00044053	0.000433958	1.91503e-06	HLA-H, RAET1E, HFE, RAET1L, HLA-B, HLA-C, HLA-A, ULBP2
GO:0032729~positive regulation of interferon-gamma production	15	0.007622	0.00044053	0.000433958	2.11359e-06	BTN3A1, RIPK2, EBI3, ARID5A, ISG15, HLA-A, BTN3A2, TNF, IL27RA, IFNL1, IL23A, HLA-DPB1, LGALS9, IL18R1, HLA-DPA1
GO:0050729~positive regulation of inflammatory response	18	0.00784036	0.00044053	0.000433958	2.17438e-06	ZBP1, GSDMD, STAT5A, TGFB1, IL15, IFI35, NMI, NEAT1, TNF, MAPK13, NFKBIA, AIM2, MDK, IL23A, CASP4, NFKBIZ, CASP1, CARD16
GO:0006955~immune response	44	0.00789819	0.00044053	0.000433958	2.19048e-06	IFITM3, C1R, IFI6, IL2RG, TNF, IFI44L, CTSS, TNFSF13B, IL27RA, C3, HLA-DMA, FCGRT, TNFSF10, GBP2, B2M, CMKLR1, HLA-DPA1, IL32, CD74, HLA-H, SEMA4D, IL15, CCL20, TNFSF12, LIF, HLA-B, IFI44, HLA-C, SERPINB9, HLA-A, GTPBP1, TAPBP, TLR1, RAET1E, AIM2, SLPI, IL7, RAET1L, HLA-DPB1, TLR6, ULBP2, IL18R1, HLA-DRB1, HLA-DQB1
GO:0019886~antigen processing and presentation of exogenous peptide antigen via MHC class II	10	0.00940021	0.000497088	0.000489672	2.60902e-06	CD74, HLA-DMA, HLA-DPB1, CTSE, B2M, CTSS, HLA-DRB1, HLA-DPA1, LGMN, HLA-DQB1
GO:0006954~inflammatory response	39	0.0141946	0.000714816	0.000704153	3.94926e-06	CD40, LXN, TNFAIP6, LY96, TNF, CXCL2, AGER, RELB, C3, MMP25, CASP4, NFKBIZ, ZC3H12A, C3AR1, LGALS9, CMKLR1, GSDMD, GBP5, TGFB1, IL15, CCL20, RIPK2, IL17RE, TIRAP, NFKB2, TLR1, CXCL10, CXCL11, AIM2, THEMIS2, IL23A, TNIP2, TNIP3, IRF5, PRKD1, TLR6, HPSE, MYD88, IL18R1
GO:0034142~toll-like receptor 4 signaling pathway	9	0.0161545	0.000765075	0.000753662	4.499e-06	LYN, NFKBIA, OAS1, RIPK2, TNIP3, LY96, NMI, TIRAP, MYD88
GO:0002480~antigen processing and presentation of exogenous peptide antigen via MHC class I, TAP-independent	6	0.0166908	0.000765075	0.000753662	4.64963e-06	HLA-B, HLA-DPB1, HLA-C, LNPEP, HLA-A, HLA-DQB1
GO:0019882~antigen processing and presentation	11	0.0266151	0.00117285	0.00115535	7.45181e-06	CD74, HLA-DMA, HLA-B, HLA-DPB1, HLA-C, HLA-A, CTSS, HLA-DRB1, RELB, HLA-DPA1, HLA-DQB1
GO:0060337~type I interferon signaling pathway	12	0.0331983	0.0013968	0.00137596	9.32645e-06	IFIH1, IFITM3, SP100, IFITM1, OAS1, STAT1, OAS2, TREX1, IRF7, IRF5, MYD88, JAK1
GO:0050778~positive regulation of immune response	10	0.0345175	0.0013968	0.00137596	9.70362e-06	HLA-DMA, IFNL2, IFNL1, RSAD2, IL15, HLA-DPB1, B2M, HLA-DRB1, HLA-DPA1, HLA-DQB1
GO:0032731~positive regulation of interleukin-1 beta production	13	0.0356653	0.0013968	0.00137596	1.00322e-05	GSDMD, GBP5, EGR1, RIPK2, AGER, TNF, AIM2, CASP1, CARD16, TLR6, LGALS9, MYD88, TMEM106A
GO:0043065~positive regulation of apoptotic process	31	0.0889179	0.00344893	0.00339748	2.57241e-05	NOTCH2, CSRNP3, B4GALT1, BCL2A1, TNF, CLU, IFIT2, CASP9, CALHM2, AIFM2, SMPD1, TNFSF10, PMAIP1, SLIT2, PHLDA2, MAP3K5, ZBP1, NCOA1, TGFB1, RIPK2, MMP2, TNFRSF10C, OSGIN1, IGF2R, CLIP3, MLLT11, NF1, IRF5, HRG, ATF6, SQSTM1
GO:0019885~antigen processing and presentation of endogenous peptide antigen via MHC class I	6	0.118222	0.00414843	0.00408655	3.47548e-05	ERAP2, TAP1, HLA-A, IDE, B2M, TAPBP
GO:0035456~response to interferon-beta	6	0.118222	0.00414843	0.00408655	3.47548e-05	IFITM3, BST2, IFITM1, PLSCR1, STAT1, XAF1
GO:0035455~response to interferon-alpha	6	0.118222	0.00414843	0.00408655	3.47548e-05	IFITM3, BST2, IFITM1, MX2, EIF2AK2, ADAR
GO:0071222~cellular response to lipopolysaccharide	22	0.120678	0.00414843	0.00408655	3.55252e-05	GBP5, MEF2C, CD40, ARID5A, LY96, CXCL2, TNF, CXCL10, CXCL11, ZFP36, TNIP2, TNIP3, PLSCR4, NFKBIZ, ZC3H12A, CASP1, CARD16, GBP2, B2M, MYD88, GBP3, CHMP5
GO:0050852~T cell receptor signaling pathway	18	0.142116	0.0047901	0.00471865	4.23434e-05	DENND1B, BTN3A1, BTN2A2, BTN2A1, RIPK2, PTPRJ, BTN3A3, HLA-A, BTN3A2, THY1, PSMB10, PSMB9, THEMIS2, NFKBIZ, ZC3H12A, HLA-DPB1, HLA-DRB1, HLA-DQB1
GO:0032755~positive regulation of interleukin-6 production	15	0.197636	0.00667229	0.00657276	6.08248e-05	CD74, TGFB1, RIPK2, ARID5A, ZBTB20, AGER, TNF, TIRAP, MAPK13, IFIH1, TLR1, TLR6, LGALS9, MYD88, TMEM106A
GO:0002504~antigen processing and presentation of peptide or polysaccharide antigen via MHC class II	7	0.268323	0.00918832	0.00905126	8.62992e-05	HLA-DMA, HLA-B, HLA-DPB1, HLA-A, HLA-DRB1, HLA-DPA1, HLA-DQB1
GO:0032479~regulation of type I interferon production	6	0.389898	0.014117	0.0139064	0.000136491	TREX1, IRF7, TRIM21, RELB, TRIM56, NFKB2
GO:0071346~cellular response to interferon-gamma	14	0.405188	0.0144298	0.0142145	0.000143501	GBP5, STAT1, CCL20, TNF, RAB20, CASP1, CD58, CARD16, LGALS9, GBP2, GBP1, GBP4, HLA-DPA1, GBP3
GO:0046598~positive regulation of viral entry into host cell	6	0.511955	0.0193858	0.0190967	0.000198143	CD74, SMPD1, TRIM38, LGALS9, TRIM21, HLA-DRB1
GO:0002931~response to ischemia	11	0.572234	0.0223442	0.0220109	0.000234552	CASP9, EGR1, PANX2, MEF2C, P2RX4, RNLS, CPEB3, NOL3, SQSTM1, MAP3K5, SLC8A2
GO:0032897~negative regulation of viral transcription	6	0.635739	0.0258909	0.0255047	0.000278935	HEXIM1, IFITM3, SP100, ZFP36, TRIM14, TRIM21
GO:0070269~pyroptosis	8	0.657396	0.0259655	0.0255782	0.000295862	GSDMD, ZBP1, ZEB2, AIM2, CASP4, CASP1, CARD16, TRIM21
GO:0006508~proteolysis	35	0.659674	0.0259655	0.0255782	0.000297704	CFH, C1S, IDE, PRSS22, CTSS, C3, ADAMTS4, MMP25, NCSTN, ADAM28, CTSO, ADAMTS3, STAMBPL1, CASP4, CASP1, RHPN1, FBXO6, PGPEP1, CTSE, CPA5, CPA4, CTSB, ST14, ERAP2, MMP2, LNPEP, TMPRSS11E, MMP19, ATG4A, CARD16, LAP3, CPVL, CFB, PAPPA2, LGMN
GO:0042531~positive regulation of tyrosine phosphorylation of STAT protein	11	0.664024	0.0259655	0.0255782	0.000301258	LYN, CD40, IFNL1, IL15, IL23A, TNFRSF18, LIF, PARP14, PARP9, IL6ST, TNF
GO:0002230~positive regulation of defense response to virus by host	8	0.725871	0.0300913	0.0296424	0.000357438	AIM2, APOBEC3F, DTX3L, APOBEC3G, STAT1, IL23A, ZC3H12A, PARP9
GO:0002503~peptide antigen assembly with MHC class II protein complex	6	0.749616	0.0314658	0.0309964	0.000382457	HLA-DMA, HLA-DPB1, B2M, HLA-DRB1, HLA-DPA1, HLA-DQB1
GO:0006915~apoptotic process	43	0.778606	0.0334999	0.0330002	0.000416435	NOTCH2, CSRNP1, AHCYL1, CSRNP3, BCL2A1, SEMA3A, ZFAND6, CGB7, IFI6, CAAP1, NOL3, CTSS, CASP9, SHF, BCL2L13, CASP4, ZC3H12A, CASP1, TNFSF10, TRIM69, PMAIP1, RFFL, PHLDA2, HTATIP2, ZBP1, MEF2C, RIPK2, PRKCE, TNFRSF18, TNFRSF9, TNFSF12, TRAF1, TNFRSF10D, NFKBIA, PLSCR1, AIM2, TNIP2, LCN2, CARD16, PRKD1, XAF1, SQSTM1, MYD88
GO:0060700~regulation of ribonuclease activity	4	0.871411	0.0445772	0.0439122	0.000566451	OAS1, OAS2, OAS3, OASL
GO:0034097~response to cytokine	9	0.879826	0.045068	0.0443957	0.000585137	SP100, STAT1, TIMP1, TNFRSF11A, IL6ST, SKIL, RELB, NFKB2, CXCL16
GO:0035723~interleukin-15-mediated signaling pathway	5	0.894602	0.0468607	0.0461617	0.000621358	STAT5A, IL15RA, IL15, IL2RG, JAK1
GO:0050708~regulation of protein secretion	6	0.912678	0.0497414	0.0489994	0.000673295	SAA1, SAA2, STXBP5, TNF, PAM, DISP1
GO:0045321~leukocyte activation	5	0.962035	0.0653924	0.0644169	0.000903209	HLA-B, HLA-DPB1, HLA-C, HLA-A, HLA-DQB1
GO:0051056~regulation of small GTPase mediated signal transduction	14	0.974104	0.0704778	0.0694265	0.00100879	DOCK3, ARAP2, RAP1GAP, FGD2, SYDE2, FGD4, ABR, ARHGAP31, OBSCN, ARHGAP30, CHN1, SPATA13, SRGAP2B, NGEF
GO:0051897~positive regulation of protein kinase B signaling	18	0.974439	0.0704778	0.0694265	0.00101239	NTRK1, TCF7L2, TGFB1, GPX1, SEMA4D, AKR1C3, PTPRJ, MEIS3, TNF, BTC, EPGN, P2RX4, PDGFD, RICTOR, HPSE, FERMT2, ENG, HBEGF
GO:0032020~ISG15-protein conjugation	4	0.981381	0.0748078	0.0736919	0.00109983	HERC5, UBA7, ISG15, UBE2L6
GO:0031663~lipopolysaccharide-mediated signaling pathway	8	0.983333	0.0748078	0.0736919	0.00113039	LYN, NFKBIA, TGFB1, RIPK2, PRKCE, LY96, TNF, MYD88
GO:0007162~negative regulation of cell adhesion	9	0.983703	0.0748078	0.0736919	0.00113658	ACVRL1, PLXND1, SEMA4D, MDK, DUSP1, MMP2, CLDN7, HRG, RND1
GO:0098586~cellular response to virus	12	0.988179	0.0791993	0.0780179	0.00122518	IFIH1, CXCL10, IFNL2, TGFB1, IFNL1, OAS1, ZC3H12A, IFI6, ADAR, IRF5, LGALS9, JAK1
GO:0030168~platelet activation	10	0.99467	0.0917639	0.0903951	0.0014449	DGKG, CD40, PLSCR1, ENTPD2, PRKCE, SAA1, SAA2, HRG, F2RL2, DGKH
GO:0032722~positive regulation of chemokine production	8	0.998017	0.105389	0.103817	0.00171767	EGR1, CD74, IL7, RIPK2, EIF2AK2, AGER, TNF, MYD88
GO:0032735~positive regulation of interleukin-12 production	8	0.998017	0.105389	0.103817	0.00171767	CD40, MDK, IL23A, RIPK2, IRF5, LGALS9, AGER, TIRAP
GO:0038113~interleukin-9-mediated signaling pathway	4	0.998853	0.109501	0.107868	0.00186864	STAT5A, STAT1, IL2RG, JAK1
GO:0051715~cytolysis in other organism	4	0.998853	0.109501	0.107868	0.00186864	GBP5, GBP2, GBP1, GBP3
GO:0050870~positive regulation of T cell activation	7	0.998881	0.109501	0.107868	0.00187544	HLA-DMA, HLA-DPB1, THY1, B2M, HLA-DRB1, HLA-DPA1, HLA-DQB1
GO:0001817~regulation of cytokine production	10	0.999594	0.123813	0.121966	0.00215476	LYN, TLR1, BTN2A2, BTN3A1, BTN2A1, IGF2BP1, ZBTB20, BTN3A3, TLR6, BTN3A2
GO:0002281~macrophage activation involved in immune response	5	0.99973	0.128241	0.126328	0.00226724	TREX1, PRKCE, IFI35, NMI, TNF
GO:0001525~angiogenesis	21	0.999933	0.147604	0.145402	0.00265034	ACVRL1, ROBO4, CALCRL, PLXND1, TNFSF12, MMP2, TNFAIP2, EMC10, THY1, SAT1, CEACAM1, PTPRB, EPGN, RNF213, SRPX2, ZC3H12A, NF1, MMP19, PRKD1, HRG, HTATIP2
GO:0030336~negative regulation of cell migration	17	0.999955	0.151553	0.149292	0.00276311	ACVRL1, CD74, IFITM1, MCTP1, CITED2, NEDD9, PTPRJ, THY1, BST2, SRGAP2C, NAV3, NF1, SLIT2, RECK, SRGAP2B, SCAI, ENG
GO:0097193~intrinsic apoptotic signaling pathway	7	0.999976	0.158557	0.156192	0.00293462	MLLT11, CASP9, CASP4, IFI6, PMAIP1, NOL3, CLU
GO:0032727~positive regulation of interferon-alpha production	6	0.999983	0.161547	0.159137	0.00303458	IFIH1, STAT1, RIPK2, IRF7, IRF5, ZC3HAV1
GO:0009410~response to xenobiotic stimulus	22	0.999989	0.164694	0.162237	0.0031392	LYN, NTRK1, CBX7, BCHE, ABCA2, TGFB1, NNMT, SLC12A5, GPX1, STAT1, MMP2, ABCC9, SOD2, TNF, TJP1, MDK, MAP1B, SMPD1, NFKBIZ, PAM, CCNO, ENG
GO:0001938~positive regulation of endothelial cell proliferation	10	0.999996	0.1679	0.165396	0.00340492	STAT5A, ACVRL1, EGR3, LRG1, TNFSF12, AKT3, NF1, EMC10, RICTOR, PRKD1
GO:0042742~defense response to bacterium	21	0.999996	0.1679	0.165396	0.00341	GSDMD, NOTCH2, GBP5, LEAP2, CCL20, RIPK2, ISG15, RNF213, ZNFX1, OAS1, OAS2, OAS3, CASP4, SLC9A9, CASP1, LCN2, TLR6, GBP2, GBP1, MYD88, GBP3
GO:0030198~extracellular matrix organization	17	0.999996	0.1679	0.165396	0.00341254	B4GALT1, MMP2, COL11A2, TNF, NFKB2, ADAMTS4, MMP25, ADAMTS3, SPINT1, ITGAX, NF1, MMP19, COL9A3, COL9A2, MPZL3, ATP7A, RECK
GO:0043547~positive regulation of GTPase activity	17	0.999996	0.1679	0.165396	0.00341254	NTRK1, DENND1B, CD40, SEMA4D, CCL20, ARAP2, THY1, RAP1GAP, RASGRP3, ABR, CHN1, NF1, RGL3, RGS9, FERMT2, RALGPS1, SRGAP2B
GO:0006959~humoral immune response	9	0.999996	0.1679	0.165396	0.00343222	NOTCH2, MEF2C, CD83, IL7, EBI3, TNF, HLA-DRB1, PSMB10, HLA-DQB1
GO:0033209~tumor necrosis factor-mediated signaling pathway	10	0.999999	0.176897	0.174258	0.00371227	NFKBIA, AIM2, STAT1, TNFRSF18, TRAF1, TNFRSF11A, TNF, PSMB10, TNFSF13B, PSMB9
GO:0043116~negative regulation of vascular permeability	5	0.999999	0.176897	0.174258	0.00371387	TJP1, CEACAM1, PTPRJ, SLIT2, FERMT2
GO:0001666~response to hypoxia	16	1	0.189245	0.186422	0.00402538	ACVRL1, EGR1, TGFB1, CITED2, MMP2, PSEN2, LIF, PLOD2, NOL3, SOD2, AGER, TNF, CASP9, NF1, PAM, ENG
GO:0007220~Notch receptor processing	4	1	0.191352	0.188498	0.00422801	NCSTN, APH1B, DNER, PSEN2
GO:0034205~beta-amyloid formation	4	1	0.191352	0.188498	0.00422801	NCSTN, APH1B, PSEN2, ABCA7
GO:0045944~positive regulation of transcription from RNA polymerase II promoter	68	1	0.191352	0.188498	0.00427039	ACVRL1, CSRNP1, CD40, CSRNP3, CITED2, ARRB1, TNF, MED13, CREB3L1, ZC3H12A, NFKBIZ, PITX2, JUNB, HTATIP2, NCOA1, IL11, MEF2C, RIPK2, NCOA3, LMO2, SERPINF2, ARID5A, KAT2B, PLSCR1, ZEB2, ZEB1, IL23A, IRF7, NCOA7, IRF5, LMX1B, PRKD1, ATF6, SQSTM1, ENG, ASCL5, SP100, RNASEL, NFIX, WBP2, GLIS3, CREM, AGAP2, FOXO4, MED12L, LRP6, RELB, HELZ2, SERTAD1, STAT5A, TCF7L2, EGR1, TGFB1, EGR3, STAT1, LIF, NFATC1…
GO:0050731~positive regulation of peptidyl-tyrosine phosphorylation	11	1	0.191352	0.188498	0.00438671	IL11, CD74, TGFB1, SEMA4D, IL15, BANK1, RIPK2, LIF, PTPRJ, RICTOR, HBEGF
GO:1900182~positive regulation of protein localization to nucleus	7	1	0.191352	0.188498	0.00438719	TCF7L2, TGFB1, DTX3L, LIF, PARP9, FERMT2, JAK1
GO:0070374~positive regulation of ERK1 and ERK2 cascade	19	1	0.191352	0.188498	0.00438736	NTRK1, NOTCH2, NECAB2, CD74, TGFB1, CCL20, RIPK2, SERPINF2, ABCA7, ARRB1, AGER, TNF, TIRAP, ICAM1, MARCO, PDGFD, LGALS9, FERMT2, HLA-DRB1
GO:0043086~negative regulation of catalytic activity	5	1	0.199467	0.196492	0.00462853	IL7, TIMP1, PARP9, NES, DGKH
GO:0034599~cellular response to oxidative stress	11	1	0.201176	0.198175	0.00472374	MSRA, KAT2B, PRKAA2, GPX1, ZC3H12A, GPX7, PRKD1, SLC7A11, SOD2, NFE2L1, RBM11
GO:0042832~defense response to protozoan	6	1	0.209313	0.206191	0.00497263	BATF2, CD40, GBP2, GBP1, GBP4, MYD88
GO:0006953~acute-phase response	7	1	0.233317	0.229836	0.00561253	SIGIRR, PLSCR1, HFE, SERPINF2, SAA1, SAA2, APOL2
GO:2001238~positive regulation of extrinsic apoptotic signaling pathway	6	1	0.233317	0.229836	0.00577797	CYLD, TNFSF12, TNFSF10, TLR6, TNF, ITM2C
GO:0034356~NAD biosynthesis via nicotinamide riboside salvage pathway	4	1	0.233317	0.229836	0.00586514	PARP10, SLC22A13, NNMT, PARP9
GO:0002467~germinal center formation	4	1	0.233317	0.229836	0.00586514	MEF2C, UNC13D, TNFSF13B, NFKB2
GO:0034340~response to type I interferon	4	1	0.233317	0.229836	0.00586514	SP100, SMPD1, ISG15, TRIM56
GO:1900227~positive regulation of NLRP3 inflammasome complex assembly	5	1	0.270982	0.266939	0.00688683	GBP5, NEK7, PRKD1, TLR6, MYD88
GO:1901224~positive regulation of NIK/NF-kappaB signaling	9	1	0.271462	0.267413	0.00706615	IL23A, EIF2AK2, IFI35, NMI, LGALS9, AGER, TNF, IL18R1, TRIM56
GO:0007259~JAK-STAT cascade	7	1	0.271462	0.267413	0.00707058	STAT5A, IL15RA, IFNL2, IFNL1, STAT1, NMI, JAK1
GO:0009617~response to bacterium	12	1	0.271462	0.267413	0.00712401	C15ORF48, C3, GBP5, LRG1, BANK1, DHX58, IFI44, FAM20A, CFB, NAALADL2, HERC6, TMEM229B
GO:0048661~positive regulation of smooth muscle cell proliferation	8	1	0.276967	0.272835	0.00734497	TGFB1, CALCRL, STAT1, PDGFD, SERPINF2, TNF, MYD88, HBEGF
GO:0045089~positive regulation of innate immune response	6	1	0.285021	0.280769	0.00765619	GBP5, PLSCR1, IFI35, NMI, TIRAP, TRIM56
GO:0042448~progesterone metabolic process	4	1	0.285021	0.280769	0.00783156	STAT5A, AKR1C1, AKR1C3, AFP
GO:1900246~positive regulation of RIG-I signaling pathway	4	1	0.285021	0.280769	0.00783156	DHX58, ZC3HAV1, DDX60, OASL
GO:0030316~osteoclast differentiation	7	1	0.285021	0.280769	0.00789411	TGFB1, NF1, SNX10, GAB2, TNFRSF11A, TNF, JUNB
GO:0043410~positive regulation of MAPK cascade	15	1	0.285021	0.280769	0.00795224	NTRK1, IL11, CD74, MEF2C, KSR1, PRKCE, LIF, EIF2AK2, PTPRJ, TNF, DOK1, CDH2, BANK1, HLA-DRB1, TMEM106A
GO:0010508~positive regulation of autophagy	10	1	0.288374	0.284073	0.00812547	PRKAA2, ZC3H12A, TRIM14, PRKD1, HPSE, TRIM38, TRIM21, SVIP, ATF6, SQSTM1
GO:0016553~base conversion or substitution editing	3	1	0.299997	0.295522	0.00874506	APOBEC3F, APOBEC3G, ADAR
GO:0039530~MDA-5 signaling pathway	3	1	0.299997	0.295522	0.00874506	IFIH1, OAS3, IRF7
GO:1904646~cellular response to beta-amyloid	7	1	0.299997	0.295522	0.00878444	CACNA2D1, CASP4, TLR6, AGER, TNF, ICAM1, LGMN
GO:0030890~positive regulation of B cell proliferation	7	1	0.299997	0.295522	0.00878444	CD74, MEF2C, CD40, IL7, CARD11, TIRAP, TNFSF13B
GO:0060339~negative regulation of type I interferon-mediated signaling pathway	5	1	0.330636	0.325704	0.00977293	OAS1, OAS3, TREX1, ISG15, ADAR
GO:0032481~positive regulation of type I interferon production	6	1	0.330725	0.325791	0.00992149	RAB2B, DHX58, IRF7, IRF5, ZC3HAV1, MYD88
GO:0098609~cell-cell adhesion	16	1	0.330725	0.325791	0.010115	CDSN, FNDC3A, THY1, LRP6, CNN3, ICAM1, TJP1, OBSCN, SRPX2, CDH2, DLG3, DLG4, ITGAX, CTNNA3, CD58, NEO1
GO:0070213~protein auto-ADP-ribosylation	4	1	0.330725	0.325791	0.010141	PARP10, PARP3, PARP12, PARP8
GO:2000343~positive regulation of chemokine (C-X-C motif) ligand 2 production	4	1	0.330725	0.325791	0.010141	CD74, TGFB1, TNF, TIRAP
GO:0002376~immune system process	8	1	0.339639	0.334572	0.0105082	RNF213, IRF7, RAET1L, IRF5, B2M, SQSTM1, MYD88, PSMB9
GO:0006471~protein ADP-ribosylation	5	1	0.367454	0.361972	0.0114702	PARP10, PARP3, PARP14, PARP9, PARP8
GO:0043524~negative regulation of neuron apoptotic process	14	1	0.383547	0.377825	0.0120948	NTRK1, MEF2C, PLXND1, GBE1, AGAP2, LIG4, SOD2, CLU, IL27RA, MDK, CPEB3, IL6ST, NES, LGMN
GO:0009306~protein secretion	8	1	0.383547	0.377825	0.0124158	GSDMD, OLFM2, RAB15, SEL1L, SNCG, COPG2, TVP23C, NEO1
GO:0007249~I-kappaB kinase/NF-kappaB signaling	8	1	0.383547	0.377825	0.0124158	NFKBIA, RIPK2, TNF, CARD11, TIRAP, MYD88, RELB, NFKB2
GO:0055072~iron ion homeostasis	6	1	0.383547	0.377825	0.0126083	HEPH, HFE, SOD2, NEO1, B2M, FTL
GO:0002218~activation of innate immune response	6	1	0.383547	0.377825	0.0126083	HEXIM1, ZBP1, GBP5, ZNFX1, AIM2, GBP2
GO:0019369~arachidonic acid metabolic process	6	1	0.383547	0.377825	0.0126083	DAGLA, GPX1, EPHX1, FAAH2, CYP4F11, ALOXE3
GO:0031293~membrane protein intracellular domain proteolysis	4	1	0.386254	0.380493	0.012804	NCSTN, TGFB1, APH1B, SPPL2A
GO:0046597~negative regulation of viral entry into host cell	5	1	0.392781	0.386922	0.0133459	IFITM3, CD74, IFITM1, TRIM25, LY6E
GO:0048260~positive regulation of receptor-mediated endocytosis	5	1	0.392781	0.386922	0.0133459	C3, HFE, B2M, CLU, SYNE1
GO:0001836~release of cytochrome c from mitochondria	5	1	0.392781	0.386922	0.0133459	BCL2A1, IFI6, PMAIP1, SOD2, CLU
GO:0045766~positive regulation of angiogenesis	14	1	0.406403	0.40034	0.013921	NTRK1, ACVRL1, CD40, TNFSF12, EMC10, C3, LRG1, AKT3, ZC3H12A, ITGAX, C3AR1, HPSE, PRKD1, ENG
GO:0042060~wound healing	10	1	0.428044	0.421658	0.0147805	NOTCH2, TGFB1, SDC4, SMPD1, NOTCH4, NF1, NFATC1, MYOZ1, ENG, MAP3K5
GO:0046847~filopodium assembly	5	1	0.439124	0.432574	0.0154057	FGD4, SPATA13, RAB17, SRGAP2B, FGD2
GO:0060586~multicellular organismal iron ion homeostasis	5	1	0.439124	0.432574	0.0154057	HFE, SOD2, BTBD9, NEO1, B2M
GO:0061014~positive regulation of mRNA catabolic process	4	1	0.44764	0.440963	0.0158282	MOV10, ZC3H12A, ZC3HAV1, GTPBP1
GO:0045332~phospholipid translocation	5	1	0.487872	0.480595	0.0176551	ATP8A2, TMEM30B, ATP11B, ABCA7, ATP9A
GO:0051894~positive regulation of focal adhesion assembly	5	1	0.487872	0.480595	0.0176551	SDC4, PTPRJ, THY1, HRG, FERMT2
GO:0032740~positive regulation of interleukin-17 production	5	1	0.487872	0.480595	0.0176551	TGFB1, IL15, IL23A, ARID5A, MYD88
GO:0030335~positive regulation of cell migration	19	1	0.506991	0.499428	0.018487	LYN, SEMA6B, TGFB1, SEMA4D, TNFAIP6, SEMA3A, SYNPO2, MMP2, NEDD9, SEMA4F, SOD2, CXCL16, TJP1, MDK, PDGFD, ITGAX, HPSE, FERMT2, HBEGF
GO:0007219~Notch signaling pathway	11	1	0.507814	0.500239	0.0186715	NOTCH2, NFKBIA, NCSTN, TGFB1, APH1B, DTX3L, NOTCH4, SEL1L, DNER, PSEN2, SORBS2
GO:0045806~negative regulation of endocytosis	4	1	0.507814	0.500239	0.0192184	MCTP1, SYT11, ABCA7, PRKD1
GO:0071639~positive regulation of monocyte chemotactic protein-1 production	4	1	0.507814	0.500239	0.0192184	OAS1, OAS3, LGALS9, AGER
GO:0002753~cytoplasmic pattern recognition receptor signaling pathway	4	1	0.507814	0.500239	0.0192184	IFIH1, DHX58, IRF7, TRIM25
GO:0070306~lens fiber cell differentiation	4	1	0.507814	0.500239	0.0192184	TGFB1, TDRD7, SLC7A11, SKIL
GO:0001974~blood vessel remodeling	6	1	0.507935	0.500358	0.0193704	ACVRL1, MEF2C, LIF, NOL3, ATP7A, ACVR2B
GO:0016485~protein processing	9	1	0.507935	0.500358	0.0195036	CASP9, CPM, NCSTN, ADAMTS3, APH1B, CPD, PSEN2, ECE1, CTSS
GO:0090023~positive regulation of neutrophil chemotaxis	5	1	0.519687	0.511935	0.0200984	CD74, MDK, IL23A, C3AR1, TIRAP
GO:0042127~regulation of cell proliferation	14	1	0.521538	0.513758	0.0206799	STAT5A, TGFB1, KSR1, STAT1, TNFRSF9, OSGIN1, SLC7A11, CLU, FUT3, NFKBIA, CXCL10, CXCL11, JUNB, ENG
GO:0042270~protection from natural killer cell mediated cytotoxicity	3	1	0.521538	0.513758	0.0207463	HLA-B, SERPINB9, HLA-A
GO:0045646~regulation of erythrocyte differentiation	3	1	0.521538	0.513758	0.0207463	LYN, B2M, P4HTM
GO:0038154~interleukin-11-mediated signaling pathway	3	1	0.521538	0.513758	0.0207463	IL11, IL6ST, JAK1
GO:0050830~defense response to Gram-positive bacterium	12	1	0.525623	0.517782	0.0210539	GSDMD, RIPK2, CASP4, SSC5D, HLA-A, GBP2, TNF, B2M, GBP4, TIRAP, MYD88, IL27RA
GO:0030574~collagen catabolic process	6	1	0.529862	0.521958	0.0213701	MMP25, ADAMTS3, MMP2, MMP19, CTSS, CTSB
GO:0071356~cellular response to tumor necrosis factor	12	1	0.543539	0.535431	0.0220719	NFKBIA, ZFP36, CD40, CCL20, ZFAND6, ZC3H12A, NFATC1, CD58, GBP2, GBP1, MAP3K5, GBP3
GO:0048843~negative regulation of axon extension involved in axon guidance	5	1	0.55247	0.544228	0.0227398	SEMA6B, SEMA4D, SEMA3A, SEMA4F, WNT3
GO:0002224~toll-like receptor signaling pathway	5	1	0.55247	0.544228	0.0227398	TLR1, NFKBIZ, LY96, TLR6, CTSS
GO:0019221~cytokine-mediated signaling pathway	13	1	0.577735	0.569117	0.0239393	STAT5A, STAT1, RIPK2, EBI3, PTPRJ, IL17RE, IL2RG, IL27RA, IL7, NFKBIZ, IRF5, IL6ST, JAK1
GO:0050860~negative regulation of T cell receptor signaling pathway	5	1	0.610336	0.601231	0.0255825	CEACAM1, BTN2A2, PTPRJ, THY1, GBP1
GO:0043507~positive regulation of JUN kinase activity	6	1	0.610336	0.601231	0.0257612	TNFRSF11A, TLR6, AGER, TNF, FGD2, MAP3K5
GO:0032092~positive regulation of protein binding	8	1	0.610336	0.601231	0.025796	TCF7L2, DTX3L, PLXND1, RIPK2, HFE, IDE, TRIM21, B2M
GO:0043087~regulation of GTPase activity	9	1	0.62068	0.611421	0.0264046	FGD4, PLXND1, CHN1, NF1, RICTOR, RAP1GAP, NGEF, FGD2, RASGRP3
GO:0009612~response to mechanical stimulus	7	1	0.636251	0.62676	0.0276307	SCEL, CITED2, STAT1, MAP1B, MMP2, TNFRSF11A, MEIS2
GO:0048666~neuron development	7	1	0.636251	0.62676	0.0276307	NTRK1, DGKG, FIG4, MEF2C, ATP8A2, LIF, SOD2
GO:0042098~T cell proliferation	6	1	0.636251	0.62676	0.0281574	NCSTN, IL23A, RIPK2, EBI3, PSMB10, TNFSF13B
GO:0046209~nitric oxide metabolic process	3	1	0.636251	0.62676	0.0282973	DDAH2, ZDHHC21, TLR6
GO:0071281~cellular response to iron ion	3	1	0.636251	0.62676	0.0282973	HFE, ATP7A, B2M
GO:0002637~regulation of immunoglobulin production	3	1	0.636251	0.62676	0.0282973	TREX1, PKN1, TNF
GO:0035771~interleukin-4-mediated signaling pathway	3	1	0.636251	0.62676	0.0282973	STAT5A, IL2RG, JAK1
GO:0032967~positive regulation of collagen biosynthetic process	5	1	0.639743	0.6302	0.0286294	TGFB1, CREB3L1, SERPINF2, SUCO, ENG
GO:0071277~cellular response to calcium ion	9	1	0.657113	0.647311	0.0295882	MEF2C, NCSTN, PRKAA2, SYT1, SYT11, SMPD1, AKR1C3, JUNB, LGMN
GO:0010575~positive regulation of vascular endothelial growth factor production	5	1	0.703747	0.693249	0.0318825	C3, TGFB1, C3AR1, HPSE, IL6ST
GO:0032496~response to lipopolysaccharide	12	1	0.719162	0.708434	0.0329122	CASP9, TJP1, GGT7, GCH1, CNP, SLPI, LY96, TNFRSF11A, LGALS9, SOD2, TIRAP, NFKB2
GO:0042100~B cell proliferation	6	1	0.719162	0.708434	0.0333617	MEF2C, CD40, IL7, NFKBIZ, CARD11, TNFSF13B
GO:0070498~interleukin-1-mediated signaling pathway	6	1	0.719162	0.708434	0.0333617	NFKBIA, EGR1, TNIP2, PSMB10, MYD88, PSMB9
GO:0001934~positive regulation of protein phosphorylation	16	1	0.719162	0.708434	0.0333755	LYN, NTRK1, CD74, CD40, TGFB1, SEMA4D, ARRB1, AGER, TNF, C3, CLIP3, MARCO, FAM20A, SQSTM1, HLA-DRB1, ENG
GO:0030334~regulation of cell migration	10	1	0.743458	0.732368	0.0353387	PARD6B, CEACAM1, ROBO4, TGFB1, PLXND1, SPATA13, OSGIN1, THY1, PHLDA2, FUT3
GO:0050772~positive regulation of axonogenesis	5	1	0.743458	0.732368	0.0353434	PLXND1, AMIGO1, MAP6, SLIT2, SKIL
GO:0043066~negative regulation of apoptotic process	31	1	0.743458	0.732368	0.0358779	NOTCH2, PRKAA2, BCL2A1, CITED2, ZFAND6, PSEN2, IFI6, ADAR, NOL3, TNF, IFIT3, MPZ, RICTOR, TIMP1, HTATIP2, NTRK1, STAT5A, CD74, EGR3, SEMA4D, TNFRSF18, EIF2AK2, SERPINB9, SOD2, TNFRSF10D, TJP1, BTC, DDAH2, IL7, CLDN7, IL6ST
GO:0045429~positive regulation of nitric oxide biosynthetic process	6	1	0.743458	0.732368	0.0361733	P2RX4, DDAH2, TLR6, SOD2, TNF, CLU
GO:0061158~3'-UTR-mediated mRNA destabilization	4	1	0.743458	0.732368	0.0364599	MOV10, ZFP36, ZC3H12A, CPEB3
GO:0038110~interleukin-2-mediated signaling pathway	3	1	0.743458	0.732368	0.0367621	STAT5A, IL2RG, JAK1
GO:0070212~protein poly-ADP-ribosylation	3	1	0.743458	0.732368	0.0367621	PARP10, PARP3, PARP14
GO:0071316~cellular response to nicotine	3	1	0.743458	0.732368	0.0367621	NTRK1, TNF, B2M
GO:0071221~cellular response to bacterial lipopeptide	3	1	0.743458	0.732368	0.0367621	TLR1, TLR6, TIRAP
GO:0032741~positive regulation of interleukin-18 production	3	1	0.743458	0.732368	0.0367621	GBP5, CASP1, TNF
GO:0001955~blood vessel maturation	3	1	0.743458	0.732368	0.0367621	ACVRL1, MMP2, RECK
GO:0051603~proteolysis involved in cellular protein catabolic process	5	1	0.784596	0.772892	0.039013	CTSO, IDE, CTSS, CTSB, LGMN
GO:0043491~protein kinase B signaling	8	1	0.791251	0.779448	0.0395626	CD40, TGFB1, BTN2A2, BANK1, NF1, PIK3C2G, GAB2, TNF
GO:0046330~positive regulation of JNK cascade	9	1	0.809461	0.797387	0.0406967	RIPK2, SEMA3A, SERPINF2, TRAF1, AGER, TNF, TIRAP, MYD88, MAP3K5
GO:0050806~positive regulation of synaptic transmission	4	1	0.819014	0.806797	0.0416787	SYT1, CLSTN3, DLG4, TNF
GO:0032757~positive regulation of interleukin-8 production	7	1	0.819014	0.806797	0.0417112	TLR1, CD74, CD58, LGALS9, TNF, TIRAP, MYD88
GO:0051402~neuron apoptotic process	8	1	0.819014	0.806797	0.0418557	NTRK1, CASP9, NCSTN, GPX1, NF1, LIG4, NES, MAP3K5
GO:0043536~positive regulation of blood vessel endothelial cell migration	6	1	0.821743	0.809485	0.0422221	STAT5A, CD40, TGFB1, P2RX4, AKT3, PRKD1
GO:0001676~long-chain fatty acid metabolic process	5	1	0.830314	0.817928	0.0428919	ACOT2, ACSL5, ALOXE3, PAM, ACOT4
GO:0071347~cellular response to interleukin-1	8	1	0.84722	0.834582	0.0442333	CD40, CCL20, MMP2, ZC3H12A, GBP2, GBP1, MAPK13, GBP3
GO:0008217~regulation of blood pressure	8	1	0.84722	0.834582	0.0442333	ACVRL1, EXT2, P2RX4, SCNN1D, GCH1, ERAP2, LNPEP, SOD2
GO:0000165~MAPK cascade	12	1	0.855018	0.842264	0.0453235	MEF2C, ZFP36, EPGN, TGFB1, BANK1, PRKCE, NF1, TNF, PSMB10, PSMB9, RASGRP3, MAP3K5
GO:0001542~ovulation from ovarian follicle	3	1	0.855018	0.842264	0.0460576	MMP2, MMP19, AFP
GO:0060385~axonogenesis involved in innervation	3	1	0.855018	0.842264	0.0460576	NTRK1, SEMA3A, ECE1
GO:0045602~negative regulation of endothelial cell differentiation	3	1	0.855018	0.842264	0.0460576	ACVRL1, ZEB1, NOTCH4
GO:0032825~positive regulation of natural killer cell differentiation	3	1	0.855018	0.842264	0.0460576	STAT5A, IL15RA, IL15
GO:1902949~positive regulation of tau-protein kinase activity	3	1	0.855018	0.842264	0.0460576	EGR1, NAB2, CLU
GO:0061436~establishment of skin barrier	5	1	0.859532	0.846711	0.0469799	TMEM79, NFKBIZ, LSR, ABCA12, ALOXE3
GO:0051259~protein oligomerization	4	1	0.859532	0.846711	0.0472505	IFIH1, OAS1, ZC3H12A, NOL3
GO:0006826~iron ion transport	4	1	0.859532	0.846711	0.0472505	HEPH, SLC41A2, B2M, FTL
GO:0044267~cellular protein metabolic process	4	1	0.859532	0.846711	0.0472505	MMP2, FBXO6, ZDHHC2, PAPPA2
GO:0006952~defense response	8	1	0.890911	0.877621	0.0492449	IL32, STAT5A, CD83, STAT1, MX2, HLA-B, TAP1, SSC5D
GO:0050727~regulation of inflammatory response	9	1	0.890911	0.877621	0.0494677	ZBP1, CYLD, TREX1, CASP4, CASP1, RICTOR, CARD16, AGER, MYD88
GO:0042102~positive regulation of T cell proliferation	7	1	0.894845	0.881497	0.0501806	IL15, IL23A, HLA-DPB1, IL6ST, CARD11, TNFSF13B, HLA-DPA1
GO:0007611~learning or memory	7	1	0.894845	0.881497	0.0501806	NTRK1, MEF2C, NCSTN, NEDD9, AGER, B2M, SLC8A2
GO:0071526~semaphorin-plexin signaling pathway	5	1	0.895014	0.881663	0.0512763	SEMA6B, PLXND1, SEMA4D, SEMA3A, SEMA4F
GO:0043280~positive regulation of cysteine-type endopeptidase activity involved in apoptotic process	6	1	0.895014	0.881663	0.0523726	CASP1, TNFSF10, PMAIP1, CARD16, TNF, MAP3K5
GO:0007264~small GTPase mediated signal transduction	10	1	0.895014	0.881663	0.0529648	ABR, ARHGAP31, ARHGAP30, DOCK3, RGL3, RHOV, RUNDC3A, RALGPS1, RASGRP3, RND1
GO:1902004~positive regulation of beta-amyloid formation	4	1	0.895014	0.881663	0.0531681	ABCA2, GSAP, TNF, CLU
GO:0002755~MyD88-dependent toll-like receptor signaling pathway	4	1	0.895014	0.881663	0.0531681	TLR1, TLR6, TIRAP, MYD88
GO:0060135~maternal process involved in female pregnancy	4	1	0.895014	0.881663	0.0531681	LGALS9, ADCY7, PAM, APOL2
GO:0046596~regulation of viral entry into host cell	4	1	0.895014	0.881663	0.0531681	TRIM14, TRIM25, TRIM38, TRIM21
GO:0043011~myeloid dendritic cell differentiation	4	1	0.895014	0.881663	0.0531681	NOTCH2, BATF2, TGFB1, RELB
GO:0048536~spleen development	5	1	0.895014	0.881663	0.0557801	CITED2, NFKBIZ, PKN1, PITX2, NFKB2
GO:0045765~regulation of angiogenesis	5	1	0.895014	0.881663	0.0557801	SP100, PLXND1, NF1, RECK, HTATIP2
GO:0034612~response to tumor necrosis factor	5	1	0.895014	0.881663	0.0557801	GGT7, GCH1, SMPD1, TNFRSF11A, CXCL16
GO:0031667~response to nutrient levels	6	1	0.895014	0.881663	0.0560451	NTRK1, IL15RA, ZEB1, H6PD, FOXO4, TNF
GO:0090647~modulation of age-related behavioral decline	3	1	0.895014	0.881663	0.0561057	BAZ2B, AGER, B2M
GO:0051593~response to folic acid	3	1	0.895014	0.881663	0.0561057	BCHE, GPX1, NFKBIZ
GO:2000563~positive regulation of CD4-positive, alpha-beta T cell proliferation	3	1	0.895014	0.881663	0.0561057	RIPK2, LGALS9, CARD11
GO:0060840~artery development	3	1	0.895014	0.881663	0.0561057	ACVRL1, SLC2A10, ACVR2B
GO:0002827~positive regulation of T-helper 1 type immune response	3	1	0.895014	0.881663	0.0561057	IL23A, RIPK2, IL27RA
GO:0060055~angiogenesis involved in wound healing	3	1	0.895014	0.881663	0.0561057	B4GALT1, GPX1, HPSE
GO:0060397~JAK-STAT cascade involved in growth hormone signaling pathway	3	1	0.895014	0.881663	0.0561057	LYN, STAT5A, JAK1
GO:0007260~tyrosine phosphorylation of STAT protein	3	1	0.895014	0.881663	0.0561057	IL15, LIF, JAK1
GO:0002474~antigen processing and presentation of peptide antigen via MHC class I	3	1	0.895014	0.881663	0.0561057	HLA-H, ERAP2, B2M
GO:0010042~response to manganese ion	3	1	0.895014	0.881663	0.0561057	FIBIN, SOD2, ATP7A
GO:0001961~positive regulation of cytokine-mediated signaling pathway	3	1	0.895014	0.881663	0.0561057	CD74, IL7, RIPK2
GO:0071560~cellular response to transforming growth factor beta stimulus	7	1	0.895014	0.881663	0.0563711	ACVRL1, MEF2C, TGFB1, ZEB1, PDGFD, NFKBIZ, NFATC1
GO:0001819~positive regulation of cytokine production	7	1	0.895014	0.881663	0.0563711	BTN3A1, IL15, SAA1, S100A13, SAA2, EIF2AK2, TNF
GO:0006935~chemotaxis	10	1	0.90961	0.896041	0.0575416	CXCL10, CXCL11, CCL20, C3AR1, PIK3C2G, LGALS9, HRG, CXCL2, CMKLR1, CXCL16
GO:0042059~negative regulation of epidermal growth factor receptor signaling pathway	4	1	0.923937	0.910154	0.0594227	BTC, EPGN, PTPRJ, HBEGF
GO:0050730~regulation of peptidyl-tyrosine phosphorylation	4	1	0.923937	0.910154	0.0594227	IL7, PDGFD, PRKCE, HRG
GO:0042981~regulation of apoptotic process	16	1	0.923937	0.910154	0.0596606	EGR1, STAT1, OSGIN1, CAAP1, TRAF1, NOL3, CLU, CASP9, BCL2L13, CXCL10, CASP4, CASP1, CARD16, ALPK2, CARD11, CTSB
GO:0000079~regulation of cyclin-dependent protein serine/threonine kinase activity	6	1	0.923937	0.910154	0.0598622	HERC5, CCNB3, CCNA1, CDKN2C, SERTAD1, CCNO
GO:0030308~negative regulation of cell growth	10	1	0.923937	0.910154	0.0599228	BST2, ACVRL1, TGFB1, CDKN2C, SERTAD1, OSGIN1, NAIF1, PTPRJ, SLIT2, HRG
GO:0048144~fibroblast proliferation	5	1	0.923937	0.910154	0.0604898	GPX1, LIF, NF1, LIG4, ABCC9
GO:0070555~response to interleukin-1	5	1	0.923937	0.910154	0.0604898	RIPK2, SMPD1, TNFRSF11A, LGALS9, MYD88
GO:0048678~response to axon injury	5	1	0.923937	0.910154	0.0604898	NTRK1, LYN, P2RX4, GIPR, SOD2
GO:0007416~synapse assembly	7	1	0.958247	0.943952	0.0630007	CDH2, PLXND1, CLSTN3, MAP1B, DNER, ZDHHC2, IGFN1
GO:0001937~negative regulation of endothelial cell proliferation	5	1	0.983482	0.968811	0.0654032	ACVRL1, STAT1, NF1, TNF, ENG
GO:0018230~peptidyl-L-cysteine S-palmitoylation	4	1	0.983482	0.968811	0.0660051	CLIP3, ZDHHC23, ZDHHC21, ZDHHC2
GO:1900407~regulation of cellular response to oxidative stress	3	1	0.983482	0.968811	0.0668333	AIFM2, SLC7A11, ABCD1
GO:0038196~type III interferon signaling pathway	3	1	0.983482	0.968811	0.0668333	IFNL2, IFNL1, JAK1
GO:0045063~T-helper 1 cell differentiation	3	1	0.983482	0.968811	0.0668333	NFKBIZ, IL18R1, RELB
GO:1903799~negative regulation of production of miRNAs involved in gene silencing by miRNA	3	1	0.983482	0.968811	0.0668333	TGFB1, ZC3H12A, TNF
GO:0010459~negative regulation of heart rate	3	1	0.983482	0.968811	0.0668333	SPTBN4, RNLS, TNF
GO:0014033~neural crest cell differentiation	3	1	0.983482	0.968811	0.0668333	MEF2C, FBXL17, LRP6
GO:0048146~positive regulation of fibroblast proliferation	6	1	0.983608	0.968935	0.0679287	BTC, CD74, TGFB1, PDGFD, LIF, LIG4
GO:1903078~positive regulation of protein localization to plasma membrane	6	1	0.983608	0.968935	0.0679287	CLIP3, PRKCE, ARHGEF16, TNF, SQSTM1, PLS1
GO:0038061~NIK/NF-kappaB signaling	6	1	0.983608	0.968935	0.0679287	NFKBIA, PSMB10, IL18R1, PSMB9, RELB, NFKB2
GO:0002062~chondrocyte differentiation	6	1	0.983608	0.968935	0.0679287	EXT2, MEF2C, TGFB1, WNT2B, COL11A2, ARID5A
GO:0050919~negative chemotaxis	5	1	1	0.985355	0.0705179	SEMA6B, SEMA4D, SEMA3A, SEMA4F, SLIT2
GO:0043537~negative regulation of blood vessel endothelial cell migration	5	1	1	0.985355	0.0705179	ACVRL1, MEF2C, TGFB1, HRG, TNF
GO:0015031~protein transport	25	1	1	0.985355	0.0713743	DENND1B, CALCRL, GOLT1A, AGAP2, ARRB1, JAKMIP1, SELENBP1, SNX4, RAB11FIP1, S100A13, TMED1, STXBP5, SLC15A3, RILP, RAB2B, DTX3L, MX2, TAP1, LRP1B, MYO1D, RAB15, RAB37, CHMP4C, ATG4A, CHMP5
GO:0055085~transmembrane transport	16	1	1	0.985355	0.0719807	GSDMD, ABCA2, SLC44A3, SLC44A4, BCL2A1, TAP1, ABCA7, ABCC9, ABCA12, PSMB10, PSMB9, SLC22A13, PANX2, GJC2, SLC19A3, SLC16A4
GO:0010596~negative regulation of endothelial cell migration	4	1	1	0.985355	0.0729051	ACVRL1, SP100, DNAJA4, SLIT2
GO:0030163~protein catabolic process	7	1	1	0.985355	0.07377	ST14, SLC6A17, MMP2, LNPEP, IDE, PGPEP1, SQSTM1
GO:0071345~cellular response to cytokine stimulus	5	1	1	0.985355	0.0758312	SIGIRR, GBP5, GBP2, GBP1, GBP3
GO:0048286~lung alveolus development	5	1	1	0.985355	0.0758312	TGFB1, LIF, SLC7A11, ATP7A, ABCA12
GO:0007265~Ras protein signal transduction	8	1	1	0.985355	0.0761245	DOK1, RAB42, KSR1, NF1, RGL3, PRKD1, RALGPS1, RASGRP3
GO:0032088~negative regulation of NF-kappaB transcription factor activity	8	1	1	0.985355	0.0761245	NFKBIA, PARP10, CYLD, AIM2, ZC3H12A, ARRB1, TRIM21, CMKLR1
GO:1904437~positive regulation of transferrin receptor binding	2	1	1	0.985355	0.076909	HFE, B2M
GO:1901666~positive regulation of NAD+ ADP-ribosyltransferase activity	2	1	1	0.985355	0.076909	TGFB1, DTX3L
GO:1904434~positive regulation of ferrous iron binding	2	1	1	0.985355	0.076909	HFE, B2M
GO:0035781~CD86 biosynthetic process	2	1	1	0.985355	0.076909	TREX1, TMEM106A
GO:0033003~regulation of mast cell activation	2	1	1	0.985355	0.076909	LYN, PLSCR1
GO:0003336~corneocyte desquamation	2	1	1	0.985355	0.076909	CDSN, ABCA12
GO:0045669~positive regulation of osteoblast differentiation	7	1	1	0.985355	0.077579	MEF2C, IFITM1, SUCO, PRKD1, IL6ST, ACVR2B, FERMT2
GO:0007399~nervous system development	24	1	1	0.985355	0.0778147	SEMA6B, NTRK1, NOTCH2, MBD5, PCDHGB7, MEF2C, SEMA4D, FBXL17, SEMA4F, ZEB2, NAV3, GLRB, MDK, DLG4, MAP1B, SMPD1, ZC3H12A, IGF2BP1, ST8SIA4, PRKD1, SRGAP2B, NGEF, HES4, BEND6
GO:0016045~detection of bacterium	3	1	1	0.985355	0.0781718	HLA-B, HLA-A, HLA-DRB1
GO:2001028~positive regulation of endothelial cell chemotaxis	3	1	1	0.985355	0.0781718	P2RX4, PRKD1, LGMN
GO:0035457~cellular response to interferon-alpha	3	1	1	0.985355	0.0781718	OAS1, IFIT3, IFIT2
GO:0030449~regulation of complement activation	3	1	1	0.985355	0.0781718	C3, CFH, SUSD4
GO:0007267~cell-cell signaling	15	1	1	0.985355	0.0793583	TNFAIP6, IL15, CCL20, CGB7, SEMA4F, LNPEP, TNFRSF11A, THY1, CXCL10, PANX2, CXCL11, GJC2, IL7, TNFSF10, TMED1
GO:0001782~B cell homeostasis	4	1	1	0.985355	0.0801116	LYN, MEF2C, PKN1, TNFSF13B
GO:0046697~decidualization	4	1	1	0.985355	0.0801116	CITED2, LIF, JUNB, CTSB
GO:0009312~oligosaccharide biosynthetic process	4	1	1	0.985355	0.0801116	B4GALT1, FUT2, ST3GAL2, FUT3
GO:0050790~regulation of catalytic activity	5	1	1	0.985355	0.0813398	TREX1, RGPD8, SOD2, CTSB, RGPD3
GO:0007015~actin filament organization	11	1	1	0.985355	0.0844908	MYO1D, POF1B, MYO5C, NOSTRIN, SORBS2, CTNNA3, SHROOM1, RHOV, KPTN, CNN3, RND1
GO:0001778~plasma membrane repair	4	1	1	0.985355	0.0876132	SYT11, SMPD1, CHMP4C, CHMP5
GO:0045672~positive regulation of osteoclast differentiation	4	1	1	0.985355	0.0876132	NOTCH2, IL23A, NEDD9, TNF
GO:0034138~toll-like receptor 3 signaling pathway	3	1	1	0.985355	0.0900568	OAS1, TNIP2, TNF
GO:0001775~cell activation	3	1	1	0.985355	0.0900568	TLR1, TIMP1, TLR6
GO:0045056~transcytosis	3	1	1	0.985355	0.0900568	MAL2, RAB17, AGER
GO:0035313~wound healing, spreading of epidermal cells	3	1	1	0.985355	0.0900568	ACVRL1, LRG1, HBEGF
GO:0038066~p38MAPK cascade	3	1	1	0.985355	0.0900568	ZFP36, LGALS9, MAP3K5
GO:0050795~regulation of behavior	3	1	1	0.985355	0.0900568	MBD5, AIM2, MDK
GO:0097242~beta-amyloid clearance	3	1	1	0.985355	0.0900568	C3, MARCO, IDE
GO:0045793~positive regulation of cell size	3	1	1	0.985355	0.0900568	AKT3, PRKD1, ATP7A
GO:0045741~positive regulation of epidermal growth factor-activated receptor activity	3	1	1	0.985355	0.0900568	BTC, EPGN, HBEGF
GO:0045785~positive regulation of cell adhesion	6	1	1	0.985355	0.0905778	MDK, TNFRSF18, SAA1, SAA2, PTPRJ, TNF
GO:0051091~positive regulation of sequence-specific DNA binding transcription factor activity	9	1	1	0.985355	0.0926903	SP100, ZIC2, TRIM14, TRIM25, TNFRSF11A, TRIM38, TRIM21, TNF, LRP6
GO:0006897~endocytosis	13	1	1	0.985355	0.0930114	DENND1B, FNBP1, SSC5D, SNX10, AGER, LRP1B, LRP6, MARCO, DNER, NOSTRIN, RHOV, RAB17, ATP9A
GO:0035458~cellular response to interferon-beta	4	1	1	0.985355	0.095398	AIM2, OAS1, STAT1, TREX1
GO:0010332~response to gamma radiation	4	1	1	0.985355	0.095398	CXCL10, GPX1, LIG4, SOD2
GO:0042149~cellular response to glucose starvation	6	1	1	0.985355	0.0955228	BRSK1, PRKAA2, ZC3H12A, PMAIP1, CPEB3, KPTN
GO:0007507~heart development	14	1	1	0.985355	0.0965427	HEXIM1, ACVRL1, POPDC3, MEF2C, TGFB1, CALCRL, CITED2, MMP2, ECE1, SOD2, ACVR2B, KAT2B, NF1, PAM

[truncated: 11 more sheets: only v3 up CC, only v3 down BP, only v3 down CC, only v4 up BP, only v4 up CC, only v4 down BP, only v4 down CC, any vIRF up BP, any vIRF up CC, any vIRF down BP, any vIRF down CC]
