# Supplementary material for: Genome-Wide Transcriptional Roles of KSHV Viral Interferon Regulatory Factors in Oral Epithelial Cells
Source: Viruses. 2024 May 25;16(6):846. doi: 10.3390/v16060846 (PMC11209080; doi:10.3390/v16060846)
Supplement: Supplementary file 1 [file viruses-16-00846-s001.zip › Table S5.xlsx]

## Sheet: Notes
Table S5 (related to Fig. 7)
The sheets contain the list of genes and gene ontology terms (Biological Process and Cellular Component) for all genes that were up- or down-regulated by any of the vIRFs compared to GFP, or by KSHV infection compared to Mock (as described for Figure 7).

## Sheet: List of genes
All vIRF UNION up (2397)	All vIRF UNION down (1770)	KSHV up (1022)	KSHV down (1980)	Both vIRF and KSHV up (211)	Both vIRF and KSHV down (303)
BMP6	PRR9	FOXQ1	ARL4C	FAM110C	ARL4C
GNAO1	SULT1B1	FAM110C	CMKLR1	DUSP1	RGMB
CRCT1	SLC6A11	DUSP1	RGMB	NDRG1	COL8A1
LCE3E	OLFML2A	NDRG1	COL8A1	KRT6A	MLPH
SPINK1	LCE1F	SOCS3	LRIG1	AKAP12	CDC6
PRR9	AF131217.1	ESM1	MLPH	G0S2	NRP1
ENDOU	RP11-800A3.4	KRT6A	CDC6	KRT6B	TPCN1
TGM1	KIAA1199	AKAP12	NRP1	ATP2B4	TRIB2
FGF1	PRODH	FLNB	LFNG	SQSTM1	MCM6
SUSD2	KRT75	DUSP5	TPCN1	PNRC1	ZNF395
LCE3D	RP11-554I8.2	PLAT	AHR	PLAUR	MCM3
ELF3	NTSR1	FAM83A	CRYBG1	KRT17	ZNF608
KCNN4	CAMK2N1	G0S2	RPS6KA2	INSIG1	FOXC2
PRRX2	GJB6	TNFAIP3	TRIB2	SOD2	EPN3
MPP4	ABCA13	KRT6B	PTPRG	SGK1	FAT2
APOL3	PLA2G4A	SLC7A2	SALL2	ANXA2P2	ARHGEF9
TLN2	CD55	PROSER2	MCM6	ITGA6	ASF1B
AQP3	MYO16	ITPRIP	ZNF395	ANXA2	CYP1B1
KPRP	PKP1	ATP2B4	STAMBP	AHNAK	TENM2
B3GALT5	IVL	SQSTM1	MCM3	ARNTL2	FAM111B
SULT1B1	IGFBP3	HERPUD1	ZNF608	LAMB3	EGR1
AMHR2	NIPAL4	PNRC1	FOXC2	KRT6C	NEURL1B
HSPA2	TMEM132B	ETS1	EPN3	KRT75	ADAMTSL1
RNF182	IL1RN	GLUL	H6PD	ETS2	PCYOX1L
NFATC2	KRT19	CCN2	TTLL11	TMBIM1	DTL
EML6	PPP1R14A	INHBA	FAT2	LAMA3	SEMA5A
GPR1	GJB2	PLAUR	ARHGEF9	TXNRD1	ARHGAP18
KRT6C	LCE1E	CDKN1A	ASF1B	SERPINE1	MCM10
AGPAT9	TBC1D4	KRT17	DCBLD2	CXCL5	LMNB1
KRT80	TRIB1	INSIG1	BACE1	SMAD3	ELFN2
IL1RL1	IL1R2	HSPA5	CYP1B1	MYO1E	KCNJ5
CRISPLD2	SLC29A1	TUBB2A	EIF4G3	SFN	CA2
FSTL4	STOX2	ODC1	TENM2	LCE3D	UHRF1
OTUD1	VSTM2L	PRDM1	PPL	COL4A1	FZD8
SDCBP2	SLC38A4	PPP1R3B	FAM111B	SLC2A1	WDR76
FAM153B	GEM	SERPINB2	ETV1	KRT16	HMMR
PPL	SGK1	SOD2	SCARA3	JUNB	FJX1
LGI2	HS3ST2	SGK1	CREB5	LCE1F	CDC45
EDN2	SULT1E1	HES2	EGR1	ITGA5	PRIM1
TFPI	PIM1	HMGCS1	NEURL1B	SLC20A2	POLA2
SLC6A11	ABCG2	ANXA2P2	ADAMTSL1	IER5	SLC43A3
RGS4	H19	ITGA6	PCYOX1L	PTK2B	TONSL
PTGES	CDHR1	ANXA2	TRIM2	PNP	EDNRA
RP11-184M15.1	FGFBP1	STC2	TRANK1	LPAR6	MCM2
GPRC5A	CYP1B1	MKNK2	DTL	NFKBIA	FEN1
NFASC	TLL1	AHNAK	NIPAL2	NFKB2	TMPO
RGCC	UPK3B	ARNTL2	SEMA5A	CDCP1	BRCA1
DLX3	LINC00707	AMOTL1	KIAA0319L	MSN	SOX9
TMEM156	LTB4R	TNIP1	WWC3	CDC42EP4	CDC7
OLFML2A	IL6R	ACTG1	PRICKLE1	DENND3	MCM5
ADAMTSL4	NDRG1	ATP11A	ARHGAP18	ID1	TTLL12
LCE1F	KLF4	LAMB3	MCM10	TAP1	ITGB8
NPTX1	AMTN	UPP1	LMNB1	PLOD2	NTSR1
APOBEC3A	IL33	KRT6C	WWTR1	THBD	BRI3BP
AF131217.1	NTN4	DDIT4	NEK9	PHLDA3	C12orf66
PDK2	MLPH	KRT75	NUDCD2	SEMA4B	THNSL1
NRGN	KCNMA1	ETS2	C22orf46	BNIP3L	SH2D5
PLEKHA6	TSPAN5	PDPN	ELFN2	CSPG4	RNF170
STX11	KRT14	KLF6	MAGI3	LAMC1	LINC00205
NTRK2	AC007362.1	AMOTL2	KCNJ5	EPPK1	TMEM97
SPRR1B	SERPINB7	TMBIM1	SYT12	FST	C4orf46
FGF2	TNFRSF21	IL1A	OPN3	BPGM	SLC1A3
RP11-1299A16.3	AC022596.6	ERRFI1	CA2	CD55	CLSPN
BMP4	RP11-336A10.4	DDIT3	PLEKHA6	HMOX1	MCM8
THRB	ZNF367	C1orf116	ARAP3	DSP	KRT15
RP11-800A3.4	DGAT2	LAMA3	UHRF1	IL1B	SDCCAG8
NREP	RBP1	TXNRD1	FZD8	TRAK1	C1orf112
KIAA1199	LGALS9B	P3H2	RXYLT1	RELB	DENND2A
CREG2	ANGPTL2	CHAC1	WDR76	RALGDS	KNTC1
FAM89A	PRR5L	MTSS1	RMI2	DOCK5	KIAA1549L
PRODH	CARS2	SERPINE1	HMMR	HEPHL1	CX3CL1
PRLR	DENND2A	MIR503HG	PNMA8A	MAFF	ORC1
COL25A1	TMEM158	MPRIP	PKIA	ABI1	NETO2
GFPT2	CITED4	CCN1	CHAF1A	TGFA	ATG4C
PIR	LBH	MYO10	TP53	SERPINB5	CDT1
ADRA2A	AUTS2	ANGPTL4	NAV2	ICAM1	ZNF367
CRABP2	AVPI1	CXCL5	MGME1	ZNFX1	EXO1
HTR1D	SLC20A2	TJP2	PCDH18	FRMD8	IRS1
KRT75	HTRA1	MGLL	TYSND1	KRT5	SEMA3A
KRT6B	RGAG1	OGA	FJX1	TIMP1	THSD4
P2RY2	NRP2	TNS4	R3HDM2	LCE3E	PRMT6
RRAD	KIAA1045	PPP1R15A	CDC45	TNIP2	RHOBTB3
COL1A1	ELAVL2	SMAD3	PRIM1	YWHAZ	CCNE2
SYNGR1	HR	YWHAG	IMPA2	CEACAM1	FGFR3
EXPH5	FAM111B	OSBP2	POLA2	OPTN	TNFRSF21
ADAMTS17	C22orf23	SBNO2	CELSR2	SPSB1	RFC4
CTD-3099C6.9	TLL2	ITPKC	SLC43A3	MN1	PIGW
MEGF11	KRT5	MYO1E	ALPK1	SDC4	RAD54L
C21orf88	IFFO2	SFN	KAT14	VCL	PRC1
HAPLN3	SLC26A2	F3	UBR7	ZC3H12A	DSCC1
RP11-554I8.2	WNT7A	DSE	PRKACB	SEMA3B	DMD
NCF4	MTUS1	BHLHE40	TONSL	BMP6	CDCA7L
CADPS	LINC00842	TPM4	FAM120C	CCL20	RAB39B
NTSR1	MOB3B	LDLR	EDNRA	GPRC5A	RFC5
CAMK2N1	LY6K	MIR22HG	MCM2	PPARD	PLEKHG2
TSPAN1	NCR3LG1	DUSP4	MLLT3	LINC00707	RMI1
GJB6	GM2A	CORO1C	RNF213	SAT1	GINS1
ABCA13	CRMP1	IL13RA2	COX18	GPC1	FGF5
SLC16A7	CXCR7	LCE3D	LRRC20	AKR1C1	SAMD5
PLA2G4A	SEMA4B	ATAD3B	NEMP1	MBOAT2	CENPP
RP11-575F12.2	ITGB6	COL4A1	PRMT3	GBP1	BICD1
CLDN14	AC026806.2	ACTG1P20	DCAF8	PKP1	TCF19
CD55	SLC10A6	KIF13A	NFIB	GTPBP1	JPH1
MYOM3	C1orf21	IRF6	RCCD1	SH3BP5L	MYBL1
ZCCHC24	TCF19	RYBP	MSH2	FAM180A	PAQR8
CDK18	KRT16P5	PLEC	B4GALT6	GABARAPL1	BRCA2
MYO16	GPR153	SLC2A1	CCDC71L	MVP	CENPI
MEDAG	MROH6	FOXF2	FEN1	BAG1	MBLAC2
LCE3A	THBD	KRT16	TMPO	CXCL2	BDH1
CBLN1	PCYT2	BNIP3	BRCA1	NEAT1	XRCC2
MCF2L2	TSC22D1	IDI1	PAN2	LPCAT1	EME1
PKP1	SYT8	FERMT1	LACTB2	B4GALT1	SLC8A1
ANGPT1	MN1	JUNB	GSTCD	PLAU	L3HYPDH
GALNT5	RP1-272L16.1	GADD45A	CLIP4	RRAD	PER3
GCHFR	NEK10	LCE1F	SOX9	KLF13	PDGFRA
SMOC1	TIMP3	ANXA2P1	TP73-AS1	FSTL1	FBXO41
EEPD1	KIAA1549L	TUBB3	CDC7	PLEKHM1	GMNN
STARD4-AS1	PER3	GADD45B	DLG3	ZFP36	DTD2
FBLN2	FHOD3	RIOK3	CDKN2B	KCNK6	IGSF9
ENDOD1	TMEM200A	RALA	HDAC4	FAM83G	CITED4
ASCL2	KRT15	ITGA5	SATB1	HIVEP2	WDHD1
KIAA1244	CXCL5	PPIF	AHSA2P	APOL6	F2R
IVL	HAS2	IER3	USP40	CXCL3	ITGB6
DENND3	BIK	MAP4K4	MCM5	SERPINB1	ID3
MALL	CLDN11	CRIM1	TIMELESS	KPRP	CHST1
IGFBP3	IL1B	RBM12	GLCE	DSG3	JAG2
ST8SIA2	S100A8	NUAK2	ADAT1	SPAG9	CHML
ITPR1	TK1	SLC20A2	TTLL12	RNF185	FHOD3
VWA7	RRM2	IER5	LRIG3	ISG20	DEPDC1
FAM153A	TNFSF15	ATF3	TXNRD3	CCDC85C	DPF1
PDCD4	ASF1B	PEAR1	E2F1	KRT7	PLA2G4A
MATN2	SKA1	NLRP1	ITGB8	NIPAL4	UBE2T
C15orf62	IQGAP3	NPC1	CYP2R1	PMAIP1	CIT
CNGA1	CALML3	CD44	FBXL17	SNRK	SERTAD4
PMP22	KIF2C	PTP4A1	PAK3	MYD88	OSR1
KREMEN1	CEP55	PTK2B	ZNF512B	TJP1	VSNL1
EVI2B	SHCBP1	WDR1	KRCC1	SDCBP2	SPTBN2
LY6D	MKI67	PNP	NTSR1	P4HA1	BBS10
LCK	NCAPG	TRIO	RAD50	NPTX1	INSC
NIPAL4	CDC6	LPAR6	BRI3BP	BTN2A1	CDC25A
SLC7A8	NCAPH	IL7R	C12orf66	PHLDB2	BCKDHB
LOX	PBK	OXSR1	DHTKD1	LMCD1	TMEM192
TMEM132B	MYBL2	STK10	MST1R	TTC7A	POLE2
MYO7A	TOP2A	WNT9A	THNSL1	LBH	TMTC4
SERPINA3	FOXM1	NFKBIA	ZFHX4	EPB41L4A	ESCO2
RAB30	FAM101A	PLIN3	DSN1	PTGS2	FOXA2
PCDH1	GTSE1	RAB31	SH2D5	KLF9	HHIP-AS1
WNT10A	IL8	WIPI2	RNF170	TGM1	BDKRB2
SCNN1A	ORC1	CTBP2	LINC00205	CDK6	SPDEF
IL1RN	KIF4A	RHOB	RAB7B	IL1RN	CYP4V2
KRT16	ANLN	SESN2	MLH1	SH2D2A	TRIM6
PPP1R3G	KIFC1	POTEJ	TMEM97	RALGPS2	FRMD5
ZBTB7C	TRIP13	SNAPC1	C4orf46	PLD5	MEX3A
NRXN3	CDC20	RND3	F2RL1	A4GALT	PDZRN3
VSIG2	CLDN1	LDHA	NUDT12	AVPI1	PTGER4
CDC42EP4	KIAA0101	NFKB2	SLC1A3	KCNN4	GRIA3
KIAA1551	PRDM8	H1-10	ZMYM3	NEK7	MTUS1
STC1	ERCC6L	BTG2	DHRS4-AS1	GAN	CLDN11
APBA1	PKMYT1	BCAR3	PRIMPOL	KRT42P	PCYT2
CYP39A1	CIT	EFNA1	RNF135	OTUD1	FANCA
SDR16C5	BUB1B	PEA15	CLSPN	MOB2	STEAP1
KIAA1462	NEK2	IRF2BP2	TRMT1L	PARP10	SOX6
VIPR1	DLGAP5	CDH4	PIGV	PTGES	NCKAP5
SLAMF9	FAM83D	YBX3	MCM8	KLHL24	WDR62
BMF	UBE2C	SOCS1	KRT15	CRCT1	GABPB1-AS1
OPHN1	RAD51	CDCP1	LMLN	IL6ST	DEPDC1B
SCN1B	FANCI	KLHL21	SDCCAG8	KRT34	METTL8
CAST	HMMR	SDHA	ATP6AP1L	NFKBIZ	KLF4
ANK1	BUB1	MSN	MSI2	LINC00302	SPC24
C3orf58	PSG4	ACTB	NCAPD3	IL1R2	E2F8
PLCE1	DEPDC1B	PSEN1	MAGEF1	HCAR2	PER2
TMEM164	TACC3	KCTD10	STN1	NTN1	PBK
DUOXA1	CENPI	TIGAR	C1orf112	BCAS4	MPST
KRT19	CDCA5	FLNC	CCDC113	STC1	SMO
KANK2	NCAPG2	KLF7	FAM8A1	VLDLR	STAMBPL1
ARHGAP24	AURKB	ABL2	FAM111A	NMNAT2	PKMYT1
SLC9A2	APLN	CCNK	DENND2A	MAFB	FAM86C2P
ETS2	ZNF488	ACTN4	TMEM129	FGD4	PTX3
UNC5B	PRC1	SRSF3	KNTC1	ARHGAP30	GINS2
CDH16	CDK1	TBC1D2	KIAA1549L	LY6D	VRK1
APCDD1L-AS1	MCM10	ACKR3	DDX11	SH3D21	CBX2
PPP1R14A	NUSAP1	COL27A1	CX3CL1	FGF1	GEMIN6
GPR39	RFC3	CDC42EP4	ORC1	SLC9A2	ALG10B
BPGM	PLK1	TPM3	RHOBTB1	DNER	TSEN2
WNT4	POLQ	PLEKHB2	SSU72	SCNN1A	FANCF
GJB2	KRT34	DENND3	OBSL1	CLDN4	DLK2
CORO6	SFXN2	FOSL1	FYCO1	IGSF9B	MMS22L
GJB4	CASC5	ID1	LOC102723360	LINC00842	MECOM
ZNF83	SKA3	TAP1	INTS3	PCDH1	GJC2
LCE1E	CCNB1	DAPK3	IL31RA	S100A3	GPR4
CCDC85C	DTL	EHD1	NCAPD2	CKB	MPZL2
ACOT11	NEIL3	PTPN1	NETO2	TRAF1	ORC6
DSG1	KIF20A	PLOD2	UCP2	TNIP3	SFXN4
GALNT13	SPC25	F11R	ATG4C	ABTB2	CCDC34
HYAL1	KIF18B	THBD	CDT1	UNC13D	PPP4R4
ITGA5	CDT1	PHLDA3	RARA	PPFIA4	PANK1
CTD-2003C8.2	ESPL1	SEMA4B	SESN3	TMPPE	SP110
CLEC2B	TPX2	MAP1LC3B	NOVA1	NFATC2	FAM216A
INA	HJURP	CSRP1	ZRANB3	MIR210HG	TP73
LIMD1	CDCA8	DDAH1	ADCK2	TRIML2	WDR90
PIWIL1	CKAP2L	NOTCH1	ZNF367	PLXNA4	SFXN2
VAV1	ASPM	ERGIC1	UNG	SLC10A6	PRDM8
TBXAS1	CCNB2	BNIP3L	RAD23A	AMTN	ALG10
LRP1	FST	CSPG4	PSD4	SLAMF9	FANCG
USP2	EXO1	VEGFA	TBC1D16	HRCT1	MOK
TBC1D4	PRR11	LAMC1	FZD2	SLC7A11	NEK11
TRIB1	CDC45	EPPK1	MARVELD1	LYNX1	RBL1
IL1R2	RAD51AP1	FST	DZIP3	IL1RL1	DGAT2
EHBP1L1	WDR76	ANXA2P3	LDAH	PPBP	PM20D2
LYNX1	BRCA1	PLXNA2	SCN1A-AS1	CXCL1	ST6GALNAC5
RP11-1069G10.1	BDH1	BPGM	AACS	ETV7	APLN
COL5A2	TROAP	SEPTIN9	EXO1		RAD51AP1
CXCR1	ORC6	CD55	PSME3IP1		SLC43A1
ISG20	XRCC2	SELPLG	IRS1		SNRNP25
PRDM11	NUF2	HMOX1	SEMA3A		TNFSF15
FXYD7	CXCL1	SOWAHC	LINC01184		NR2C2AP
EFR3B	SMURF2	IQCJ-SCHIP1	THSD4		MUTYH
AMN	FEN1	DSP	PKD2		PTGR2
SLC29A1	PLK4	UCK2	PRMT6		TLL1
TM4SF19	NTN1	TP53INP1	JADE2		ZSCAN31
CELSR2	GINS1	EGFR	TMEM19		BLM
CAMK1D	LMNB1	TOB1	YEATS4		CLDN1
LTBP1	KIF23	IL1B	HLCS		IFIT1
PITPNM3	S100A3	SRXN1	XXYLT1		ZDHHC1
NCF1	CHTF18	PLK3	DCLRE1A		STEAP2
KRT16P4	G0S2	RBM14	CDK19		CORO2B
DSEL	FAM110C	MEG3	PHF19		MYCBPAP
EPHB3	GINS2	TRAK1	RHOBTB3		DLEU1
STOX2	CENPF	RGS12	SPG11		NEIL3
ACOX2	MAD2L1	RAB7A	PI4K2B		BICC1
SDPR	CCNA2	GRPEL1	CCDC8		FAM86B1
ACPL2	HMGB2	NEDD4L	C14orf132		PRR7
KIF26A	CDC25A	PALM2AKAP2	MELK		FPGT
RARRES3	TRAF3IP3	SDC1	FBXO4		LURAP1L
RP11-267C16.1	S100A2	KDM7A	AGPAT1		PPP1R3E
CHST7	SPAG5	COL17A1	ANGEL1		TUB
LINC00302	MICALCL	ARHGAP23	GSE1		SERPINB7
SLC22A5	ZWINT	IRF1	DOCK4		HS3ST3B1
VSTM2L	C11orf82	RELB	TTYH3		RASGRF1
SLC2A1	RNASEH2A	MYADM	CBX5		GPR135
TCN2	CLSPN	TRA2B	ZBTB16		SIX4
CADPS2	CXCL3	RALGDS	GLI3		WNT7A
VWA5A	UHRF1	MALAT1	CCNE2		NUF2
KLRC2	BLM	HRH1	TLR6		TGFB2
SLC38A4	TRAIP	ELOA	METAP1D		C6orf141
RP11-7K24.3	BIRC5	DOCK5	MYORG		FZD1
ITGA1	ARHGAP5-AS1	SLC38A2	LIF		WDR27
ID1	RP11-193H5.1	HEPHL1	CCDC25		ACTA2
UNC5B-AS1	CENPA	SERINC1	SIRT5		TRAIP
GULP1	KIF11	MAFF	KIAA0754		ARHGAP5-AS1
GEM	POLE2	ABI1	OSGEPL1		ATAD5
FOXS1	ESCO2	TGFA	LAMB2		GJB6
SORT1	KIF15	PHLDA1	TBC1D5		CCDC138
RP11-429J17.6	TYMS	TRIM22	SV2A		ELAVL2
CPT1A	FANCD2	SERPINB5	ZCCHC14		NCOA7
AC005077.14	RECQL4	CDC42	SCRN3		ERVMER34-1
ERG	BRIP1	ANXA8	FGFR3		TMEM200A
AXL	IFNK	CSNK1G1	FUT8		SLC13A3
DOCK11	WDR62	NRG1	PPA2		SEC31B
APBB1IP	CALML3-AS1	SLC16A3	WFS1		TP53AIP1
CSPG4	RACGAP1	CMIP	FOXRED2		FLRT3
CPA6	IFIT1	CHMP1B	ATAD2		POLQ
PCDHGC5	CENPW	MSMO1	PBX1		ZNF488
HS6ST2	FAM64A	IST1	TNFRSF21		SH3BGR
GRAMD1B	MCM5	ARF4	ERI2		LIMD2
ACYP2	DSCC1	C11orf91	XRRA1		PAK6
RALGPS2	PAMR1	OSBPL10	RMDN1		PAMR1
SHISA4	LINC00319	MIR4435-2HG	RFC4		ST3GAL6
DHRS1	MT1L	CDC42EP2	CBR4		RAB3IP
RASSF5	AURKA	CAV1	PIGW		FAM72B
SGK1	BRI3BP	TGM2	BBS2		MYLK
FRMD8	KNTC1	ICAM1	ZC3H4		CCDC78
IL2RB	MCM4	TUBB6	SLC35A5		GEM
DLG1	SOX7	AP5Z1	MYZAP		ANKRD16
PTN	RSAD2	ITGA2	LRP5		THEM6
ADAMTS14	MX2	ZNFX1	COX15		STOX2
PREX1	HSH2D	CTNND1	RWDD2B		NTNG1
RNF185	CTGF	BASP1	RAD54L		FAM86JP
TP53INP2	CCL20	UBALD2	VANGL2		CNTNAP2
CTSD	HIST1H2BC	MYH9	GLCCI1		SLC35F3
MID1IP1	TNIP3	ACTN1	PLXND1		ANGPTL2
PAPPA	CXCL10	JAM3	PRC1		ZNF774
NCF1B	CXCL11	CDV3	OMA1		FAM86HP
MT1X	BATF2	PRDX1	DSCC1		CCDC40
HS3ST2	TNFAIP2	FUS	LOC101930085		SLC26A7
SULT1E1	PDZK1IP1	CDIP1	MRAS		SCN2A
MYEOV	MCTP1	FRMD8	DMD		TTLL7
FAM205A	SEMA3A	TAF7	CDCA7L		ECM2
CSF1R	TACSTD2	EFNB1	SCLY		PLEKHH1
SERPINB5	SCEL	PCYT1A	B4GAT1		VNN1
HRCT1	HIST1H1C	BAMBI	SMIM14		SLC38A4
CAPS	GJC2	KRT5	SLC2A10		ZNF596
FAM213A	PHLDA2	ULBP1	MPP7		FSD1
RP11-739P1.2	GBP5	BCL2L1	CCDC90B		DIRC3
MAFB	PCDH12	TIMP1	RAB39B		HAS2
RP11-509E16.1	HBB	LCE3E	ERLIN2		KCNIP3
SECTM1	TNF	TNIP2	RFC5		ADAMTS15
MIPOL1	EGR1	YWHAZ	TTC8		CSMD3
KANK4	CECR1	CHSY1	NUP37		CADM1
UGT1A6	HIST1H2AC	HNRNPH1	GPR155		FAM86EP
CYSTM1	TRAF1	CEACAM1	GPD2		ZNF485
KRT6A	HIST1H4H	EMP1	ATG10		UFSP1
SPINT2	NFKBIZ	OPTN	KIF24		CXCL11
KRT3	TMC4	SPSB1	PLEKHG2
OCLN	PPM1K	FAM239B	ATP8B2
RP11-63E9.1	CD97	STING1	PLXDC2
RP11-429A20.4	CXCL2	CD59	ATP10D
LRRC36	TG	MN1	RMI1
PINLYP	DNAH2	FRMD6	KCNAB2
SNX29	IL27RA	ANXA1	GINS1
TCFL5	CHRNB1	SLC7A5	ZC3H6
PTPN13	NCEH1	HLA-E	ARPIN
SPINK5	MYEF2	NQO1	PMS1
LDLRAD3	NCOA7	CAB39	THBS2
GAREM	hsa-mir-146a	UBE2Q2	GATB
PLEKHA5	RGS18	PLEKHO2	TRIM66
PIM1	MAP2	ANXA8L1	SPTLC3
LRRK2	SLC7A11	VAV2	FGF5
RP11-844P9.2	SP110	CAPN2	ZNF862
RP4-659J6.2	PLEKHH1	PGK1	NNT-AS1
TIAM1	PAPSS2	SAP30BP	RASSF9
CDK6	PLOD2	CAP1	EPS8
AC068580.5	SCNN1D	CSNK1E	SAMD5
GPR35	TRIM16L	RBM4	RMND5B
PREX2	NNMT	SDC4	MINDY1
TM4SF19-AS1	NAV3	VCL	ARSJ
IGSF9B	CDH2	DAB2	CENPP
ABCG2	STAMBPL1	ZFAND3	EFL1
SERPINB1	FMNL1	AREG	CDK5R1
IGFBP5	HIVEP2	GARRE1	BICD1
H19	AOX1	GPCPD1	LRRC45
STX1A	SOD2	ETF1	ICAM5
RIMBP3	USP54	INPP4B	ATP6V0A2
ATP1B1	AKR1C1	ADRB2	TCF19
IL21R	NEDD9	MAP7D1	JPH1
SLC16A2	MCM7	LMNA	IL11
QSOX1	DKK1	ZC3H12A	VASN
ZCCHC2	PTX3	HNRNPC	DHFR2
LSS	TNFSF4	S100A10	IL17RE
CDHR1	FAM196B	SEMA3B	B3GAT3
FGFBP1	MACC1	EPAS1	EPOP
KRT17	ABCC3	BMP6	MYBL1
PTGS2	IL6	PVR	PAQR8
LRRC8B	ITGA10	ANKLE2	TRIM65
PLA2G3	KCTD12	CCL20	BRCA2
PAG1	TRAC	PTTG1IP	NFIA
GRHL1	C20orf197	MYO1B	FBXL7
CACNA2D3	ALDH1L1	RPSAP52	CYREN
ANKRD9	KCNJ5	HMGB3	MBD5
ECM1	ST6GALNAC5	PRKX	KLHL4
PIPOX	CYP1A1	CEBPB	CABLES2
ARHGEF4	NRCAM	UAP1	XRCC1
KIAA0513	INSC	RREB1	CHSY3
RP11-1094H24.4	HTR4	KPNA1	ELP4
LINC00702	EPN3	MAPK1IP1L	ANKH
PTGFR	IL24	PIM3	SNCA
DEGS2	MYCBPAP	UGCG	CENPI
MYO5B	OVCH2	RAP2B	ITPR1
DLX4	RP11-54A9.1	GPRC5A	DNAI4
C19orf21	DOK7	LAMC2	SMIM3
CYP1B1	ECM2	VIM	CHAF1B
DTHD1	FOXQ1	PPARD	C14orf93
TLL1	AMIGO2	DIAPH1	MBLAC2
ABHD3	AC022816.2	LINC00707	SOX2
FAM153C	SPDEF	SAT1	TTC13
COL22A1	ANO1	SAMD4A	CCDC18
TSPAN10	SP140	YBX3P1	DARS2
MFGE8	ALDH3A1	EPHA2	CENPN
PART1	RP11-494M8.4	BCL3	BDH1
PAQR5	RP11-114H23.3	GPC1	EVI5L
MAP3K6	PTPN22	RAB10	XYLT1
PRR13	GPR4	SAR1A	PTPN6
AC133785.1	MRGPRX3	WASF2	XRCC2
MID1	ARG2	DSC3	EME1
TM4SF1	ELFN2	ZNF841	RPA2
CYP3A5	HES7	ZNF654	SLC8A1
LGI3	GOLGA2B	AKR1C1	BAHCC1
GGT8P	SLC7A2	MBOAT2	L3HYPDH
FOXN3	COL8A1	CSNK1D	GOLGA1
SLC12A6	BIRC3	FAM210A	PHLDB1
UPK3B	KBTBD11	SACS	PER3
LINC00707	PAPL	CALM2	CC2D1A
RP11-24B21.1	RAB3B	KLC1	HMBS
AGAP1	RP11-443P15.2	ZDHHC9	B3GNT9
LTB4R	CNTNAP2	CTDP1	FBXO17
IL6R	ZFHX2	SH3TC1	LPIN1
PROC	SLC8A1	KLC3	PDGFRA
PLEKHM1	AREG	GBP1	ZDHHC14
TMEM35	WDFY4	DNAJB6	ADAM12
FAM167A	CX3CL1	RASAL2	FBN1
IMPA2	SGPP2	ACTR3	SMARCAL1
PRR15	GREB1	PKP1	FBXO41
NDRG1	FRAS1	YKT6	TEF
KRT7	GDF15	GTPBP1	INTS8
KIAA1211L	UPP1	SLC3A2	EFHC1
MITF	RP11-274H2.5	SH3BP5L	MAN1A1
RP11-7F17.7	FGF12	FAM180A	NIT1
HSPB7	FAM154B	SRGAP1	GMNN
JHDM1D	RP11-875O11.3	GABARAPL1	TTF2
KLF4	MXRA5	TNFRSF10B	NUTM2D
KLK10	TSLP	PLCB4	SHISA2
POU2F3	KCNK2	SGTB	PIMREG
AP000783.2	RP11-705C15.2	MVP	PHF21A
ETV1	BICC1	WDR48	DTD2
CD248	SAMD5	YPEL5	CTNNBIP1
NPTXR	EREG	BAG1	ZNF589
NBEAL2	SLC16A9	IRAK2	MBD3
GSTM3	ABI3BP	DUSP14	TTC28
PPP1R14C	AC010127.3	SGTA	NPHP4
RP11-395I14.2	STEAP2	BTG1	PSRC1
GPRC5C	RP11-378A13.1	CBLB	IGSF9
GRB7	CCNJL	TGFBR1	CCHCR1
KLF2	FAM198B	TRIM26	OAS2
MICALL1	DLL1	TRAF4	RSPH3
AMTN	AIG1	CXCL2	CTBP1-DT
BCAT1	ERP27	PPP2R2A	CITED4
CMBL	ARHGAP25	BRD2	WDHD1
BEX1	CYP4V2	EIF5	F2R
MAPK10	POU3F1	ADAMTS6	TMX4
APCDD1L	ITGAM	TAF9	NFATC4
EPPK1	SRGAP3	MAX	ITGB6
SGCA	NTNG1	EDN1	STX17
ATP2B4	STC2	DDX39A	ID3
P4HA2	ARTN	NEAT1	PNPO
AC034220.3	RASGRF1	TXNDC11	EEF2KMT
NLRC5	EOMES	LPCAT1	TIMMDC1
FOXO6	STEAP1B	ANKRD11	EBAG9
IL33	SLC47A1	B4GALT1	CHST1
B3GALT4	CTC-463N11.3	TOX4	POLE
PLEKHG4	PFN2	MAPKAPK2	NAPEPLD
FAM180A	SLC4A4	ZBTB2	ZHX3
MAN2A1	FAM86B1	SPHK1	PRKCQ
FLJ11235	PRSS3	TRMT61A	RALGAPA2
C12orf56	AC093724.2	STAT3	JAG2
FXYD3	CSF3	FTH1	MEOX1
PCBP3	DIRC3	PTPRE	LMBRD2
NDUFA4L2	RP11-398G24.2	RELA	COL6A3
FCRLA	ARHGAP18	ZYX	NLRX1
NTN4	SPOCD1	SERINC5	ARHGAP26
MB21D2	ARHGDIB	PPP2CB	ST3GAL3
HEXB	ERVMER34-1	TUBB2B	IFT74
ADD3	GLIPR1	KDM3A	CHML
ARHGEF1	RP5-1043L13.1	AP3S2	SLC25A46
GPR157	PRR7	RAB35	VASH1
AMFR	THBS1	TUBA1C	KCTD18
TRIM55	POLR3G	PLAU	SMIM26
LEPREL1	LINC00641	PWP1	FHOD3
RIPK3	DDIT4L	RRAD	SH3BP1
ADI1	ZFP69B	MAP2K3	PYCR2
PALM3	LIMD2	KLF13	NANOS1
TRIML2	AC004383.4	ARFGAP1	CARF
RNF223	CIDEA	CCNG2	WNT5A
KLK11	TRIM46	SUSD6	SLFN13
CDA	SHC4	RBM39	C21orf58
PTCH2	SOX6	CCND1	DEPDC1
SPNS2	RASL11A	DNAJA2	MAML3
GLB1	PER2	FSTL1	CEP126
TRAK1	PTGER4	CRK	TCEANC2
DNASE1L1	AREGB	PMM2	PEG10
PEG10	TPRG1	RAB11FIP5	PLSCR1
TMC7	RP11-62J1.3	UBAP2	DCAKD
KLF9	MECOM	KDM5B	RNF26
SIM2	RGMB	HBP1	CCDC14
PCDHGC4	FAM201A	UGDH	RBM47
NEFM	NUDT10	DNAJC5	DPF1
APOL1	RP11-421F16.3	IFRD1	ADGRB2
PSMD6-AS2	RP11-368I7.2	FHL2	SLC38A10
MMP10	TRIM6	PLEKHM1	PLA2G4A
CSF2	CYP27B1	CDH3	NEMP2
SERPINE1	AC079922.3	PDP1	UBE2T
ST8SIA1	ISM1	DNAJA1	BAIAP2-DT
CYP27A1	RP1-228H13.5	TMEM50A	NEO1
FGF9	CCDC40	VDAC2	ST8SIA4
SMPDL3A	SLC22A18AS	MEF2D	THADA
SH3D21	CYTL1	TAGLN2	ARMCX2
COL2A1	FAM86C2P	OAF	PPP2R3B
RP11-807H22.6	F3	ZNF561	ADGRL2
MLPH	RP11-227G15.2	SNHG15	ARAP2
B3GNT5	FRMPD4	ZFP36	LZTS1
AIF1L	ATP2C2	KCNK6	CPS1
FGFR1	HYDIN	TKT	CIT
ZNF611	TPCN1	FAM83G	FGFR2
RIMS3	PLLP	ADM	CEMIP2
DPYD	CEBPD	VASP	POLI
EPS8	SCG5	ZNF697	BARD1
KALRN	CERKL	NFKB1	IPO8
KCNMA1	NEGR1	MAEA	ZBED8
TNPO1P2	GOLGA6L4	CCBE1	SERTAD4
FSTL3	BMPER	FAT1	FIGNL1
OFD1	ID3	SIK1	NIF3L1
COL4A4	RP11-245M24.1	SIK1B	OSR1
F2RL1	RP11-174G6.5	ZNF394	VSNL1
RP11-336K24.5	PTCHD2	NECTIN4	C19orf54
CASQ2	ATG16L2	CLUH	HIRIP3
NGF	CTB-25B13.13	HNRNPDL	TNFSF10
FAM83F	RP11-180C1.1	HIVEP2	TRIM5
UBL3	MPZL2	ATG4B	RAC3
RFX2	ISYNA1	ARRDC3	SPTBN2
PAX9	TENM2	COL4A2	MTIF2
LDLRAP1	SOX9	HSP90B1	RHNO1
SPSB1	TNFRSF19	APOL6	PSPH
TMEM191C	B4GALNT4	FOS	METTL21A
GPM6B	MYOM2	ARL4D	NDUFA8
CLSTN2	RP11-701H24.7	SIPA1L3	BBS10
TSPAN5	LHX5	BRAP	INSC
KIAA1161	RINL	BLCAP	ZBTB40
CTNNBL1	ADM2	ABCA1	RADX
SCARB1	CORO2B	NECAP2	SCN4B
RAB9A	RP11-91K9.1	KLHL18	POLD3
OXTR	CDH20	CXCL3	FAM13A
PLAUR	RP11-366L20.3	SAP18	MLYCD
KRT42P	CTC-436P18.3	CYTOR	HSD17B7
STARD5	RP11-123O22.1	DIP2A	NUDT6
FAM71F1	SLC25A15	UPF1	SNAPIN
RAPH1	ACY1	SERPINB1	THAP10
KRT14	TRIB2	SNRNP70	SLC27A3
AC007362.1	PABPC1L	ZMAT2	PIGO
GK	RP11-26J3.1	CFLAR	UACA
SERPINB7	RP11-148B3.1	NEFL	CDC25A
ALCAM	FUT1	KPRP	SHMT1
DSP	HSD17B2	DSG3	ADCK1
INSIG1	CD226	LATS2	DIS3L
ELMO1	RP11-879F14.2	TMEM265	SLC33A1
RAB25	TTYH2	ACBD3	STRADB
PDCD4-AS1	KCNIP4	RBMS1	BCKDHB
TNFRSF21	RP11-169K16.6	UBC	TMEM192
RP11-465B22.3	TXNIP	SPAG9	TADA3
MAF	SDHAP3	NDEL1	FOXRED1
TPPP	TMEM198	HHIP	C9orf40
RP11-417E7.1	ULBP1	SHANK2	KAT2A
MAP3K2	EPHX2	UBALD1	PAQR4
RP4-580N22.2	RPS18P9	TNFRSF10A	SLC45A4
KRT8	DMGDH	RNF185	MARCHF9
PDLIM4	CHGB	FTH1P3	CUL7
AC002454.1	BBC3	INF2	CXXC5
C8orf34	LINC00460	LIMK2	KCNS2
MAP1LC3A	SFXN4	C12orf75	TRIM34
NRG4	CD274	WWC1	ZBED3
DUOX1	TP73	APAF1	SLC24A2
B3GALTL	FAM167B	PICALM	FAT4
FAXDC2	CORO1A	EIF2S3B	PIGB
EPB41L4A	C12orf54	PELI1	EFS
COL13A1	RP11-701H24.2	AP1M1	MRPS18B
KHSRPP1	CTD-2083E4.5	G3BP1	POLE2
NIPAL1	HCAR3	RAB2A	NARS2
AGR2	IZUMO1	ACP1	FAM234A
VIPR1-AS1	LINC00665	DHDDS	LRATD1
AC022596.6	BCAT2	JARID2	WDR31
CUEDC1	SCN2A	SH3PXD2A	RFLNB
ATP12A	CTD-3093M3.1	ISG20	GPRIN1
DNM3	FSD1	PAFAH1B2	ST6GALNAC2
RHOD	CYR61	RNMT	CLCN3
FSIP1	EFCAB6	ITSN2	FBF1
LBX2-AS1	RPS23	GPAT4	TMTC4
GNRH1	RP11-382A18.1	CCDC85C	ESCO2
CCDC134	AL118506.1	SLC7A6OS	APLF
EPCAM	MTHFD2L	GNAI3	ADGRL1
NCF2	SNRPN	LINC00958	DZIP1
ANKRD12	ADARB1	KRT7	DCBLD1
FBXO2	RP5-991G20.4	TAGLN	MOCOS
CTA-984G1.5	TRAF4	NIPAL4	NAB2
CTC-471F3.4	RP11-293B20.1	MIDN	MKKS
DOCK9	VNN1	SEMA3C	RRNAD1
FMN1	KREMEN2	ARHGEF18	FOXA2
CHRNA9	CHCHD10	SS18	MIA3
CLMN	NTM	EIF3J	ZSCAN30
TCP11L2	RP11-377G16.2	MTHFD1L	HHIP-AS1
KIF21A	FHIT	PMAIP1	AGGF1
DSG3	STEAP1	MAPKBP1	FADD
KLHL6	SPAG5-AS1	RETREG3	RDH14
RDH16	SLC43A3	B3GNT2	PLS1
PKP3	CBS	BFAR	CCDC191
SEMA3B	CHAC1	PAIP2	CXCL14
KMO	ZNF774	BYSL	TNRC6B
NIPA1	WDR35	CALD1	TBCK
GSDMA	SLC19A1	SNRK	XRCC3
UPK1B	RAB3IP	CNOT8	TFB1M
BBS12	PTPRZ1	APBB2	BDKRB2
SAMD14	FRMD5	TAF5L	TMTC1
B4GALT4	ZNF792	TRIAP1	FAM160A1
CFI	ANPEP	PRKCD	SUV39H1
RP11-336A10.4	RP11-624L4.1	MACF1	HIP1
LOXL2	SLC20A1	CNOT6	ADAM19
ZNF367	EBPL	UBQLN2	WDTC1
A4GALT	RP11-265N7.1	LOC644936	RAG1
PITX3	TTLL7	PGF	SPDEF
PQLC2	FRMD4A	PDLIM5	LRRK2
CD24P4	TFAP4	ZFR	LOXL1
SLC9A3	AMT	RABGEF1	NSUN6
RBM20	TSEN2	OGFOD1	SLC37A2
EGF	ADC	MFSD12	D2HGDH
FBXL16	TUB	DYNC1LI2	FANCL
KCTD11	SIX4	CBLL1	EHD3
KB-1732A1.1	TP53AIP1	CHD2	CYP4V2
DSC2	SMO	PLEKHG1	ATP6V1E2
ATP5G1P6	MEX3A	ZFYVE1	GPRASP2
ZNF672	CMTM3	CCNB1IP1	COQ9
DDR1	FAM84A	RUSC2	WDR24
HLA-G	SPTBN2	MDM2	SAMD1
FAM43A	FAM203A	SDCBP	PSKH1
LRRC8A	RP11-566E18.3	JMJD6	BIVM
SMAD3	TBX3	TFIP11	CCDC85B
CTD-2066L21.3	C11orf70	SRGAP3	FAN1
RP11-893F2.9	DACH2	TAX1BP1	ELMOD2
GLUD1	WDR92	LINC-PINT	ORAI2
BIN1	METTL12	TSPAN14	MORC2
PDGFB	KLHL42	RAPGEF3	CLSTN3
DGAT2	NAV1	NKAPD1	TRIM6
APP	CDK17	TAOK1	FRMD5
WEE1	IL20	MYD88	POGLUT3
RP11-713P17.3	RP11-973F15.1	GSDMC	MEX3A
RBP1	FOXP1	MED10	PDZRN3
CD9	ST3GAL6	USP14	FAXC
WWTR1	ADAMTSL1	TBX3	SYTL1
PRKCDBP	HNRPLL	MKRN2	TMEM107
C19orf33	ALDH7A1	EHF	ANAPC11
PCDH9	ATHL1	EGLN1	ARPIN-AP3S2
APOD	SH3BGR	RAP1GAP2	TNS2
PRPS1	FAR2	ANO6	WARS2-AS1
PROM2	PEMT	RAB32	PEX6
HEPHL1	FGF5	ASB6	PTGER4
GALNT14	CHST1	RLIM	GRIA3
RP11-889L3.1	BICD1	RAP1B	ANK3
CDCP1	RRP12	ARIH1	MTUS1
LYPD6B	ZSCAN31	SLC43A2	CLDN11
RND2	RAB39B	ZFHX3	ZFAND2A-DT
MRGPRF	NPM3	BSDC1	CPT2
PDLIM2	ZDHHC1	SLC2A3	SYT1
TLR3	GCDH	ANAPC1P4	PCYT2
CD163L1	NLE1	TJP1	RNASEH2B
PRX	MARS2	SDCBP2	GEMIN8
PLXNA4	ST6GAL1	GDF15	ARL10
KIF13B	LHX4	GOLT1B	GCOM1
AC016745.3	GAMT	CDK17	CCDC15
AEBP1	PAOX	PRSS3	ENOX2
CPEB2	LAMA1	P4HA1	SLC16A13
HSD3B7	FAM84B	ZNF432	MAP9
AC068580.6	ZNF785	NINJ1	SFXN5
PIEZO1	HIF3A	TRIP4	FANCA
ERMP1	LONRF1	NPTX1	AGFG2
PDXK	GPR135	BRWD1	ZBED5
FBN1	U82695.10	DTX2	STEAP1
LGALS9B	CADM1	FGD6	IL17RD
SFN	FER1L6	CHMP1A	CDKN2AIPNL
ANGPTL2	MAMDC4	HSP90B2P	PSMG3-AS1
IGFBP6	RP11-121C2.2	CHASERR	MND1
ALPL	ZNF234	LHFPL2	FAM114A2
LMO1	ZPLD1	CXCL8	TRIQK
HIPK2	RSAD1	BTN2A1	AMMECR1
SH3BP5L	MBNL3	KMT5B	SLC24A1
ITGA6	NRP1	PITPNC1	IPO13
RP11-360F5.3	SDCCAG8	POLH	SUSD3
RTN3	HIC1	DRAM1	ACAP3
ATXN1	FBXO41	RRN3	SOX6
PABPC1	RHOBTB3	PHLDB2	FAM200B
TRPC6	CA13	RTN4RL1	NCKAP5
PRR5L	KCNJ12	RPS6KA5	WDR62
RNF168	METTL21B	MNT	C9orf64
CARS2	ACTA2	TLR2	TEX264
COL18A1	SLC43A2	DDX19B	SSBP3
PALMD	EDNRA	VSIR	CDKN2C
PINK1	ZNF793	TRIM11	DENND1A
LINC00556	BID	ARHGAP21	GABPB1-AS1
DENND2A	ANKRD18A	RNF216P1	DEPDC1B
TMEM158	ZNF561	DNAJB2	TASOR
BLK	TMEM231	DSTYK	LINC00476
IL22RA1	EEF1A1	SLFN5	METTL8
ZMIZ1	AP001816.1	CEP95	KLF4
SYT12	ESPNL	GLUD2	ZCCHC2
NID1	SLFN5	ELL	MAP3K12
RP11-368D24__A.1	TICRR	ZNF746	ETAA1
CALU	ERRFI1	CLIC4	BHLHE41
EGLN3	ANKRD16	LMCD1	ZNF32
PLEKHG3	HMGB3	PIGA	SLC35B3
CITED4	MRPL15	GCC1	SPC24
C1orf226	EFEMP1	TTC7A	OXLD1
AKR1B10	ECHDC3	GNB4	CGGBP1
SHROOM4	FLI1	INSYN2B	E2F8
DIXDC1	RP11-473I1.9	ZNF791	COQ5
SLC36A4	PHF6	ATP6V0B	PLEKHA4
LBH	NEURL1B	ARNTL	TCEAL7
GPR156	ADAM8	KPNA4	FBLN5
ARNTL2	CTD-2021J15.2	MUC1	ZDHHC12
AC098823.3	LSM2	SERPINB3	L2HGDH
AC006116.20	SEC14L2	BBC3	RAD51C
CD99	CNTN1	LBH	MAPRE3
TYRO3	RP11-473I1.10	CDKL5	SLITRK5
TEC	KITLG	PORCN	PER2
AUTS2	GRK5	EPB41L4A	PBK
IKZF2	SMAD1	CLP1	ATP7B
AVPI1	N4BP3	SERPINA1	TNFAIP8L1
CAPG	ITGA4	PNPLA8	MID1
TTC7A	AC005682.5	GTF2B	LOC100419583
SNRK	ZNF682	CHD7	PPCS
LTBP3	RP11-214C8.5	PTGS2	PRICKLE2
SLC17A5	DUSP6	PPP1R13L	ZNF248
MIR210HG	PADI3	OSBPL3	TMEM116
JUP	FADS3	TLK2	IFNLR1
SLC20A2	HMGA2	MLLT10	UMAD1
SPRR1A	SNHG12	HOOK3	ZNF76
RORA	NDUFAF4	MAP1LC3B2	LNCOG
LANCL3	MCOLN2	KLF9	LRRCC1
RP11-1166P10.1	SHROOM2	TARS3	CCDC122
DUSP8	FZD1	ZBTB43	PXMP4
SLC39A14	RP11-446H18.3	DYRK1B	MERTK
HTRA1	CLMP	ENKUR	LINC00339
KCNC4	RUNX1	ALKAL2	ROR1
LONRF2	B3GALNT1	SREK1IP1	MPST
SLMO1	FANCF	C1orf68	KRBA2
RP11-152F13.7	LEF1	TGM1	TMEM99
SLC5A10	CNGB1	COX20	ARV1
FAM83G	ZNF599	NR4A1	SMO
PDE4C	RP11-421L21.3	SYF2	CEP41
MBP	CSMD3	CDK6	MMACHC
HN1	CYP26B1	SEC24B	SSX2IP
FAM69A	MOB4	PVT1	LINC02256
CCDC69	ARHGAP22	IL1RN	PIGP
SLC44A2	ALDH1B1	BTBD19	PIGF
SLC25A45	QTRT1	BIRC3	BMP2
BACH1-IT1	PLEKHG2	TWNK	BCL2
LYPD5	ZNF512	NFKBIE	SSBP2
RGAG1	CCBE1	CSH2	NUDT22
PPP2R2C	PVRL4	MICA	ARHGEF39
PITRM1-AS1	2024-09-05	GCC2	TEDC2
RHOBTB2	RCOR2	IL24	STAMBPL1
SRRD	PLEKHG1	UBA6	FGFRL1
KIF5C	TXLNG	VCPIP1	MAP3K10
CDC25B	GPR161	SMOX	JADE1
RP11-68I3.10	MSX2	HKDC1	C8orf82
NRP2	ZFP57	TMPRSS11D	IMPACT
RP11-302J23.1	SNCB	GABPB1	TRIM41
KIAA1045	L3HYPDH	ZFAND2A	PKMYT1
TSC22D3	CTTNBP2NL	SH2D2A	MR1
KRT9	RRS1	ZNF875	TK2
JUND	SMAGP	WAPL	IFT81
POLM	2024-09-11	RALGPS2	ADAMTS3
ACSS2	ANTXR2	PLD5	BORCS5
RP11-268J15.5	RP11-304L19.5	ZNF473	VWA5A
RP1-239B22.5	MFAP5	ZNF134	FAM86C2P
PIK3C2B	PM20D2	RBM18	LINC00863
AHNAK	UBXN8	PPM1D	TSPAN6
ELAVL2	DNAH1	KANSL2	ABHD10
PPP1R9B	TLR2	ELFN1	PASK
FAM151A	MMP3	TALAM1	TAF8
HR	FABP5	A4GALT	PAG1
SLC37A2	FAM86C1	KCNQ3	ERMAP
OSR2	CLTCL1	AVPI1	SYT11
YPEL3	PAQR8	KCNN4	SPAG16
TTC9	CCDC88C	CERT1	INVS
CTB-49A3.2	SLC25A19	UFM1	ANO8
CTD-2228K2.7	SSR3	NEK7	CFAP44
SMCO2	CCND2	HIC2	BOLA1
FCRLB	REC8	ZFP91-CNTF	TUBGCP5
PIK3CD	TSPYL4	GAN	TMEM45A
LAMP3	FBXL8	LRRFIP1	ORAI1
TMEM106C	BAI2	KRT42P	PTER
IER5	MICU3	CRBN	DOP1A
NXPH4	TGIF2	GOLGB1	PTCD2
BCAS4	SLC24A3	UBE2W	RBMS3
ELF1	HECW2	RSC1A1	TAGLN3
GALNT2	RP11-64K12.2	OTUD1	SLF2
ZNF438	COL5A3	ZNF518B	IER5L
TMEM189	PHC2	CCNL1	TRPC1
PTGS1	EFNB3	ZNF426	TCF4
TMCC2	WDR3	LRATD2	LOC339803
CCDC149	MYBBP1A	ZNF542P	LOC257396
RP11-745O10.2	DHRS11	SGMS2	BIVM-ERCC5
MRAS	NOLC1	ARHGAP27	ZNF362
FRK	MTHFD1L	THAP9-AS1	HMGCL
SPTB	PCED1B	ZMYM5	MEIS1
FAM111B	CTC-774J1.2	RC3H1	PTX3
EVC	METTL15	AMPD3	ASCC1
ASB9	NEK11	LNCSRLR	GINS2
AC093818.1	NAAA	KITLG	CCDC125
MYH14	POLR1B	BDP1	VRK1
LARGE	BCKDHB	ZNF707	UNC5B
RP11-336K24.6	PHLDA1	ARL8A	VAV3
KLF13	RFXAP	NMRAL2P	ZNF514
LYST	HOXA1	AHCTF1	CBX2
KCNK6	COL1A2	PODXL	CCNE1
C16orf52	RUVBL1	NOCT	CENPS
BOC	SFTA1P	NOTCH2NLC	TMEM143
AP001372.2	SCFD2	MOB2	CUTALP
C10orf10	NLRP3	LOC100130283	BTN3A3
TET1	PCSK5	SIX5	DUSP2
ACACB	ADAT2	ANAPC1P2	ARL6IP6
IL17RC	CA2	ATF5	CD248
SLC16A14	C11orf48	PARP10	CARD8
ACADS	UBIAD1	PTGES	GEMIN6
SELM	PRMT6	STARD4	PDSS2
RP11-325F22.4	GNG11	LONRF1	B3GALT6
RP11-1082L8.3	EDN1	KLHL24	ALG10B
THAP8	ASNS	ZNF451	UBXN2B
ORAI2	CTD-2369P2.2	FARP2	TMEM8B
SPAG9	URB1	PKN2	LOC100996740
KCNS1	AC108142.1	ARFGEF1	TSEN2
SH3GL3	CYB5R2	SERPINB4	INTS6L
GADL1	AC084018.1	KLHL20	SETDB2
NRIP3	ZNF132	PPP3CC	FANCF
ANXA2P2	LRTOMT	SNRNP48	TRMT2B
TNFAIP8	MUTYH	EVI5	CBY1
RP1-52J10.9	TOMM40	ZGPAT	ZBTB25
C22orf23	SNHG14	NOTCH2NLB	CETN3
MAML3	ABAT	KRAS	CNTLN
FRRS1	ITPKB	YOD1	GOLGA8O
ADCY4	RP11-697E2.7	DSG2	RNF146
YWHAZ	PIDD	CRCT1	ERCC6L2
AHR	HIVEP3	H2BC21	PGBD4
LAMA3	RP11-27I1.4	IL6ST	HLTF
RHPN2	CDH24	SLC25A36	GTF2A1
PSIP1	PARP1	ZNF44	BDNF
KLF12	STYK1	TPM3P9	PTPRS
CBLN3	ZNF300P1	PDK1	NSMCE4A
COL4A1	ZBTB48	CEP85L	ANKRD34A
LMO7	SERPINE2	PLPP3	EPHA4
LPAR6	NUPR1	TRNAU1AP	EDEM3
MBOAT2	DUSP10	RASA2	GINS3
LMCD1	GDNF	ANKRD36	THOC6
AP000695.6	CTH	ZNF407	CLIP3
CLCN5	FZD10	C12orf45	TANGO6
UNC13B	LINC00511	AHCTF1P1	ACAD10
CDS1	SLITRK6	FRAT2	FAM53A
TLL2	SOX4	LCP1	FANCC
FAM129B	CA12	KRT34	EMC3-AS1
MOSPD2	RAB38	NFKBIZ	GLI1
SEMA3F	DST	CRIPT	SAP30
CHP1	INPP4B	MTHFR	DNA2
FAM110B	RPLP0P2	ZNF292	DDX12P
ZNF267	SEMA3C	C5AR2	NOTCH3
RP11-27M15.1	IRS2	FAM156A	PCLO
HLA-F-AS1	DDIT3	LOC389906	CHCHD4
AC093616.4	ARRDC4	LINC00302	DLK2
DDX60L	ZNF596	IL1R2	TARBP1
UACA	PPP1R3C	ZNF805	HDAC6
KRT5	HS3ST1	ZNF529	DNM3
PAX8	ZNF608	TEPSIN	GATD3A
CXXC1	CAMK2D	ZNF773	SPEG
IFFO2	FAM129A	HCAR2	SMIM20
LLGL2	FLRT3	IL6	ZNF519
PTCHD3P1	SLC3A2	TXNL4B	BEGAIN
TMEM92	IRS1	DAPK1	GABRB3
RP11-54F2.1	DUSP4	NTN1	MMS22L
SLC26A2	POSTN	BCAS4	PAAF1
PRKAG2	SLC7A5	ZNF761	PRIM2
SLC25A27	C6orf48	UCHL1	DNAJC18
WNT7A	ITGB8	ZNF416	GABPB2
MGAT5	TGIF1	SLC4A11	DNASE1
C1RL-AS1	MYLK	HTD2	EXD2
KIAA0922	SGK223	TBC1D23	PNPLA4
SLC7A1	SNHG8	FAM126B	TENM3-AS1
MTUS1	IL13RA2	MKLN1	SHROOM4
RNF128	SERPINB2	STC1	ARHGAP32
ANXA2	CDCA7	TIMM23B	RNF227
ABI1	ESPN	HSPE1-MOB4	RTL5
NBL1	HHIP	NACA4P	APOLD1
LINC00263	TTK	VLDLR	CASTOR2
ERBB3	C7orf10	TCAF2	RPS6KA6
AFAP1L1	DEPDC1	USP43	MAST3
MYO1E	RP5-884C9.2	YPEL2	CREB3L4
SEMA6D	CENPK	ANKRD36C	PAIP2B
FAM13A-AS1	PTHLH	ARID4A	SLC18B1
LINC00842	RPSAP52	NBPF26	CEBPA-DT
PFKP	MYC	POLB	KCNC4
PLCD3	VCAN	KCNQ1OT1	C1QTNF6
PNRC1	CDCA3	NMNAT2	MECOM
RP11-10C24.3	AJAP1	ZNF845	SLC9A7
HMOX1	RP11-488P3.1	LINC00342	CEP290
STK40	RP11-24B19.3	MAFB	LOXL1-AS1
RARA	LSP1	NRAV	ZKSCAN3
CTSH	CHI3L2	GREB1	ZNF213
LRRC8D	RP11-114H23.1	PLEKHM1P1	NAGLU
ULK3	GYLTL1B	ZNF468	GJC2
DRAP1	IGF2	ZNF441	RNF152
EIF4E3	PPARGC1B	JADE3	GPR4
RMND5A	KCNQ5	FGD4	GAS2L3
METRN	OSR1	CEP170P1	ABHD8
C3orf67	KRT31	ARHGAP30	ZNF692
MICAL3	MIR205HG	C1QTNF1	TRIM45
TARSL2	PAICS	CSF1	VEPH1
EZR	RP4-555D20.2	ZNF419	RAD51D
MOB3B	NDC80	LY6D	MPP2
CD101	RP5-1024G6.8	ZNF470	MPZL2
CASP7	CDKN3	LINS1	ZNF311
LY6K	CES3	PTPRH	FOXE1
SERTAD2	HAS3	RESF1	ORC6
LPCAT2	HES2	ANG	SFXN4
KLHL13	LINC00849	CES1	PAXIP1
SPIRE1	NOTCH1	ZNF586	DTWD2
ME2	CCDC78	PYROXD1	RWDD2A
CHMP2B	SERTAD4	IFNE	C1GALT1C1
EEF1A2	MUC19	LINC01629	C1RL
C6orf132	RP11-16P6.1	FOSB	ZNF711
GJB5	RP11-993B23.3	SH3D21	FILIP1L
NCR3LG1	LINC00704	FGF1	ABHD6
RAP1A	SH2D5	FBXO10	FBXL19-AS1
SLC35E4	RP4-541C22.5	RGS16	MTRF1
EVL	FANCA	SLC9A2	PTGS1
GPR56	CEL	DNER	LRRC17
GM2A	ARL4C	DNAH5	C4orf33
CDH11	ICOSLG	SCNN1A	SMIM19
WNT7B	CTD-2196E14.9	CLDN4	ARHGAP24
LPIN3	RP11-379B18.5	LACC1	CCDC34
ANKRD13A	CAD	IGSF9B	EHHADH
RASSF3	DTD2	SYT15	MKS1
LTB4R2	MIR17HG	LOC728392	TFPI
FER1L4	IGSF9	LINC00842	MAF
STIM1	GRAMD2	GPC6	SLC35E2A
ETNK2	PRIM1	AOC2	SEC16B
ABHD12	RPL22L1	ZNF28	MAP2K5
ITPR3	CYGB	H2AC6	STOML1
AC002055.4	SH3PXD2A	LOC100506123	PPP4R4
RGS3	SRM	MCOLN2	PLIN2
CRMP1	CAV1	MIGA1	SCML1
NR1D1	ENOX1	NOTCH2NLA	PANK1
JUN	POLR2M	PCDH1	KIAA1549
NEXN	RP11-498E2.7	NBPF19	ABHD5
MYO9B	CDC25C	ZNF449	SP110
DNASE2	RP11-115D19.1	LOC286297	FASTK
AHRR	SLC15A1	WHAMMP3	FAM216A
BDKRB1	PUS7	MSX2	TMEM187
PHLDA3	LIG1	LY6G5B	ARHGEF17
TMCC3	CDCA2	ARHGAP27P1	TP73
BTBD11	RP11-214O1.2	S100A3	MOCS1
OXR1	HNRNPA1P33	FSD1L	OARD1
DYNLT3	LURAP1L	LINC01322	FOXL1
EPS8L1	ADAMTS1	CKB	IPP
LACTB	CUX2	NEK3	SPACA9
CXCR7	RP11-252A24.7	TRAF1	COX10-AS1
SYNE2	CTA-445C9.15	TNIP3	SMPD1
S100A4	TMEM133	MMP3	SRD5A3
GPC1	RP11-356I2.2	SCHIP1	MTERF2
VPS13C	KCNE4	LOC100130331	WDR90
SEMA4B	RP11-541N10.3	ABTB2	TTC30A
NAT8L	GS1-358P8.4	UBE2FP1	ACTR3B
ITGB6	KAZN	ZNF350	SFXN2
FAP	VWCE	GPR75-ASB3	CFAP97
SLAMF7	LINC00313	LIN37	PRDM8
ARHGEF3	CYFIP2	ITGB3	HDAC9
GSN	NEFL	UNC13D	FAM72A
KIAA1324L	FAM212B	RN7SK	IGIP
MOB2	BZW2	GPR146	DUS4L
HECTD1	SLC1A3	FRMD8P1	ARHGEF25
AC026806.2	LINC00705	ZNF669	PAXIP1-AS2
BTD	STK32B	PPFIA4	L3MBTL3
JMJD1C	ZC3HAV1L	WDFY4	TTC30B
CCL5	RP11-132A1.4	TMPPE	PLEKHG4
SLC10A6	MYCBP	ZNF844	LENG9
BFSP1	PRKAR1B	SMG1	RNASEH1-AS1
PRICKLE4	GAS5	ATP5MF-PTCD1	FAM102A
C1orf21	GINS4	NFATC2	ARMCX4
LAMB2	C4orf46	ZNF565	TMCC2
RPS6KA2	RPL36A	MIR210HG	ALG10
HEG1	POU2F2	TRIML2	POLR3GL
SLC28A3	RP11-166D19.1	ZNF469	EML2
CCDC112	NOP16	LOC102724580	LOC102606465
RET	MTSS1	QRICH2	CFAP20DC
LAMB3	NSG1	ZNF442	TCFL5
FEM1C	IFRD2	ZNF613	GSTA4
STK38	RP11-4F5.2	CSNK1A1P1	MSRB1
KIAA0895	STEAP3	MIR29B2CHG	TOR2A
ANKRD33B	CCNE2	TRIM58	KLHL13
COL7A1	CTA-204B4.6	CA5BP1-CA5B	DYNC2LI1
NYNRIN	RP11-195E2.4	KRT76	MFSD4B
SC5D	LGALS9C	MUC19	SPAG7
RNF144B	NOL6	NLRP3	VPS9D1-AS1
BAG1	FAM86HP	ASDURF	CRISPLD1
AKAP13	NLN	PLXNA4	ALOXE3
EPB41L4B	PRMT8	NPIPB12	MMD
RAPGEF5	CYYR1	ZFP3	TIAM1
GLI3	RP3-337H4.8	ZFPM2	FAM161A
CLIC3	BOP1	TARDBPP3	FRRS1
SQLE	RIN1	GAL	FANCG
ZDHHC7	CCDC86	CGB8	RFX3
EMP3	PIGW	ZNF578	DPF3
TCF19	HSPE1	EBLN2	RNF215
VLDLR	PRG4	KRT17P1	RFX2
MSN	WDR63	CGB5	TRPS1
RNF103	IDH2	LOC100132077	LBHD1
KDM2A	SNHG1	KRT17P2	MOK
SGSM3	FAM72D	PIKFYVE	TUSC1
KRT16P5	RP11-57H14.4	SLC10A6	CEP295
PSME1	MICAL2	CTAGE4	MINAR1
LAMC1	MTAP	PCDHGB1	LARGE2
MFSD11	GRIA3	FCHO2	MINDY4
GPR153	VSNL1	TNIP2P1	AS3MT
EPN1	SAMD3	TGM4	NUTM2E
PHLDB2	TMPO	RASL11A	HES1
MROH6	LINC00341	LOC93429	DYNC1I1
ROBO1	EME1	DANT2	NEK11
PDCD6IP	PEX5L	UBE2NL	HFE
THBD	RP11-283I3.6	AMTN	DNAJC6
NDNL2	CT62	GASAL1	DOCK11
RNF125	SRP9	LARP4	ING5
LIPG	SPC24	LINC00680	FBXW4
PHEX	PRCD	SLAMF9	SIRT3
CLCF1	FAM216A	PLA2G4B	RAVER2
PCYT2	LINC00205	PSG1	RBL1
TSC22D1	E2F8	PWAR5	DGAT2
HDAC5	SLFNL1	LINC01622	PM20D2
SASH1	ATAD5	STYK1	DPY19L3
DIRAS1	KB-431C1.4	CNGB1	ZDHHC23
MLANA	SMAD5	ZNF625	ACP6
SLC22A4	TEPP	HRCT1	PDE6D
KIAA0754	HAGHL	SLC7A11	DLG4
MUL1	MRTO4	LYNX1	THTPA
SYT8	CHML	ZNF660-ZNF197	ST6GALNAC5
INPP5K	TGFB2	H2AC18	SAYSD1
OPN1SW	C19orf48	TMEM204	TLR4
RALGDS	PDE6A	IL1RL1	DMXL2
RNH1	RBL1	ZNF222	HTATIP2
MN1	CTC-429P9.1	PPBP	PHF7
RABGGTA	RP4-734C18.1	CXCL1	LINC00667
PPFIA4	YY2	H2AC19	NUDT7
E2F1	RP11-114H23.2	KCNRG	DNAJC13
TINF2	GSG2	TIAF1	CBR3
IL31RA	RP3-342P20.2	SPON2	SLC25A20
HLA-F	ADAMTS6	POTEG	ZFYVE19
PCGF5	KIF26B	GOLGA7B	FAM227A
PPP2R3A	RP11-6D1.6	CD226	IQCH-AS1
KCTD1	CENPM	RHEBL1	PIP4P2
FLG	UCN2	ETV7	APLN
CDYL2	SLC22A31	KYNU	SNX10
GPX4	AP006216.11		BRSK1
RP11-48O20.4	LYRM7		SBF2-AS1
DOCK8	C12orf55		AKAP6
ANXA5	SFRP1		RAD51AP1
DCAF11	C14orf164		SLC25A10
ABHD15	P2RY11		RAB36
RNF19A	MTHFD1		SNPH
AC096772.6	NHP2		FRA10AC1
DNAJC1	NUDT11		CTSO
PNP	TMEM97		PIK3R3
PHYHD1	IRF2BP2		SLC43A1
RP1-272L16.1	LAD1		ABCB6
SLC26A6	JPH1		CUTC
FOXO3	IER3IP1		SNRNP25
NPAS2	AASDHPPT		TNFSF15
USP53	AP001596.6		TST
CDKN2AIP	CTD-2196E14.4		MED18
HYAL3	SNHG16		PRDM10
MAP2K1	RNF170		PHF10
DKK3	ZNF485		TMPO-AS1
SSFA2	TMTC4		SLC25A40
TTC13	KIF14		ZNF747
NEK10	SH3RF2		CYP2U1
CYB5R3	SLC43A1		DUSP23
LGR4	KCNAB1		SLX4IP
PSD4	PFAS		GOLGA8Q
PARP4	RP11-95D17.1		C2orf74
AGO2	AC004447.2		FAAP24
SSH2	FARSB		SARM1
SH2D2A	BDKRB2		NR2C2AP
HSPB1	C21orf91		RAP2C-AS1
MYL6	GPR110		DISP1
B3GNT8	CTPS1		PABPC4L
ZNRF1	ENTPD1		RTL8A
CD276	PUS1		HTR7
MARVELD1	TBC1D2		ELOVL4
SPTAN1	ALG10		LOC100287387
TIGD6	MRM1		TMEM175
TDRKH	GRHL3		GPR137
IER5L	RP5-1180C10.2		C2orf68
MVP	METTL8		GIHCG
YWHAQ	CTC-429P9.3		RPL39L
TIMP3	SAC3D1		PHTF1
RP4-647C14.2	ADORA2B		GVQW3
VDR	SPA17		CAMKK1
ARV1	RP11-366L20.2		CCDC68
PGBD5	FANCB		ERICH2
RCBTB2	DACT2		ANKMY1
RP4-794H19.1	HELLS		BCHE
FSTL1	RIN2		MORN4
PCDHGA11	CNTNAP4		OFD1
GLG1	RP11-517B11.7		TRO
C1GALT1	XDH		RAB11FIP4
ACOT7	Z83851.3		GATD3B
FAT4	CTC-428G20.3		TMEM254
KIAA1549L	SGOL1		ATP7A
PHF17	EPB41L4A-AS1		TRPC6
PLEKHA8P1	SERPINB13		RELL2
TMBIM1	RP11-666A20.4		LOC100379224
ENO2	SLC35F3		RAB17
CHST15	ECE2		EXD3
ACSL1	CENPH		MFSD3
TACC2	RP11-346D6.6		CSRNP3
PER3	PYCR1		THBS4
hsa-mir-6080	SNHG15		EXTL2
AP001007.1	BCS1L		LOC112268269
CES2	RP11-122G18.5		XRCC4
PFKFB3	KLF7-IT1		NRM
DNMT3A	RP11-650L12.2		FAM171A2
FHOD3	AP001053.11		TBC1D8B
BNIP3L	KCTD15		FIGN
GNPDA1	TMEM151B		ARHGEF19
PLD3	MEX3B		ADGRG1
ATOX1	RGS20		DNAAF2
PCDHGC3	FLRT2		IFI44L
PLD5	NUP43		B3GNT10
THOC3	LYAR		RGCC
KLHL24	C9orf96		PCDHAC2
OPTN	POLR1C		APH1B
FAM8A1	NOL7		ZBTB20
FNIP2	RP4-755D9.1		FZD4
PTPLB	RP4-693M11.3		MUTYH
DUSP22	PCNA		HAUS8
TMPPE	KIAA1024		PRDM15
TMEM200A	SKP2		PTGR2
TAPBPL	ATAD3A		ATP23
DOCK5	EHF		GOLGA8G
PPARD	TSSC2		ST6GALNAC4
CLIP1	ALDH4A1		DISP2
C3orf52	RP11-134G8.8		PRIMA1
SCPEP1	RBL2		PCDH9
NDE1	ZFP36L2		ADAL
ABTB1	GNL3		LRRC8B
RP11-156P1.3	RP11-417L14.1		ZNF483
KLHL29	C10orf2		TLL1
LAPTM4A	AHCY		ZSCAN31
PLEKHM1P	ATAD3B		ETFDH
NKPD1	KIF22		BLM
SCUBE3	FZD8		CLDN1
CXCL6	OR10A3		LOC100506990
KRT81	SLC7A5P1		GABPB1-IT1
CKB	FKBP4		DDX60
CISH	APEX1		RPUSD3
ABHD6	RPP40		POC1A
KRT15	AC007390.5		ANKRD44
CXCL5	RP11-164P12.4		MTHFS
HAS2	C5orf30		LOC107985115
BIK	SELRC1		KIAA0586
CLDN11	MLF1IP		MFSD6
PLXNC1	DANCR		SLC2A13
S100A9	CHURC1		CHROMR
ZP4	KCNG1		CROT
IL1B	RRP9		TPRN
FAM136A	RP11-379K17.12		MEIS3P1
CNTNAP1	RP11-513I15.6		TMEM80
S100A8	PA2G4		IFIT1
TGFA	MYRIP		PEX7
TK1	MINOS1		PIGM
SULT2B1	TTLL12		FBXO16
RRM2	AC007383.4		LOC101927045
PSG7	SNHG3		TFEB
TRIM47	ANKLE1		FAM72C
TNFSF15	SNAI2		NAT14
CLDN4	JAG2		LINC01521
VASN	RP5-1158E12.3		UNKL
B3GNT3	C16orf95		ZBTB12
ASF1B	TRMT61A		WNK4
SKA1	UTP20		LINC00909
IQGAP3	ZNF860		SMPDL3A
NOD2	KCNIP3		MAMDC2
CALML3	PDCD11		ZNF204P
LPCAT1	DPH2		ROBO2
KIF2C	FAM86JP		BOC
CEP55	FAT2		LYPLAL1
SHCBP1	MPHOSPH6		ZDHHC1
MKI67	E2F7		ZNF771
NCAPG	HSPD1		PTPRG-AS1
CDC6	EFCAB10		BEND7
NCAPH	GNB1L		ANKRD18B
HSPA12A	TRABD2A		SDHAF4
PBK	UBE2FP1		DPY19L2
MYBL2	ANKRD13B		LOC100287896
BAI1	LYSMD3		ABHD15
RHCG	TACR2		VSIG10
TOP2A	RP5-955M13.3		ANKRD26
SLC6A6	OR7E12P		SLC25A29
FOXM1	UCK2		MEF2C
FAM101A	MKI67IP		RDH10
GTSE1	FOXA2		STEAP2
RP3-416H24.1	RABEPK		MCOLN1
IL8	FAM86EP		TMEM42
DIAPH3	UAP1L1		BLOC1S5
ORC1	SOGA2		N6AMT1
FAM46B	RP11-424C20.2		E2F2
KIF4A	NR2C2AP		LOC643072
ANLN	DDX21		LOC107984035
KIFC1	NXT1		CORO2B
STMN3	RFC4		TNRC6C
TRIP13	OVGP1		LOC554249
CDC20	PTGR2		SPATC1L
DLL4	CTC-429P9.2		SSR4P1
CLDN1	TMOD2		TBC1D7
KIAA0101	TAF1D		LINC01106
SLFN11	CTC-205M6.5		ZNF853
PRDM8	SEMA5A		CPLANE2
VCL	CCK		MYCBPAP
ERCC6L	NPNT		DLEU1
PKMYT1	LINC00338		NEIL3
CIT	ACER3		ZNF658
BUB1B	FGFR3		CCDC171
NEK2	RP11-448G15.3		CYP39A1
IL36G	ALG9		SGO1
DLGAP5	MTFR2		RNASEL
FAM83D	KLF15		DCHS1
UBE2C	BTG2		LOC730101
RAD51	THUMPD2		ZFP41
FURIN	TIMM8A		BICC1
CTD-2510F5.4	ABCE1		C10orf88B
FANCI	KIAA1644		CHST12
HMMR	IMPDH2		PIK3C2B
BUB1	RP11-329L6.1		ARSD
PSG4	GRPEL2		FAM86B1
DEPDC1B	URB2		ANKRA2
TACC3	ZFP42		PRR7
CENPI	KHDRBS3		ZNF804A
CDCA5	LPAR1		CAND2
NCAPG2	NET1		TMEM63A
AURKB	AKAP1		PIK3C2G
APLN	C20orf27		FANCM
ZNF488	PRKX		FMN1
CGNL1	C16orf59		STON1
PRC1	GJA1		EEF1AKMT1
CDK1	KLF7		DISC1
TMEM41B	POLH		CCDC152
MCM10	EPHB1		RABL2A
NUSAP1	MRPS25		C5orf34
STIL	FAM86A		SEPTIN5
RFC3	RANBP1		LRFN3
PLK1	RP13-463N16.6		PRKD1
POLQ	CENPP		FPGT
KRT34	WDR77		TIPIN
SFXN2	C3orf65		INTS2
CASC5	PDZRN3		IQSEC2
SKA3	CIRH1A		HYLS1
CCNB1	GCSH		GULP1
PADI2	PKNOX2		LURAP1L
DNASE1L3	WDHD1		LINC01004
VWF	SPRN		ZNF25
DTL	B4GALT2		CYB5D2
NEIL3	RPL26		C2orf27A
KIF20A	RP11-696N14.1		HAUS5
PPBP	ADAMTS15		BCDIN3D
SPC25	UFSP1		BMI1
KIF18B	MTX1P1		LYSMD4
CDT1	PPAN		LRRC6
ESPL1	RP4-564F22.2		CLN3
TPX2	WDR91		PPP1R3E
CGN	LRRC48		TUB
HJURP	GMNN		RBM43
CDCA8	PPP4R4		SNCAIP
IL1R1	CCNF		DHX58
KIF7	RASL11B		GGACT
PTK2B	RP11-363E7.4		LINC01806
CKAP2L	C17orf53		SGO2
ASPM	MOK		METTL23
CCNB2	FAM13C		FKBP7
IL37	CENPE		SERPINB7
PSG5	EEF1E1		RTN4IP1
FST	SLC5A3		KANSL1L
EXO1	LYPD6		LINC01123
PRR11	MYO3B		BCORL1
PSG6	RP11-372M18.2		DUSP19
CDC45	TMEM48		CCDC126
RAD51AP1	AP004372.1		SLC25A42
WDR76	RP11-1006G14.4		GLIDR
NCOR2	CDCA4		HS3ST3B1
BRCA1	FBL		NINL
LYPD3	UTP23		TRAF5
BDH1	FAM86GP		CELSR3
TROAP	DAPK1		POF1B
ORC6	DHRS4		ZGRF1
COL6A3	KCTD4		DOCK10
XRCC2	AP001048.4		FOXD2-AS1
NUF2	SLC26A7		UNC93B1
CENPN	LAPTM5		ZBTB14
CMPK2	EFCAB1		ARSK
CXCL1	NOB1		SHROOM1
SPRR3	NOP56		PTPRD
SMURF2	HNRNPUL2		EPHA1
FEN1	DUSP7		ANKEF1
RMI2	CCDC34		TBC1D32
TM7SF2	JAG1		MAFG-DT
PLK4	DPH5		NMRK1
NTN1	NDUFC2		L1TD1
GINS1	DPYSL4		CAP2
LMNB1	RFC5		RASGRF1
KIF23	GIT1		TLCD1
S100A3	TONSL		MPV17L2
MELK	NUBP2		USP27X
CHTF18	BYSL		SLC16A7
PRICKLE1	PRPS2		GALNT5
G0S2	HSD17B7P2		RAB4B
FAM110C	RP11-498E2.8		EXOC3-AS1
SLFN13	SFR1		LINC00865
CYB561	HADH		THAP7
GINS2	LPHN3		THAP2
CENPF	DKC1		SLC45A3
MAD2L1	CTC-228N24.1		ILF3-DT
CCNA2	ALG10B		FMO4
AQP9	PTPRK		GPR135
ARSI	WDR27		SIX4
ARMCX4	TNS4		LIPT2
KDR	FAM86DP		WNT7A
SEMA7A	NPM1P27		EML6
HMGB2	HSF2BP		SLC10A7
PPM1M	PLCH2		UBL7-AS1
CDC25A	C10orf32		NUF2
TRAF3IP3	IL1A		LOC442497
S100A2	AP000695.4		ACACB
FMNL3	KIF20B		RPAIN
HSPG2	ZNF124		THAP7-AS1
PTAFR	ADRB2		NUP50-DT
SPAG5	NPM1		NUDT18
WDR34	SLC34A3		FHDC1
ARHGAP11A	POLD2		CCDC106
ARID3B	AC137932.6		SLC29A3
MICALCL	OTUD6B		EXOC6
ZWINT	RBBP8		PNPLA3
RPA2	ZNF395		RGS5
MX1	PEBP1		ARRDC1-AS1
C11orf82	SNN		TGFB2
SHB	CCNG1		ARHGAP28
KBTBD8	DHX33		PPFIA3
RNASEH2A	HHIP-AS1		ZKSCAN2
USP18	PID1		CNNM2
CLSPN	MCM3		C6orf141
CXCL3	GPSM2		FZD1
UHRF1	PSMD9		SOX8
HMGB1	ANKRD29		FBXO43
BLM	RP11-154D6.1		CCDC163
TRAIP	WDR4		RPP25
POC1A	PFKFB4		KIAA0825
SAMHD1	BRCA2		METTL4
BIRC5	RBFA		HCG11
ARHGAP5-AS1	RP11-141O15.1		C3orf18
RP11-193H5.1	TRIAP1		MCEE
CENPA	ZNF770		ZNF688
KIF11	GEMIN5		SLC30A4
POLE2	NUFIP1		LUARIS
ESCO2	CYCS		HCP5
KIF15	RP1-68D18.4		WDR27
PRRG4	GPR85		MITF
DDX12P	RP11-222A11.1		LOC100507642
HYAL2	LINC00452		GSEC
TYMS	GATA6		CALHM5
FANCD2	RP11-342K6.1		PTGER2
RECQL4	C12orf66		TRIM59-IFT80
BRIP1	EBNA1BP2		WDR25
IFNK	SLC38A5		GABRE
GINS3	EEF1B2		TMEM117
ATAD2	CTC-429P9.5		DNAJC22
KRT18	ZWILCH		ACTA2
WDR62	SPIN4		NIPBL-DT
CENPO	CCDC138		NKILA
CALML3-AS1	FAM72B		TRAIP
RACGAP1	RP6-91H8.3		ZNF678
RTN4R	SDHA		SH3BGRL2
IFIT1	RP3-468K18.6		PCOLCE2
CENPW	PDE8B		ZNF585A
ADD2	TP63		GRIA1
FAM64A	ARL17A		CTF1
MCM5	DTYMK		P4HTM
DSCC1	DCAF17		PRKCH
RP11-303E16.2	RP11-138I1.3		AUNIP
INCENP	ZNF296		TMEM218
HAUS8	RGS2		ARHGAP5-AS1
RPA3	CALD1		RBM26-AS1
MYL9	RPL21P28		C11orf71
S100A14	NOP2		ATAD5
PLAU	WIPF3		MAP1A
MND1	CEP68		ZNF577
PAMR1	MYBL1		SMIM11A
KIF24	FOLR3		GJB6
LINC00319	POLA2		CMC1
MT1L	DHX37		SSPN
RAC3	CDC7		CBX7
AURKA	RPRD1A		INTU
BRI3BP	CTC-529P8.1		KIAA0895
GLIPR2	RCL1		STX1B
KNTC1	PDPN		CD1D
MCM4	VARS		MAN1B1-DT
DONSON	HAUS7		CCDC138
SYNGR3	SNX5		LPP-AS2
ELOVL7	FAM155B		KYAT1
SOX7	RP11-690D19.3		CDRT4
IGFN1	RP11-434D2.6		ALG6
RSAD2	IVNS1ABP		ELAVL2
LAT2	AL603965.1		LRRC27
TMPRSS11E	EIF2S3		C1RL-AS1
MX2	CDCA7L		CPED1
IFI44L	LTBP2		LYRM9
IRG1	C11orf91		C16orf86
HSH2D	WDR43		FUNDC1
ZBP1	FLJ00104		NCOA7
IFIT2	IMP3		ZBTB18
OLAH	HEATR1		LOC100310756
PRSS22	RHBDL1		TFAP2C
CTGF	FRMPD2		LINC00174
CCL20	RRP1B		SLC9A9
GBP4	C17orf76-AS1		SFT2D3
ICAM1	EXOSC2		E2F5
IFIT3	GNAL		ZNF718
FUT3	CDK4		S1PR5
HIST2H2BE	MRPL24		ERVMER34-1
HIST1H2BC	NCS1		MIPEPP3
OASL	RP6-99M1.2		FLVCR1-DT
TLR1	RP11-815I9.4		TMEM200A
TNFRSF9	FOXC2		SMAD9
LIPH	TRMT1		FAM50B
MFSD6	ZNF587B		POLN
SAMD9L	RTN4RL1		VIPR1
HSPB8	PLB1		TMTC2
RP11-288L9.4	LRPPRC		TRIL
GBP2	TMEM209		QPCTL
LGALS9	PIGCP1		SATB2
GOLT1A	SLC13A3		FAM234B
C6orf58	KIAA1143		PKN3
PLEKHA4	MFSD2A		SLC13A3
TNIP3	GAL3ST4		SPATA18
NOTCH4	HTRA2		LRRC73
NES	ZC3H8		FBXO27
DDX58	ZFP14		PGPEP1
IRF7	TMEM120B		DLG5-AS1
SAMD9	MCM6		RAB11B-AS1
STAT1	TAS2R5		SGCE
CXCL10	ABHD17C		SLC46A3
FAM83E	CPNE7		KIF13B
IFI44	KPNA2		ARHGEF26
AIFM2	RP11-488L18.10		PPP1R3F
EPGN	TH		GLRB
C3AR1	ARHGEF28		SLC16A5
RTP4	TTC27		ASAP3
ARL11	RP11-292B8.1		MAP2K6
CXCL11	SSH1		ERFE
OAS1	DCAF16		LOC100289495
GMPR	NOG		LOC100272217
AKR1B15	MYBPHL		ZNF280B
NMI	SRSF2		SEC31B
IFIH1	MRPS12		BOLA2
TRANK1	HSD17B14		RBM4B
ENTPD2	RP3-475N16.1		CEP44
BATF2	KIAA0020		ELAC1
TNFAIP2	TRIM7		LOC107985246
GGT6	IMP4		LINC02323
CXCL16	CBLC		POMGNT2
MANSC1	LSM7		RFESD
UBA7	NT5DC3		B3GALT5
GLRB	DDX31		MIF4GD
ELTD1	DPYSL3		NPHP1
TIMP1	WDR5		LINC00659
DGKG	CCDC41		CCNO
ACSL5	RP11-418J17.1		BTN2A2
XAF1	ADCY1		CTTNBP2
PDZK1IP1	FJX1		TSHZ2
SLC15A3	CD3EAP		JHY
MCTP1	CTD-2366F13.1		CHKB
PROS1	RP11-44F21.5		LOC112268219
IL15	EEF2K		OIP5
RAET1E	POLE3		SGMS1-AS1
ETV7	RPS2		PRKCQ-AS1
SEMA3A	ARHGEF9		DMC1
PIK3C2G	C4orf21		TP53AIP1
ACOT4	CTD-3195I5.1		POU6F1
GIPR	RP11-645C24.5		FLRT3
C15orf48	TMBIM4		NIFK-AS1
AP001610.5	SIGMAR1		RGS17
SDC4	RMI1		LOC100507002
EPHX4	H2AFZ		KIF27
TACSTD2	THSD4		ZNF214
NT5C3A	CMTM7		BMP4
DHX58	PIFO		POLQ
CARD11	MRPL3		PCCA
ISG15	STRCP1		CALHM2
SNX10	DHODH		HPDL
SYT11	RPS2P46		ZNF488
EPSTI1	ZFAS1		SH3BGR
IL15RA	RP6-65G23.3		ASPHD1
GBP1P1	PDCD6		RMDN2
IFI35	TMEM192		ZBED5-AS1
LRG1	AC110619.1		EDA
C8orf47	NRG1		THEMIS2
SH2D4A	AC010761.8		PRDM5
NMNAT2	BRMS1L		RNF144A
LCN2	NUAK2		GPC4
SSUH2	CBWD3		ACOT11
GAPDHP33	C5orf24		ATP1A1-AS1
RAET1L	SNHG7		FAM86B3P
OAS3	RP11-392A22.2		CCDC61
AC106900.6	UBE2T		ARHGEF37
PARP14	HOMEZ		GVINP1
RP11-213H15.3	MRPS35		LINC00673
CPA4	RAP2B		RIBC2
SRPX2	CRYZ		MFSD13A
FAM134B	RP3-462E2.5		ADGRL3
NAP1L5	RPUSD4		TRPV3
MYOZ1	PAK1IP1		C7orf31
PTPRJ	SYT7		ATXN7L2
L3MBTL4	PRKDC		GLIS3
RGS9	AC004381.6		GHR
TRIM69	STRA13		FLJ37453
SLC41A2	PDSS1		LOC100507507
C1orf210	UTP14A		ACYP1
HIST1H2BD	RP11-1148L6.5		KDM4D
APOL6	DDB2		CYB5RL
ANKRD44	ZNF93		TIGD4
SCEL	NANP		TLN2
APOL2	C22orf29		SDHAF3
CST6	CTDSPL		C3AR1
HERC5	FPGT		CEMIP
ZDHHC23	RP11-890B15.3		METTL25
EXOC6	VRK1		SEMA6D
CLU	ST3GAL5		TRPT1
HERC6	WDR12		NECAB3
HELZ2	DRAM1		ARHGAP33
CLDN7	C6orf211		MORN1
CATSPER1	NDUFAF2		LIMD2
HIST1H1C	PYGL		URB1-AS1
CAPN6	BBS10		NHSL2
ACVR2B	MCM2		WFDC21P
SAMD10	NCL		TRIM9
QPCT	HSDL2		NOX4
HIST1H2BG	SLC5A6		OAS1
FAM189A2	TIMM9		BTBD8
RHPN1	RAN		MRAP2
RASGRP3	CCL28		LOC112694756
BST2	ANAPC1		PAK6
DDX60	CLUH		EPSTI1
IL2RG	SLC2A4RG		KBTBD3
GJC2	EIF4EBP1		LOC100506258
PARP9	COL27A1		CRACDL
C1orf115	PTTG1		LOC100287015
LRRN4	NCKAP5		SNHG28
HIST1H2BK	GLUL		ZNF546
ADPRH	SDK2		SAMD9L
SQSTM1	RP4-594I10.3		RTEL1-TNFRSF6B
SLC44A4	BX322557.10		SAMD15
CCRL1	RP11-350F4.2		SAPCD2
IL32	BARX2		SPECC1L-ADORA2A
GPR126	PAK6		SRP14-AS1
TDRD7	POLR1E		PHOSPHO2
RP11-265B8.4	RASAL2		FAM117A
GLIS3	PYCRL		SEPT5-GP1BB
EPB49	MMP28		PDE5A
PHLDA2	DLK2		NTF4
RND1	ETS1		KIAA1328
CYTH4	DIMT1		MAP3K5
HIST2H2BF	PES1		ZNF75D
GBP5	SLC1A5		RNF165
KCNT2	C1orf112		DDX11L17
FAM46C	PTDSS1		LOC642846
RAB17	ATP5G1		TMEM53
OAS2	THOP1		LOC100130027
RP11-48B3.3	TSR1		TMEM147-AS1
BTN3A1	KIFC2		NUDT17
RP11-12M5.4	CTC-281B15.1		TMEM254-AS1
CLSTN3	DCLRE1B		HAGH
NOSTRIN	CKS2		PAMR1
CD74	TFB2M		SOBP
SORBS2	HAUS2		LOC101927752
PDE4A	AP3S2		LOC100507437
ARHGAP31	HS2ST1		LINC01061
SLC7A11-AS1	FAM122B		LOC642361
SERPINI1	ANXA8L1		BTG3-AS1
LRP1B	RP11-613M10.6		ZNF821
P4HTM	RRP15		RHOU
MFSD7	DPF1		PTCHD4
SLFN12L	C16orf91		LOC100996720
PCDH12	NADSYN1		AZIN2
DOK1	CTD-3074O7.12		SFMBT1
NPM2	SLC4A11		TCEA2
SPATA6L	RSL1D1		IQCH
ADAM28	SLC47A2		SRRM3
PKIB	PPP1R3E		SDCBP2-AS1
HBB	ERCC2		LOC101928728
TNF	ZNF681		FGF7P3
RP11-59D5__B.2	MRPS17		TTLL1
MEIS3P1	METTL2B		LINC02604
CHN1	NTHL1		ZBED9
HID1	NUBPL		SLC4A8
GPR116	IRF2BPL		ST3GAL6
CSRNP1	COL4A6		MPP1
EGR1	IZUMO4		SNAI3-AS1
GCH1	TIMM10B		SAXO2
PRKD1	TSPAN4		LGR6
ZEB1	CKS1B		LOC101929331
HLA-H	HS3ST3B1		ENDOG
ITM2C	NUDT16		STRBP
HLA-DPA1	NME1		PPFIBP2
HIST2H2AA4	CNN2		LOC729683
EBI3	VMA21		THRB
TMEM184A	AC138123.2		NINJ2-AS1
ULBP2	TIMM21		SEMA4G
ADAMTS4	RP3-395M20.3		TBC1D8-AS1
MYO5C	PYCARD		RAD9A
HLA-DRB1	TFAM		LOC100287042
ABCC9	IRX1		RAB3IP
SELENBP1	SPDL1		GOLGA2P5
MMP19	DCTPP1		EXPH5
TNFRSF11A	RP11-356J5.12		GRHL2
IRF5	CYP27C1		VASH1-AS1
DUSP1	SGOL2		GOLGA8N
BTC	WDR90		HOOK1
SLC2A10	STARD9		FAM72B
HIST1H3D	RAD54L		ZEB1-AS1
MGAT4A	PSMA2		MYLK
ITGAX	DMD		IGFBP5
ST8SIA4	ZNF33B		LZTS3
FIBIN	PANK1		LINC02454
C1S	ZNF696		PRRG4
RBM11	SMIM4		PLEKHH2
RUNDC3A	PVT1		RUNDC3B
TMEM62	MPST		CCDC78
CECR1	RPL7A		PCYT1B
IL23A	PPAT		ETFBKMT
AC067945.3	ATIC		BTN3A1
SUSD4	RMND1		FRG1HP
SLC12A5	HNRNPA1		CEP162
DAGLA	SNAPC1		CDKL1
HEPH	LINC00680		PLIN4
CPM	TNNI1		FUZ
FAM122C	TAF4B		ZNF337-AS1
KIAA1324	THNSL1		GLB1L
HHIPL1	RAPGEF3		RUNX2
SLC22A13	TBC1D8		LASTR
ABCA12	FN1		GAS6-DT
CBX1P3	CBX2		C14orf28
SP140L	DUT		AGBL1-AS1
CTSS	RP3-341D10.4		SLC2A12
FRY	QTRTD1		TRAM2-AS1
PLSCR1	SEC31B		MPP4
RP11-3L8.3	AGPAT5		LRRC61
PLXND1	GPATCH4		GEM
RP11-274H2.3	RP11-707G14.7		NRN1
BEST3	HNRNPAB		CEP19
RHOV	MBLAC2		RNF128
IL18R1	MTBP		CALCRL
MORN3	MCM8		GPR3
STARD8	TCAIM		ANKRD16
FOXO4	ZMYND19		ZBTB42
CTD-2267D19.3	SMARCE1		THEM6
GBP3	CTU2		IQCG
SLC16A4	NKD1		AK9
RNF213	TRMT13		ATP8B3
LXN	MTERFD1		ELL3
PDZD2	ZBTB24		DNAH14
SLC37A1	SRSF7		SYS1-DBNDD2
GABARAPL1	TPM3P9		STXBP5-AS1
ALDH1A1	FBXO36		JCAD
SERPINB9	MLTK		DET1
GGT7	NT5E		MYOM1
INPP5J	C1orf233		TENT5A
IL11	AC004980.7		LOC100507599
STAT5A	IFNE		SLC9A5
HIST1H2AC	CDH4		USP46-DT
ENPP5	NIP7		RGMA
PDGFD	NETO2		MED11
MAB21L3	SNRNP25		MANSC1
FUT2	RALA		RASA4CP
IFNL1	CAPNS2		ESRRG
TRAF1	STX6		STOX2
HIST1H4H	LIAS		ZNF594
FAM63A	EGFR		PSEN2
TLR6	FANCG		NTNG1
FAM172BP	PLGRKT		EIF3J-DT
NFKBIZ	TRAP1		KLHL3
DNALI1	MYO1B		CCDC136
MTCP1	F2R		LINC01415
BCHE	C17orf89		ZNF138
IFIT5	LINC00520		LMO7
EFCAB4B	CCNB1IP1		IL18R1
AP001421.1	ZNF281		SYNM
CMKLR1	TRAPPC6A		PJVK
CARD16	NLRP1		ACBD4
GSAP	MDN1		ARPC4-TTLL3
ANXA10	AP1S3		THNSL2
CACNG8	RP11-244O19.1		TNIK
DYNC1I1	AC058791.1		TLR1
PON3	TGM2		FAM86JP
CASP1	SMN1		UNC5A
PI3	LDHB		CNTNAP2
TMC4	MIPEP		SLC35F3
B3GNT7	AMOTL1		RIMS2
AGPAT3	ALDH1L2		ST8SIA1
IFI6	RP11-253E3.3		RETREG1
TMEM63A	AJUBA		SCAPER
RGPD3	USP13		RASSF4
PPM1K	GOPC		PTP4A3
SIGIRR	RP11-18C24.6		NR2F2-AS1
MIR600HG	EEF2		APOBEC3F
GBP1	CCDC58		PHF24
CFB	MIIP		TMEM63C
NHLRC4	PTRH2		EIF1B-AS1
CRISPLD1	RP11-274B21.11		NKX3-2
CD97	PMEPA1		ARHGEF6
RP11-351I24.1	LRRC3		CGNL1
BTN3A2	ADA		MST1P2
C9orf172	MRPL32		TMSB15B
STK33	TCOF1		ARHGAP40
LINC00869	AIMP2		AK7
CFH	CDIP1		ARL2-SNX15
ZNFX1	WDR66		C1orf56
FBXO39	BORA		RAD52
NAALADL2	ESM1		PRR16
BCAN	SCRIB		IFIH1
CREB3L1	SRI		LINC00685
FUCA1	CEP78		ZG16B
CHMP4C	CTC-228N24.3		CDON
HLA-DQB1	APOBEC3C		ZNF43
ZBTB20	HSDL1		ASB16-AS1
UNC13D	RPL14		C1QTNF2
CTD-3157E16.1	SDCCAG3		NLRP10
NTRK1	CSE1L		MFAP3L
PAPPA2	OXCT1		LINC01560
CTSE	THEM6		NAIF1
CXCL2	GEMIN6		ENDOV
TNFSF13B	PCYOX1L		PITPNA-AS1
P2RX4	YAE1D1		CAMK2B
HSPA13	ANO4		RNF43
CA11	RPS3A		DNAJC28
TG	CEP128		ARVCF
DNAH2	SLC39A6		AXIN2
RNF207	KIAA0930		PDE1C
FAAH2	ACN9		PDE4A
FAM46A	C1QBP		STARD8
DDAH2	COMMD2		ENPP1
HIST1H4E	RPF2		BBOF1
IL27RA	SLC35A3		SETDB2-PHF11
RAB37	TIA1		SPATA17
CMYA5	PLK2		NMNAT3
CHRNB1	RFC2		ANGPTL2
SPPL2A	PRPF4		AFG1L
TIRAP	LRP8		LINC00963
HCP5	TMEM201		FAM78A
SPRR2D	PTMA		C8orf37
ZBTB42	GGCT		LRRC29
MYD88	INHBA-AS1		NPHP3-ACAD11
AC116366.6	MRPL39		NEK8
CPVL	RAB31		KLHDC1
EPB41L2	TWISTNB		MAMSTR
SMPD1	C6orf141		ZNF492
RNASEL	DNAJC25		MATN2
PSEN2	MT1E		PIGZ
AGAP2	DEPDC7		MSC-AS1
FSBP	FBXW9		TUBAL3
SNX18P3	CELF2		TMEM144
TMEM125	TNFRSF25		KCTD16
RP11-403I13.8	ERCC1		ZNF774
PLEKHB1	RP5-935K16.1		LOC107984507
SEMA6B	RPL5		APBA1
DENND1B	LRRC3DN		CASC2
WNT3	UFM1		ANKRD6
PRKCE	CARHSP1		TOB2P1
RP11-848P1.9	GABPB1-AS1		LINC00472
ALDH5A1	BLOC1S6		FOXO4
TMEM106A	DLEU1		LOC100505549
AC017076.5	PYGB		KHK
GRAMD1C	SNRPD1		ADGRL4
OLFML3	MRPS34		TMEM121
AL590452.1	PDGFRA		PPIEL
UBE2L6	PLEKHF1		SLC12A8
PHTF1	NUP85		FBXO48
RP11-196G18.22	BEND3		CRYZL2P-SEC16B
FBXO6	TMA16		GAS1
EFTUD1P1	RP11-890B15.2		KDF1
PARP12	FLVCR1		DGCR5
RP11-325F22.5	PORCN		SP2-AS1
ZFP36	LLPH		CFAP54
CTSO	MMS22L		CDC42BPG
CLIP3	SUV39H2		PGR
TAP1	GRWD1		EPOR
LEAP2	SLC51A		CD200
NCEH1	DHFR		FAM131B
RP1-80B9.2	TRUB1		KLRK1-AS1
RP11-177H13.2	ATG4C		FAM86HP
DNAJA4	SOX12		AKAP3
METTL7B	MYH16		FAM66C
FIG4	SMIM8		INSR
BTN3A3	CDPF1		LOC728613
PITX2			LOC646903
RAP1GAP			VWDE
RASEF			CCDC40
MYO1D			GLYATL2
AFP			SLC26A7
RP11-122A3.2			STARD7-AS1
LINC00035			CASTOR1
CASP4			GTF2IP20
SAMD12			FOXP2
PARP8			GCNT1
CTD-2587M2.1			CYP2J2
IMPA1P			PROC
THEMIS2			MYLIP
CTD-2319I12.1			AKAP7
RGPD8			SHF
CRB3			CTC-338M12.4
C12orf39			DISP3
FGD2			NXPH3
SPINT1			DOK1
PLS1			ACP5
TMEM217			CCDC102B
ACADVL			CCT6B
FTL			CEBPA
TAPBP			PEX12
CPA5			C17orf97
IL7			TDRD6
SH3BGRL2			ZBED6CL
SLC8A2			WDFY3-AS2
CBX7			DUXAP8
DAPP1			TNFRSF13C
CAPS2			LOC202181
RAPSN			CORO6
SPRED3			GLIS1
HLA-K			FKBPL
LMO2			STON1-GTF2A1L
ST14			NAP1L5
NFKBIA			PLS3-AS1
KAT2B			SCN2A
TGFB1			TTLL7
MYEF2			IL22RA1
DNAJC6			PBLD
FAM20A			ZNF660
SLC9A7			ST6GALNAC3
HLA-A			ECM2
CASP9			SYTL4
BEGAIN			KCNJ2
DLG4			TEX9
CLCA3P			LMTK3
MTMR11			ATP2A1-AS1
ZMAT1			SKIDA1
DTX3L			TSPOAP1
C16orf46			PLEKHH1
TNFRSF10D			VNN1
MMP25			LINC01301
MEIS3P2			GDPD1
TTC39A			SLC38A4
RP5-1198O20.4			LOC105373311
HLA-DPB1			TTC22
PSMB9			SMIM10L2B
USP11			ADGRG2
SMIM14			C1orf226
CYP4F11			FAM66B
C5orf45			ZNF596
EMID1			RGS4
ABCD1			LOC100130992
AC005077.7			WDR17
SLPI			SYNGR1
DNAH7			DLX3
EGR3			LOC101929709
LINC00478			GCA
RAB42			EEPD1
PARP10			PRRT1
CTNNA3			EIF2AK3-DT
TRPV2			CYP7B1
GNG7			LOC100507053
MOXD1			DEPDC4
AC093734.13			COL3A1
RAB15			KHDC1
PSMB10			BSN
RP11-38L15.3			GBP6
SPATA13			SLCO4C1
RP11-79H23.3			FSD1
FNBP1			DIRC3
CTB-60B18.10			USP51
APOBEC3F			SLC29A2
MAP3K5			SEMA3D
SHROOM1			CMTM8
ALDOC			LRRIQ1
ANKRD53			MTARC2
PCDH20			BNC2
ARAP2			HAS2
AC003102.3			OCEL1
C5orf56			LOC105370687
FERMT2			BDNF-AS
ARHGAP30			FDXACB1
RGL3			IGFLR1
RAB20			DICER1-AS1
OSGIN1			PLSCR4
CEACAM1			ZNF436-AS1
ZDHHC2			KCNIP3
RALGPS1			PDE7B
BANK1			CHST4
MBL1P			NDRG4
RP11-10A14.5			SLC25A27
KSR1			TMEM220
AP001432.14			RASSF8-AS1
SHF			MNS1
OGFR-AS1			SAMD13
SATB1			C1QTNF3-AMACR
PLEKHA7			CREB3L1
SP100			DNAH6
HIST1H2AI			SORBS2
CCNO			ZNF738
TMTC1			STK4-AS1
AL139147.1			KCNAB3
SSC5D			SMG1P7
GKAP1			MZF1
TSPAN13			TMEM184A
C1orf148			LOC100507373
VWDE			MIR1915HG
TNFSF12			HCN3
PAM			AFF3
ME3			TMEM100
ALOXE3			DOCK9-DT
VPS9D1			KLHL31
CYP7B1			CAPS2
MAP1B			SYTL3
STXBP5-AS1			FRY
FBXO32			TPK1
HBEGF			KCNE3
RP11-327F22.2			SAMD14
DKK2			PYROXD2
HIST1H1E			FCRLB
CD83			ANKRD7
NCOA7			CHN2
SAA2			DKK2
GLIPR1L1			LYSMD2
CALCRL			PCSK1
ZMYND15			LINC00607
hsa-mir-146a			LOC105377342
AL358813.2			USP2
C1orf186			NUTM2A
BEND6			PAXBP1-AS1
SLC9A9			KLLN
SPTBN4			CAPN12
RAB19			AMIGO1
PMAIP1			ANKRD31
APH1B			ADAMTS15
LRRC61			LOC441242
SCAI			TAFA3
C2orf66			ETFRF1
MPZL3			CPB2-AS1
PHF11			DBP
MPZ			SPRY3
CTD-2047H16.4			CCDC151
NEAT1			ZNF625-ZNF20
FYCO1			CSMD3
MEI1			LOC100130691
TMEM2			LERFS
NOXA1			CHAC2
TNFRSF18			FUT8-AS1
HABP4			LOC102725021
RP1-5O6.6			TMEM45B
RILP			SCN2B
ALPK2			PKIB
SEPP1			STX18-AS1
FBXL17			TTC32
MARCO			CHST7
RP11-325F22.3			OPRL1
C20orf196			GTF2IRD2B
ACVRL1			CADM1
CTB-131B5.5			LOC100507516
SYT1			PDE9A
TRIM21			TMEM17
BEND7			KIF5A
ANKRD35			ZNF396
MED12L			SLC1A1
HCAR2			UGT1A6
PABPC1P3			NUP62CL
CTAGE5			FAM86EP
JAKMIP1			PRSS16
RP11-399D2.1			TLR5
RGS18			LOC101928279
WWC2-AS2			MATN1-AS1
ATP9A			BICDL1
HLA-DMA			LRRC37A3
BTN2A2			ZNF485
AJ003147.9			IGDCC4
KIF9-AS1			GRAMD1C
DDO			ELN
ITPRIPL1			ADCY8
SIDT1			KLHL7-DT
BCL2A1			CCDC18-AS1
HLA-C			UFSP1
NECAB2			LINC01546
ANKDD1B			PAXIP1-DT
LAYN			PREX1
ZNF365			NPL
MAP2			CXCL11
DOCK3			LBX2-AS1
CCNA1			LINC01475
VNN2			LINC00886
SLC7A11			PKDCC
SARDH			FPGT-TNNI3K
HIST1H3E			ZNF883
PARP3			ZPLD2P
AC135178.1			PMFBP1
CD40			LNP1
PTPRB			TMEM106B
IL17RE			TNFRSF1B
SLC19A3
HLA-L
WNT2B
NGEF
TLDC2
LMX1B
RECK
SRGAP2B
FGD4
LIG4
ZIC2
FICD
CCDC64
PLA2G4E
MAFF
EMC10
MOV10
GTPBP1
SKIL
[truncated: 398 more rows]

## Sheet: both vIRF and KSHV up BP 
Gene Ontology Biological Process Term	Count	Bonferroni	Benjamini	FDR	PValue	Genes
GO:0045109~intermediate filament organization	12	1.15295e-07	9.25886e-08	9.172e-08	7.21043e-11	DSP, KRT17, KRT16, KRT34, KRT7, EPPK1, KLHL24, KRT5, KRT75, KRT6C, KRT6B, KRT6A
GO:0031424~keratinization	13	1.85177e-07	9.25886e-08	9.172e-08	1.15808e-10	KRT7, KRT5, KRT75, LCE1F, LCE3E, TGM1, LCE3D, KRT17, KRT16, SFN, KRT6C, KRT6B, KRT6A
GO:0071222~cellular response to lipopolysaccharide	14	0.000168719	5.62444e-05	5.57168e-05	1.05524e-07	SERPINE1, CXCL1, PPBP, CXCL3, CXCL2, CXCL5, ZFP36, TNIP2, IL1B, TNIP3, NFKBIZ, ZC3H12A, MYD88, PPARD
GO:0006954~inflammatory response	19	0.000699074	0.00017483	0.00017319	4.37348e-07	IL1RN, CCL20, CXCL1, PPBP, CXCL3, PTGS2, CXCL2, CXCL5, BMP6, RELB, NFKB2, IL1RL1, TNIP2, KRT16, IL1B, TNIP3, NFKBIZ, ZC3H12A, MYD88
GO:0001525~angiogenesis	14	0.00301712	0.000604336	0.000598667	1.88973e-06	ANXA2, SH2D2A, SERPINE1, TGFA, FGF1, PTGS2, YWHAZ, SAT1, CEACAM1, ID1, ZC3H12A, HMOX1, CSPG4, ITGA5
GO:0030335~positive regulation of cell migration	14	0.00501477	0.000837896	0.000830036	3.14407e-06	SPAG9, SMAD3, SEMA4B, SEMA3B, FGF1, SOD2, TJP1, CLDN4, PLAU, IL1B, FAM110C, PTK2B, ITGA6, ITGA5
GO:0007165~signal transduction	32	0.0103329	0.00148381	0.00146989	6.49571e-06	IL1RN, SH2D2A, STC1, CXCL1, VLDLR, FGF1, NDRG1, CXCL5, AKAP12, FAM83G, IL1RL1, PLAU, PTK2B, SFN, TIMP1, RALGDS, CCL20, TXNRD1, PLAUR, GTPBP1, YWHAZ, NFKB2, CEACAM1, ARHGAP30, GPRC5A, CDK6, IL1B, MOB2, PKP1, MYD88, OPTN, PTGES
GO:0042060~wound healing	8	0.0893098	0.0116937	0.011584	5.85052e-05	DSP, SMAD3, SDC4, TGFA, EPPK1, FGF1, PPARD, KRT6A
GO:0070098~chemokine-mediated signaling pathway	7	0.109158	0.0128426	0.0127221	7.22849e-05	CCL20, PTK2B, CXCL1, PPBP, CXCL3, CXCL2, CXCL5
GO:0070268~cornification	5	0.132524	0.0142161	0.0140828	8.89063e-05	KRT7, KRT5, KRT6C, KRT6B, KRT6A
GO:0030334~regulation of cell migration	8	0.215907	0.0212552	0.0210558	0.000152101	CEACAM1, LAMA3, KRT5, FGF1, SGK1, NTN1, PLXNA4, VCL
GO:0098609~cell-cell adhesion	10	0.225148	0.0212552	0.0210558	0.000159514	DSP, TJP1, ANXA2, LAMA3, PKP1, ITGA6, DSG3, ITGA5, NTN1, ICAM1
GO:0030593~neutrophil chemotaxis	7	0.258291	0.0229823	0.0227667	0.000186848	CCL20, IL1B, CXCL1, PPBP, CXCL3, CXCL2, CXCL5
GO:0007155~cell adhesion	16	0.620937	0.0692685	0.0686187	0.000606478	B4GALT1, LAMB3, LAMA3, SLC7A11, LAMC1, ICAM1, CLDN4, CEACAM1, LY6D, AMTN, PKP1, ITGA6, IGSF9B, ITGA5, PCDH1, VCL
GO:0010656~negative regulation of muscle cell apoptotic process	3	0.791509	0.104473	0.103493	0.000980043	ZC3H12A, PTK2B, HMOX1
GO:0002009~morphogenesis of an epithelium	4	0.842372	0.107421	0.106413	0.00115475	KRT16, SERPINB5, VCL, KRT6A
GO:0045104~intermediate filament cytoskeleton organization	4	0.842372	0.107421	0.106413	0.00115475	DSP, KRT16, EPPK1, KRT6C
GO:0045429~positive regulation of nitric oxide biosynthetic process	5	0.863981	0.107421	0.106413	0.00124685	SMAD3, IL1B, PTK2B, SOD2, PTGS2
GO:0061844~antimicrobial humoral immune response mediated by antimicrobial peptide	7	0.870271	0.107421	0.106413	0.00127642	CCL20, CXCL1, PPBP, CXCL3, CXCL2, CXCL5, KRT6A
GO:0042127~regulation of cell proliferation	8	0.956542	0.148958	0.14756	0.00195927	NFKBIA, PLAU, PTK2B, SLC7A11, SGK1, NDRG1, IER5, JUNB
GO:0016477~cell migration	10	0.960727	0.148958	0.14756	0.00202247	DOCK5, CEACAM1, SH3D21, SDC4, LAMB3, GPC1, LAMA3, NFATC2, LAMC1, PHLDB2
GO:0046697~decidualization	4	0.969283	0.148958	0.14756	0.00217583	STC1, PTGS2, JUNB, PPARD
GO:0071456~cellular response to hypoxia	7	0.97617	0.148958	0.14756	0.00233423	BNIP3L, PMAIP1, HMOX1, STC1, PTGS2, NDRG1, PPARD
GO:0031640~killing of cells of other organism	6	0.976268	0.148958	0.14756	0.00233681	CCL20, CXCL1, PPBP, CXCL3, CXCL2, KRT6A
GO:0043616~keratinocyte proliferation	4	0.979557	0.148958	0.14756	0.00242988	FST, NFKBIZ, SFN, PPARD
GO:0008285~negative regulation of cell proliferation	13	0.981266	0.148958	0.14756	0.00248434	KLF13, SMAD3, B4GALT1, DUSP1, CXCL1, PTGS2, SOD2, NDRG1, CDK6, IL1B, ABI1, PTK2B, PTGES
GO:0051607~defense response to virus	9	0.986522	0.148958	0.14756	0.00268976	ISG20, BNIP3L, ZNFX1, ZC3H12A, PMAIP1, RNF185, GBP1, MYD88, UNC13D
GO:0050900~leukocyte migration	4	0.986775	0.148958	0.14756	0.00270155	B4GALT1, MSN, ITGA6, ICAM1
GO:1902042~negative regulation of extrinsic apoptotic signaling pathway via death domain receptors	4	0.986775	0.148958	0.14756	0.00270155	TMBIM1, SERPINE1, HMOX1, ICAM1
GO:0043066~negative regulation of apoptotic process	14	0.994222	0.171514	0.169905	0.00321791	BNIP3L, SMAD3, PLAUR, TGFA, SOD2, YWHAZ, FSTL1, TJP1, ID1, BAG1, PTK2B, TIMP1, IL6ST, PPARD
GO:0030855~epithelial cell differentiation	6	0.996336	0.180627	0.178933	0.00350184	SLC9A2, KRT17, COL4A1, KRT16, AKR1C1, KRT34
GO:0007249~I-kappaB kinase/NF-kappaB signaling	5	0.998042	0.191257	0.189463	0.00389231	NFKBIA, IL1B, MYD88, RELB, NFKB2
GO:0032496~response to lipopolysaccharide	7	0.998207	0.191257	0.189463	0.00394714	AKAP12, TJP1, THBD, IL1B, SOD2, PTGS2, NFKB2
GO:0045647~negative regulation of erythrocyte differentiation	3	0.998927	0.198149	0.19629	0.00426681	ZFP36, KLF13, MAFB
GO:0035633~maintenance of permeability of blood-brain barrier	4	0.999042	0.198149	0.19629	0.00433722	TJP1, LAMC1, PTGS2, VCL
GO:0030216~keratinocyte differentiation	5	0.999359	0.20377	0.201858	0.00458769	DSP, TGM1, MAFB, KRT16, NFKBIZ
GO:0061436~establishment of skin barrier	4	0.999731	0.22158	0.219502	0.00512725	CLDN4, KRT16, NFKBIZ, SFN
GO:0050729~positive regulation of inflammatory response	6	0.999916	0.239789	0.237539	0.00584947	NFKBIA, IL1RL1, IL1B, NFKBIZ, SERPINE1, NEAT1
GO:0050679~positive regulation of epithelial cell proliferation	5	0.999925	0.239789	0.237539	0.00592429	ID1, TGFA, LAMC1, FGF1, BMP6
GO:0043122~regulation of I-kappaB kinase/NF-kappaB signaling	4	0.999934	0.239789	0.237539	0.00599847	IL1B, TRAF1, SQSTM1, OPTN
GO:0010628~positive regulation of gene expression	13	0.999958	0.244838	0.242541	0.00627789	SMAD3, NFATC2, MSN, FGF1, BMP6, RELB, CDK6, IL1B, ID1, ZC3H12A, PKP1, MYD88, PPARD
GO:0009888~tissue development	4	0.999969	0.246139	0.24383	0.00646518	LAMB3, LAMA3, LAMC1, NTN1
GO:0009410~response to xenobiotic stimulus	9	0.999986	0.259583	0.257148	0.00698067	TJP1, PNP, NFKBIZ, NFATC2, PTK2B, HMOX1, TGFA, SOD2, PTGS2
GO:0051918~negative regulation of fibrinolysis	3	0.999991	0.26351	0.261038	0.00725105	THBD, PLAU, SERPINE1
GO:0071260~cellular response to mechanical stimulus	5	0.999997	0.278548	0.275935	0.00784252	IL1B, SLC2A1, PTGS2, MYD88, BMP6
GO:0007264~small GTPase mediated signal transduction	6	0.999997	0.278548	0.275935	0.00801327	DOCK5, ARHGAP30, RRAD, HMOX1, RALGDS, RALGPS2
GO:0006935~chemotaxis	6	0.999999	0.291238	0.288506	0.00856045	PLAU, CCL20, PLAUR, CXCL1, CXCL2, CXCL5
GO:0001666~response to hypoxia	7	0.999999	0.291832	0.289094	0.00876044	SMAD3, PLAU, SLC2A1, PTK2B, HMOX1, PLOD2, SOD2
GO:0008217~regulation of blood pressure	5	1	0.317245	0.314269	0.0097217	SCNN1A, HMOX1, SOD2, SGK1, PTGS2
GO:0007566~embryo implantation	4	1	0.330462	0.327362	0.0103334	IL1B, STC1, PTGS2, PPARD
GO:0070498~interleukin-1-mediated signaling pathway	4	1	0.33758	0.334413	0.0109741	NFKBIA, TNIP2, IL1B, MYD88
GO:0008544~epidermis development	5	1	0.33758	0.334413	0.0109782	DSP, LAMB3, LAMA3, KRT34, KRT5
GO:0045944~positive regulation of transcription from RNA polymerase II promoter	22	1	0.364659	0.361238	0.0121342	KLF13, SMAD3, ANXA2, NFATC2, FGF1, ETS2, BMP6, RELB, NFKB2, NFKBIA, MAFB, TNIP2, IL1B, NFKBIZ, MAFF, ZC3H12A, ITGA6, IER5, JUNB, SQSTM1, MYD88, PPARD
GO:0043116~negative regulation of vascular permeability	3	1	0.364659	0.361238	0.0123149	AKAP12, TJP1, CEACAM1
GO:0051781~positive regulation of cell division	4	1	0.372104	0.368613	0.0130318	IL1B, TGFA, PPBP, FGF1
GO:0034097~response to cytokine	4	1	0.372104	0.368613	0.0130318	TIMP1, IL6ST, RELB, NFKB2
GO:0071356~cellular response to tumor necrosis factor	6	1	0.373021	0.369522	0.0135094	AKAP12, NFKBIA, ZFP36, CCL20, ZC3H12A, GBP1
GO:0045638~negative regulation of myeloid cell differentiation	3	1	0.373021	0.369522	0.0137637	NFKBIA, CDK6, PTK2B
GO:0061045~negative regulation of wound healing	3	1	0.373021	0.369522	0.0137637	SMAD3, SERPINE1, EPPK1
GO:0009887~animal organ morphogenesis	6	1	0.380797	0.377225	0.0142888	ETV7, LAMB3, LAMA3, LAMC1, FGF1, NTN1
GO:0042730~fibrinolysis	3	1	0.394462	0.390761	0.0152826	ANXA2, PLAU, SERPINE1
GO:0034605~cellular response to heat	4	1	0.394462	0.390761	0.015295	HMOX1, FGF1, PTGS2, IER5
GO:0050731~positive regulation of peptidyl-tyrosine phosphorylation	5	1	0.403694	0.399907	0.0159054	PTK2B, TGFA, CSPG4, ITGA5, BMP6
GO:0010951~negative regulation of endopeptidase activity	4	1	0.422712	0.418747	0.0169191	SERPINB1, SERPINE1, TIMP1, SERPINB5
GO:0031589~cell-substrate adhesion	3	1	0.455692	0.451417	0.0185241	ITGA6, ITGA5, PPARD
GO:0030155~regulation of cell adhesion	4	1	0.536708	0.531673	0.0223496	PLAU, LAMA3, PLAUR, PTK2B
GO:0006915~apoptotic process	13	1	0.536708	0.531673	0.0224887	TRAF1, NTN1, NFKBIA, TNIP2, IL1B, ZC3H12A, BAG1, PTK2B, PMAIP1, SGK1, SQSTM1, MYD88, PPARD
GO:0001836~release of cytochrome c from mitochondria	3	1	0.553245	0.548055	0.0238736	PMAIP1, SFN, SOD2
GO:0010839~negative regulation of keratinocyte proliferation	3	1	0.553245	0.548055	0.0238736	KLF9, EPPK1, SFN
GO:0042149~cellular response to glucose starvation	4	1	0.556144	0.550927	0.0243465	ZC3H12A, SLC2A1, PMAIP1, YWHAZ
GO:0007229~integrin-mediated signaling pathway	5	1	0.563464	0.558178	0.0255713	CEACAM1, LAMA3, PTK2B, ITGA6, ITGA5
GO:0060586~multicellular organismal iron ion homeostasis	3	1	0.563464	0.558178	0.025781	HMOX1, SOD2, BMP6
GO:1904659~glucose transmembrane transport	3	1	0.563464	0.558178	0.025781	SLC2A1, PPBP, PPARD
GO:0045766~positive regulation of angiogenesis	6	1	0.563464	0.558178	0.0260765	IL1B, ZC3H12A, SERPINE1, PTK2B, HMOX1, FGF1
GO:0006879~cellular iron ion homeostasis	4	1	0.583805	0.578329	0.0275168	HEPHL1, HMOX1, TTC7A, BMP6
GO:0034142~toll-like receptor 4 signaling pathway	3	1	0.583805	0.578329	0.0277481	NFKBIA, TNIP3, MYD88
GO:0050680~negative regulation of epithelial cell proliferation	4	1	0.587752	0.582238	0.0286201	B4GALT1, CDK6, EPPK1, PPARD
GO:0071000~response to magnetism	2	1	0.587752	0.582238	0.0297736	TJP1, SOD2
GO:0061643~chemorepulsion of axon	2	1	0.587752	0.582238	0.0297736	SEMA3B, NTN1
GO:0010755~regulation of plasminogen activation	2	1	0.587752	0.582238	0.0297736	PLAU, PLAUR
GO:0038195~urokinase plasminogen activator signaling pathway	2	1	0.587752	0.582238	0.0297736	PLAU, PLAUR
GO:0030154~cell differentiation	14	1	0.597485	0.59188	0.0306402	SMAD3, FST, SEMA4B, SH2D2A, FGF1, FSTL1, ETS2, ETV7, ID1, ZC3H12A, PTK2B, SQSTM1, KRT6A, PPARD
GO:1903672~positive regulation of sprouting angiogenesis	3	1	0.613708	0.607951	0.031856	TJP1, ITGA5, FGF1
GO:0006955~immune response	11	1	0.632054	0.626125	0.0332796	IL1RL1, IL1RN, SMAD3, PNP, CCL20, IL1B, IL1R2, PPBP, GTPBP1, CXCL5, BMP6
GO:0008283~cell proliferation	6	1	0.632054	0.626125	0.0337791	TXNRD1, SH2D2A, CSPG4, SDCBP2, PTGES, PPARD
GO:0042832~defense response to protozoan	3	1	0.632054	0.626125	0.0339941	BPGM, GBP1, MYD88
GO:0070372~regulation of ERK1 and ERK2 cascade	3	1	0.690484	0.684007	0.0384322	CEACAM1, IL1B, YWHAZ
GO:0035987~endodermal cell differentiation	3	1	0.690484	0.684007	0.0384322	LAMB3, LAMA3, ITGA5
GO:0010575~positive regulation of vascular endothelial growth factor production	3	1	0.690484	0.684007	0.0384322	IL1B, IL6ST, PTGS2
GO:0051917~regulation of fibrinolysis	2	1	0.692835	0.686336	0.0395008	PLAU, PLAUR
GO:1905686~positive regulation of plasma membrane repair	2	1	0.692835	0.686336	0.0395008	AHNAK, ANXA2
GO:0007159~leukocyte cell-cell adhesion	3	1	0.692835	0.686336	0.0407295	MSN, ITGA5, ICAM1
GO:0043392~negative regulation of DNA binding	3	1	0.692835	0.686336	0.0407295	NFKBIA, ID1, HMOX1
GO:0008654~phospholipid biosynthetic process	3	1	0.692835	0.686336	0.0407295	LPCAT1, MBOAT2, PPARD
GO:0030198~extracellular matrix organization	6	1	0.719687	0.712935	0.0427581	B4GALT1, COL4A1, ITGA6, ITGA5, SERPINB5, NFKB2
GO:0035556~intracellular signal transduction	10	1	0.723364	0.716579	0.043429	SNRK, SH3BP5L, PLEKHM1, HMOX1, TGFA, CXCL1, CSPG4, SGK1, SDCBP2, SQSTM1
GO:2000379~positive regulation of reactive oxygen species metabolic process	3	1	0.749628	0.742596	0.0454746	AKR1C1, ZC3H12A, PTK2B
GO:0008284~positive regulation of cell proliferation	11	1	0.767363	0.760164	0.0484775	TJP1, IL1B, PTK2B, TGFA, TIMP1, IL6ST, FGF1, NTN1, CXCL5, BMP6, KRT6A
GO:0031622~positive regulation of fever generation	2	1	0.767363	0.760164	0.0491309	IL1B, PTGS2
GO:0030098~lymphocyte differentiation	2	1	0.767363	0.760164	0.0491309	LY6D, RELB
GO:0022614~membrane to membrane docking	2	1	0.767363	0.760164	0.0491309	MSN, ICAM1
GO:0007044~cell-substrate junction assembly	2	1	0.767363	0.760164	0.0491309	ITGA6, ITGA5
GO:0055072~iron ion homeostasis	3	1	0.767363	0.760164	0.0504121	HEPHL1, HMOX1, SOD2
GO:0071526~semaphorin-plexin signaling pathway	3	1	0.767363	0.760164	0.0504121	SEMA4B, SEMA3B, PLXNA4
GO:0015721~bile acid and bile salt transport	3	1	0.767363	0.760164	0.0504121	CEACAM1, SLC10A6, AKR1C1
GO:0071347~cellular response to interleukin-1	4	1	0.767363	0.760164	0.0508696	AKAP12, CCL20, ZC3H12A, GBP1
GO:2000352~negative regulation of endothelial cell apoptotic process	3	1	0.790828	0.783409	0.05295	TNIP2, SERPINE1, ICAM1
GO:0043065~positive regulation of apoptotic process	8	1	0.790828	0.783409	0.0536257	BNIP3L, B4GALT1, PMAIP1, HMOX1, ITGA6, PTGS2, SQSTM1, PHLDA3
GO:0006952~defense response	4	1	0.790828	0.783409	0.0539088	TAP1, PPBP, KCNN4, CXCL5
GO:0045087~innate immune response	12	1	0.798931	0.791437	0.0550657	ISG20, ZNFX1, TRIML2, KRT16, PTK2B, RNF185, GBP1, CD55, OPTN, MYD88, RELB, NFKB2
GO:0007565~female pregnancy	4	1	0.798931	0.791437	0.0554605	THBD, CLDN4, SLC2A1, ITGA5
GO:0048813~dendrite morphogenesis	3	1	0.808667	0.801081	0.0581585	ABI1, VLDLR, TRAK1
GO:0097398~cellular response to interleukin-17	2	1	0.808667	0.801081	0.0586651	IL1B, NFKBIZ
GO:0051546~keratinocyte migration	2	1	0.808667	0.801081	0.0586651	KRT16, PPARD
GO:0045110~intermediate filament bundle assembly	2	1	0.808667	0.801081	0.0586651	PKP1, EPPK1
GO:0031581~hemidesmosome assembly	2	1	0.808667	0.801081	0.0586651	LAMA3, LAMC1
GO:0010508~positive regulation of autophagy	4	1	0.823311	0.815587	0.0602422	TRIML2, ZC3H12A, SQSTM1, OPTN
GO:0033627~cell adhesion mediated by integrin	3	1	0.860968	0.852892	0.0635361	ITGA6, ITGA5, ICAM1
GO:0008360~regulation of cell shape	5	1	0.882434	0.874156	0.0656721	FGD4, CDC42EP4, PTK2B, MSN, PLXNA4
GO:0031663~lipopolysaccharide-mediated signaling pathway	3	1	0.883257	0.874971	0.0662857	NFKBIA, IL1B, MYD88
GO:0051798~positive regulation of hair follicle development	2	1	0.885353	0.877047	0.0681041	KRT17, FST
GO:0031394~positive regulation of prostaglandin biosynthetic process	2	1	0.885353	0.877047	0.0681041	IL1B, PTGS2
GO:2000660~negative regulation of interleukin-1-mediated signaling pathway	2	1	0.885353	0.877047	0.0681041	IL1RN, IL1R2
GO:0042307~positive regulation of protein import into nucleus	3	1	0.890725	0.882369	0.0690743	SMAD3, ZC3H12A, PTGS2
GO:0030509~BMP signaling pathway	4	1	0.900062	0.891619	0.0703613	FAM83G, SMAD3, FST, BMP6
GO:0030501~positive regulation of bone mineralization	3	1	0.912457	0.903898	0.071901	SMAD3, SLC20A2, BMP6
GO:0006914~autophagy	5	1	0.919604	0.910978	0.0734968	GABARAPL1, PLEKHM1, RNF185, SQSTM1, OPTN
GO:0042542~response to hydrogen peroxide	3	1	0.919604	0.910978	0.0747646	PTK2B, HMOX1, SOD2
GO:0045071~negative regulation of viral genome replication	3	1	0.919604	0.910978	0.0747646	ISG20, PARP10, ZNFX1
GO:0032722~positive regulation of chemokine production	3	1	0.919604	0.910978	0.0747646	IL1RL1, HMOX1, MYD88
GO:1904045~cellular response to aldosterone	2	1	0.924851	0.916175	0.0774489	SCNN1A, SGK1
GO:0010757~negative regulation of plasminogen activation	2	1	0.924851	0.916175	0.0774489	PLAU, SERPINE1
GO:0038172~interleukin-33-mediated signaling pathway	2	1	0.924851	0.916175	0.0774489	IL1RL1, MYD88
GO:0046330~positive regulation of JNK cascade	4	1	0.924851	0.916175	0.0775047	IL1B, PTK2B, TRAF1, MYD88
GO:0046718~viral entry into host cell	4	1	1	0.991239	0.0849527	SLC20A2, ITGA5, CD55, ICAM1
GO:0000122~negative regulation of transcription from RNA polymerase II promoter	16	1	1	0.991239	0.0866442	SMAD3, FST, NFATC2, YWHAZ, ETS2, BMP6, ETV7, ZFP36, MAFB, CDK6, ID1, MAFF, SFN, LMCD1, SQSTM1, PPARD
GO:1903243~negative regulation of cardiac muscle hypertrophy in response to stress	2	1	1	0.991239	0.0867005	SMAD3, ATP2B4
GO:1903140~regulation of establishment of endothelial barrier	2	1	1	0.991239	0.0867005	IL1B, VCL
GO:0014823~response to activity	3	1	1	0.991239	0.0896022	SOD2, BMP6, PPARD
GO:0008630~intrinsic apoptotic signaling pathway in response to DNA damage	3	1	1	0.991239	0.0926669	HMOX1, SFN, SOD2
GO:0010042~response to manganese ion	2	1	1	0.991239	0.0958598	SOD2, PTGS2
GO:0002467~germinal center formation	2	1	1	0.991239	0.0958598	UNC13D, NFKB2
GO:0072678~T cell migration	2	1	1	0.991239	0.0958598	CCL20, MSN
GO:0023035~CD40 signaling pathway	2	1	1	0.991239	0.0958598	TNIP2, ITGA5
GO:2000627~positive regulation of miRNA catabolic process	2	1	1	0.991239	0.0958598	ZC3H12A, NEAT1

## Sheet: both vIRF and KSHV up CC 
Gene Ontology Cellular Component Term	Count	Bonferroni	Benjamini	FDR	PValue	Genes
GO:0070062~extracellular exosome	53	2.5996e-07	2.5996e-07	2.42032e-07	8.96414e-10	IL1RN, B4GALT1, SERPINE1, SLC2A1, PLOD2, LAMC1, ICAM1, TGM1, PNP, PLAU, TIMP1, KRT6C, KRT6B, KRT6A, DSP, SERPINB1, ANXA2, KRT7, KRT5, BPGM, KRT75, SDCBP2, YWHAZ, CEACAM1, GPRC5A, SCNN1A, TMBIM1, DSG3, IL6ST, SQSTM1, VCL, KPRP, SLC20A2, AHNAK, SDC4, MVP, LAMA3, NDRG1, FSTL1, GPC1, SFN, CKB, CD55, SPAG9, TXNRD1, AKR1C1, MSN, SOD2, MYO1E, KRT16, ABI1, CSPG4, ANXA2P2
GO:0005912~adherens junction	14	8.30718e-06	4.15361e-06	3.86715e-06	2.86456e-08	DSP, ANXA2, LAMA3, MSN, KLHL24, NDRG1, TJP1, MYO1E, CEACAM1, CCDC85C, CDC42EP4, PKP1, ITGA6, VCL
GO:0001533~cornified envelope	9	3.43146e-05	1.14384e-05	1.06495e-05	1.18328e-07	DSP, TGM1, KRT17, ANXA2, KRT16, PKP1, DSG3, KRT75, SERPINB5
GO:0005882~intermediate filament	11	0.000259219	6.4813e-05	6.03431e-05	8.93973e-07	DSP, KRT17, KRT16, PKP1, KRT34, KRT7, EPPK1, KRT5, KRT75, KRT6C, KRT6A
GO:0005829~cytosol	84	0.00159655	0.000319564	0.000297525	5.50972e-06	DOCK5, IL1RN, SLC2A1, FGF1, SAT1, ETS2, TGM1, AKAP12, ZFP36, PNP, KRT6C, PPFIA4, KRT6B, KRT6A, GABARAPL1, ANXA2, KRT7, KRT34, KRT5, TRAF1, BPGM, KRT75, GTPBP1, SDCBP2, YWHAZ, UNC13D, FRMD8, GAN, CDC42EP4, IL1B, SCNN1A, S100A3, DSG3, SGK1, SQSTM1, PHLDB2, OPTN, VCL, AHNAK, RRAD, SH2D2A, MVP, DENND3, TRAK1, NDRG1, NTN1, RELB, FGD4, LCE3D, FAM83G, IL1RL1, GPC1, BAG1, PTK2B, HMOX1, PMAIP1, SFN, CKB, …
GO:0005856~cytoskeleton	19	0.00217468	0.00036284	0.000337816	7.50703e-06	DSP, MVP, KRT34, MSN, SLC7A11, AKAP12, MYO1E, FGD4, EPB41L4A, KRT17, FRMD8, GAN, KRT16, CDC42EP4, ZC3H12A, ABI1, PTK2B, EPPK1, VCL
GO:0045095~keratin filament	9	0.00319334	0.000456918	0.000425407	1.10291e-05	KRT17, KRT16, KRT7, EPPK1, KRT5, KRT75, KRT6C, KRT6B, KRT6A
GO:0005604~basement membrane	8	0.0112143	0.00140969	0.00131247	3.88879e-05	ANXA2, COL4A1, LAMA3, AMTN, ANXA2P2, TIMP1, LAMC1, NTN1
GO:0005576~extracellular region	41	0.0159322	0.00178445	0.00166138	5.53794e-05	MVP, LAMA3, SEMA3B, SERPINE1, STC1, TGFA, CXCL1, LAMC1, FGF1, CXCL3, NTN1, FSTL1, CXCL2, CXCL5, IL1RL1, PNP, APOL6, PLAU, GPC1, FAM180A, TIMP1, GBP1, CD55, SERPINB1, LAMB3, ANXA2, CCL20, FST, IL1R2, PLAUR, PPBP, UNC13D, BMP6, CDCP1, COL4A1, IL1B, LY6D, AMTN, CSPG4, IL6ST, VCL
GO:0009986~cell surface	19	0.0190219	0.00192045	0.00178801	6.62224e-05	ANXA2, SDC4, PLAUR, MSN, TGFA, SLC7A11, ICAM1, THBD, CEACAM1, PLAU, GPC1, SLAMF9, LY6D, ITGA6, CSPG4, ITGA5, PPFIA4, CD55, MYD88
GO:0005925~focal adhesion	15	0.023321	0.00214511	0.00199717	8.13664e-05	SDC4, AHNAK, PLAUR, MSN, YWHAZ, ICAM1, AKAP12, IL1RL1, PLAU, PTK2B, ITGA6, CSPG4, ITGA5, PHLDB2, VCL
GO:0030057~desmosome	5	0.0345196	0.00292728	0.0027254	0.000121129	DSP, B4GALT1, PKP1, KLHL24, DSG3
GO:0005886~plasma membrane	76	0.0716397	0.00571737	0.00532307	0.000256296	DOCK5, KCNK6, IL1RN, B4GALT1, SERPINE1, LPCAT1, SLC2A1, VLDLR, SLC7A11, ETS2, ICAM1, TGM1, AKAP12, THBD, HEPHL1, PLAU, DNER, PHLDA3, RALGPS2, DSP, LYNX1, ANXA2, IL1R2, PLAUR, TTC7A, SDCBP2, SLC9A2, CLDN4, CEACAM1, GPRC5A, CDCP1, FRMD8, CDC42EP4, SCNN1A, TMBIM1, LY6D, PKP1, ITGA6, S100A3, DSG3, ITGA5, SGK1, IL6ST, PHLDB2, VCL, SLC20A2, AHNAK, SDC4, RRAD, TGFA, NDRG1, HCAR2, IL1RL1, GPC1, CKB, NPTX…
GO:0005615~extracellular space	36	0.0859481	0.00641814	0.00597551	0.000309841	IL1RN, B4GALT1, SEMA3B, SERPINE1, STC1, TGFA, CXCL1, LAMC1, FGF1, CXCL3, FSTL1, CXCL2, CXCL5, ICAM1, THBD, PLAU, GPC1, HMOX1, SFN, CKB, TIMP1, SERPINB1, ANXA2, CCL20, SEMA4B, FST, KRT34, MSN, PPBP, YWHAZ, BMP6, SERPINB5, COL4A1, IL1B, ANXA2P2, IL6ST
GO:0031982~vesicle	9	0.0944116	0.00661023	0.00615435	0.000341908	MYO1E, GPRC5A, AHNAK, ANXA2, MSN, ANXA2P2, KCNN4, YWHAZ, BMP6
GO:0045121~membrane raft	10	0.183609	0.0126745	0.0118004	0.000699281	SDC4, AHNAK, ANXA2, GPC1, ATP2B4, PTK2B, IL6ST, CD55, VCL, ICAM1
GO:0016323~basolateral plasma membrane	10	0.245781	0.0165844	0.0154407	0.000972192	DSP, TJP1, B4GALT1, ANXA2, SLC2A1, ATP2B4, MSN, TGFA, EPPK1, SLC7A11
GO:0016327~apicolateral plasma membrane	4	0.355841	0.0244153	0.0227315	0.00151543	TJP1, THBD, CLDN4, EPPK1
GO:0098637~protein complex involved in cell-matrix adhesion	3	0.599606	0.048098	0.0447809	0.00315125	PLAU, PLAUR, LAMC1
GO:0005737~cytoplasm	74	0.669887	0.0553102	0.0514957	0.0038145	DOCK5, IL1RN, FGF1, AKAP12, EPB41L4A, ZFP36, LBH, PNP, ZC3H12A, LMCD1, PPFIA4, IER5, PHLDA3, RALGPS2, DSP, BCAS4, ANXA2, DUSP1, IL1R2, FST, KRT7, TTC7A, KRT5, TRAF1, SDCBP2, YWHAZ, SERPINB5, GAN, CDC42EP4, SCNN1A, PKP1, SGK1, SQSTM1, OPTN, VCL, KPRP, AHNAK, SH2D2A, MVP, PLD5, STC1, PTGS2, TRAK1, NDRG1, NTN1, RELB, FGD4, APOL6, BAG1, PTK2B, SFN, GBP1, SPAG9, SMAD3, TXNRD1, NEK7, NFATC2, MSN, KLHL2…
GO:0009897~external side of plasma membrane	12	0.877701	0.0996998	0.092824	0.00721964	THBD, IL1RL1, B4GALT1, PLAU, BTN2A1, SCNN1A, SLAMF9, PLAUR, ITGA6, ITGA5, IL6ST, ICAM1
GO:0030175~filopodium	5	0.893242	0.101299	0.0943131	0.00768477	FGD4, B4GALT1, ABI1, MSN, ITGA6
GO:0005911~cell-cell junction	7	0.955273	0.134373	0.125106	0.0106572	CLDN4, CEACAM1, AMTN, DSG3, ITGA5, PCDH1, VCL
GO:0043034~costamere	3	0.975112	0.152915	0.142369	0.0126551	SDC4, AHNAK, VCL
GO:0000932~P-body	5	0.98999	0.182713	0.170112	0.0157511	ISG20, ZFP36, ZC3H12A, SQSTM1, PNRC1
GO:0016324~apical plasma membrane	10	0.993611	0.192667	0.17938	0.0172736	SLC9A2, TJP1, CLDN4, CEACAM1, SLC20A2, SCNN1A, SLC2A1, STC1, MSN, CSPG4
GO:1905370~serine-type endopeptidase complex	3	0.995724	0.197411	0.183797	0.0186339	THBD, PLAU, PLAUR
GO:0045111~intermediate filament cytoskeleton	4	0.996231	0.197411	0.183797	0.0190604	KRT17, KRT7, EPPK1, PHLDB2
GO:0030054~cell junction	7	0.999594	0.265653	0.247332	0.0265653	DSP, TJP1, HCAR2, CEACAM1, ABI1, EPPK1, PCDH1
GO:0005610~laminin-5 complex	2	0.999771	0.275458	0.256461	0.0284957	LAMB3, LAMA3
GO:0005788~endoplasmic reticulum lumen	8	0.999882	0.287331	0.267515	0.0307147	P4HA1, COL4A1, PLAUR, AMTN, TIMP1, LAMC1, PTGS2, FSTL1
GO:0005901~caveola	4	0.999972	0.321291	0.299133	0.0354527	SLC2A1, ATP2B4, HMOX1, PTGS2
GO:0002102~podosome	3	0.999985	0.322527	0.300284	0.0375944	TJP1, DOCK5, VCL
GO:0005608~laminin-3 complex	2	0.999986	0.322527	0.300284	0.0378135	LAMA3, LAMC1
GO:0031528~microvillus membrane	3	0.999996	0.347977	0.323978	0.0419972	CEACAM1, MSN, SLC7A11
GO:0035976~transcription factor AP-1 complex	2	0.999999	0.368711	0.343283	0.0470425	NFATC2, JUNB
GO:0097180~serine protease inhibitor complex	2	0.999999	0.368711	0.343283	0.0470425	PLAU, SERPINE1
GO:0071159~NF-kappaB complex	2	1	0.425101	0.395784	0.0561833	RELB, NFKB2
GO:0035579~specific granule membrane	4	1	0.425101	0.395784	0.0571688	CEACAM1, PLAU, TMBIM1, PLAUR
GO:0005783~endoplasmic reticulum	18	1	0.433501	0.403604	0.0597932	BNIP3L, LYNX1, GABARAPL1, INSIG1, LAMA3, SEMA3B, LPCAT1, TAP1, PLOD2, PTGS2, P4HA1, TMBIM1, ABI1, HMOX1, NPTX1, ITGA5, SQSTM1, RNF185
GO:0030056~hemidesmosome	2	1	0.461432	0.429609	0.0652369	LAMA3, EPPK1
GO:0001726~ruffle	4	1	0.494226	0.460142	0.0715776	FGD4, CDK6, CSPG4, ITGA5
GO:0014704~intercalated disc	3	1	0.50377	0.469027	0.0746969	DSP, TJP1, SLC2A1
GO:0042470~melanosome	4	1	0.505583	0.470715	0.0767091	ANXA2, SLC2A1, ANXA2P2, YWHAZ
GO:0043256~laminin complex	2	1	0.528275	0.491842	0.0830858	LAMB3, LAMC1
GO:0098552~side of membrane	4	1	0.528275	0.491842	0.0837953	LYNX1, GPC1, LY6D, CD55
GO:0042383~sarcolemma	4	1	0.539524	0.502316	0.0874401	AHNAK, ANXA2, SLC2A1, VCL
GO:0005916~fascia adherens	2	1	0.551045	0.513042	0.0918826	DSP, VCL
GO:0005938~cell cortex	5	1	0.551045	0.513042	0.0951074	AKAP12, FAM110C, PTK2B, FGF1, TRAK1
GO:0031225~anchored component of membrane	4	1	0.551045	0.513042	0.0968382	LYNX1, PLAUR, LY6D, CD55

## Sheet: both vIRF and KSHV down BP 
Gene Ontology Biological Process Term	Count	Bonferroni	Benjamini	FDR	PValue	Genes
GO:0006270~DNA replication initiation	12	8.43519e-11	8.43945e-11	8.36071e-11	4.63197e-14	POLA2, ORC6, CDC45, ORC1, CCNE2, PRIM1, MCM3, MCM10, MCM5, CDC6, MCM6, MCM2
GO:0006260~DNA replication	16	2.36038e-07	1.18019e-07	1.16918e-07	1.29549e-10	RFC5, GINS2, BLM, FEN1, RFC4, RMI1, DSCC1, FAM111B, POLA2, ORC6, ORC1, POLE2, MCM5, MCM6, DTL, MCM2
GO:0000727~double-strand break repair via break-induced replication	7	9.93112e-06	3.31039e-06	3.2795e-06	5.4507e-09	GINS2, CDC45, MCM3, CDC7, MCM5, MCM6, MCM2
GO:0006268~DNA unwinding involved in DNA replication	8	2.21054e-05	5.52642e-06	5.47485e-06	1.21326e-08	GINS1, GINS2, BLM, CDC45, MCM3, MCM5, MCM6, MCM2
GO:0006281~DNA repair	20	7.10225e-05	1.4205e-05	1.40725e-05	3.89819e-08	RFC5, WDHD1, POLQ, BLM, FEN1, RFC4, UHRF1, XRCC2, FANCA, BRCA1, BRCA2, FANCG, RAD51AP1, EME1, EXO1, UBE2T, POLE2, RAD54L, CLSPN, MUTYH
GO:0030174~regulation of DNA-dependent DNA replication initiation	6	0.00154556	0.000257793	0.000255388	8.48935e-07	CDT1, GMNN, MCM3, MCM5, MCM6, MCM2
GO:0000724~double-strand break repair via homologous recombination	11	0.00234058	0.00033476	0.000331637	1.28613e-06	RAD51AP1, MMS22L, BLM, FEN1, MCM8, UHRF1, RMI1, XRCC2, TONSL, BRCA1, BRCA2
GO:1900264~positive regulation of DNA-directed DNA polymerase activity	5	0.0401765	0.00512568	0.00507786	2.25057e-05	RFC5, GINS1, GINS2, RFC4, DSCC1
GO:0006974~cellular response to DNA damage stimulus	15	0.1176	0.0139006	0.0137709	6.86639e-05	POLQ, BLM, MCM8, UHRF1, VRK1, MCM10, BRCA1, WDR76, FANCG, FANCF, TRAIP, RAD51AP1, UBE2T, DTL, TP73
GO:0032508~DNA duplex unwinding	7	0.266457	0.0309843	0.0306952	0.000170056	RFC5, POLQ, BLM, RFC4, MCM8, DSCC1, MCM3
GO:0000278~mitotic cell cycle	10	0.403139	0.0469089	0.0464712	0.000283204	WDHD1, CDT1, EDNRA, XRCC2, PBK, CDC6, PKMYT1, MYBL1, GEM, CIT
GO:0007059~chromosome segregation	8	0.500408	0.0544962	0.0539877	0.000380808	CDT1, CENPI, NUF2, BRCA1, ESCO2, CENPP, SPC24, NEK11
GO:0000076~DNA replication checkpoint	4	0.507661	0.0544962	0.0539877	0.000388831	CDT1, CDC45, CDC6, CLSPN
GO:0007049~cell cycle	15	0.643768	0.0737057	0.073018	0.000566345	CDT1, MCM8, UHRF1, BRCA1, CDC25A, RBL1, CDC45, NUF2, MCM3, MCM5, MCM6, FSD1, SPC24, MCM2, TP73
GO:0072144~glomerular mesangial cell development	3	0.866795	0.13253	0.131293	0.00110579	ACTA2, FOXC2, GPR4
GO:0006284~base-excision repair	5	0.880174	0.13253	0.131293	0.00116382	PRMT6, POLQ, FEN1, NEIL3, MUTYH
GO:0006261~DNA-dependent DNA replication	5	0.9285	0.153423	0.151991	0.00144684	RFC5, WDHD1, POLQ, RFC4, POLE2
GO:0007267~cell-cell signaling	11	0.936942	0.153423	0.151991	0.0015157	FZD1, FGF5, SEMA5A, NRP1, CXCL11, GJC2, GJB6, ANGPTL2, FJX1, FGFR3, CX3CL1
GO:0031297~replication fork processing	5	0.960686	0.170174	0.168586	0.00177459	MMS22L, BLM, EME1, TONSL, TRAIP
GO:0036297~interstrand cross-link repair	5	0.971786	0.178221	0.176559	0.00195633	RAD51AP1, NEIL3, FANCA, FANCG, FANCF
GO:0007413~axonal fasciculation	4	0.978505	0.182662	0.180958	0.00210533	SEMA5A, NRP1, SEMA3A, TNFRSF21
GO:0071479~cellular response to ionizing radiation	5	0.986441	0.194234	0.192421	0.00235765	RAD51AP1, BLM, BRCA1, ITGB6, BRCA2
GO:0071168~protein localization to chromatin	4	0.988585	0.194234	0.192421	0.00245191	MMS22L, MCM8, TONSL, ESCO2
GO:0061551~trigeminal ganglion development	3	0.992936	0.206085	0.204162	0.00271462	NRP1, SIX4, SEMA3A
GO:0006302~double-strand break repair	6	0.998309	0.254858	0.25248	0.00349696	POLQ, FEN1, EME1, BRCA1, ESCO2, BRCA2
GO:0009611~response to wounding	6	0.999224	0.274909	0.272344	0.00392296	NRP1, TGFB2, EDNRA, F2R, ID3, SLC1A3
GO:0030198~extracellular matrix organization	9	0.999844	0.323803	0.320782	0.00480092	ADAMTSL1, ADAMTS15, PDGFRA, ECM2, COL8A1, PTX3, SOX9, ITGB6, THSD4
GO:0060022~hard palate development	3	0.999887	0.323803	0.320782	0.00497612	FZD1, ITGB8, ITGB6
GO:0060385~axonogenesis involved in innervation	3	0.999991	0.389234	0.385603	0.00634015	NRP1, EDNRA, SEMA3A
GO:0000079~regulation of cyclin-dependent protein serine/threonine kinase activity	5	0.999992	0.389234	0.385603	0.00640891	BLM, CCNE2, CDC6, PKMYT1, CDC25A
GO:0051301~cell division	13	0.999997	0.405614	0.401829	0.00690122	CDT1, CDCA7L, VRK1, CDC7, CDC6, CDC25A, CCNE2, PRC1, NUF2, KNTC1, MCM5, FSD1, SPC24
GO:0002062~chondrocyte differentiation	5	0.999998	0.414882	0.411011	0.00728662	OSR1, WNT7A, SOX9, SOX6, FGFR3
GO:0033314~mitotic DNA replication checkpoint	3	0.999999	0.433623	0.429577	0.00785377	ORC1, CDC6, CLSPN
GO:0051281~positive regulation of release of sequestered calcium ion into cytosol	4	1	0.463696	0.459369	0.00865294	CXCL11, F2R, CX3CL1, NTSR1
GO:0051726~regulation of cell cycle	10	1	0.628639	0.622774	0.0120759	PER2, RBL1, MECOM, CCNE2, MOK, ID3, DMD, BRCA1, DTL, TP73
GO:0048699~generation of neurons	3	1	0.654455	0.648349	0.0132493	TGFB2, SIX4, CIT
GO:0060070~canonical Wnt signaling pathway	6	1	0.654455	0.648349	0.0132902	FZD1, EDNRA, WNT7A, FZD8, SOX9, KLF4
GO:0002027~regulation of heart rate	4	1	0.675313	0.669012	0.0140845	EDNRA, SEMA3A, DMD, SLC8A1
GO:0071560~cellular response to transforming growth factor beta stimulus	5	1	0.732702	0.725865	0.0156835	ACTA2, WNT7A, SOX9, SOX6, CLDN1
GO:0007095~mitotic G2 DNA damage checkpoint	4	1	0.73965	0.732748	0.0162382	BLM, BRCA1, CLSPN, DTL
GO:0045892~negative regulation of transcription, DNA-templated	16	1	0.74224	0.735314	0.0168838	FZD1, PRMT6, PRDM8, GMNN, BRCA1, KLF4, PER2, TRIM6, MECOM, SIX4, DPF1, DEPDC1, ID3, SOX9, SOX6, ZNF488
GO:2000001~regulation of DNA damage checkpoint	3	1	0.74224	0.735314	0.0175172	BRCA1, BRCA2, WDR76
GO:1902287~semaphorin-plexin signaling pathway involved in axon guidance	3	1	0.74224	0.735314	0.0175172	NRP1, EDNRA, SEMA3A
GO:0008584~male gonad development	6	1	0.794727	0.787312	0.0191921	TGFB2, SIX4, RHOBTB3, FANCA, CYP1B1, SOX9
GO:0006865~amino acid transport	4	1	0.801531	0.794052	0.0197963	SLC43A1, SFXN4, SFXN2, SLC38A4
GO:0051321~meiotic cell cycle	5	1	0.851676	0.84373	0.0215023	RAD51AP1, EXO1, XRCC2, RAD54L, PKMYT1
GO:0045893~positive regulation of transcription, DNA-templated	18	1	0.905409	0.896961	0.023541	FZD1, EGR1, FOXC2, BLM, F2R, CITED4, WNT7A, BRCA1, KLF4, BRCA2, RGMB, PER2, MECOM, SIX4, SOX9, MYBL1, FOXA2, TP73
GO:0030857~negative regulation of epithelial cell differentiation	3	1	0.905409	0.896961	0.0248466	SMO, OSR1, SOX9
GO:0044849~estrous cycle	3	1	0.905409	0.896961	0.0248466	EGR1, CYP1B1, HAS2
GO:0032270~positive regulation of cellular protein metabolic process	3	1	0.905409	0.896961	0.0248466	UHRF1, WNT7A, KLF4
GO:0006275~regulation of DNA replication	4	1	0.911729	0.903222	0.0266049	DSCC1, GMNN, ID3, ESCO2
GO:2000104~negative regulation of DNA-dependent DNA replication	2	1	0.911729	0.903222	0.0272631	CDT1, GMNN
GO:0072190~ureter urothelium development	2	1	0.911729	0.903222	0.0272631	OSR1, SOX9
GO:0071163~DNA replication preinitiation complex assembly	2	1	0.911729	0.903222	0.0272631	CDT1, GMNN
GO:0090190~positive regulation of branching involved in ureteric bud morphogenesis	3	1	0.911729	0.903222	0.027522	SMO, SIX4, SOX9
GO:0001755~neural crest cell migration	4	1	0.9142	0.90567	0.0280984	SEMA5A, NRP1, SMO, SEMA3A
GO:0050896~response to stimulus	5	1	0.945567	0.936745	0.0295814	TUB, POLQ, BBS10, CYP4V2, SPTBN2
GO:0010165~response to X-ray	3	1	0.948098	0.939252	0.0303076	BLM, XRCC2, BRCA2
GO:0006310~DNA recombination	5	1	0.948098	0.939252	0.0307013	BLM, EME1, EXO1, RAD54L, BRCA1
GO:0021675~nerve development	3	1	0.975645	0.966541	0.0331998	NRP1, SEMA3A, SCN2A
GO:0015804~neutral amino acid transport	3	1	0.975645	0.966541	0.0331998	SLC43A1, SLC1A3, SLC38A4
GO:0001502~cartilage condensation	3	1	0.975645	0.966541	0.0331998	WNT7A, SOX9, SOX6
GO:0006939~smooth muscle contraction	3	1	1	0.991214	0.0361951	EDNRA, BDKRB2, MYLK
GO:1902895~positive regulation of pri-miRNA transcription from RNA polymerase II promoter	4	1	1	0.991214	0.0362187	EGR1, TGFB2, KLF4, APLN
GO:0008283~cell proliferation	7	1	1	0.991214	0.0362423	CNTNAP2, EDNRA, ATAD5, RASGRF1, MCM10, CDC25A, E2F8
GO:0014911~positive regulation of smooth muscle cell migration	3	1	1	0.991214	0.0392904	NRP1, CYP1B1, HAS2
GO:0061520~Langerhans cell differentiation	2	1	1	0.991214	0.0406157	ITGB8, ITGB6
GO:0034421~post-translational protein acetylation	2	1	1	0.991214	0.0406157	DSCC1, ESCO2
GO:0030154~cell differentiation	17	1	1	0.991214	0.0418478	JAG2, FOXC2, CADM1, OSR1, CBX2, FGF5, TTLL7, RBL1, MECOM, INSC, ID3, MYCBPAP, TLL1, MYBL1, FOXA2, SPDEF, ASF1B
GO:0051247~positive regulation of protein metabolic process	3	1	1	0.991214	0.0424822	UHRF1, WNT7A, KLF4
GO:0071356~cellular response to tumor necrosis factor	6	1	1	0.991214	0.0440418	CYP1B1, HAS2, BRCA1, CLDN1, CX3CL1, TNFRSF21
GO:0006915~apoptotic process	15	1	1	0.991214	0.0472634	CADM1, TNFSF15, KCNIP3, SEMA3A, WNT7A, TRAIP, TP53AIP1, MECOM, SMO, GJB6, DPF1, PAK6, TNFRSF21, MCM2, TP73
GO:0009653~anatomical structure morphogenesis	6	1	1	0.991214	0.0486654	FOXC2, SIX4, F2R, BICD1, FOXA2, MPZL2
GO:0007411~axon guidance	7	1	1	0.991214	0.0529643	ADAMTSL1, SEMA5A, NRP1, TENM2, FLRT3, SEMA3A, IGSF9
GO:0008065~establishment of blood-nerve barrier	2	1	1	0.991214	0.0537856	DMD, CLDN1
GO:1903375~facioacoustic ganglion development	2	1	1	0.991214	0.0537856	NRP1, SEMA3A
GO:0072011~glomerular endothelium development	2	1	1	0.991214	0.0537856	FOXC2, EDNRA
GO:2000741~positive regulation of mesenchymal stem cell differentiation	2	1	1	0.991214	0.0537856	SOX9, SOX6
GO:0045007~depurination	2	1	1	0.991214	0.0537856	NEIL3, MUTYH
GO:0010628~positive regulation of gene expression	13	1	1	0.991214	0.0555979	EGR1, OSR1, WNT7A, BRCA1, KLF4, FGF5, ACTA2, GJC2, SMO, ID3, ITGB8, SOX9, NTSR1
GO:0001570~vasculogenesis	4	1	1	0.991214	0.0556401	NRP1, SMO, ITGB8, HAS2
GO:0048843~negative regulation of axon extension involved in axon guidance	3	1	1	0.991214	0.0561517	SEMA5A, NRP1, SEMA3A
GO:0010971~positive regulation of G2/M transition of mitotic cell cycle	3	1	1	0.991214	0.0597795	CDC7, DTL, CDC25A
GO:0071139~resolution of recombination intermediates	2	1	1	0.991214	0.0667754	BLM, RMI1
GO:0097491~sympathetic neuron projection guidance	2	1	1	0.991214	0.0667754	NRP1, SEMA3A
GO:1901388~regulation of transforming growth factor beta activation	2	1	1	0.991214	0.0667754	ITGB8, ITGB6
GO:0060666~dichotomous subdivision of terminal units involved in salivary gland branching	2	1	1	0.991214	0.0667754	NRP1, SEMA3A
GO:1902975~mitotic DNA replication initiation	2	1	1	0.991214	0.0667754	MCM3, MCM2
GO:0014829~vascular smooth muscle contraction	2	1	1	0.991214	0.0667754	ACTA2, SLC8A1
GO:0070779~D-aspartate import	2	1	1	0.991214	0.0667754	SLC1A3, NTSR1
GO:0021785~branchiomotor neuron axon guidance	2	1	1	0.991214	0.0667754	NRP1, SEMA3A
GO:0021637~trigeminal nerve structural organization	2	1	1	0.991214	0.0667754	NRP1, SEMA3A
GO:0032201~telomere maintenance via semi-conservative replication	2	1	1	0.991214	0.0667754	BLM, FEN1
GO:0071504~cellular response to heparin	2	1	1	0.991214	0.0667754	EGR1, SOX9
GO:1903934~positive regulation of DNA primase activity	2	1	1	0.991214	0.0667754	GINS1, GINS2
GO:1902285~semaphorin-plexin signaling pathway involved in neuron projection guidance	2	1	1	0.991214	0.0667754	NRP1, SEMA3A
GO:0036486~ventral trunk neural crest cell migration	2	1	1	0.991214	0.0667754	NRP1, SEMA3A
GO:0035725~sodium ion transmembrane transport	5	1	1	0.991214	0.0703203	SLC13A3, OSR1, SCN2A, SLC8A1, TPCN1
GO:0006298~mismatch repair	3	1	1	0.991214	0.0711214	EXO1, MUTYH, TP73
GO:0007094~mitotic spindle assembly checkpoint	3	1	1	0.991214	0.0711214	NUF2, KNTC1, SPC24
GO:0001569~branching involved in blood vessel morphogenesis	3	1	1	0.991214	0.0711214	NRP1, FOXC2, EDNRA
GO:0043552~positive regulation of phosphatidylinositol 3-kinase activity	3	1	1	0.991214	0.0711214	PDGFRA, IRS1, FGFR3
GO:0010629~negative regulation of gene expression	9	1	1	0.991214	0.0737587	TGFB2, TRIM6, RBL1, SMO, ITGB8, ID3, SOX9, KLF4, APLN
GO:0008284~positive regulation of cell proliferation	13	1	1	0.991214	0.073843	PDGFRA, TGFB2, IRS1, CDCA7L, F2R, CDC7, CX3CL1, FGF5, PRC1, HAS2, DMD, SOX9, FGFR3
GO:0032922~circadian regulation of gene expression	4	1	1	0.991214	0.0740567	PER2, EGR1, PER3, ID3
GO:0035633~maintenance of permeability of blood-brain barrier	3	1	1	0.991214	0.0750457	GJB6, DMD, CLDN1
GO:0042771~intrinsic apoptotic signaling pathway in response to DNA damage by p53 class mediator	3	1	1	0.991214	0.0750457	ATAD5, BRCA2, TP73
GO:0030335~positive regulation of cell migration	8	1	1	0.991214	0.075289	SEMA5A, PDGFRA, SMO, SEMA3A, F2R, HAS2, CLDN1, MYLK
GO:0071373~cellular response to luteinizing hormone stimulus	2	1	1	0.991214	0.0795876	EDNRA, CYP1B1
GO:0097490~sympathetic neuron projection extension	2	1	1	0.991214	0.0795876	NRP1, SEMA3A
GO:0032914~positive regulation of transforming growth factor beta1 production	2	1	1	0.991214	0.0795876	SERPINB7, CX3CL1
GO:0051572~negative regulation of histone H3-K4 methylation	2	1	1	0.991214	0.0795876	PRMT6, BRCA1
GO:1902751~positive regulation of cell cycle G2/M phase transition	2	1	1	0.991214	0.0795876	ATAD5, CDC25A
GO:0001822~kidney development	5	1	1	0.991214	0.0815313	MPST, TGFB2, HAS2, BICC1, TP73
GO:0042476~odontogenesis	3	1	1	0.991214	0.083094	TGFB2, OSR1, ID3
GO:0007507~heart development	7	1	1	0.991214	0.0840353	FOXC2, TGFB2, FLRT3, OSR1, ID3, SOX9, BICC1
GO:0030199~collagen fibril organization	4	1	1	0.991214	0.0867653	FOXC2, TGFB2, CYP1B1, TLL1
GO:0001708~cell fate specification	3	1	1	0.991214	0.0872129	SMO, SOX9, FOXA2
GO:0071526~semaphorin-plexin signaling pathway	3	1	1	0.991214	0.0872129	SEMA5A, NRP1, SEMA3A
GO:0002052~positive regulation of neuroblast proliferation	3	1	1	0.991214	0.0913917	SMO, WDR62, CX3CL1
GO:0048842~positive regulation of axon extension involved in axon guidance	2	1	1	0.991214	0.0922245	SEMA5A, NRP1
GO:0051383~kinetochore organization	2	1	1	0.991214	0.0922245	CDT1, NUF2
GO:0003179~heart valve morphogenesis	2	1	1	0.991214	0.0922245	TGFB2, SOX9
GO:1901166~neural crest cell migration involved in autonomic nervous system development	2	1	1	0.991214	0.0922245	NRP1, SEMA3A
GO:0035425~autocrine signaling	2	1	1	0.991214	0.0922245	FZD1, CX3CL1
GO:0010644~cell communication by electrical coupling	2	1	1	0.991214	0.0922245	GJC2, GJB6
GO:0006640~monoacylglycerol biosynthetic process	2	1	1	0.991214	0.0922245	DGAT2, PLA2G4A
GO:0006269~DNA replication, synthesis of RNA primer	2	1	1	0.991214	0.0922245	POLA2, PRIM1
GO:2000543~positive regulation of gastrulation	2	1	1	0.991214	0.0922245	OSR1, FOXA2
GO:0042127~regulation of cell proliferation	6	1	1	0.991214	0.0930823	JAG2, TGFB2, CXCL11, FANCA, PLA2G4A, SOX9
GO:0014068~positive regulation of phosphatidylinositol 3-kinase signaling	4	1	1	0.991214	0.0948028	PDGFRA, TGFB2, F2R, SOX9

## Sheet: both vIRF and KSHV down CC 
Gene Ontology Cellular Component Term	Count	Bonferroni	Benjamini	FDR	PValue	Genes	List Total	Pop Hits	Pop Total	Fold Enrichment
GO:0005654~nucleoplasm	100	3.567e-07	3.567e-07	3.46411e-07	1.14327e-09	PRDM8, IRS1, DSCC1, GMNN, TONSL, TSEN2, SLC8A1, EME1, SOX9, SOX6, PDGFRA, WDHD1, SP110, VRK1, ESCO2, CDC25A, TRAIP, NEIL3, CCNE2, GEMIN6, SNRNP25, ASF1B, ZNF395, BLM, PKMYT1, RAD51AP1, ORC6, ORC1, CLSPN, NR2C2AP, EGR1, CDT1, XRCC2, CBX2, FANCA, TMEM192, CDC7, CDC6, FANCG, FANCF, PM20D2, POLA2, UBE2T, SFXN4, ID3, TP73, PRR7, FEN1, MCM8, CDCA7L, CITED4, MCM10, BRCA1, BRCA2, JPH1, ELAVL2, LIMD2, LMN…	284	4076	20647	1.78363
GO:0071162~CMG complex	7	8.55867e-07	4.27934e-07	4.1559e-07	2.74317e-09	GINS1, GINS2, CDC45, MCM3, MCM5, MCM6, MCM2	284	11	20647	46.2641
GO:0042555~MCM complex	5	0.000722472	0.000240911	0.000233961	2.31645e-06	MCM8, MCM3, MCM5, MCM6, MCM2	284	8	20647	45.4379
GO:0005634~nucleus	117	0.00735059	0.00184441	0.00179121	2.36463e-05	PRDM8, IRS1, PANK1, DSCC1, GMNN, ZNF608, EME1, ZSCAN31, CYP1B1, KNTC1, SOX9, SOX6, TMPO, PDGFRA, WDHD1, SP110, OSR1, MTUS1, VRK1, ESCO2, WDR76, GEM, CDC25A, TRAIP, NEIL3, CCNE2, GEMIN6, SNRNP25, TTLL12, TRIB2, ASF1B, ZNF395, BLM, ANKRD16, WDR62, PKMYT1, RAD51AP1, ORC6, ORC1, CLSPN, EGR1, CDT1, CBX2, RAB3IP, FANCA, CDC7, CDC6, FAM111B, POLA2, MEX3A, UBE2T, ID3, ZNF774, FGFR3, TP73, TENM2, FEN1, MC…	284	6100	20647	1.39442
GO:0005694~chromosome	14	0.0196635	0.00397176	0.00385719	6.365e-05	POLQ, GINS2, BLM, MCM8, BRCA1, ESCO2, RAD51AP1, NEIL3, PRC1, MCM3, MCM5, MCM6, DTL, MCM2	284	259	20647	3.92977
GO:0043596~nuclear replication fork	5	0.0279534	0.00472504	0.00458874	9.08662e-05	MMS22L, WDHD1, EME1, TONSL, MCM10	284	18	20647	20.1946
GO:0030054~cell junction	13	0.0330416	0.00479971	0.00466126	0.000107686	PDGFRA, TENM2, ESCO2, SLC8A1, CLDN11, FLRT3, GJB6, PAK6, DMD, ITGB6, FOXA2, SPTBN2, TP73	284	236	20647	4.0047
GO:0005658~alpha DNA polymerase:primase complex	3	0.433848	0.0710467	0.0689973	0.00182171	POLA2, PRIM1, MCM3	284	5	20647	43.6204
GO:0000781~chromosome, telomeric region	9	0.598818	0.101334	0.0984107	0.00292309	RAD51AP1, BLM, FEN1, ORC1, MCM3, MCM5, MCM6, BRCA2, MCM2	284	175	20647	3.73889
GO:0031390~Ctf18 RFC-like complex	3	0.690969	0.117211	0.113829	0.00375675	RFC5, RFC4, DSCC1	284	7	20647	31.1574
GO:0005794~Golgi apparatus	28	0.739036	0.121862	0.118347	0.00429643	CNTNAP2, TENM2, PKMYT1, ZDHHC1, BICD1, BDKRB2, HAS2, DMD, ST3GAL6, CLSPN, NTSR1, PAQR8, HS3ST3B1, POLQ, PDGFRA, KCNIP3, F2R, RAB3IP, MTUS1, FZD8, PLA2G4A, RAB39B, ESCO2, SMO, FAT2, FGFR3, ST6GALNAC5, TP73	284	1144	20647	1.77939
GO:0005664~nuclear origin of replication recognition complex	3	0.861863	0.164437	0.159694	0.0063245	ORC6, ORC1, MCM2	284	9	20647	24.2336
GO:0005883~neurofilament	3	0.914049	0.188027	0.182603	0.00783446	CLDN11, NRP1, DMD	284	10	20647	21.8102
GO:0033270~paranode region of axon	3	0.971013	0.251492	0.244238	0.0112849	CNTNAP2, GJC2, SCN2A	284	12	20647	18.1752
GO:0005813~centrosome	16	0.986103	0.283125	0.274958	0.0136118	XRCC2, RAB3IP, WDR62, HMMR, BRCA2, TSEN2, BICD1, CDC45, CCNE2, WDR90, MCM3, ITGB6, FSD1, DTL, NEK11, SDCCAG8	284	576	20647	2.01946
GO:0043240~Fanconi anaemia nuclear complex	3	0.991809	0.297993	0.289397	0.0152817	FANCA, FANCG, FANCF	284	14	20647	15.5787
GO:0000800~lateral element	3	0.995915	0.320715	0.311464	0.0174749	BLM, BRCA1, BRCA2	284	15	20647	14.5401
GO:0000792~heterochromatin	4	0.999859	0.485517	0.471512	0.0280106	EME1, UHRF1, CBX2, WDR76	284	48	20647	6.05839
GO:0000785~chromatin	24	0.99997	0.538536	0.523001	0.0327955	EGR1, FOXC2, UHRF1, OSR1, DSCC1, FANCA, ESCO2, KLF4, FANCG, FANCF, RAD51AP1, FAM111B, RBL1, SIX4, DPF1, SOX9, SOX6, FOXA2, TMPO, MCM2, SPDEF, ASF1B, E2F8, TP73	284	1112	20647	1.56908
GO:0005768~endosome	10	0.999991	0.568769	0.552362	0.0364595	EPN3, STAMBPL1, BDKRB2, SLC26A7, TMEM192, MYCBPAP, STEAP1, STEAP2, GPR135, TPCN1	284	326	20647	2.23008
GO:0031391~Elg1 RFC-like complex	2	0.999998	0.602616	0.585233	0.0405607	RFC4, ATAD5	284	3	20647	48.4671
GO:0031422~RecQ helicase-Topo III complex	2	1	0.728632	0.707613	0.0537132	BLM, RMI1	284	4	20647	36.3504
GO:0031262~Ndc80 complex	2	1	0.728632	0.707613	0.0537132	NUF2, SPC24	284	4	20647	36.3504
GO:0016604~nuclear body	10	1	0.770595	0.748366	0.0596592	PRDM8, CDT1, FOXC2, EXO1, RMI1, CENPI, POLE2, TONSL, GEMIN6, BRCA1	284	359	20647	2.02509
GO:0005657~replication fork	3	1	0.770595	0.748366	0.0633404	BLM, UHRF1, XRCC2	284	30	20647	7.27007
GO:0000811~GINS complex	2	1	0.770595	0.748366	0.0666861	GINS1, GINS2	284	5	20647	29.0803
GO:0005663~DNA replication factor C complex	2	1	0.770595	0.748366	0.0666861	RFC5, RFC4	284	5	20647	29.0803
GO:0030424~axon	10	1	0.791242	0.768418	0.0710089	CLDN11, NRP1, CNTNAP2, TGFB2, SEMA3A, DMD, SCN2A, SLC8A1, TNFRSF21, IGSF9	284	372	20647	1.95432
GO:0014069~postsynaptic density	8	1	0.799945	0.77687	0.0779317	ARHGEF9, CADM1, FLRT3, PAK6, DMD, NETO2, SH2D5, SLC8A1	284	269	20647	2.1621
GO:0000808~origin recognition complex	2	1	0.799945	0.77687	0.0794818	ORC6, ORC1	284	6	20647	24.2336
GO:0000152~nuclear ubiquitin ligase complex	2	1	0.799945	0.77687	0.0794818	BRCA1, BRCA2	284	6	20647	24.2336
GO:0031226~intrinsic component of plasma membrane	3	1	0.870788	0.845669	0.0911884	PDGFRA, SCN2A, TNFRSF21	284	37	20647	5.89465
GO:0099617~matrix side of mitochondrial inner membrane	2	1	0.870788	0.845669	0.0921026	BDH1, DMD	284	7	20647	20.7716
GO:0090734~site of DNA damage	3	1	0.875582	0.850325	0.095416	MMS22L, WDR76, TRAIP	284	38	20647	5.73953
