# Supplementary material for: Genome-Wide Transcriptional Roles of KSHV Viral Interferon Regulatory Factors in Oral Epithelial Cells
Source: Viruses. 2024 May 25;16(6):846. doi: 10.3390/v16060846 (PMC11209080; doi:10.3390/v16060846)
Supplement: Supplementary file 1 [file viruses-16-00846-s001.zip › Table S6.xlsx]

## Sheet: Notes
Table S6 (related to Fig. 10)
The sheets contain the list genes related to Fig 10. They also also inlcude the expression values of genes that were up- or down-regulated by vIRF1 (WT) and/or by vIRF1 DBDm compared to GFP.

## Sheet: Gene lists
v1 WT up (1007)	v1 WT down (387)	v1 DBDm up (215)	v1 DBDm down (107)	only v1 WT up (903)	only v1 DBDm up (111)	only v1 WT down (317)	only v1 DBDm down (37)	both v1 WT and DBDm up (104)	both v1 WT and DBDm down (70)
BMP6	PTX3	FGFBP1	PTX3	a4galt	adamts1	AADAT	ABCG1	ac142528.1	ABCC3
CRCT1	CXCL3	CAV1	TNFAIP2	abca13	arhgap11a	ABI3BP	AC137932.6	adamtsl4	AC006262.4
PRR9	CXCL2	KRT6A	ESM1	abcg2	arntl	AC002480.3	ADAM19	adi1	ANGPTL4
TGM1	IL6	KRT5	CXCL3	abhd3	asf1b	AC004383.4	CARD11	af131217.1	ANPEP
TLN2	INSC	CCND1	CXCL1	abi1	atad2	AC010127.3	CHST1	aim1l	ARHGAP18
AQP3	ID3	PKP1	BATF2	ac002055.4	aurka	AC022816.2	CMPK2	akr1b10	ARHGEF40
LCE3D	CXCL1	KRT6B	MCTP1	ac002401.1	aurkb	AC074289.1	CSF1	aldh1a3	BATF2
SLC6A11	SLC7A11	ITGA6	CXCL2	ac002454.1	birc5	ADARB1	CXXC5	anln	C3
KRT6C	EGR1	EZR	PLAT	ac005077.12	bub1	ADM2	DOK1	ap1s3	CHGB
FGFBP1	PTPN22	KRT14	RSAD2	ac005077.14	bub1b	AIG1	ELTD1	apba1	COL8A1
NREP	PTCHD2	PTHLH	FAM196B	ac006116.20	c11orf24	AKR1C1	ESM1	arhgef4	CORO2B
KRT16	ABCC3	NDRG1	LIF	ac007362.1	c11orf82	AL161784.1	GBP2	aspm	CSF3
GJB2	IL8	FST	ANPEP	ac007362.3	casc5	ALDH1L1	GBP6	bdkrb1	CXCL1
CAMK2N1	BIRC3	PTPN13	SP110	ac016745.3	cav1	ALDH3A1	GRAMD3	bpgm	CXCL10
ENDOD1	FAM196B	SEMA3C	GBP5	ac018816.3	ccna2	ALDH7A1	HERC5	cars2	CXCL11
COL1A1	NRCAM	KRT17	COL8A1	ac022596.6	ccnb1	AMIGO2	IFIT3	cd55	CXCL2
KRT6B	AMIGO2	ADAMTS1	IL6	ac026806.2	ccnb2	ANKRD29	IL7R	cdkn3	CXCL3
TSPAN1	C20orf197	FAM89A	IL8	ac034220.3	ccnd1	ANO1	IRF7	cenpe	CYP4V2
PKP1	TNFSF4	ETS2	SCG5	ac068282.3	cdc20	AOX1	ITPRIP	cenpi	DHRS2
CDK18	BATF2	INHBA	NRCAM	ac068580.5	cdc25c	AP001053.11	KRT18	cep55	FAM101A
CAST	STC2	LEPREL1	LIMD2	ac068580.6	cdc45	AP3B2	LIF	ckap2l	FAM110C
AC022596.6	KCTD12	COL12A1	CXCL10	ac078883.3	cdc6	APLN	LRFN4	coro6	FAM196B
PDCD4	ITGA10	SLC7A5	STAMBPL1	ac078883.4	cdca2	APLP1	OASL	cxcl14	GBP3
ETS2	GDF15	IL1RN	GPR4	ac084809.2	cdca3	APOBEC3D	PAK6	cxcr1	GBP5
LRP1	TRAF1	BPGM	KRT18	ac098617.1	cdca7	AREG	PGBD5	dnm3	GDF15
QSOX1	EPN3	ADI1	IFI44L	ac098823.3	cdk1	ARG2	PLAT	egln3	GJC2
COL5A2	GPR4	ALDH1A3	IFIT1	acacb	cenpa	ARHGAP22	PLEKHG2	ets2	GPR4
SERPINB5	ABI3BP	KRT16	CMPK2	acan	cenpf	ARHGAP25	SH3KBP1	ezr	HECW2
ITGA5	SGPP2	CCNB1	TLR2	acot11	cenpk	ARHGAP39	TGM2	ezr-as1	HSH2D
CSPG4	AREG	KCNN4	INSC	acot7	cenpw	ARHGDIB	THEMIS2	fam153b	IFI44L
AXL	TNFAIP6	TOP2A	AC137932.6	acox2	cit	ARTN	TIMP2	fam89a	IFIT1
KRT17	SLC8A1	ANLN	GJC2	acpl2	cntnap3	ASNS	TMTC1	fbln2	IL6
LSS	AC010127.3	RRM2	RP11-879F14.2	acsl1	col12a1	ATF3	TP53I3	fgf1	IL8
KRT6A	TLR2	HAS3	CSF3	acsl6	csrp2	ATP2B1	TRANK1	fgfbp1	INSC
SLC2A1	SLC7A2	SMOC1	GDF15	acss2	ddah1	B4GALNT4	TRIM38	flg	IRS2
KRT14	MRGPRX3	MKI67	SP140	acyp2	depdc1	B9D1	VASN	gpr1	ISG15
DSG3	hsa-mir-146a	TIMP3	DHRS2	adamts14	diaph3	BBC3	VSTM2L	gprc5a	ITGA10
DDR1	RP11-94C24.8	KRT19	HSH2D	adamts17	dlgap5	BCAT2		h19	LIMD2
NDRG1	PAMR1	S100A9	IFIT3	adcy4	dst	BCL6		hspa2	MACC1
PABPC1	RP11-443P15.2	KRT6C	PGBD5	adcy7	espl1	BEND3		iffo2	MCTP1
ITGA6	NEURL3	IFFO2	CORO2B	add3	exo1	BHLHB9		il1rn	MRGPRX3
KRT5	RP11-54A9.1	PPL	CXCL11	adra2a	fam111b	BICC1		itga6	MX2
APP	CXCL5	DST	STEAP1	aebp1	fam64a	BIK		itgbl1	NEDD9
LCE1F	MACC1	KIF20A	MRGPRX3	af064860.7	fam83d	BIRC3		kcnn4	NFKBIZ
CDC42EP4	CDH2	CENPF	OSCAR	afap1l1	fancd2	C15orf52		kif18a	NRCAM
PPL	FAM198B	RRAD	CARD11	agap1	fanci	C20orf197		kif20a	NRP1
HSPA2	TNFAIP2	LINC00707	TRAF1	agpat9	foxm1	C7orf57		kif21a	NTNG1
SPINT2	FAM110C	TLN2	STMN3	agr2	fst	C9orf169		krt14	OSCAR
ADAMTSL4	POU3F1	ARHGEF4	PDE2A	ahnak	gins4	CA2		krt16	PDE2A
SFN	GBP5	CDC20	TNFAIP6	ahr	gpr125	CADM1		krt17	PDZK1IP1
ANXA2	RASGRF1	MTUS1	GBP6	aim1	gtse1	CBS		krt19	PLLP
SLC29A1	UPP1	TK1	NTNG1	ak7	has3	CCAT1		krt5	PLXNC1
TM4SF1	RSAD2	PTTG1	HECW2	al035610.2	hjurp	CCBE1		krt6a	PTPN22
KCNN4	SCG5	CARS2	TP53I3	amfr	hmgb2	CCDC74B		krt6b	PTX3
PDK2	SAMD5	ARNTL	CHST1	amhr2	hmmr	CCL20		krt6c	RP11-879F14.2
APOL3	ELFN2	SERPINB1	PDZK1IP1	amn	inhba	CCNA1		krt75	RSAD2
IL1RN	SLC16A12	HMMR	PLLP	amtn	iqgap3	CCNJL		lce3e	SCG5
NIPAL4	AC022816.2	GPR125	TRIM38	angpt1	itgb8	CCNO		leprel1	SCN2A
SLC7A8	ANPEP	PPP1R14C	ABCC3	angptl2	kiaa0101	CD274		linc00707	SGPP2
SDCBP2	THBS1	ASPM	C3	ank1	kif11	CD3EAP		lmnb1	SLC46A3
SERPINE1	FAM101A	BIRC5	ARHGAP18	ankrd33b	kif14	CD70		lpar6	SLC7A2
FAM89A	NODAL	SULT1E1	ABCG1	ankrd37	kif18b	CDH2		mall	SP110
KRT8	ALDH3A1	MYEOV	PTPN22	ankrd9	kif20b	CDK17		mapk10	SP140
BPGM	IRS2	CDK1	FAM101A	anxa2	kif23	CHAC1		mt1x	STAMBPL1
SGK1	ARHGAP18	PRC1	TMTC1	anxa2p2	kif2c	CHCHD10		mtus1	STEAP1
GNAO1	CNTNAP2	CEP55	PLXNC1	ap000695.6	kif4a	CIB2		mybl1	STMN3
MPP4	ZBTB16	SMC4	GBP3	ap001007.1	kifc1	CIDEA		myeov	TLR2
OTUD1	PLLP	SULT1B1	NRP1	ap001362.1	mad2l1	CKB		ndrg1	TNFAIP2
NTSR1	SPOCD1	C11orf24	TRANK1	ap001372.2	mcm10	CLDN11		npas2	TNFAIP6
CDCP1	ADM2	CENPE	CYP4V2	ap001469.5	mgst1	CLTCL1		nuf2	TRAF1
ATP2B4	RAB3B	FBLN2	ISG15	apbb1ip	mki67	CNKSR3		nusap1
KREMEN1	C7orf57	UBE2C	SLC7A2	apcdd1l	mpp7	CNTNAP2		osr1
CD9	ALDH1L1	CD55	ITGA10	apcdd1l-as1	mybl2	COL1A2		p2ry2
PTPN13	CLDN11	S100A8	TIMP2	apobec3a	ncapg	CRTC1		pappa
LIMD1	RP11-123O22.1	CCNA2	SLC46A3	apod	ncapg2	CSMD3		pir
TMEM164	CTD-2033D15.1	MYBL1	ITPRIP	apol1	ncaph	CSRNP1		pkp1
PIK3CD	TTYH2	CORO6	ANGPTL4	apol3	ndc80	CTD-2033D15.1		pla2g4a
PLEKHA6	CCBE1	KIF21A	VSTM2L	app	nek2	CTD-2207P18.2		plce1
DSP	HSH2D	SHCBP1	GBP2	aqp3	nexn	CTD-2555C10.3		plekha6
SLC16A2	AOX1	FGF1	LRFN4	arhgap24	pbk	CUX2		ppl
CCDC85C	GOLGA2B	TPX2	SCN2A	arhgef1	pkmyt1	CXCL5		ppp1r14c
GPRC5A	PRR16	PRR11	TGM2	arl11	plk1	CYP1A1		prdm11
DHRS1	HES7	SRRD	NFKBIZ	arntl2	plk4	CYP27B1		ptpn13
SMAD3	SP140	PLEKHA6	AC006262.4	ascl2	prc1	CYR61		rab30
TRAK1	CYS1	LMNB1	ELTD1	atox1	prmt3	CYS1		rhcg
IL1R2	IL24	CKAP2L	HERC5	atp1b1	prr11	CYTL1		rp11-336a10.4
EHBP1L1	NFKBIZ	NUSAP1	CSF1	atp2b4	ptger4	DGKI		rp11-379b18.5
MFGE8	B9D1	RP11-554I8.2	FAM110C	atxn1	pthlh	DIRC3		rp11-554i8.2
MICALL1	NEDD9	MGST1	CXXC5	auts2	pttg1	DKK1		rp11-800a3.4
HTRA1	TNF	DLGAP5	SH3KBP1	avpi1	rad51	DLL1		rrad
PTGS2	MSC	DIAPH3	DOK1	axl	rad54l	DNALI1		sema3b
FAM129B	NNMT	DNM3	CHGB	b3galt4	rrm2	DOK7		serpinb1
LAMA3	HCAR3	KIF2C	MX2	b3galt5	s100a8	DUSP2		smoc1
GALNT2	ECM2	EGLN3	NEDD9	b3galtl	s100a9	EBI3		srrd
ABCA13	STEAP1B	FOXM1	ADAM19	b3gnt5	sema3c	ECHDC3		sult1b1
ECM1	NGFR	P2RY2	IRS2	b4galt6	sfxn2	ECM2		sult1e1
CTSD	GCSAM	PRMT3	PLEKHG2	bcas4	sgol1	EEF1A1		susd2
NFASC	EREG	KIF18B	PAK6	bcat1	shcbp1	EEF1A2		tbc1d4
NRGN	GRIA3	PLA2G4A	MACC1	bcl2a1	ska1	EGR1		tgm4
B3GNT5	RP1-140K8.5	CCNB2	ARHGEF40	bdkrb2	slc7a5	ELFN2		timp3
SPARC	DLL1	DEPDC1	SGPP2	bex1	smc4	EPN3		tk1
PIEZO1	CD70	KIF20B	VASN	bin1	sox2	EREG		tln2
COL22A1	MYCBPAP	CASC5	IL7R	bmf	spag5	FADS3		tmem156
ARHGEF4	HECW2	PLK1	IRF7	bmp4	stil	FAM129A		ttc13
TMEM156	PRSS3	BUB1	THEMIS2	bmp6	top2a	FAM198B
SPRR1B	CXCL11	AF131217.1	OASL	btbd11	tpx2	FAM84A
SEMA4B	RP11-84C13.1	PBK	GRAMD3	c15orf62	trip13	FER1L5
F2RL1	STEAP1	GTSE1		c19orf21	troap	FGF5
PLEKHG3	ARHGAP25	FANCI		c19orf40	ttk	FLRT2
FGF1	APOBEC3D	AIM1L		c1orf21	ube2c	FMNL1
EZR	IFIT1	TRIP13		c1orf226	zwint	FN1
FGF2	RGMB	HMGB2		c21orf88		FNDC4
MAN2A1	LAPTM5	ARHGAP11A		c22orf23		FOSB
PKP3	EBI3	KIF14		c2cd4a		FOXP1
TFPI	PLXNC1	IQGAP3		c3ar1		FRAS1
CALU	ANO1	FAM153B		c3orf58		FST
MAF	DOK7	ESPL1		c6orf132		FTL
HEXB	SLC43A2	FAM83D		c6orf141		FUT1
FSTL3	C3	CXCR1		c6orf223		G0S2
ITPR1	RP11-245M24.1	RHCG		c8orf34		GABRA3
RRAD	DUSP2	AURKA		cadps		GADD45A
GLB1	CYP1A1	PTGER4		cadps2		GATA6
MID1IP1	MCTP1	MYBL2		calu		GCSAM
KRT19	TNFSF15	SOX2		camk1d		GLIPR1
DKK3	GATA6	CDKN3		camk2n1		GNPNAT1
JUP	LIMD2	NCAPG		capn6		GOLGA2B
EVC	GREB1	KIF23		caprin2		GPX1P1
CDH11	ZSCAN31	NDC80		caps		GRB14
RP11-1299A16.3	CCNJL	PKMYT1		card14		GREB1
VWA5A	ST6GALNAC5	KIF11		cast		GREM1
P4HA2	ITGAM	CDC6		cbln1		GRIA3
TSPAN5	RP11-2N1.2	KRT75		ccdc134		HAS2
PDLIM4	AP3B2	GPRC5A		ccdc69		HCAR3
PPP1R14C	FER1L5	ATAD2		ccdc85c		HES7
FRMD8	PTGER4	KIF4A		ccdc88b		HIC1
SERPINB1	GJC2	RAB30		cd163l1		HIST1H2AC
GM2A	FST	CNTNAP3		cd177		HIVEP2
CORO6	ZFHX2	CDCA7		cd248		HLX
PFKP	RP11-180C1.1	AURKB		cd24p4		HMGA2
RNF185	CTD-2555C10.3	MAD2L1		cd276		HOXC10
CLDN14	FOSB	HJURP		cd52		hsa-mir-146a
KIAA1199	HOXC10	ZWINT		cd9		HSD17B2
HN1	CXCL10	HSPA2		cd99		ID3
DLG1	MECOM	CDCA2		cda		IL1B
KLF13	RGS2	BUB1B		cdc25b		IL24
H19	CCAT1	PRDM11		cdc42ep4		IL27RA
GJB4	STAMBPL1	KIF18A		cdcp1		IRAK3
ARHGEF1	FAM84A	RP11-800A3.4		cdh11		IRX1
TMEM132B	SP110	CSRP2		cdh16		ISM1
SULT1B1	SLC29A4	MAPK10		cdhr1		ISYNA1
IER5	YIF1B	SEMA3B		cdk18		ITGAM
PCDHGC5	ARHGAP22	NEXN		cdk4		ITGB3
SNX29	AC002480.3	CIT		cdk6		KANK3
ZCCHC24	LAYN	APBA1		cdkn2aip		KBTBD11
LCE3E	SEC14L2	LPAR6		cds1		KCNJ12
IFFO2	HAS2	NEK2		celsr2		KCNJ5
COL7A1	IRAK3	NCAPH		cep85		KCNK2
SEMA3F	NTNG1	TBC1D4		chd5		KCTD12
CDK6	CSF3	NCAPG2		chrna9		KREMEN2
EML6	DKK1	KIFC1		chst7		LAMA1
ISG20	NTN1	LCE3E		cideb		LAPTM5
ARNTL2	SDSL	OSR1		cited4		LAYN
EPPK1	CCNA1	SUSD2		cldn14		LURAP1L
CD24P4	PHLDA2	CENPW		clec2b		MAP2
COL18A1	CHGB	CXCL14		clmn		MAP3K7CL
FBLN2	TXNIP	CDC45		cmbl		MECOM
LRRC8A	CHAC1	MALL		cnga1		METTL21B
PDXK	SLC7A5	ADAMTSL4		col13a1		MEX3A
KANK2	ZMAT1	RP11-336A10.4		col18a1		MEX3B
FXYD3	AC006262.4	TTK		col1a1		MGAT5B
RHOD	MAP2	TMEM156		col22a1		MRPL15
BCAT1	CCL20	AP1S3		col25a1		MSC
SLC22A5	SLC16A9	EZR-AS1		col4a4		MXRA5
PLEKHM1	AL161784.1	TROAP		col5a2		MYCBPAP
HS3ST2	ARG2	DDAH1		col7a1		MYEF2
MGAT5	RP11-266K4.9	RP11-379B18.5		cox6b2		N4BP3
RP11-554I8.2	ANGPTL4	NPAS2		cpa6		NAV1
EXPH5	RP11-973F15.1	FAM64A		cpeb2		NAV3
ACOT11	SLC46A3	NUF2		cpt1a		NBPF11
NDUFA4L2	TRO	TTC13		crabp2		NCEH1
ENDOU	AKR1C1	FANCD2		crct1		NEURL1B
TNFRSF21	C9orf169	ASF1B		creb5		NEURL3
FAM83G	WNK4	GINS4		creg2		NGFR
P2RY2	RGAG4	TGM4		crispld2		NNMT
LTB4R	TUBAL3	CENPK		csf1r		NODAL
ITPR3	NAV3	MCM10		csf2		NQO1
DUOX1	CYP4V2	SKA1		cspg4		NTM
GALNT5	BIK	STIL		ctc-471f3.4		NTN1
NRP2	HSD17B2	CDCA3		ctc-506b8.1		NUFIP1
LOX	ISM1	MPP7		ctc-786c10.1		OAZ3
FBXO2	BICC1	FAM111B		ctd-2003c8.2		OBSCN
ZNF83	MXRA5	C11orf82		ctd-2026k11.1		OSBP2
CSF2	GLIPR1	SFXN2		ctd-2195b23.3		PADI3
MYOM3	SOX9	FLG		ctd-2228k2.7		PAMR1
KRT80	ITGB3	CENPA		ctd-2260a17.1		PAPL
ACSS2	RP5-1043L13.1	GPR1		ctd-2325p2.3		PBLD
PLA2G4A	FGF5	PLCE1		ctd-3099c6.9		PCDH12
CD55	IL1B	ITGB8		ctnnbl1		PCED1B
SPAG9	SLC6A9	PLK4		ctsc		PDE4D
MYL6	KBTBD11	CDC25C		ctsd		PDE4DIP
DENND3	HIC1	CENPI		cuedc1		PFN2
CD99	ZFP57	PIR		cxxc1		PHC2
SQLE	CYTL1	MT1X		cyp1b1		PHLDA2
CTNNBL1	GREM1	EXO1		cyp27a1		PID1
GPR39	NTM	SPAG5		cyp39a1		PLOD2
TRIB1	CIDEA	KIAA0101		cyp3a5		POU3F1
AEBP1	KCNK2	PAPPA		cyp3a7		PRDM8
RAPH1	SARDH	RAD54L		cystm1		PRR16
KLF4	GABRA3	ITGBL1		ddr1		PRR7
PRR13	TM6SF1	BDKRB1		degs2		PRSS3
FOXN3	HIST1H2AC	RAD51		dennd2a		PSMG3-AS1
FAM213A	GRB14	AKR1B10		dennd3		PSTK
STC1	SMAD9	H19		dgat2		PTCHD2
MICAL3	PCDH12	SGOL1		dhrs1		PTGER4
C3orf58	NBPF11	AC142528.1		dixdc1		PTPRZ1
PRKCDBP	NAV1			dkk3		RAB20
AF131217.1	CYR61			dlg1		RAB27B
SUSD2	SCN2A			dlx3		RAB39B
EMP3	MAP3K7CL			dlx4		RAB3B
LIPG	SYNE1			dnase1l1		RABL2B
DNASE1L1	G0S2			dock11		RASGRF1
RAB30	CYP27B1			dpyd		RCN3
MAP3K6	CBS			dsc2		RFX3
DUOXA1	SLC22A31			dsel		RGAG4
ID1	USP18			dsg1		RGMB
FBN1	SACS			dsg3		RGS2
WWTR1	RP11-167H9.3			dsp		RHOBTB3
CMBL	RCN3			duox1		RP1-140K8.5
PLEKHG4	RAB20			duoxa1		RP1-228H13.5
IL1RL1	TP53AIP1			duoxa2		RP11-123O22.1
SCARB1	ARHGDIB			dynlt3		RP11-167H9.3
UNC5B	KCNJ12			ebp		RP11-169D4.2
ADD3	RAB27B			ecm1		RP11-180C1.1
NBEAL2	SOX4			edn2		RP11-245M24.1
RP11-800A3.4	PDE4D			eef2k		RP11-266K4.9
LEPREL1	RFX3			eepd1		RP11-2N1.2
GPR56	SLIT2			efr3b		RP11-368I7.2
ELF3	PTPRZ1			ehbp1l1		RP11-443P15.2
SPINK1	CSMD3			eif4e3		RP11-54A9.1
KCNMA1	TRPM6			elavl2		RP11-84C13.1
CPT1A	HLX			elf1		RP11-94C24.8
PLEKHA5	CCNO			elf3		RP11-973F15.1
SPSB1	CHCHD10			eml5		RP5-1043L13.1
PLAUR	SHROOM2			eml6		RRP12
CDA	AC074289.1			emp3		RSAD1
RGS4	SEMA3A			endod1		SACS
FAM153B	KCNJ5			endou		SAMD5
HYAL1	MEX3A			enkur		SARDH
IVL	CCDC74B			eno2		SARM1
NTN4	NRP1			epb41l4a		SDSL
TSPAN9	KREMEN2			epcam		SEC14L2
IL6R	SMAD1			ephb3		SEMA3A
FAT2	EEF1A1			eppk1		SFTA1P
IL33	RHOBTB3			eps8		SH3RF3
EDN2	SH3RF3			erg		SHROOM2
HAPLN3	PRR7			ermp1		SIX4
POLM	AADAT			esyt3		SLC16A12
AIM1	CADM1			etnk2		SLC16A9
CD276	LURAP1L			etv1		SLC20A1
CARS2	SOD2			evc		SLC22A17
B3GALT5	NCEH1			evi2b		SLC22A31
MMP10	CD3EAP			evl		SLC29A4
PRODH	NUFIP1			exph5		SLC43A2
AMFR	OSCAR			f2rl1		SLC43A3
PPP1R9B	ATP2B1			fabp3		SLC6A9
ACOT7	GPX1P1			fam110b		SLC7A11
ADI1	COL8A1			fam129b		SLC7A5
SCNN1A	MRPL15			fam151a		SLC8A1
TM4SF19	ADARB1			fam153a		SLIT2
PITPNM3	SLC20A1			fam153c		SMAD1
RHOBTB2	ANKRD29			fam160a1		SMAD9
GLUD1	RP11-169D4.2			fam167a		SMAGP
STX1A	DHRS2			fam180a		SNCB
SERTAD2	FOXP1			fam213a		SOD2
BMF	CNKSR3			fam43a		SOX4
LAMB2	AIG1			fam69a		SOX9
KPRP	HMGA2			fam71f1		SPOCD1
CTSC	GNPNAT1			fam83f		SPTBN2
KRT7	DIRC3			fam83g		SRPX2
GPR1	VEGFC			fam8a1		ST6GAL1
PINK1	PRDM8			fap		ST6GALNAC5
BIN1	SIX4			fat2		STC2
APOL1	GBP3			faxdc2		STEAP1B
IL13RA1	MX2			fbn1		SYNE1
CDC25B	RP11-879F14.2			fbxl16		TBX3
ZMIZ1	FADS3			fbxo2		THBS1
SLC20A2	CA2			fbxw4p1		TICRR
TBC1D4	LAMA1			fcrla		TLR4
KRT75	RP1-228H13.5			fem1c		TM6SF1
HSPH1	TLR4			fgf2		TMC4
MATN2	CRTC1			fgfr1		TNF
FGFR1	TBX3			fhod3		TNFSF15
RTN3	IFI44L			fkbp1b		TNFSF4
RPS6KA2	DNALI1			flg-as1		TP53AIP1
MBD1	ISYNA1			fmn1		TPCN1
ELF1	APLP1			foxn3		TRAF4
PIR	SFTA1P			foxo6		TRIM45
OPHN1	FNDC4			foxs1		TRO
RNF182	ISG15			frmd8		TRPM6
GJB6	ULBP1			frrs1		TTYH2
KIAA1217	COL1A2			fsip1		TUBAL3
JHDM1D	RAB39B			fstl3		TXNIP
TCFL5	DGKI			fstl4		ULBP1
PNRC1	ARHGAP39			fxyd3		UPP1
SH3BP5L	TPCN1			fxyd7		USP18
MALL	CTD-2207P18.2			gab2		VEGFC
C19orf21	RP11-368I7.2			galnt13		WNK4
PRRX2	STMN3			galnt14		YIF1B
NFATC2	ALDH7A1			galnt2		ZBTB12
EBP	CUX2			galnt5		ZBTB16
HTR1D	RSAD1			galt		ZFHX2
GFPT2	FLRT2			garem		ZFP57
ALDH1A3	PSTK			gas1		ZMAT1
NYNRIN	OSBP2			gchfr		ZNF485
LDLRAD3	TRAF4			gem		ZNF552
PHLDB2	FMNL1			gfpt2		ZNF829
CLEC2B	PSMG3-AS1			ggt8p		ZSCAN31
CTD-3099C6.9	TRIM45			gja3
YPEL3	SPTBN2			gjb2
CUEDC1	OAZ3			gjb4
LDLRAP1	ECHDC3			gjb5
SYNGR1	FN1			gjb6
ITGA1	CDK17			gk
DSC2	AP001053.11			glb1
LTBP1	IRX1			glb1l3
LOXL2	ASNS			glis3
GCHFR	GADD45A			glud1
LGR4	SARM1			gm2a
CRISPLD2	C15orf52			gnao1
SDR16C5	PFN2			gpm6b
RIPK4	BCAT2			gpr157
DLX3	SMAGP			gpr35
SMOC1	FUT1			gpr39
AUTS2	BHLHB9			gpr56
ABI1	SLC22A17			gprc5c
TMEM189	FAM129A			gramd1b
AHNAK	MEX3B			grap
LTB4R2	BBC3			grb7
TIMP3	CD274			grhl1
CELSR2	PDE2A			grip2
TINF2	MGAT5B			gsdma
KCNK6	NEURL1B			gstm3
KIAA1161	APLN			gulp1
ZCCHC2	METTL21B			hapln3
TP53INP2	AC004383.4			hcfc1r1
CREG2	PCED1B			heg1
PAG1	MYEF2			hells
CXCR1	ATF3			hexb
ATP1B1	SNCB			hla-f-as1
IGFBP5	PAPL			hmcn1
TIAM1	ARTN			hmgn5
AMHR2	ARHGEF40			hn1
THRB	IL27RA			hopx
SGK223	CLTCL1			hpcal4
SERPINB7	ZBTB12			hrct1
OFD1	ZNF552			hs3st2
CITED4	PDE4DIP			hs6st2
CYP1B1	SLC43A3			hsd3b7
CRABP2	KANK3			hspb8
MOB3B	ZNF485			hsph1
HEG1	PHC2			htr1d
RALGPS2	TMC4			htra1
FAM167A	HIVEP2			hyal1
METRN	FTL			hyal2
SEMA3B	PDZK1IP1			id1
GSTM3	PLOD2			ier5
CDHR1	FRAS1			igfbp3
LY6D	CIB2			igfbp5
NIPAL1	CORO2B			igsf8
OLFML2A	TICRR			igsf9
KLF9	SRPX2			il12rb2
PRPS1	PID1			il13ra1
SDPR	B4GALNT4			il16
CYSTM1	PADI3			il1r2
CDK4	BEND3			il1rl1
CDS1	RRP12			il21r
PDLIM2	ZNF829			il22ra1
RNF168	BCL6			il2rb
AHR	EEF1A2			il33
ROBO1	CSRNP1			il6r
RPTOR	OBSCN			impa2
CAPRIN2	NQO1			ina
AGPAT9	CKB			irf4
MR1	RABL2B			isg20
SH2B3	PBLD			itga1
PPP1R14A	N4BP3			itga5
PLCE1	ST6GAL1			itgax
MYO5B				itpr1
DGAT2				itpr3
ZNF672				ivl
LGALS9B				jam3
BMP4				jhdm1d
DIXDC1				jup
AC078883.4				kank2
APBA1				kank4
LCE1E				kb-1732a1.1
FAM83F				kcnb1
SLC12A6				kcnc4
DOCK11				kcnk10
SSH2				kcnk6
PMP22				kcnma1
TTC7A				kcns1
RAB25				kctd19
MAP3K2				kctd4
SNRK				kiaa0513
PRR5L				kiaa0754
RP11-429J17.6				kiaa0922
ZBTB7C				kiaa1161
MEGF11				kiaa1199
APOBEC3A				kiaa1211l
NPTX1				kiaa1217
PRKAG2				kiaa1244
FCRLA				kiaa1462
PTGES				kiaa1551
GJB5				kif13b
TMCC3				kif16b
LPAR6				kif21b
LGI2				kif26a
RASSF3				klf12
PROM2				klf13
AFAP1L1				klf2
GEM				klf4
PCYT2				klf9
RGS3				klhl29
NLRC5				klk10
RP11-184M15.1				klk11
FHOD3				klrc2
GRAMD1B				kprp
CD163L1				kremen1
COL25A1				krt16p4
SHISA4				krt16p5
CADPS				krt42p
DSEL				krt7
STARD5				krt8
ADCY7				krt80
LINC00707				lactb
VIPR1				lama3
C6orf132				lamb2
LRRK2				lancl3
RIMS3				large
RP4-659J6.2				lce1e
MT1X				lce1f
SRRD				lce3a
FSTL4				lce3d
LPIN3				lck
XYLT1				ldhd
KIF21A				ldlrad3
IGSF8				ldlrap1
SGSM3				lemd1
TSC22D3				lgals9b
RABGGTA				lgals9c
C15orf62				lgi2
UBL3				lgi3
TNFAIP8				lgr4
TNFRSF25				limd1
SECTM1				linc00302
LTBP3				linc00319
TWSG1				linc00511
GK				linc00702
GPRC5C				lipe
PIM1				lipg
KLHL29				llgl2
PRLR				lmo7
SRGAP1				lox
ABHD3				loxl2
CPEB2				lpin3
STK38				lrp1
ANKRD9				lrrc36
LACTB				lrrc4
ME2				lrrc8a
TNS1				lrrc8b
KIAA0513				lrrk2
MLPH				lsp1
EEF2K				lss
AGAP1				ltb4r
SPINK5				ltb4r2
SYNJ2				ltbp1
CYP39A1				ltbp3
CXXC1				ly6d
C1orf21				lynx1
ELAVL2				lypd1
EEPD1				lypd5
PRDM11				maf
ACPL2				mafb
A4GALT				maml3
ATOX1				man2a1
ANGPTL2				map1lc3a
MRAS				map3k2
MEDAG				map3k6
NEAT1				matn2
FAM153A				mb21d2
KLF12				mbd1
THOC3				mbp
SLAMF9				mcf2l2
AC002055.4				me2
PTAFR				medag
FEM1C				megf11
EVI2B				metrn
PLEKHM1P				mfge8
VLDLR				mgat5
ADAMTS17				mgc4294
CTD-2228K2.7				miat
KRT16P5				mical3
STOX2				micall1
ENO2				mid1
ANLN				mid1ip1
PDGFB				mipol1
FXYD7				mitf
PREX1				mlph
AVPI1				mmp10
TRIML2				mob2
COL13A1				mob3b
STX11				mospd2
RMND5A				mpp4
KANK4				mr1
MAPK10				mras
LGALS9C				mrgprf
MBP				mroh6
LIPE				myl6
NIPA1				myo15a
MAFB				myo16
BDKRB2				myo5b
FAM69A				myo7a
NDNL2				myom3
MOSPD2				nbeal2
INA				nbl1
GPR157				ncf1
PTPLAD2				ncf2
TMEM106C				ncf4
VSTM2L				ncr3lg1
MYEOV				ndnl2
FAM43A				ndufa4l2
BTBD11				neat1
RASSF5				nfasc
ERMP1				nfatc2
PQLC2				ngf
APCDD1L				nid1
SCN1B				nipa1
UPK3B				nipal1
DYNLT3				nipal4
FLG				nlrc5
TMC7				nod2
NGF				nptx1
BCAS4				nptxr
PSIP1				nr1d2
USP2				nrep
EPB41L4A				nrg2
FOXS1				nrg4
THBD				nrgn
EVL				nrp2
SEMA5A				nrxn2
FAM8A1				nrxn3
RP11-844P9.2				ntn4
C21orf88				ntrk1
KIAA0922				ntrk2
RIPK3				ntsr1
IGFBP3				nynrin
RARRES3				ofd1
ACSL1				olfml2a
GAREM				ophn1
CCDC69				osbpl7
MB21D2				otud1
SLC37A2				p4ha2
TMEM246				pabpc1
AC068580.6				pag1
RAB9A				pak7
NCR3LG1				palmd
KLF2				paqr5
KIF16B				part1
LCE3A				pax8
PPP2R2C				pax9
MROH6				pbx4
PAPPA				pcbp3
KIF13B				pcdh9
B3GALTL				pcdhgc4
SLC16A7				pcdhgc5
SASH1				pcgf5
TBXAS1				pcyt2
HYAL2				pdcd4
LYNX1				pdcd4-as1
CTD-2003C8.2				pdgfb
PIK3C2B				pdk2
MID1				pdlim2
RBP1				pdlim4
TK1				pdxk
GALNT14				pdzd7
CDKN2AIP				per3
ETNK2				pfkp
SLC28A3				pgam2
MOB2				pgbd5
HCFC1R1				phldb2
IGSF9				phyhd1
AC034220.3				piezo1
ATXN1				pik3c2b
NCF4				pik3cd
RGCC				pim1
NR1D2				pink1
RP11-465B22.3				pinlyp
AC078883.3				pitpnm3
PCGF5				pitx3
GULP1				piwil1
CCDC88B				pkp3
TCN2				plaur
CNGA1				pld1
AC007362.1				plekha5
EGLN3				plekhg3
ADRA2A				plekhg4
ACYP2				plekhg6
ETV1				plekhm1
CHST7				plekhm1p
CAMK1D				plxdc1
MIPOL1				pmp22
CBLN1				pnrc1
MTUS1				polm
PALMD				pou2f3
SULT1E1				ppp1r14a
ASCL2				ppp1r3g
NCF2				ppp1r9b
AMTN				ppp2r2c
SERPINA3				pqlc2
IL21R				prex1
SLC38A4				prex2
TARSL2				prickle1
AIM1L				prickle4
PIWIL1				prkag2
FMN1				prkcdbp
ARHGAP24				prlr
PINLYP				proc
RP11-336A10.4				prodh
PER3				prom2
CTC-506B8.1				prps1
SH3D21				prr13
RP11-1069G10.1				prr5
AGR2				prr5l
RP11-267C16.1				prr9
PTGS1				prrx2
CEP85				psip1
IL2RB				ptafr
B4GALT6				ptges
FAM160A1				ptgfr
RP11-7F17.7				ptgs1
RP11-753H16.5				ptgs2
NID1				ptn
GRB7				ptplad2
KB-1732A1.1				qsox1
NTRK2				rab25
SYT8				rab4b
CYP3A5				rab9a
APCDD1L-AS1				rabggta
TYRO3				ralgps2
AC006116.20				raph1
PCBP3				rarres3
BEX1				rassf3
SLC10A6				rassf5
BDKRB1				rbp1
WNT10A				rcbtb2
SYNE3				rfx2
FAXDC2				rgag1
EIF4E3				rgcc
LRRC36				rgs3
EPS8				rgs4
EPHB3				rhobtb2
UGT1A6				rhod
CCDC134				rims3
PAQR5				ripk3
NPAS2				ripk4
RNF138				rmnd5a
PAX8				rn7sl1
CTD-2026K11.1				rnf125
EPCAM				rnf138
LSP1				rnf168
SIM2				rnf182
CARD14				rnf185
LRRC8B				rnf185-as1
RCBTB2				robo1
ANGPT1				ror2
KIAA1551				rp1-272l16.1
FAM153C				rp1-302g2.5
RHCG				rp1-34m23.5
DPYD				rp11-1069g10.1
HSD3B7				rp11-1082l8.3
AC026806.2				rp11-1094h24.4
RNF125				rp11-10c24.1
SAMD14				rp11-112l6.4
ESYT3				rp11-122a3.2
NPTXR				rp11-1299a16.3
AP001007.1				rp11-138h11.1
CAPS				rp11-184m15.1
ADAMTS14				rp11-18h21.1
VSNL1				rp11-195f19.9
TDRKH				rp11-203m5.8
TTC13				rp11-267c16.1
RP13-463N16.6				rp11-268j15.5
CHRNA9				rp11-325f22.4
HMCN1				rp11-416i2.1
LMO7				rp11-429j17.6
C8orf34				rp11-465b22.3
CADPS2				rp11-509e16.1
MITF				rp11-525k10.3
IL22RA1				rp11-545n8.3
SLC36A4				rp11-54a4.2
RFX2				rp11-597k23.2
LCK				rp11-635n19.3
CREB5				rp11-63e9.1
ERG				rp11-642p15.1
ANXA2P2				rp11-649a18.4
TICAM2				rp11-65j21.3
TBC1D8				rp11-666a20.4
LINC00511				rp11-677m14.2
CD248				rp11-688g15.3
COX6B2				rp11-68i3.10
MAP1LC3A				rp11-706c16.8
PGBD5				rp11-753h16.5
RP11-416I2.1				rp11-7f17.1
OSBPL7				rp11-7f17.7
KIF20A				rp11-7k24.3
GALT				rp11-844p9.2
JAM3				rp11-861e21.2
AP1S3				rp11-889l3.1
ACACB				rp11-96c23.7
WEE1				rp13-463n16.6
CPA6				rp3-416h24.1
SIRPB2				rp4-659j6.2
PRICKLE4				rp4-794h19.1
DNM3				rp5-1142a6.2
SLC9A2				rp5-1142a6.9
NRXN3				rp5-956o18.3
KIF21B				rps12p26
CXCL14				rps6ka2
KIAA1462				rptor
RP11-889L3.1				rtn3
EFR3B				s100a4
CSF1R				samd14
PLD1				samd3
LARGE				sash1
ACOX2				sbsn
KLK10				scarb1
FOXO6				scn1b
CEP55				scn8a
RN7SL1				scnn1a
HLA-F-AS1				sdcbp2
NBL1				sdpr
ANKRD33B				sdr16c5
KIF26A				sectm1
NUSAP1				sema3f
CTD-2195B23.3				sema4b
RP5-1142A6.2				sema5a
MYO16				serpina3
S100A4				serpinb5
SLC16A4				serpinb7
PCDH9				serpinb9
SMPDL3A				serpine1
TLL2				sertad2
RP11-642P15.1				sfn
ASPM				sgca
SLC5A10				sgk1
IMPA2				sgk223
C6orf141				sgsm3
RP4-794H19.1				sh2b3
PRR5				sh2d3c
VWA7				sh3bp5l
IRF4				sh3d21
FBXL16				shisa4
GPM6B				sim2
GAB2				sipa1l2
WNT4				sirpb2
CYP27A1				slamf9
FSIP1				slc10a6
SPIN4				slc12a6
RP1-272L16.1				slc16a2
RP11-63E9.1				slc16a4
AL035610.2				slc16a7
NRG2				slc20a2
KLRC2				slc22a5
MYO7A				slc25a27
NCF1				slc28a3
B3GALT4				slc29a1
SLC25A27				slc2a1
GALNT13				slc36a4
KCNK10				slc37a2
ABCG2				slc38a4
GRHL1				slc5a10
BCL2A1				slc6a11
RP11-268J15.5				slc7a8
KCNB1				slc9a2
RP11-122A3.2				slc9a3
DENND2A				smad3
RP11-379B18.5				smpdl3a
AP001469.5				snrk
PLEKHG6				snx29
ZNF611				sort1
PAX9				sox5
AC016745.3				spag9
LMNB1				sparc
HS6ST2				spin4
GPR35				spink1
APBB1IP				spink5
TPPP				spint2
KCTD4				spire2
LLGL2				spns2
RP11-677M14.2				sprr1a
SLC9A3				sprr1b
ROR2				spsb1
CKAP2L				sqle
RP5-956O18.3				srgap1
C6orf223				ssh2
PTN				stard4-as1
TGM4				stard5
FRRS1				stc1
AF064860.7				stk38
KCTD19				stox2
TRABD2B				stx11
GGT8P				stx1a
EZR-AS1				syne3
RP5-1142A6.9				syngr1
SIPA1L2				synj2
PRICKLE1				syt12
KLK11				syt8
MAML3				tarsl2
LANCL3				tbc1d8
CIDEB				tbxas1
RP11-706C16.8				tcfl5
KIAA1211L				tcn2
PHYHD1				tdrkh
TRIM55				tet1
DSG1				tfpi
KRT16P4				tgm1
CYP3A7				th
SPNS2				thbd
ANK1				thoc3
LYPD5				thrb
AMN				tiam1
CDH16				ticam2
RP11-509E16.1				tincr
KCNC4				tinf2
PDZD7				tll2
PBX4				tlr1
DEGS2				tlr5
C19orf40				tm4sf1
PAK7				tm4sf19
RP11-688G15.3				tm7sf2
PPP1R3G				tmc7
GRIP2				tmcc3
RGAG1				tmem106c
KIAA1244				tmem132b
C2CD4A				tmem158
KCNS1				tmem164
CENPI				tmem189
UNC5B-AS1				tmem191a
TINCR				tmem246
MRGPRF				tmem74
GAS1				tmem74b
CD52				tnfaip8
TMEM158				tnfrsf21
CENPE				tnfrsf25
LINC00302				tns1
RP11-7F17.1				tp53inp2
TXNDC5				tppp
RP1-34M23.5				trabd2b
HELLS				trak1
GSDMA				trib1
MYBL1				trim55
NRG4				triml2
SH2D3C				trpc6
TLR5				tsc22d3
SERPINB9				tsga10ip
PTGFR				tspan1
NRXN2				tspan5
TET1				tspan9
NOD2				ttc7a
SGCA				ttc9
PREX2				ttll11-it1
ACAN				twsg1
FBXW4P1				txndc5
PGAM2				tyro3
FAM71F1				ubl3
TM7SF2				ugt1a6
STARD4-AS1				ulbp3
RP11-597K23.2				unc5b
RP11-138H11.1				unc5b-as1
ENKUR				upk3b
RP11-7K24.3				usp2
RP11-18H21.1				vav1
MGC4294				vipr1
AC142528.1				vldlr
FAM110B				vsnl1
KIAA0754				vstm2l
RP11-1094H24.4				vwa5a
RP11-10C24.1				vwa7
RP11-96C23.7				vwf
FAM151A				wee1
GJA3				wnt10a
RP3-416H24.1				wnt4
AK7				wwtr1
GLB1L3				xylt1
NUF2				ypel3
LRRC4				zbtb7c
MYO15A				zcchc2
ITGBL1				zcchc24
FABP3				zmiz1
ADCY4				znf611
AC068580.5				znf672
SPRR1A				znf83
DUOXA2
GRAP
TLR1
PART1
AC018816.3
LDHD
CTC-471F3.4
TMEM191A
RP11-195F19.9
FLG-AS1
KRT42P
LEMD1
CLMN
RP11-666A20.4
ULBP3
SORT1
TTLL11-IT1
OSR1
PCDHGC4
C22orf23
HRCT1
TTC9
SYT12
AP001372.2
PITX3
IL12RB2
LGI3
SPIRE2
AC002401.1
NTRK1
EML5
CTD-2325P2.3
LINC00319
RP11-525K10.3
C1orf226
AKR1B10
CTD-2260A17.1
CTC-786C10.1
HMGN5
COL4A4
FKBP1B
VAV1
TRPC6
APOD
AC005077.12
LINC00702
MIAT
AP001362.1
FAP
SCN8A
C3AR1
RP11-1082L8.3
ANKRD37
FAM180A
AC098617.1
SAMD3
RP11-545N8.3
RP1-302G2.5
PROC
GLIS3
SBSN
SOX5
AC098823.3
AC002454.1
TH
RPS12P26
KIF18A
HSPB8
RP11-54A4.2
CD177
RP11-649A18.4
AC005077.14
RP11-635N19.3
RP11-112L6.4
RP11-861E21.2
PDCD4-AS1
RP11-325F22.4
ACSL6
RP11-203M5.8
AC007362.3
ITGAX
LYPD1
RP11-68I3.10
AC084809.2
CDKN3
VWF
CHD5
HOPX
RNF185-AS1
DLX4
RAB4B
RP11-65J21.3
AC068282.3
MCF2L2
POU2F3
TSGA10IP
IL16
TMEM74B
CAPN6
PLXDC1
ARL11
HPCAL4
TMEM74
AP000695.6

## Sheet: v1 WT up BP
geneID	GeneName	Chrom	Strand	Start	End	GeneLength	DBDm_1_readcount	DBDm_2_readcount	DBDm_3_readcount	GFP_1_readcount	GFP_2_readcount	GFP_3_readcount	vIRF1_1_readcount	vIRF1_2_readcount	vIRF1_3_readcount	DBDm_1_fpkm	DBDm_2_fpkm	DBDm_3_fpkm	GFP_1_fpkm	GFP_2_fpkm	GFP_3_fpkm	vIRF1_1_fpkm	vIRF1_2_fpkm	vIRF1_3_fpkm	vIRF1_group_fpkm	GFP_group_fpkm	DBDm_group_fpkm	vIRF1_1(vIRF1vsGFP)	vIRF1_2(vIRF1vsGFP)	vIRF1_3(vIRF1vsGFP)	GFP_1(vIRF1vsGFP)	GFP_2(vIRF1vsGFP)	GFP_3(vIRF1vsGFP)	log2FoldChange(vIRF1vsGFP)	pvalue(vIRF1vsGFP)	padj(vIRF1vsGFP)	significant(vIRF1vsGFP)	DBDm_1(DBDmvsGFP)	DBDm_2(DBDmvsGFP)	DBDm_3(DBDmvsGFP)	GFP_1(DBDmvsGFP)	GFP_2(DBDmvsGFP)	GFP_3(DBDmvsGFP)	log2FoldChange(DBDmvsGFP)	pvalue(DBDmvsGFP)	padj(DBDmvsGFP)	significant(DBDmvsGFP)	DBDm_1(DBDmvsvIRF1)	DBDm_2(DBDmvsvIRF1)
ENSG00000153162	BMP6	chr6	+	7727030	7881655	2780	22	22	18	14	14	11	2625	2328	2145	0.372121	0.387267	0.359141	0.261092	0.289338	0.228865	44.5414	42.6498	42.9894	43.3936	0.259765	0.372843	2422.65	2321.84	2319.52	12.928	14.436	11.3609	6.7413	0	0	TRUE	19.8735	20.6658	19.0802	13.3939	14.9583	11.7573	0.19306	0.22001	0.45715	FALSE	19.8688	20.643
ENSG00000169509	CRCT1	chr1	+	152486978	152488486	700	38	74	43	59	43	45	4071	3647	3479	2.55265	5.17329	3.40728	4.36983	3.52933	3.71831	274.336	265.348	276.908	272.197	3.87249	3.71107	3757.18	3637.34	3762.06	54.4825	44.3391	46.4763	6.0212	0	0	TRUE	34.327	69.5123	45.5804	56.4456	45.9433	48.0979	-0.0069686	0.96636	0.98685	FALSE	34.3189	69.4355
ENSG00000203783	PRR9	chr1	+	153190060	153191793	1229	39	52	36	31	37	23	2200	2154	1964	1.49217	2.07054	1.62475	1.30774	1.72971	1.08245	84.4405	89.2632	89.0367	87.5801	1.3733	1.72916	2030.41	2148.3	2123.8	28.6264	38.1523	23.7546	5.769	0	0	TRUE	35.2304	48.8465	38.1603	29.6578	39.5326	24.5834	0.19293	0.24569	0.48818	FALSE	35.222	48.7925
ENSG00000092295	TGM1	chr14	-	24718320	24733638	2777	79	62	46	79	78	88	4192	3881	3468	1.33769	1.09257	0.918796	1.4749	1.61377	1.8329	71.2074	71.1781	69.5797	70.6551	1.64052	1.11635	3868.85	3870.72	3750.16	72.9511	80.4291	90.887	5.421	0	0	TRUE	71.364	58.24	48.7604	75.5797	83.3391	94.0582	-0.3311	0.03459	0.12932	FALSE	71.3472	58.1757
ENSG00000171914	TLN2	chr15	+	62682725	63136830	11880	479	419	361	157	136	136	4137	4060	3480	1.89594	1.72596	1.6855	0.685163	0.657726	0.662147	16.4266	17.4056	16.3208	16.7177	0.668345	1.76913	3818.09	4049.25	3763.14	144.979	140.235	140.462	4.6895	0	0	TRUE	432.701	393.59	382.663	150.203	145.309	145.363	1.2787	3.0232e-32	3.0501e-30	TRUE	432.599	393.155
ENSG00000165272	AQP3	chr9	-	33441152	33447609	2911	186	181	157	182	162	160	4115	4003	3408	3.00453	3.04277	2.99154	3.24145	3.19739	3.17914	66.6818	70.0361	65.2284	67.3154	3.20599	3.01295	3797.79	3992.4	3685.28	168.065	167.045	165.249	4.4496	0	0	TRUE	168.022	170.023	166.421	174.12	173.089	171.015	-0.032571	0.78907	0.90655	FALSE	167.982	169.835
ENSG00000163202	LCE3D	chr1	-	152551857	152552980	613	173	189	161	137	129	119	2099	2118	1705	13.2706	15.0881	14.5681	11.587	12.0907	11.2284	161.522	175.972	154.968	164.154	11.6354	14.3089	1937.19	2112.39	1843.72	126.51	133.017	122.904	3.8556	0	0	TRUE	156.278	177.538	170.662	131.069	137.83	127.192	0.2847	0.026603	0.10516	FALSE	156.241	177.342
ENSG00000132164	SLC6A11	chr3	+	10857885	10982419	4296	256	288	255	226	170	173	2274	2275	1927	2.80209	3.28066	3.2924	2.72744	2.27356	2.32924	24.9693	26.9709	24.9918	25.644	2.44341	3.12505	2098.7	2268.98	2083.79	208.696	175.294	178.676	3.4538	0	0	TRUE	231.256	270.534	270.302	216.215	181.636	184.91	0.34528	0.0028569	0.016919	TRUE	231.201	270.235
ENSG00000170465	KRT6C	chr12	-	52862300	52867569	2289	875	809	769	377	327	342	3765	3357	3235	17.975	17.2956	18.6345	8.53898	8.20775	8.64195	77.5888	74.6937	78.7422	77.0082	8.4629	17.9684	3474.77	3348.11	3498.21	348.134	337.183	353.22	3.2805	0	0	TRUE	790.425	759.939	815.147	360.678	349.383	365.544	1.068	8.7097e-42	1.2024e-39	TRUE	790.238	759.099
ENSG00000137440	FGFBP1	chr4	-	15937192	15940363	1359	6064	5523	5089	1543	1279	1470	9902	9432	8911	209.819	198.879	207.706	58.865	54.0721	62.5647	343.703	353.478	365.331	354.171	58.5006	205.468	9138.68	9407.03	9636.02	1424.86	1318.83	1518.23	2.7128	0	0	TRUE	5477.87	5188.06	5394.39	1476.2	1366.55	1571.2	1.8299	0	0	TRUE	5476.57	5182.33
ENSG00000134986	NREP	chr5	-	110998318	111333161	3564	658	621	550	532	508	416	3189	3123	2898	8.68148	8.52682	8.55977	7.73899	8.18933	6.7513	42.2082	44.6286	45.3044	44.047	7.55987	8.58936	2943.17	3114.73	3133.79	491.266	523.82	429.648	2.6418	0	0	TRUE	594.399	583.34	583.005	508.967	542.773	444.639	0.21882	0.0084273	0.041647	TRUE	594.259	582.695
ENSG00000186832	KRT16	chr17	-	39766030	39772151	1644	3632	3274	3098	2085	1768	1903	11654	11057	9986	103.884	97.4563	104.524	65.7529	61.7878	66.9528	334.39	342.542	338.43	338.454	64.8311	101.955	10755.6	11027.7	10798.5	1925.36	1823.06	1965.43	2.5036	0	0	TRUE	3280.94	3075.45	3283.91	1994.73	1889.02	2034.01	0.69111	8.9907e-56	1.8683e-53	TRUE	3280.16	3072.05
ENSG00000165474	GJB2	chr13	-	20761609	20767037	2309	7535	6707	6159	7419	6315	6865	40405	37346	35768	153.449	142.147	147.953	166.583	157.135	171.968	825.45	823.756	863.078	837.428	165.229	147.85	37290.3	37247.1	38678.2	6850.94	6511.66	7090.22	2.4633	0	0	TRUE	6806.68	6300.26	6528.6	7097.79	6747.26	7337.61	-0.1081	0.0019441	0.01216	TRUE	6805.08	6293.3
ENSG00000162545	CAMK2N1	chr1	-	20808884	20812713	2336	2098	2016	1684	1626	1570	1531	9302	8526	8133	42.2317	42.2329	39.9858	36.0876	38.6144	37.9083	187.838	185.888	193.98	189.235	37.5368	41.4835	8584.94	8503.43	8794.72	1501.5	1618.89	1581.23	2.4529	0	0	TRUE	1895.21	1893.74	1785.06	1555.6	1677.47	1636.4	0.19194	0.00011407	0.0010161	TRUE	1894.76	1891.65
ENSG00000149218	ENDOD1	chr11	+	94822974	94865809	4687	750	755	656	616	586	552	3416	3194	2761	7.5244	7.88288	7.76329	6.81391	7.18332	6.81202	34.3798	34.7071	32.8209	33.9693	6.93641	7.72353	3152.67	3185.54	2985.64	568.834	604.249	570.11	2.4006	0	0	TRUE	677.507	709.213	695.366	589.33	626.112	590.001	0.19549	0.0072988	0.036953	TRUE	677.347	708.43
ENSG00000108821	COL1A1	chr17	-	48260650	48278993	6727	3263	3148	2650	2274	2149	2005	11696	11315	9880	22.8087	22.9006	21.8505	17.5259	18.3543	17.2395	82.0155	85.6666	81.8304	83.1708	17.7065	22.5199	10794.4	11285	10683.9	2099.88	2215.92	2070.78	2.3516	0	0	TRUE	2947.61	2957.09	2809.02	2175.55	2296.1	2143.03	0.39173	4.6715e-20	2.3652e-18	TRUE	2946.91	2953.82
ENSG00000185479	KRT6B	chr12	-	52840435	52845910	2282	9684	9352	8345	4727	3923	4205	22770	21379	19186	199.547	200.55	202.837	107.394	98.77	106.582	470.682	477.145	468.434	472.087	104.249	200.978	21014.7	21322.4	20747	4365.06	4045.17	4342.95	2.3008	0	0	TRUE	8747.97	8784.85	8845.78	4522.34	4191.53	4494.48	0.98847	2.6365e-218	5.2439e-215	TRUE	8745.9	8775.15
ENSG00000117472	TSPAN1	chr1	+	46640745	46651630	1615	1203	1198	1102	764	738	722	3999	3702	3236	35.0267	36.3009	37.8483	24.5263	26.2546	25.8581	116.804	116.746	111.639	115.063	25.5463	36.3919	3690.73	3692.2	3499.29	705.502	760.983	745.687	2.2843	0	0	TRUE	1086.72	1125.35	1168.13	730.922	788.516	771.705	0.53974	2.1048e-17	9.1009e-16	TRUE	1086.46	1124.1
ENSG00000081277	PKP1	chr1	+	201252580	201302121	5447	23683	23070	20228	13342	12239	12470	63276	59572	52691	204.449	207.264	205.984	126.991	129.095	132.416	547.976	557.01	538.962	547.983	129.501	205.899	58398.2	59414.3	56978.1	12320.4	12620.1	12879.1	2.2054	0	0	TRUE	21393.9	21670.9	21441.9	12764.4	13076.8	13328.5	0.71672	3.6098e-227	8.3766e-224	TRUE	21388.8	21647
ENSG00000117266	CDK18	chr1	+	205473723	205501921	3966	1269	1232	1207	972	850	858	4077	3797	3468	15.0458	15.2017	16.8807	12.7064	12.3137	12.5131	48.4917	48.7603	48.7198	48.6573	12.5111	15.7094	3762.72	3786.95	3750.16	897.576	876.471	886.149	2.0746	0	0	TRUE	1146.34	1157.29	1279.43	929.917	908.182	917.067	0.36381	4.2018e-09	8.0471e-08	TRUE	1146.07	1156.01
ENSG00000153113	CAST	chr5	+	95865525	96115299	4629	5351	5121	4310	4578	4022	4052	15194	14057	12410	54.3568	54.1378	51.6449	51.2742	49.9203	50.6307	154.833	154.662	149.37	152.955	50.6084	53.3798	14022.7	14019.8	13419.7	4227.47	4147.25	4184.94	1.7192	0	0	TRUE	4833.79	4810.44	4568.64	4379.79	4297.31	4330.95	0.12695	0.00014886	0.0012858	TRUE	4832.64	4805.12
ENSG00000226145	AC022596.6	chr17	-	16721297	16725893	1873	11341	10815	10412	7220	6418	6794	22171	20660	19752	284.721	282.567	308.342	199.853	196.872	209.807	558.377	561.786	587.56	569.241	202.177	291.877	20461.9	20605.3	21359.1	6667.18	6617.87	7016.89	1.6172	0	0	TRUE	10244.8	10159.1	11036.8	6907.41	6857.31	7261.72	0.57431	3.2027e-67	9.4875e-65	TRUE	10242.4	10147.9
ENSG00000150593	PDCD4	chr10	+	112631565	112659764	3654	3873	3884	3213	3080	2781	2726	8447	7778	7449	49.8408	52.0168	48.773	43.7011	43.7275	43.1508	109.047	108.412	113.582	110.347	43.5265	50.2102	7795.85	7757.41	8055.07	2844.17	2867.61	2815.43	1.4648	0	0	TRUE	3498.65	3648.46	3405.81	2946.65	2971.36	2913.67	0.25389	2.9036e-11	7.4725e-10	TRUE	3497.82	3644.43
ENSG00000157557	ETS2	chr21	+	40177231	40196879	3936	5960	5798	5119	3016	2764	2845	8540	7833	7146	71.2028	72.0869	72.1385	39.7271	40.3464	41.8079	102.349	101.356	101.155	101.62	40.6272	71.8094	7881.68	7812.26	7727.41	2785.07	2850.08	2938.34	1.4465	0	0	TRUE	5383.92	5446.38	5426.19	2885.42	2953.2	3040.86	0.86377	1.2928e-143	8.1817e-141	TRUE	5382.65	5440.36
ENSG00000123384	LRP1	chr12	+	57522276	57607134	14897	7871	8223	7107	7525	7319	7464	21580	20877	18029	24.8449	27.0125	26.4621	26.1889	28.2277	28.9804	68.3333	71.3753	67.4298	69.0461	27.799	26.1065	19916.5	20821.7	19495.9	6948.82	7546.93	7708.87	1.4358	0	0	TRUE	7110.21	7724.32	7533.49	7199.2	7819.98	7977.84	-0.039272	0.29113	0.54039	FALSE	7108.53	7715.78
ENSG00000116260	QSOX1	chr1	+	180123969	180173165	9311	7407	6995	6214	5243	5090	4884	14611	13657	12226	37.4069	36.7641	37.0179	29.194	31.4082	30.3397	74.0224	74.7029	73.1589	73.9614	30.314	37.063	13484.7	13620.8	13220.7	4841.55	5248.51	5044.23	1.4111	0	0	TRUE	6691.06	6570.79	6586.9	5016	5438.41	5220.23	0.33798	1.1505e-25	8.4757e-24	TRUE	6689.48	6563.53
ENSG00000204262	COL5A2	chr2	-	189896622	190044605	6949	4982	4780	4229	4113	3673	3557	10393	9888	8519	33.7122	33.6619	33.7561	30.6865	30.3683	29.6069	70.5502	72.4711	68.3039	70.4417	30.2206	33.7101	9591.84	9861.82	9212.12	3798.08	3787.38	3673.7	1.3444	0	0	TRUE	4500.45	4490.12	4482.78	3934.93	3924.42	3801.87	0.20617	3.2815e-10	7.3573e-09	TRUE	4499.39	4485.16
ENSG00000206075	SERPINB5	chr18	+	61143994	61172318	2783	16955	15873	13965	11557	10253	10090	27592	25206	24178	286.477	279.112	278.333	215.299	211.67	209.705	467.681	461.285	484.046	471.004	212.225	281.308	25465	25139.3	26145.2	10672.1	10572.3	10421	1.2751	0	0	TRUE	15316.2	14910.4	14803	11056.6	10954.8	10784.6	0.45508	1.4901e-82	5.6072e-80	TRUE	15312.6	14893.9
ENSG00000161638	ITGA5	chr12	-	54789045	54813244	4996	16960	16573	13751	14936	14127	13937	37471	35160	31270	159.628	162.335	152.668	154.997	162.461	161.354	353.796	358.431	348.726	353.651	159.604	158.21	34582.5	35066.9	33814.2	13792.4	14566.9	14394.2	1.2732	0	0	TRUE	15320.7	15567.9	14576.2	14289.3	15094	14896.5	0.038311	0.16956	0.38906	FALSE	15317.1	15550.7
ENSG00000173546	CSPG4	chr15	-	75966663	76005189	8290	7800	7609	6581	5923	5528	5439	14631	13623	12200	44.2431	44.9165	44.0326	37.0423	38.3121	37.9486	83.2529	83.6945	81.9945	82.9806	37.7677	44.3974	13503.1	13586.9	13192.6	5469.49	5700.15	5617.44	1.2608	0	0	TRUE	7046.07	7147.56	6975.92	5666.56	5906.39	5813.44	0.28236	1.2e-22	7.2018e-21	TRUE	7044.41	7139.66
ENSG00000167601	AXL	chr19	+	41725108	41767671	4737	5855	5962	5062	4118	3853	3866	10239	9593	8486	58.1205	61.5916	59.2728	45.0706	46.7324	47.2052	101.961	103.141	99.8111	101.638	46.3361	59.6616	9449.71	9567.6	9176.44	3802.69	3972.99	3992.83	1.2579	0	0	TRUE	5289.07	5600.44	5365.77	3939.71	4116.74	4132.15	0.41137	4.2414e-33	4.4069e-31	TRUE	5287.82	5594.25
ENSG00000128422	KRT17	chr17	-	39775689	39781094	1834	26046	24994	23840	15196	13098	13681	35771	33394	29560	667.802	666.913	721.014	429.576	410.325	431.47	920.05	927.358	898.017	915.142	423.79	685.243	33013.5	33305.6	31965.1	14032.5	13505.9	14129.8	1.236	0	0	TRUE	23528.5	23478.2	25270.6	14538.1	13994.6	14622.8	0.73827	3.0836e-150	2.2596e-147	TRUE	23522.9	23452.3
ENSG00000160285	LSS	chr21	-	47608055	47648738	4936	6677	6097	5918	5770	5137	5303	13611	12875	11220	63.608	60.4469	66.5023	60.6054	59.7939	62.141	130.075	132.847	126.648	129.857	60.8467	63.5191	12561.8	12840.9	12132.9	5328.2	5296.98	5476.98	1.2185	0	0	TRUE	6031.62	5727.25	6273.14	5520.19	5488.63	5668.07	0.11111	0.0011418	0.0076763	TRUE	6030.19	5720.92
ENSG00000205420	KRT6A	chr12	-	52880958	52887041	2310	190383	179756	163821	111710	97807	100320	256687	235043	216698	3875.45	3808.07	3933.64	2507.21	2432.65	2511.93	5241.69	5182.2	5226.63	5216.84	2483.93	3872.38	236900	234421	234329	103157	100853	103611	1.1968	0	0	TRUE	171981	168855	173652	106873	104502	107226	0.68937	0	0	TRUE	171940	168668
ENSG00000117394	SLC2A1	chr1	-	43391052	43424530	3318	20299	19368	17498	12429	12011	12080	29331	27564	25326	287.676	285.655	292.516	194.209	207.982	210.582	416.994	423.101	425.275	421.79	204.258	288.616	27070	27491	27386.6	11477.3	12385	12476.3	1.171	0	0	TRUE	18336.9	18193.4	18548	11890.9	12833.2	12911.6	0.54574	8.1546e-84	3.1538e-81	TRUE	18332.6	18173.3
ENSG00000186847	KRT14	chr17	-	39738531	39743173	1662	214680	200096	181083	130774	112826	118534	281681	259996	239555	6073.88	5891.7	6043.43	4079.44	3900.32	4125.19	7994.78	7967.36	8030.7	7997.61	4034.98	6003	259967	259308	259046	120761	116340	122423	1.113	0	0	TRUE	193930	187961	191950	125112	120549	126694	0.62158	6.8589e-202	9.5497e-199	TRUE	193884	187754
ENSG00000134757	DSG3	chr18	+	29027758	29058665	5525	7791	7521	6401	5668	5081	5117	12105	11071	10312	66.3081	66.6156	64.2617	53.1873	52.8371	53.5692	103.35	102.055	103.99	103.132	53.1979	65.7285	11171.9	11041.7	11151	5234.01	5239.23	5284.88	1.0803	0	0	TRUE	7037.94	7064.89	6785.12	5422.6	5428.79	5469.27	0.35367	5.6553e-34	5.9651e-32	TRUE	7036.28	7057.09
ENSG00000204580	DDR1	chr6	+	30844198	30867933	4148	10446	10042	9001	8499	7882	7930	17719	16643	15002	118.418	118.472	120.362	106.228	109.174	110.577	201.502	204.348	201.507	202.453	108.66	119.084	16353.1	16598.9	16222.6	7848.25	8127.46	8190.16	1.0235	0	0	TRUE	9436.31	9433.01	9541.14	8131.03	8421.52	8475.92	0.18194	2.8014e-12	8.0752e-11	TRUE	9434.08	9422.58
ENSG00000104419	NDRG1	chr8	-	134249414	134314265	3983	36328	35735	30841	21886	20597	19616	45528	43193	37302	428.881	439.052	429.492	284.883	297.109	284.86	539.198	552.308	521.796	537.767	288.951	432.475	42018.4	43078.6	40337	20210.2	21238.4	20259.5	1.0216	0	0	TRUE	32816.6	33567.9	32691.7	20938.4	22006.9	20966.4	0.62961	2.3229e-167	2.4879e-164	TRUE	32808.9	33530.8
ENSG00000070756	PABPC1	chr8	-	101698044	101735037	3485	20623	20030	17569	17206	15532	15384	32554	29727	27453	278.263	281.262	279.628	255.969	256.063	255.328	440.637	434.437	438.901	437.992	255.787	279.718	30044.5	29648.3	29686.6	15888.6	16015.7	15888.7	0.90224	0	0	TRUE	18629.6	18815.3	18623.3	16461.1	16595.2	16443.1	0.17917	5.5329e-19	2.6656e-17	TRUE	18625.2	18794.5
ENSG00000091409	ITGA6	chr2	+	173292082	173371181	5927	77877	74503	64917	48982	42580	42142	89436	81125	75080	617.846	615.137	607.52	428.462	412.756	411.256	711.799	697.105	705.779	704.894	417.491	613.501	82541.7	80910.2	81188.7	45231.5	43906	43524.6	0.88187	0	0	TRUE	70349.6	69984.8	68812.6	46861.3	45494.6	45043.2	0.60401	4.8957e-211	8.5203e-208	TRUE	70333	69907.5
ENSG00000186081	KRT5	chr12	-	52908359	52914471	2531	332428	315277	287852	202657	178777	185734	354651	329992	301135	6176.06	6095.83	6308.33	4151.26	4058.28	4244.54	6609.81	6640.33	6629	6626.38	4151.36	6193.41	327312	329118	325636	187140	184344	191827	0.80113	0	0	TRUE	300296	296157	305126	193883	191014	198520	0.62592	6.8386e-245	2.3804e-241	TRUE	300225	295830
ENSG00000142192	APP	chr21	-	27252861	27543446	3578	55643	53135	45440	46103	42299	40931	77247	72599	65718	731.267	726.73	704.425	668.035	679.222	661.673	1018.41	1033.4	1023.35	1025.05	669.644	720.808	71292.3	72406.8	71065	42573	43616.3	42273.8	0.74067	6.8533e-306	2.4848e-303	TRUE	50264.7	49912.6	48166.8	44107	45194.4	43748.8	0.15648	9.5265e-14	3.1135e-12	TRUE	50252.8	49857.5
ENSG00000240386	LCE1F	chr1	+	152748848	152749445	598	1280	1190	1002	1102	1045	999	3703	3530	3286	100.65	97.382	92.9402	95.5412	100.401	96.6264	292.101	300.644	306.158	299.634	97.5228	96.9908	3417.55	3520.65	3553.36	1017.62	1077.54	1031.77	1.7367	3.9705e-301	1.4083e-298	TRUE	1156.28	1117.83	1062.13	1054.29	1116.53	1067.77	0.042902	0.47073	0.70793	FALSE	1156.01	1116.6
ENSG00000179604	CDC42EP4	chr17	-	71279763	71308314	3272	1247	1254	1069	980	972	921	3635	3398	3077	17.9209	18.755	18.1218	15.5283	17.0677	16.2809	52.4048	52.8918	52.3954	52.564	16.2923	18.2659	3354.79	3389	3327.35	904.963	1002.27	951.216	1.807	3.0757e-300	1.0677e-297	TRUE	1126.47	1177.95	1133.15	937.571	1038.53	984.404	0.20914	0.00055303	0.0041154	TRUE	1126.2	1176.65
ENSG00000118898	PPL	chr16	-	4932508	5010742	6238	407	415	388	124	121	113	1598	1408	1305	3.068	3.25563	3.45003	1.03059	1.11445	1.04777	12.084	11.4957	11.6559	11.7452	1.06427	3.25789	1474.82	1404.27	1411.18	114.506	124.768	116.707	3.5055	1.6219e-299	5.5131e-297	TRUE	367.66	389.832	411.284	118.631	129.282	120.779	1.4443	3.8259e-38	4.6727e-36	TRUE	367.573	389.402
ENSG00000126803	HSPA2	chr14	+	65002623	65009955	2767	252	260	231	145	119	133	1655	1416	1384	4.2825	4.5983	4.63063	2.71687	2.47093	2.78019	28.2143	26.0635	27.868	27.3819	2.656	4.50381	1527.42	1412.25	1496.61	133.898	122.706	137.363	3.4118	1.6604e-297	5.5289e-295	TRUE	227.642	244.232	244.862	138.722	127.146	142.156	0.68549	1.175e-08	2.1109e-07	TRUE	227.588	243.963
ENSG00000167642	SPINT2	chr19	+	38734675	38783254	3807	5055	4675	4175	3633	3059	3355	8727	8119	7668	62.4373	60.0941	60.829	49.4758	46.1656	50.9731	108.134	108.617	112.222	109.658	48.8715	61.1201	8054.26	8097.5	8291.89	3354.83	3154.26	3465.07	1.2887	1.5818e-294	5.1618e-292	TRUE	4566.4	4391.49	4425.54	3475.71	3268.39	3585.97	0.36874	2.1009e-22	1.2342e-20	TRUE	4565.32	4386.63
ENSG00000143382	ADAMTSL4	chr1	+	150521884	150533413	4197	268	275	232	160	159	119	1603	1536	1386	3.00263	3.20647	3.0661	1.97648	2.17661	1.63998	18.0167	18.6394	18.3994	18.3518	1.93102	3.09173	1479.43	1531.93	1498.77	147.749	163.952	122.904	3.3001	9.1051e-292	2.9129e-289	TRUE	242.096	258.323	245.922	153.073	169.884	127.192	0.61444	3.6691e-07	5.1974e-06	TRUE	242.039	258.037
ENSG00000175793	SFN	chr1	+	27189633	27190947	1315	50221	47138	43476	40620	35874	37112	67373	62969	57155	1795.83	1754.2	1833.84	1601.49	1567.39	1632.38	2416.8	2438.82	2421.63	2425.75	1600.42	1794.62	62179.4	62802.3	61805.3	37509.8	36991.2	38329.5	0.7265	1.9341e-286	6.0686e-284	TRUE	45366.8	44279.3	46085	38861.3	38329.6	39666.9	0.21509	2.6932e-25	1.923e-23	TRUE	45356	44230.4
ENSG00000182718	ANXA2	chr15	-	60639333	60695082	3528	95130	91399	79593	71378	62552	60299	119804	110870	102580	1267.93	1267.79	1251.36	1048.93	1018.67	988.583	1601.85	1600.53	1619.99	1607.46	1018.73	1262.36	110569	110576	110926	65912.7	64500	62277.3	0.78418	1.5574e-285	4.7944e-283	TRUE	85935	85856.1	84369.3	68287.7	66833.7	64450.2	0.35865	1.1082e-64	3.0859e-62	TRUE	85914.7	85761.3
ENSG00000112759	SLC29A1	chr6	+	44187242	44201888	2485	976	929	861	967	893	891	3456	3138	2751	18.4684	18.2946	19.2182	20.1749	20.6465	20.7388	65.6035	64.3139	61.6799	63.8658	20.5201	18.6604	3189.59	3129.69	2974.83	892.959	920.81	920.231	1.7547	6.6014e-266	1.9583e-263	TRUE	881.662	872.661	912.668	925.133	954.126	952.339	-0.08349	0.17972	0.40384	FALSE	881.454	871.697
ENSG00000169908	TM4SF1	chr3	-	149086809	149095652	3115	1411	1486	1211	1402	1319	1296	4032	3760	3569	21.2998	23.345	21.5637	23.3346	24.3281	24.0646	61.058	61.4764	63.8363	62.1236	23.9091	22.0695	3721.19	3750.05	3859.38	1294.65	1360.08	1338.52	1.4974	9.45249999999999e-258	2.7541e-255	TRUE	1274.62	1395.88	1283.67	1341.3	1409.29	1385.22	-0.062216	0.26189	0.50833	FALSE	1274.31	1394.34
ENSG00000104783	KCNN4	chr19	-	44270685	44285409	2240	416	370	308	79	61	65	1247	1208	1016	8.73275	8.08326	7.62675	1.82848	1.5646	1.67841	26.2602	27.4661	25.2711	26.3325	1.6905	8.14759	1150.87	1204.8	1098.66	72.9511	62.8997	67.1325	3.9332	1.0629e-252	3.0426e-250	TRUE	375.79	347.562	326.483	75.5797	65.1754	69.4748	1.9125	3.1299e-53	5.8889e-51	TRUE	375.702	347.177
ENSG00000005882	PDK2	chr17	+	48172101	48189516	3440	334	369	298	222	216	226	1548	1490	1334	4.56556	5.24929	4.80502	3.34584	3.60759	3.79998	21.2272	22.06	21.6061	21.6311	3.58447	4.87329	1428.67	1486.06	1442.54	205.002	222.727	233.414	2.6758	2.4145e-242	6.7921e-240	TRUE	301.716	346.622	315.883	212.388	230.785	241.559	0.43803	3.7178e-05	0.00036738	TRUE	301.645	346.239
ENSG00000128284	APOL3	chr22	-	36536372	36562225	3634	79	96	63	87	81	90	1167	1126	1021	1.02223	1.29276	0.961596	1.24121	1.28063	1.43248	15.1484	15.7809	15.6538	15.5277	1.31811	1.0922	1077.04	1123.02	1104.07	80.3386	83.5225	92.9527	3.5691	1.6841e-238	4.6573e-236	TRUE	71.364	90.1781	66.7806	83.2333	86.5444	96.1959	-0.15225	0.31658	0.56632	FALSE	71.3472	90.0785
ENSG00000136689	IL1RN	chr2	+	113864791	113891593	1922	5843	5379	4547	2968	2898	2789	7657	7899	7000	142.951	136.956	131.223	80.061	86.6298	83.9318	187.925	209.314	202.92	200.053	83.5409	137.043	7066.75	7878.09	7569.54	2740.75	2988.25	2880.5	1.3808	2.0151e-238	5.4796e-236	TRUE	5278.23	5052.79	4819.86	2839.5	3096.37	2981	0.7544	4.7805e-77	1.664e-74	TRUE	5276.98	5047.21
ENSG00000172548	NIPAL4	chr5	+	156887027	156901725	3274	855	819	696	582	603	560	2571	2307	2105	12.2799	12.2416	11.7915	9.21626	10.5818	9.8933	37.0427	35.8879	35.8222	36.2509	9.89713	12.1043	2372.81	2300.89	2276.27	537.437	621.779	578.372	1.9831	4.0274e-238	1.0772e-235	TRUE	772.358	769.332	737.767	556.802	644.275	598.552	0.32492	1.2121e-05	0.00013164	TRUE	772.175	768.482
ENSG00000092068	SLC7A8	chr14	-	23594504	23652883	4216	914	857	734	676	573	629	2559	2328	2110	10.1942	9.94748	9.65678	8.31298	7.80866	8.62942	28.6319	28.123	27.8844	28.2131	8.25035	9.93281	2361.73	2321.84	2281.67	624.24	590.844	649.636	1.885	1.5163e-237	3.9269e-235	TRUE	825.655	805.028	778.047	646.732	612.222	672.302	0.30428	1.6179e-05	0.00017221	TRUE	825.46	804.138
ENSG00000125775	SDCBP2	chr20	-	1290619	1309883	1519	579	570	541	511	467	446	2168	2240	1935	17.9237	18.3633	19.755	17.4411	17.6637	16.9828	67.3258	75.105	70.9745	71.1351	17.3625	18.6806	2000.88	2234.07	2092.44	471.874	481.543	460.632	2.1373	2.976e-237	7.587e-235	TRUE	523.035	535.433	573.465	488.876	498.966	476.704	0.14501	0.07254	0.22199	FALSE	522.912	534.841
ENSG00000106366	SERPINE1	chr7	+	100770370	100782547	3190	77159	75939	66626	75633	68875	67269	121791	110375	100088	1137.37	1164.95	1158.48	1229.22	1240.49	1219.71	1800.96	1762.21	1748.12	1770.43	1229.81	1153.6	112403	110083	108231	69841.9	71019.9	69475.9	0.65226	1.0491e-231	2.6335e-229	TRUE	69701	71333.7	70624.2	72358.4	73589.5	71900	-0.041469	0.018263	0.078602	FALSE	69684.5	71254.9
ENSG00000182118	FAM89A	chr1	-	231154704	231175992	1576	1367	1309	1090	291	266	220	1647	1576	1385	40.7867	40.6459	38.3625	9.57298	9.69723	8.07417	49.2966	50.9306	48.9635	49.7302	9.11479	39.9317	1520.04	1571.83	1497.69	268.719	274.284	227.218	2.5314	1.7366e-228	4.2931e-226	TRUE	1234.87	1229.62	1155.41	278.401	284.208	235.145	2.0481	7.839e-148	5.1973e-145	TRUE	1234.58	1228.26
ENSG00000170421	KRT8	chr12	-	53290977	53343738	2862	8709	8393	7411	6625	5943	6066	12140	11322	10208	143.088	143.509	143.63	120.013	119.305	122.593	200.092	201.48	198.724	200.099	120.637	143.409	11204.2	11292	11038.5	6117.74	6128.08	6265.01	0.85592	9.6399e-224	2.3475e-221	TRUE	7867.21	7884.01	7855.73	6338.17	6349.8	6483.6	0.29845	5.0806e-29	4.477e-27	TRUE	7865.35	7875.3
ENSG00000172331	BPGM	chr7	+	134331560	134364565	2051	3011	2933	2455	1525	1390	1426	4395	4017	4123	69.0321	69.9809	66.3931	38.5491	38.9378	40.2148	101.082	99.7504	112.002	104.278	39.2339	68.4687	4056.2	4006.36	4458.46	1408.23	1433.29	1472.78	1.5277	1.3828e-223	3.3178e-221	TRUE	2719.96	2755.13	2602.32	1458.97	1485.15	1524.17	0.83879	9.7756e-76	3.2406e-73	TRUE	2719.32	2752.09
ENSG00000118515	SGK1	chr6	-	134490384	134639250	5474	1061	985	872	1095	1032	955	3144	3023	2739	9.11415	8.80571	8.83586	10.371	10.8317	10.0909	27.093	28.1263	27.8783	27.6992	10.4312	8.91857	2901.64	3015	2961.85	1011.16	1064.14	986.331	1.5264	2.5746e-212	5.9164e-210	TRUE	958.446	925.265	924.328	1047.59	1102.64	1020.75	-0.16867	0.005759	0.030419	TRUE	958.22	924.243
ENSG00000087258	GNAO1	chr16	+	56225302	56391356	5574	22	23	20	5	3	7	1277	1236	1098	0.185593	0.201927	0.199022	0.0465065	0.0309226	0.0726378	10.807	11.2935	10.9753	11.0253	0.0500223	0.195514	1178.56	1232.73	1187.34	4.61716	3.09343	7.22965	6.4465	5.8468e-212	1.325e-209	TRUE	19.8735	21.6052	21.2002	4.78352	3.20535	7.4819	0.50542	0.00065434	NA	NA	19.8688	21.5813
ENSG00000082126	MPP4	chr2	-	202509593	202563417	2462	37	42	28	13	17	11	1147	969	945	0.706675	0.834823	0.630822	0.273757	0.396719	0.258426	21.9763	20.0454	21.3857	21.1358	0.309634	0.724106	1058.58	966.435	1021.89	12.0046	17.5294	11.3609	5.5456	6.4362e-211	1.4191e-208	TRUE	33.4237	39.4529	29.6803	12.4372	18.1636	11.7573	0.51266	0.0017188	0.010963	TRUE	33.4158	39.4093
ENSG00000165312	OTUD1	chr10	+	23728198	23731308	3111	315	270	275	215	196	179	1333	1249	1197	4.7612	4.24714	4.90309	3.58302	3.61975	3.32801	20.212	20.4475	21.4375	20.699	3.51026	4.63714	1230.24	1245.69	1294.39	198.538	202.104	184.873	2.6338	3.3207e-210	7.224e-208	TRUE	284.553	253.626	291.503	205.692	209.416	191.323	0.39349	0.00038281	0.0029943	TRUE	284.486	253.346
ENSG00000101188	NTSR1	chr20	+	61340189	61394123	4132	421	444	389	383	330	335	1666	1577	1445	4.79102	5.25842	5.22187	4.80561	4.58855	4.68939	19.0193	19.4379	19.4844	19.3139	4.69452	5.09044	1537.57	1572.82	1562.57	353.674	340.277	345.99	2.139	3.6459e-205	7.8272e-203	TRUE	380.307	417.074	412.344	366.418	352.588	358.062	0.15266	0.094344	0.26547	FALSE	380.217	416.613
ENSG00000163814	CDCP1	chr3	-	45123770	45187914	6006	20051	19545	16382	13954	13245	12826	25297	22638	21010	156.984	159.251	151.293	120.455	126.704	123.52	198.684	191.969	194.904	195.186	123.559	155.843	23346.9	22578.1	22719.4	12885.6	13657.5	13246.8	0.78569	8.0127e-203	1.6761e-200	TRUE	18112.9	18359.7	17365.1	13349.9	14151.6	13709	0.3835	2.5144e-46	3.7644e-44	TRUE	18108.6	18339.4
ENSG00000058668	ATP2B4	chr1	+	203595689	203713209	8968	9290	9274	7920	6272	5794	5547	12415	11581	10004	48.7109	50.6063	48.9854	36.2594	37.1198	35.7762	65.3027	65.7702	62.1523	64.4084	36.3851	49.4342	11458	11550.3	10817.9	5791.76	5974.44	5728.98	0.94911	3.6418e-201	7.5214e-199	TRUE	8392.05	8711.58	8395.27	6000.45	6190.6	5928.87	0.48929	3.2468e-64	8.6933e-62	TRUE	8390.07	8701.96
ENSG00000183762	KREMEN1	chr22	+	29469066	29564321	6182	845	845	746	658	581	560	2190	2178	1920	6.42737	6.68899	6.6934	5.51833	5.3997	5.23951	16.7107	17.9435	17.3042	17.3195	5.38584	6.60326	2021.18	2172.23	2076.22	607.618	599.093	578.372	1.7945	6.1757e-198	1.244e-195	TRUE	763.324	793.755	790.767	629.512	620.769	598.552	0.32777	3.1139e-06	3.7055e-05	TRUE	763.144	792.878
ENSG00000010278	CD9	chr12	+	6308881	6347425	1554	5982	5592	5110	4162	3952	3878	8423	8013	7114	181.009	176.096	182.392	138.855	146.113	144.341	255.679	262.617	255.06	257.785	143.103	179.833	7773.7	7991.79	7692.81	3843.32	4075.07	4005.23	0.97416	1.3194e-195	2.6253e-193	TRUE	5403.79	5252.88	5416.65	3981.81	4222.51	4144.97	0.37678	9.3818e-30	8.4273e-28	TRUE	5402.52	5247.07
ENSG00000163629	PTPN13	chr4	+	87515468	87736324	8573	5662	5345	4513	2521	2262	2111	5717	5039	4715	31.0558	30.5104	29.1991	15.2458	15.1594	14.2425	31.4568	29.9357	30.6428	30.6785	14.8826	30.2551	5276.29	5025.66	5098.62	2327.97	2332.44	2180.26	1.1659	1.6352e-194	3.2144e-192	TRUE	5114.72	5020.85	4783.82	2411.85	2416.83	2256.33	1.0591	8.0816e-159	7.0325e-156	TRUE	5113.52	5015.31
ENSG00000144791	LIMD1	chr3	+	45596886	45727830	11331	772	783	760	711	684	617	2556	2384	1994	3.20372	3.38163	3.72034	3.25321	3.46825	3.14955	10.6408	10.7156	9.80474	10.387	3.29034	3.43523	2358.97	2377.69	2156.24	656.56	705.301	637.242	1.7695	6.1881e-187	1.202e-184	TRUE	697.38	735.515	805.607	680.217	730.82	659.476	0.10515	0.15806	0.3718	FALSE	697.216	734.703
ENSG00000157600	TMEM164	chrX	+	109245859	109425962	5567	1718	1569	1479	1003	995	960	3243	2931	2545	14.5113	13.7922	14.7361	9.34093	10.2689	9.97428	27.4793	26.8147	25.471	26.5883	9.86137	14.3466	2993.01	2923.24	2752.07	926.202	1025.99	991.495	1.5484	7.1809e-186	1.3624e-183	TRUE	1551.94	1473.85	1567.75	959.575	1063.11	1026.09	0.57395	1.4657e-23	9.4039e-22	TRUE	1551.58	1472.22
ENSG00000171608	PIK3CD	chr1	+	9711790	9789172	5483	4686	4678	4199	3556	3389	3373	7264	6863	6353	40.1874	41.7518	42.4781	33.6244	35.512	35.582	62.4939	63.7491	64.5565	63.5998	34.9061	41.4724	6704.04	6844.83	6869.89	3283.72	3494.54	3483.66	0.99009	8.8747e-186	1.6644e-183	TRUE	4233.06	4394.3	4450.98	3402.04	3620.98	3605.21	0.29577	7.5097e-16	2.8804e-14	TRUE	4232.06	4389.45
ENSG00000143850	PLEKHA6	chr1	-	204190349	204346793	5091	392	337	329	174	155	138	1148	1028	992	3.62067	3.23936	3.58451	1.77197	1.74925	1.56786	10.637	10.2842	10.8564	10.5925	1.69636	3.48151	1059.5	1025.28	1072.71	160.677	159.827	142.527	2.7027	2.773e-183	5.1415e-181	TRUE	354.11	316.563	348.743	166.467	165.61	147.5	0.94748	1.2025e-17	5.2649e-16	TRUE	354.027	316.213
ENSG00000096696	DSP	chr6	+	7541808	7586950	9796	24961	24928	21107	18523	16509	16497	32576	29538	25753	119.817	124.529	119.513	98.0331	96.8265	97.4065	156.866	153.572	146.473	152.304	97.422	121.286	30064.8	29459.8	27848.3	17104.7	17023.1	17038.2	0.77073	4.7488e-181	8.6091e-179	TRUE	22548.3	23416.3	22373.6	17721	17639	17632.7	0.36533	9.0815e-61	2.18e-58	TRUE	22543	23390.4
ENSG00000147100	SLC16A2	chrX	+	73641085	73753752	4363	3676	3565	3249	2342	2140	2090	5007	4474	4169	39.6183	39.9859	41.3049	27.8299	28.1806	27.7072	54.1343	52.2263	53.2385	53.1997	27.9059	40.3031	4621.03	4462.15	4508.2	2162.68	2206.64	2158.57	1.0544	1.4894e-171	2.6415e-169	TRUE	3320.69	3348.8	3443.97	2240.6	2286.48	2233.88	0.57258	6.362e-49	1.0802e-46	TRUE	3319.9	3345.1
ENSG00000205476	CCDC85C	chr14	-	99977603	100070363	5307	1214	1125	1094	945	791	825	2651	2354	2182	10.7566	10.3738	11.4342	9.23194	8.56347	8.99159	23.5635	22.591	22.9079	23.0208	8.929	10.8549	2446.64	2347.77	2359.53	872.643	815.633	852.066	1.4822	2.7603e-170	4.8426e-168	TRUE	1096.66	1056.77	1159.65	904.086	845.144	881.795	0.3188	3.6513e-07	5.1847e-06	TRUE	1096.4	1055.61
ENSG00000013588	GPRC5A	chr12	+	13043716	13070871	7362	225	211	188	89	103	103	1009	892	785	1.43712	1.40255	1.41644	0.626765	0.803829	0.809232	6.4651	6.17089	5.94091	6.1923	0.746609	1.4187	931.219	889.638	848.869	82.1854	106.208	106.379	3.0782	8.9902e-169	1.5605e-166	TRUE	203.252	198.204	199.282	85.1467	110.05	110.091	0.78946	1.8327e-09	3.6873e-08	TRUE	203.204	197.985
ENSG00000157379	DHRS1	chr14	-	24759804	24769039	2660	1370	1425	1146	1444	1303	1352	3600	3553	3013	24.2184	26.216	23.8968	28.1447	28.144	29.3986	63.8411	68.0287	63.1098	64.9932	28.5624	24.7771	3322.49	3543.59	3258.14	1333.44	1343.58	1396.36	1.3063	2.0216e-167	3.472e-165	TRUE	1237.58	1338.58	1214.77	1381.48	1392.19	1445.08	-0.14894	0.007414	0.037441	TRUE	1237.29	1337.1
ENSG00000166949	SMAD3	chr15	+	67356101	67487533	6247	2186	2139	1869	1864	1720	1821	4394	4239	3715	16.4545	16.7561	16.5949	15.4698	15.819	16.8605	33.1794	34.5597	33.1334	33.6242	16.0498	16.6018	4055.28	4227.78	4017.26	1721.28	1773.56	1880.74	1.1892	2.2619e-166	3.8047e-164	TRUE	1974.71	2009.28	1981.16	1783.3	1837.73	1946.36	0.098197	0.037235	0.13661	FALSE	1974.24	2007.06
ENSG00000182606	TRAK1	chr3	+	42055294	42267381	5536	3402	3259	2859	3034	2639	2605	6030	5393	4941	28.8964	28.8085	28.6454	28.4138	27.3883	27.2172	51.3808	49.615	49.7277	50.2412	27.6731	28.7835	5565.17	5378.72	5343.01	2801.69	2721.18	2690.46	0.98424	1.426e-165	2.3742e-163	TRUE	3073.17	3061.36	3030.57	2902.64	2819.64	2784.34	0.10591	0.0051712	0.027734	TRUE	3072.44	3057.98
ENSG00000115590	IL1R2	chr2	+	102608306	102645006	1578	5045	5131	4065	5495	5350	4808	11212	10929	9440	150.335	159.121	142.886	180.539	194.791	176.234	335.163	352.738	333.307	340.402	183.855	150.781	10347.7	10900.1	10208.1	5074.26	5516.61	4965.74	1.0124	8.7814e-164	1.4472e-161	TRUE	4557.36	4819.83	4308.94	5257.09	5716.21	5139	-0.23089	5.1503e-08	8.3673e-07	TRUE	4556.29	4814.51
ENSG00000173442	EHBP1L1	chr11	+	65343509	65360121	5185	1384	1444	1205	1484	1348	1304	3474	3464	3007	12.5514	13.6286	12.8907	14.8387	14.937	14.5466	31.6054	34.0257	32.312	32.6477	14.7741	13.0236	3206.2	3454.83	3251.66	1370.37	1389.98	1346.78	1.2638	1.0975e-162	1.7907e-160	TRUE	1250.23	1356.43	1277.31	1419.75	1440.27	1393.77	-0.12763	0.018185	0.078336	FALSE	1249.93	1354.93
ENSG00000140545	MFGE8	chr15	-	89441916	89456642	1987	3985	3834	3386	3706	3628	3367	7626	7553	6686	94.3053	94.425	94.5205	96.6981	104.904	98.0115	181.042	193.598	187.477	187.372	99.8712	94.417	7038.13	7533	7229.99	3422.24	3740.98	3477.46	1.0312	4.0765e-162	6.5854e-160	TRUE	3599.82	3601.49	3589.19	3545.55	3876.34	3598.79	-0.029543	0.44115	0.6846	FALSE	3598.97	3597.51
ENSG00000100139	MICALL1	chr22	+	38301664	38338829	4710	4954	4902	4479	3946	3604	3927	8480	8585	7722	49.4585	50.9314	52.7469	43.4357	43.9629	48.2249	84.9288	92.832	91.3457	89.7022	45.2078	51.0456	7826.3	8562.27	8350.28	3643.86	3716.24	4055.83	1.111	6.4574e-162	1.0329e-159	TRUE	4475.16	4604.72	4747.78	3775.16	3850.69	4197.35	0.22271	2.2376e-08	3.8086e-07	TRUE	4474.1	4599.63
ENSG00000166033	HTRA1	chr10	+	124221041	124274424	2120	8551	7956	6859	6542	6030	6149	11583	10489	9706	189.665	183.65	179.458	159.987	163.419	167.765	257.73	251.986	255.084	254.933	163.724	184.258	10690.1	10461.2	10495.7	6041.09	6217.79	6350.73	0.7649	1.415e-160	2.2414e-158	TRUE	7724.48	7473.51	7270.6	6258.76	6442.75	6572.32	0.2201	7.8727e-13	2.3674e-11	TRUE	7722.66	7465.25
ENSG00000073756	PTGS2	chr1	-	186640923	186649559	4514	12227	11728	10240	8409	7425	7382	15024	13352	13522	127.369	127.144	125.827	96.5813	94.5055	94.5898	157.002	150.648	166.901	158.183	95.2255	126.78	13865.8	13316.6	14622.2	7765.14	7656.23	7624.18	0.8566	2.2983e-160	3.6057e-158	TRUE	11045.2	11016.8	10854.5	8044.93	7933.24	7890.2	0.46116	8.247e-79	2.9442e-76	TRUE	11042.6	11004.6
ENSG00000136830	FAM129B	chr9	-	130267618	130341268	3957	15525	14668	13291	14564	13147	13353	22304	21132	19172	184.489	181.4	186.307	190.82	190.89	195.184	265.887	271.99	269.948	269.275	192.298	184.065	20584.7	21076.1	20731.9	13448.9	13556.4	13791.1	0.61219	4.3853e-160	6.8144e-158	TRUE	14024.4	13778.5	14088.6	13933.4	14046.9	14272.3	-0.012302	0.58155	0.78596	FALSE	14021.1	13763.2
ENSG00000053747	LAMA3	chr18	+	21269407	21535030	10661	268827	260598	219043	212433	191897	184390	320777	299306	264053	1185.72	1196.21	1139.64	1033.08	1034.17	1000.39	1419.34	1429.87	1379.98	1409.73	1022.55	1173.85	296049	298514	285537	196167	197873	190439	0.58978	4.4825e-159	6.8997e-157	TRUE	242843	244794	232188	203236	205032	197084	0.24881	3.2935e-30	3.0168e-28	TRUE	242785	244524
ENSG00000143641	GALNT2	chr1	+	230193536	230417870	4454	7049	6847	6009	5838	5233	5410	10297	9851	8651	74.4189	75.2286	74.8323	67.9554	67.503	70.2552	109.054	112.644	108.217	109.972	68.5712	74.8266	9503.24	9824.92	9354.86	5390.99	5395.97	5587.49	0.80711	7.2762e-158	1.0992e-155	TRUE	6367.66	6431.77	6369.6	5585.24	5591.2	5782.44	0.1756	1.3303e-09	2.7277e-08	TRUE	6366.16	6424.66
ENSG00000179869	ABCA13	chr7	+	48211055	48687092	17184	292	274	242	206	182	196	1208	1061	934	0.799032	0.780296	0.781139	0.621517	0.608512	0.659726	3.31606	3.14463	3.02832	3.163	0.629919	0.786822	1114.88	1058.19	1009.99	190.227	187.668	202.43	2.4038	1.0072e-157	1.5077e-155	TRUE	263.776	257.383	256.522	197.081	194.458	209.493	0.32549	0.0031618	0.018419	TRUE	263.714	257.099
ENSG00000143369	ECM1	chr1	+	150480538	150486265	3066	2358	2305	1999	2448	2222	2376	5265	5011	4804	36.1641	36.7902	36.1641	41.3952	41.6384	44.8235	81.0039	83.2398	87.2992	83.8476	42.619	36.3728	4859.14	4997.73	5194.86	2260.56	2291.2	2453.95	1.0986	1.05e-157	1.5575e-155	TRUE	2130.08	2165.21	2118.96	2342.01	2374.1	2539.57	-0.17399	8.7195e-05	0.00079555	TRUE	2129.58	2162.82
ENSG00000117984	CTSD	chr11	-	1773982	1785222	2123	2417	2437	2093	2381	2179	2329	5325	5268	4539	53.5343	56.1744	54.6835	58.146	58.9698	63.4529	118.318	126.379	119.121	121.273	60.1895	54.7974	4914.51	5254.05	4908.3	2198.69	2246.86	2405.41	1.1332	1.7213e-157	2.5301e-155	TRUE	2183.38	2289.21	2218.6	2277.91	2328.15	2489.34	-0.082501	0.068177	0.21252	FALSE	2182.86	2286.68
ENSG00000163531	NFASC	chr1	+	204797779	204991950	10654	217	202	178	181	139	156	1176	1026	868	0.957751	0.927837	0.926711	0.880798	0.749591	0.846922	5.20684	4.90471	4.53927	4.88361	0.82577	0.937433	1085.35	1023.28	938.622	167.141	143.329	161.118	2.621	7.0413e-157	1.0258e-154	TRUE	196.025	189.75	188.682	173.164	148.515	166.74	0.19597	0.10741	0.29066	FALSE	195.979	189.54
ENSG00000154146	NRGN	chr11	+	124609829	124617869	1971	155	138	132	83	95	69	880	765	729	3.69786	3.4263	3.7147	2.18324	2.76923	2.02486	21.0608	19.7676	20.6073	20.4786	2.32578	3.61296	812.163	762.975	788.313	76.6448	97.9585	71.2637	3.1418	6.0999e-156	8.8076e-154	TRUE	140.018	129.631	139.921	79.4065	101.503	73.7502	0.51783	0.00029088	0.0023329	TRUE	139.985	129.488
ENSG00000176597	B3GNT5	chr3	+	182971032	183016292	4123	4048	3750	3183	3227	2858	2738	6036	5518	5166	46.1671	44.5093	42.8213	40.5785	39.8264	38.4107	69.0583	68.1627	69.8104	69.0105	39.6052	44.4993	5570.7	5503.39	5586.32	2979.91	2947	2827.83	0.92491	3.2319e-155	4.6256e-153	TRUE	3656.73	3522.58	3374.01	3087.29	3053.63	2926.49	0.21615	6.1931e-08	9.9111e-07	TRUE	3655.87	3518.69
ENSG00000113140	SPARC	chr5	-	151040657	151066726	3701	11283	10371	9564	8704	7771	7767	13637	12580	11561	143.354	137.131	143.337	121.93	120.637	121.385	173.812	173.117	174.043	173.657	121.317	141.274	12585.8	12546.7	12501.6	8037.55	8013	8021.81	0.64369	3.0566e-153	4.3367e-151	TRUE	10192.4	9742.05	10137.9	8327.16	8302.92	8301.7	0.26866	1.3486e-24	9.2495e-23	TRUE	10190	9731.29
ENSG00000103335	PIEZO1	chr16	-	88781751	88851619	8072	5269	5445	4691	4697	4469	4494	8929	8560	7576	30.694	33.0103	32.2345	30.1682	31.8091	32.2021	52.1797	54.0096	52.2923	52.8272	31.3931	31.9796	8240.69	8537.34	8192.4	4337.36	4608.17	4641.44	0.87609	3.6576e-153	5.1446e-151	TRUE	4759.71	5114.79	4972.5	4493.64	4774.9	4803.38	0.076708	0.034693	0.12946	FALSE	4758.59	5109.14
ENSG00000169436	COL22A1	chr8	-	139600478	139926249	6346	1891	1855	1533	2529	2533	2273	5999	5911	4952	14.0119	14.3046	13.3992	20.6614	22.9328	20.7172	44.5922	47.4394	43.477	45.1695	21.4371	13.9052	5536.56	5895.35	5354.91	2335.36	2611.88	2347.57	1.1965	7.9273e-152	1.0961e-149	TRUE	1708.22	1742.5	1624.99	2419.51	2706.38	2429.48	-0.55915	1.9548e-28	1.6395e-26	TRUE	1707.82	1740.58
ENSG00000136002	ARHGEF4	chr2	+	131594489	131804836	4788	1434	1446	1298	864	753	767	2319	2202	1941	14.0832	14.7791	15.0369	9.35556	9.03573	9.26559	22.8469	23.423	22.5866	22.9521	9.21896	14.633	2140.24	2196.17	2098.92	797.845	776.45	792.163	1.4319	1.0523e-151	1.4429e-149	TRUE	1295.39	1358.31	1375.89	826.593	804.543	819.803	0.6929	1.2108e-31	1.1789e-29	TRUE	1295.09	1356.81
ENSG00000121895	TMEM156	chr4	-	38968365	39034542	1935	242	227	190	143	116	107	956	817	855	5.88085	5.74087	5.4464	3.83147	3.44429	3.19841	23.3054	21.504	24.6187	23.1427	3.49139	5.68937	882.305	814.837	924.565	132.051	119.612	110.51	2.7645	3.0123e-149	4.0958e-147	TRUE	218.609	213.234	201.402	136.809	123.94	114.366	0.6247	6.0449e-07	8.2756e-06	TRUE	218.557	212.998
ENSG00000169469	SPRR1B	chr1	+	153003678	153005376	620	65	75	45	96	97	91	864	746	797	4.92978	5.91974	4.02585	8.02768	8.98881	8.48949	65.7358	61.281	71.6219	66.2129	8.50199	4.95846	797.397	744.025	861.846	88.6495	100.021	93.9855	2.9777	2.2076e-148	2.9768e-146	TRUE	58.7173	70.4517	47.7004	91.8437	103.64	97.2647	-0.49518	0.0013087	0.008689	TRUE	58.7034	70.3738
ENSG00000185033	SEMA4B	chr15	+	90703836	90772911	3807	10325	10052	8795	8460	8127	8131	15012	14261	12850	127.53	129.212	128.142	115.212	122.651	123.536	186.01	190.786	188.061	188.286	120.466	128.295	13854.8	14223.2	13895.5	7812.23	8380.09	8397.76	0.77005	8.7794e-147	1.1741e-144	TRUE	9327.01	9442.4	9322.78	8093.72	8683.29	8690.76	0.14087	1.7023e-06	2.1162e-05	TRUE	9324.81	9431.97
ENSG00000164251	F2RL1	chr5	+	76114758	76131140	2914	1336	1374	1203	1236	1075	1102	2877	2626	2540	21.5587	23.0744	22.8988	21.9907	21.1954	21.8738	46.5726	45.8969	48.565	47.0115	21.6866	22.5106	2655.22	2619.05	2746.66	1141.36	1108.48	1138.15	1.2351	3.1794e-143	4.1834e-141	TRUE	1206.87	1290.67	1275.19	1182.49	1148.58	1177.86	0.10082	0.071785	0.22039	FALSE	1206.58	1289.25
ENSG00000126822	PLEKHG3	chr14	+	65170820	65213610	6989	2356	2312	2034	1884	1757	1790	4187	3902	3414	15.8513	16.1885	16.1426	13.9758	14.4437	14.8139	28.2597	28.4348	27.2162	27.9703	14.4111	16.0608	3864.24	3891.67	3691.77	1739.75	1811.72	1848.73	1.0799	2.7049e-142	3.5307e-140	TRUE	2128.27	2171.79	2156.06	1802.43	1877.27	1913.23	0.20371	5.9802e-06	6.8192e-05	TRUE	2127.77	2169.39
ENSG00000113578	FGF1	chr5	-	141971743	142077617	3660	93	109	89	12	7	20	660	622	507	1.19483	1.4574	1.34879	0.169985	0.109885	0.316068	8.50634	8.65541	7.71802	8.29326	0.198646	1.33368	609.123	620.353	548.251	11.0812	7.21799	20.6561	4.8356	9.5582e-142	1.2377e-139	TRUE	84.0108	102.39	94.3408	11.4805	7.47915	21.3769	1.4409	2.8123e-18	1.2796e-16	TRUE	83.991	102.277
ENSG00000092820	EZR	chr6	-	159186773	159240444	3096	12584	11463	10427	6368	5610	5708	10197	9381	8781	191.128	181.188	186.808	106.638	104.108	106.639	155.364	154.322	158.024	155.903	105.795	186.375	9410.94	9356.16	9495.44	5880.41	5784.71	5895.26	0.68509	1.6477e-139	2.1168e-137	TRUE	11367.7	10767.8	11052.7	6092.3	5994	6100.96	0.86163	2.6368e-210	4.0791e-207	TRUE	11365	10755.9
ENSG00000138685	FGF2	chr4	+	123747863	123819391	6775	125	129	115	177	168	155	969	916	811	0.867574	0.93178	0.941511	1.35449	1.4247	1.32329	6.74674	6.88596	6.66946	6.76739	1.36749	0.913622	894.303	913.575	876.985	163.447	173.232	160.085	2.3762	5.6315e-139	7.1784e-137	TRUE	112.918	121.177	121.901	169.337	179.5	165.671	-0.433	0.00081443	0.0057473	TRUE	112.891	121.043
ENSG00000112893	MAN2A1	chr5	+	109025067	109205326	5599	3230	2994	2624	2568	2354	2142	5355	4704	4363	27.1268	26.1682	25.995	23.7791	24.1556	22.1279	45.1158	42.7893	43.4164	43.7739	23.3542	26.43	4942.2	4691.55	4717.98	2371.37	2427.31	2212.27	1.029	1.1917e-137	1.5072e-135	TRUE	2917.8	2812.43	2781.46	2456.82	2515.13	2289.46	0.22539	2.1704e-07	3.1944e-06	TRUE	2917.11	2809.32
ENSG00000184363	PKP3	chr11	+	392614	404908	2809	4929	4689	4375	3946	3703	3739	7512	6855	6135	82.5112	81.6886	86.39	72.8309	75.7398	76.9902	126.149	124.289	121.686	124.042	75.187	83.5299	6932.92	6836.85	6634.16	3643.86	3818.32	3861.67	0.84778	1.9422e-137	2.4376e-135	TRUE	4452.57	4404.64	4637.54	3775.16	3956.47	3996.4	0.20012	1.794e-08	3.1105e-07	TRUE	4451.52	4399.77
ENSG00000003436	TFPI	chr2	-	188328957	188430487	7690	127	140	118	120	102	87	826	780	670	0.776575	0.890912	0.851124	0.809031	0.762072	0.654372	5.0668	5.16591	4.85431	5.02901	0.741825	0.839537	762.326	777.935	724.513	110.812	105.176	89.8542	2.787	7.0788e-137	8.8166e-135	TRUE	114.724	131.51	125.081	114.805	108.982	92.9893	0.17448	0.21245	0.44812	FALSE	114.697	131.364
ENSG00000128595	CALU	chr7	+	128379346	128411861	4418	9145	8652	7488	6541	5993	5939	10479	9828	8987	97.3338	95.8349	94.0107	76.7589	77.9365	77.7534	111.886	113.297	113.336	112.84	77.4829	95.7265	9671.21	9801.98	9718.2	6040.17	6179.63	6133.84	0.66836	2.5167e-135	3.1108e-133	TRUE	8261.07	8127.3	7937.35	6257.81	6403.22	6347.86	0.35383	3.9992e-37	4.759e-35	TRUE	8259.11	8118.32
ENSG00000178573	MAF	chr16	-	79619740	79634611	6384	4084	3678	3411	2726	2620	2636	5948	5609	4750	30.0814	28.1937	29.6364	22.1383	23.5793	23.8827	43.9499	44.7477	41.4553	43.3843	23.2001	29.3038	5489.49	5594.15	5136.47	2517.28	2701.59	2722.48	1.0268	3.8376e-134	4.6727e-132	TRUE	3689.25	3454.95	3615.69	2607.98	2799.34	2817.47	0.38228	1.9041e-20	1.0004e-18	TRUE	3688.38	3451.13
ENSG00000049860	HEXB	chr5	+	73935848	74018472	2021	2673	2555	2254	2446	2258	2115	4678	4472	4083	62.1926	61.8668	61.8621	62.7481	64.1919	60.5307	109.188	112.697	112.562	111.482	62.4902	61.9738	4317.39	4460.16	4415.2	2258.71	2328.32	2184.39	0.9582	4.0621e-134	4.9094e-132	TRUE	2414.63	2400.05	2389.26	2340.1	2412.56	2260.6	0.038171	0.36517	0.61488	FALSE	2414.06	2397.4
ENSG00000070404	FSTL3	chr19	+	676392	683385	2501	6952	6728	5872	6038	5599	5818	10909	10457	9111	130.708	131.645	130.229	125.167	128.623	134.552	205.755	212.947	202.97	207.224	129.448	130.861	10068.1	10429.3	9852.29	5575.68	5773.36	6008.87	0.80436	9.471e-134	1.1362e-131	TRUE	6280.04	6319.98	6224.37	5776.58	5982.25	6218.53	0.066376	0.034191	0.12824	FALSE	6278.55	6313
ENSG00000150995	ITPR1	chr3	+	4535032	4889524	10197	213	224	187	235	193	240	1098	1059	955	0.98223	1.075	1.0172	1.19483	1.08744	1.36135	5.07937	5.28935	5.21807	5.1956	1.21454	1.02481	1013.36	1056.2	1032.7	217.006	199.01	247.874	2.1782	1.1415e-133	1.3594e-131	TRUE	192.412	210.416	198.222	224.826	206.211	256.522	-0.16598	0.15381	0.36507	FALSE	192.366	210.183
ENSG00000166592	RRAD	chr16	-	66955582	66959547	1569	710	747	586	299	289	260	1198	1207	1054	21.2785	23.2986	20.7163	9.88004	10.5827	9.58478	36.0175	39.1799	37.428	37.5418	10.0158	21.7645	1105.65	1203.8	1139.76	276.106	298	268.53	1.9979	1.2471e-133	1.4744e-131	TRUE	641.373	701.698	621.165	286.055	308.782	277.899	1.0819	1.2131e-34	1.3195e-32	TRUE	641.222	700.923
ENSG00000170266	GLB1	chr3	-	33038100	33138722	2616	2865	2604	2405	2250	2022	2071	4377	4024	3801	51.4983	48.712	50.9934	44.5918	44.4085	45.7904	78.9257	78.3427	80.9542	79.4076	44.9302	50.4012	4039.59	4013.35	4110.26	2077.72	2084.97	2138.94	0.94509	2.1977e-132	2.5796e-130	TRUE	2588.08	2446.08	2549.32	2152.59	2160.41	2213.57	0.21311	5.299e-07	7.3265e-06	TRUE	2587.46	2443.38
ENSG00000165175	MID1IP1	chrX	+	38660685	38665790	2536	2324	2233	1901	1699	1625	1592	3672	3653	3233	43.0916	43.0896	41.5786	34.734	36.8151	36.3099	68.302	73.3633	71.029	70.8981	35.953	42.5866	3388.94	3643.33	3496.04	1568.91	1675.61	1644.23	1.1013	3.4704e-131	4.0444e-129	TRUE	2099.37	2097.58	2015.08	1625.44	1736.23	1701.6	0.29014	7.4209e-10	1.5702e-08	TRUE	2098.87	2095.26
ENSG00000171345	KRT19	chr17	-	39679869	39684560	1390	672	660	534	224	222	202	1031	1038	915	22.7332	23.236	21.309	8.35495	9.17615	8.40559	34.9884	38.033	36.6763	36.5659	8.64556	22.4261	951.523	1035.25	989.446	206.849	228.914	208.627	2.1617	7.2257e-131	8.3614e-129	TRUE	607.046	619.975	566.045	214.302	237.196	215.906	1.3047	9.4765e-45	1.3744e-42	TRUE	606.903	619.29
ENSG00000050165	DKK3	chr11	-	11984653	12031316	2650	5175	4794	4589	4331	3822	4073	7635	7003	6584	91.827	88.5289	96.0526	84.733	82.8642	88.8997	135.907	134.591	138.428	136.309	85.499	92.1362	7046.44	6984.46	7119.69	3999.38	3941.02	4206.62	0.79797	9.1898e-131	1.0559e-128	TRUE	4674.8	4503.27	4864.38	4143.49	4083.62	4353.4	0.15629	2.2693e-05	0.00023474	TRUE	4673.69	4498.29
ENSG00000173801	JUP	chr17	-	39775692	39943183	3497	15290	14679	13107	11733	10907	11252	19208	18195	16347	205.597	205.416	207.895	173.95	179.198	186.108	259.099	264.993	260.448	261.514	179.752	206.303	17727.3	18146.8	17677	10834.6	11246.7	11621.1	0.66707	1.4584e-130	1.664e-128	TRUE	13812.1	13788.8	13893.5	11225	11653.6	12026.6	0.24821	1.7276e-21	9.6599e-20	TRUE	13808.8	13773.6
ENSG00000072840	EVC	chr4	+	5712924	5830772	7063	6331	6121	5297	6204	5755	5936	11043	10576	9181	42.1492	42.4098	41.5985	45.54	46.8143	48.6112	73.7527	76.2625	72.4236	74.1462	46.9885	42.0525	10191.7	10548	9927.99	5728.97	5934.22	6130.74	0.78373	2.4201e-130	2.7421e-128	TRUE	5719.06	5749.79	5614.87	5935.4	6148.93	6344.65	-0.10775	0.00058674	0.0043338	TRUE	5717.71	5743.44
ENSG00000140937	CDH11	chr16	-	64977656	65160015	6874	4203	4044	3502	4800	4273	4243	7804	7447	6844	28.7512	28.7895	28.2581	36.2028	35.7146	35.7022	53.5535	55.176	55.4728	54.7341	35.8732	28.5996	7202.41	7427.28	7400.84	4432.47	4406.07	4382.2	0.73462	5.259e-130	5.9176e-128	TRUE	3796.75	3798.75	3712.15	4592.18	4565.49	4535.1	-0.27321	4.8061e-17	1.9975e-15	TRUE	3795.85	3794.56
ENSG00000260641	RP11-1299A16.3	chr4	+	99580055	99585701	5647	75	78	88	59	43	48	629	586	631	0.624524	0.675943	0.864374	0.541682	0.437495	0.491649	5.25427	5.28516	6.22574	5.58839	0.490275	0.721614	580.512	584.449	682.34	54.4825	44.3391	49.5748	3.4247	2.9768e-129	3.3267e-127	TRUE	67.7507	73.2697	93.2808	56.4456	45.9433	51.3045	0.38767	0.01475	0.066205	FALSE	67.7347	73.1888
ENSG00000110002	VWA5A	chr11	+	123986069	124018428	4388	880	971	781	934	894	886	2387	2247	2014	9.43022	10.8289	9.87237	11.0355	11.7056	11.6788	25.6605	26.0804	25.5724	25.7711	11.4733	10.0438	2202.99	2241.05	2177.86	862.485	921.841	915.067	1.2861	5.3426e-129	5.9299e-127	TRUE	794.941	912.114	827.867	893.562	955.194	946.995	-0.13448	0.047385	0.16371	FALSE	794.753	911.106
ENSG00000072682	P4HA2	chr5	-	131527531	131631008	3349	6366	6176	5340	5660	5185	4959	9601	9171	7955	89.3835	90.2454	88.4429	87.6217	88.952	85.6467	135.233	139.47	132.344	135.682	87.4068	89.3573	8860.89	9146.72	8602.24	5226.62	5346.47	5121.69	0.75989	7.5159e-128	8.2857e-126	TRUE	5750.68	5801.46	5660.45	5414.95	5539.91	5300.39	0.082088	0.0066652	0.034396	TRUE	5749.32	5795.05
ENSG00000168785	TSPAN5	chr4	-	99391518	99579780	4062	2706	2581	2156	2398	2119	2177	4695	4202	3832	31.3252	31.0943	29.4405	30.6069	29.9718	30.9992	54.5225	52.6859	52.5611	53.2565	30.526	30.62	4333.08	4190.87	4143.78	2214.39	2184.99	2248.42	0.92699	9.1204e-127	9.9206e-125	TRUE	2444.44	2424.48	2285.38	2294.18	2264.05	2326.87	0.055245	0.19995	0.43201	FALSE	2443.87	2421.8
ENSG00000131435	PDLIM4	chr5	+	131593364	131609147	2282	2953	2734	2476	2268	2095	2157	4550	4128	3815	60.849	58.6294	60.1827	51.5273	52.7461	54.6722	94.0536	92.1303	93.1447	93.1096	52.9819	59.8871	4199.25	4117.07	4125.4	2094.34	2160.24	2227.77	0.93759	2.3741e-126	2.5484e-124	TRUE	2667.57	2568.2	2624.58	2169.81	2238.4	2305.49	0.22436	1.0339e-07	1.5923e-06	TRUE	2666.94	2565.36
ENSG00000198729	PPP1R14C	chr6	+	150464212	150571493	2152	1925	1796	1498	1101	1085	1017	2649	2577	2347	42.0624	40.8411	38.6106	26.525	28.9674	27.3345	58.0657	60.9889	60.7645	59.9397	27.609	40.5047	2444.8	2570.18	2537.96	1016.7	1118.79	1050.37	1.2372	7.1572e-126	7.534e-124	TRUE	1738.93	1687.08	1587.89	1053.33	1159.27	1087.01	0.58729	2.983e-25	2.1082e-23	TRUE	1738.52	1685.22
ENSG00000126391	FRMD8	chr11	+	65154070	65180996	3723	1031	1009	911	780	731	730	2015	1946	1785	13.0218	13.2627	13.5726	10.8621	11.281	11.3413	25.5306	26.6212	26.7131	26.2883	11.1614	13.2857	1859.67	1940.85	1930.23	720.277	753.765	753.949	1.3517	1.0795e-123	1.129e-121	TRUE	931.346	947.81	965.669	746.23	781.037	780.255	0.2904	6.2211e-06	7.0764e-05	TRUE	931.126	946.762
ENSG00000021355	SERPINB1	chr6	-	2832566	2842240	2619	1252	1144	958	641	632	531	2023	1888	1583	22.4789	21.3759	20.2893	12.6892	13.8645	11.7271	36.4368	36.7151	33.6763	35.6094	12.7603	21.3813	1867.05	1883	1711.8	591.92	651.682	548.421	1.5894	3.4725e-123	3.6087e-121	TRUE	1130.98	1074.62	1015.49	613.248	675.26	567.556	0.75705	8.1278e-26	6.0194e-24	TRUE	1130.72	1073.44
ENSG00000196743	GM2A	chr5	+	150591711	150650001	3896	7599	7268	6202	5838	5408	5452	9634	9204	8239	91.7156	91.2912	88.2978	77.6883	79.7517	80.941	116.645	120.32	117.824	118.263	79.4603	90.4349	8891.34	9179.63	8909.34	5390.99	5576.42	5630.87	0.69962	8.2141e-123	8.4824e-121	TRUE	6864.5	6827.24	6574.18	5585.24	5778.18	5827.33	0.23618	7.1342e-15	2.5469e-13	TRUE	6862.88	6819.69
ENSG00000167549	CORO6	chr17	-	27941774	27949925	4069	972	1040	1028	577	578	562	1781	1917	1611	11.2327	12.5077	14.0134	7.35188	8.16136	7.98878	20.647	23.9946	22.0591	22.2335	7.83401	12.5846	1643.71	1911.92	1742.07	532.82	596	580.438	1.6121	2.8472e-118	2.9034e-116	TRUE	878.049	976.93	1089.69	552.019	617.564	600.69	0.68985	1.5613e-18	7.2461e-17	TRUE	877.841	975.85
ENSG00000067057	PFKP	chr10	+	3109712	3179904	2769	6080	5678	5180	4603	4225	4160	7736	7151	6385	103.249	100.347	103.763	86.1844	87.665	86.8964	131.787	131.529	128.475	130.597	86.9153	102.453	7139.66	7132.07	6904.5	4250.56	4356.57	4296.48	0.71334	1.2394e-116	1.2483e-114	TRUE	5492.32	5333.66	5490.85	4403.71	4514.2	4446.39	0.28551	4.8571e-20	2.4413e-18	TRUE	5491.02	5327.77
ENSG00000138942	RNF185	chr22	+	31556168	31602999	3165	1353	1286	1032	1180	1186	1124	2844	2616	2384	20.1016	19.8838	18.086	19.3294	21.5295	20.5411	42.3873	42.0962	41.9674	42.1503	20.4667	19.3571	2624.76	2609.07	2577.97	1089.65	1222.93	1160.88	1.1628	3.4949e-116	3.4984e-114	TRUE	1222.22	1208.01	1093.93	1128.91	1267.18	1201.38	-0.026489	0.66829	0.83842	FALSE	1221.93	1206.68
ENSG00000159261	CLDN14	chr21	-	37832919	37948867	1942	57	76	55	72	37	46	593	579	511	1.38017	1.91513	1.57091	1.92218	1.09465	1.37006	14.4041	15.1848	14.6606	14.7498	1.4623	1.62207	547.287	577.467	552.576	66.4871	38.1523	47.5091	3.2501	1.1756e-114	1.1696e-112	TRUE	51.4905	71.391	58.3005	68.8827	39.5326	49.1668	0.11582	0.47825	0.7133	FALSE	51.4783	71.3121
ENSG00000103888	KIAA1199	chr15	+	81071684	81244117	7357	98	89	79	93	112	94	720	783	630	0.62637	0.592001	0.595612	0.655379	0.874661	0.739024	4.61649	5.4205	4.77111	4.93603	0.756355	0.604661	664.497	780.927	681.258	85.8792	115.488	97.0839	2.7253	2.4527e-114	2.4254e-112	TRUE	88.5276	83.6026	83.7407	88.9735	119.666	100.471	-0.19678	0.18226	0.40655	FALSE	88.5066	83.5103
ENSG00000189159	HN1	chr17	-	73131343	73164376	2289	5074	4722	4266	4261	3839	3951	7245	6752	6007	104.234	100.952	103.374	96.5108	96.3595	99.8373	149.304	150.233	146.215	148.584	97.5692	102.853	6686.5	6734.12	6495.74	3934.74	3958.55	4080.62	0.73254	3.3513e-114	3.2939e-112	TRUE	4583.56	4435.64	4522	4076.52	4101.78	4223	0.12587	0.0001389	0.0012102	TRUE	4582.48	4430.74
ENSG00000075711	DLG1	chr3	-	196769431	197026171	5034	2761	2606	2260	2433	1961	1939	4626	4137	3902	25.7905	25.3334	24.9019	25.0576	22.3814	22.279	43.3483	41.8553	43.187	42.7969	23.2393	25.3419	4269.4	4126.05	4219.48	2246.71	2022.07	2002.61	1.0019	1.0835e-112	1.0523e-110	TRUE	2494.13	2447.96	2395.62	2327.66	2095.23	2072.49	0.17153	0.00032243	0.0025627	TRUE	2493.54	2445.26
ENSG00000169926	KLF13	chr15	+	31619058	31727868	6825	4953	4576	4152	3798	3414	3465	6429	6058	5374	34.1249	32.8108	33.7436	28.8511	28.7398	29.3652	44.4345	45.2069	43.8707	44.504	28.9853	33.5598	5933.41	6041.96	5811.24	3507.19	3520.32	3578.68	0.74409	1.3903e-112	1.3422e-110	TRUE	4474.25	4298.49	4401.16	3633.56	3647.69	3703.54	0.25963	1.4045e-14	4.9008e-13	TRUE	4473.2	4293.74
ENSG00000130600	H19	chr11	-	2016406	2022700	2348	96	71	76	48	40	30	524	491	475	1.92256	1.47977	1.79536	1.05987	0.978778	0.739018	10.5272	10.6503	11.2713	10.8163	0.925889	1.73256	483.606	489.7	513.647	44.3247	41.2457	30.9842	3.4209	2.746e-112	2.6355e-110	TRUE	86.7209	66.6942	80.5607	45.9218	42.738	32.0653	0.58756	0.00026834	0.0021709	TRUE	86.7004	66.6205
ENSG00000189433	GJB4	chr1	+	35225342	35229325	2840	909	864	806	643	610	570	1735	1728	1480	15.0505	14.8877	15.7418	11.7382	12.3405	11.6088	28.8178	30.9887	29.0351	29.6139	11.8959	15.2267	1601.25	1723.43	1600.42	593.767	628.997	588.7	1.428	3.0635e-111	2.923e-109	TRUE	821.138	811.603	854.368	615.161	651.754	609.24	0.38759	2.8414e-08	4.7492e-07	TRUE	820.944	810.706
ENSG00000076928	ARHGEF1	chr19	+	42387228	42434302	3439	2352	2234	2079	2160	1912	1875	3912	3708	3440	32.1596	31.7895	33.532	32.5636	31.9432	31.5356	53.6595	54.9144	55.7321	54.7687	32.0141	32.4937	3610.44	3698.18	3719.89	1994.61	1971.54	1936.51	0.89743	3.5406e-111	3.3586e-109	TRUE	2124.66	2098.52	2203.76	2066.48	2042.88	2004.08	0.070034	0.11216	0.29933	FALSE	2124.16	2096.2
ENSG00000139364	TMEM132B	chr12	+	125671382	126146917	10906	486	474	351	581	493	501	1635	1430	1343	2.09545	2.12689	1.78517	2.76198	2.59719	2.65708	7.07183	6.67804	6.86104	6.8703	2.67208	2.0025	1508.96	1426.21	1452.27	536.514	508.353	517.436	1.4723	6.6863e-111	6.306e-109	TRUE	439.024	445.254	372.063	555.845	526.746	535.49	-0.33613	0.00011108	0.00099076	TRUE	438.921	444.762
ENSG00000173597	SULT1B1	chr4	-	70592566	70653679	1429	204	258	181	65	56	42	662	504	533	6.7128	8.83528	7.0256	2.35826	2.25153	1.7	21.8527	17.9629	20.7814	20.199	2.10326	7.52456	610.968	502.666	576.366	60.0231	57.7439	43.3779	3.1904	1.129e-110	1.0587e-108	TRUE	184.282	242.354	191.862	62.1858	59.8332	44.8914	1.4032	1.646e-22	9.8359e-21	TRUE	184.238	242.086
ENSG00000162783	IER5	chr1	+	181057638	181059977	2340	6007	5631	5188	4080	3734	3910	7352	7019	6033	120.711	117.761	122.976	90.3971	91.6813	96.6479	148.207	152.77	143.647	148.208	92.9088	120.483	6785.26	7000.42	6523.86	3767.6	3850.28	4038.28	0.79896	2.6082e-107	2.4043e-105	TRUE	5426.38	5289.51	5499.33	3903.36	3989.59	4179.18	0.42136	6.355e-35	7.0222e-33	TRUE	5425.1	5283.67
ENSG00000240764	PCDHGC5	chr5	+	140868808	140892546	4641	308	338	257	346	340	330	1199	1104	1024	3.12065	3.564	3.07156	3.86523	4.2091	4.11277	12.1867	12.1154	12.2933	12.1985	4.06237	3.25207	1106.57	1101.08	1107.31	319.507	350.588	340.826	1.688	3.9656e-107	3.635e-105	TRUE	278.229	317.502	272.422	331.02	363.273	352.718	-0.24119	0.016114	0.071132	FALSE	278.164	317.151
ENSG00000048471	SNX29	chr16	+	12070594	12668146	8171	787	802	663	830	734	692	1956	1805	1656	4.52903	4.80322	4.50065	5.26639	5.16111	4.89849	11.2921	11.2507	11.2918	11.2782	5.10867	4.61097	1805.22	1800.22	1790.74	766.448	756.858	714.703	1.258	8.9039e-106	8.1159e-104	TRUE	710.93	753.363	702.786	794.065	784.242	739.639	-0.092718	0.18159	0.40603	FALSE	710.762	752.531
ENSG00000165424	ZCCHC24	chr10	-	81142081	81205383	4933	242	238	204	258	209	248	983	967	853	2.3068	2.36102	2.2938	2.71156	2.43421	2.90785	9.39988	9.98375	9.63423	9.67262	2.68454	2.32054	907.224	964.44	922.402	238.245	215.509	256.136	1.9349	1.2632e-105	1.1451e-103	TRUE	218.609	223.567	216.242	246.83	223.306	265.073	-0.13849	0.21383	0.45007	FALSE	218.557	223.32
ENSG00000185966	LCE3E	chr1	-	152538130	152539248	611	69	59	51	11	9	23	470	482	356	5.31023	4.72546	4.62984	0.933387	0.846299	2.1773	36.2858	40.1776	32.463	36.3088	1.319	4.88851	433.769	480.724	384.965	10.1577	9.28028	23.7546	4.2878	3.3281e-105	2.9836e-103	TRUE	62.3306	55.422	54.0605	10.5238	9.61605	24.5834	0.87689	1.2566e-07	1.9038e-06	TRUE	62.3159	55.3607
ENSG00000169991	IFFO2	chr1	-	19230775	19283180	6188	2845	2658	2457	1711	1556	1627	3370	3143	2930	21.6191	21.0202	22.0238	14.3354	14.4471	15.2079	25.6897	25.8686	26.3813	25.9799	14.6635	21.5544	3110.22	3134.68	3168.39	1579.99	1604.46	1680.38	0.94793	1.7091e-104	1.5238e-102	TRUE	2570.01	2496.81	2604.44	1636.92	1662.51	1739.01	0.59544	3.8446e-40	5.0499e-38	TRUE	2569.4	2494.05
ENSG00000114270	COL7A1	chr3	-	48601506	48632700	9276	41716	42636	37665	30476	28969	28805	47551	45403	39406	211.469	224.931	225.224	170.336	179.43	179.613	241.812	249.289	236.691	242.597	176.46	220.541	43885.4	45282.8	42612.2	28142.5	29871.1	29750	0.58548	1.462e-102	1.2894e-100	TRUE	37683.8	40050.4	39925.3	29156.5	30951.9	30788	0.36995	1.0522e-43	1.5103e-41	TRUE	37674.9	40006.1
ENSG00000001617	SEMA3F	chr3	+	50192478	50226508	3802	4929	4785	4252	4524	4374	4443	8142	7843	6904	60.9611	61.5889	62.0323	61.6909	66.0981	67.5921	101.018	105.063	101.174	102.418	65.127	61.5274	7514.36	7822.24	7465.72	4177.61	4510.21	4588.76	0.77831	1.0291e-101	8.9791e-100	TRUE	4452.57	4494.82	4507.16	4328.13	4673.4	4748.87	-0.030429	0.40374	0.65107	FALSE	4451.52	4489.85
ENSG00000105810	CDK6	chr7	-	92234235	92465908	11612	5940	5715	4929	5218	4358	4652	9802	9319	7532	24.0539	24.0848	23.5445	23.2974	21.5627	23.172	39.8187	40.8734	36.1395	38.9439	22.6774	23.8944	9046.39	9294.33	8144.82	4818.47	4493.72	4804.62	0.90372	2.0377e-101	1.7685e-99	TRUE	5365.85	5368.42	5224.79	4992.09	4656.3	4972.26	0.12501	0.00020491	0.0017073	TRUE	5364.59	5362.48
ENSG00000214595	EML6	chr2	+	54950636	55199157	8320	20	23	48	38	24	30	472	466	372	0.113035	0.135281	0.320004	0.236794	0.165733	0.208559	2.67608	2.8526	2.49114	2.67327	0.203696	0.18944	435.615	464.766	402.267	35.0904	24.7474	30.9842	3.5226	1.8132e-100	1.5653e-98	TRUE	18.0668	21.6052	50.8804	36.3548	25.6428	32.0653	-0.028706	0.86046	0.94034	FALSE	18.0626	21.5813
ENSG00000172183	ISG20	chr15	+	89179384	89199714	5634	721	752	590	815	786	803	2105	2109	1740	6.01761	6.53182	5.80861	7.49983	8.01545	8.24386	17.6244	19.0651	17.2073	17.9656	7.91971	6.11935	1942.73	2103.42	1881.57	752.597	810.478	829.344	1.2976	4.9653e-100	4.2639e-98	TRUE	651.31	706.395	625.406	779.714	839.802	858.281	-0.3035	2.6857e-05	0.00027455	TRUE	651.156	705.615
ENSG00000029153	ARNTL2	chr12	+	27485787	27576241	4804	2974	2985	2303	2102	1829	1963	3856	3600	3299	29.1101	30.407	26.5906	22.6851	21.8742	23.6346	37.8629	38.1661	38.2612	38.0967	22.7313	28.7026	3558.75	3590.47	3567.41	1941.05	1885.96	2027.4	0.86844	8.2086e-98	7.0122e-96	TRUE	2686.54	2803.98	2441.2	2010.99	1954.19	2098.14	0.37949	4.0153e-14	1.3504e-12	TRUE	2685.91	2800.88
ENSG00000227184	EPPK1	chr8	-	144939497	144952632	7997	1126	1127	1042	926	801	804	2116	1983	1699	6.6209	6.89652	7.22733	6.00336	5.75477	5.81515	12.4815	12.6292	11.8371	12.3159	5.85776	6.91491	1952.88	1977.75	1837.23	855.098	825.945	830.377	1.1895	1.283e-97	1.0903e-95	TRUE	1017.16	1058.65	1104.53	885.909	855.828	859.35	0.27811	7.8574e-06	8.7941e-05	TRUE	1016.92	1057.48
ENSG00000185275	CD24P4	chrY	-	21154353	21154595	243	1856	1818	1644	1761	1727	1643	3692	3547	2995	359.151	366.118	375.26	375.719	408.327	391.078	716.696	743.419	686.704	715.606	391.708	366.843	3407.39	3537.61	3238.68	1626.16	1780.78	1696.9	0.9919	1.6318e-97	1.3795e-95	TRUE	1676.6	1707.75	1742.66	1684.76	1845.21	1756.11	-0.042821	0.38746	0.6363	FALSE	1676.21	1705.86
ENSG00000182871	COL18A1	chr21	+	46825052	46933634	6607	1725	1554	1509	1155	1056	1122	2574	2295	2265	12.277	11.5101	12.6684	9.06334	9.18294	9.82246	18.3774	17.6912	19.1004	18.3897	9.35625	12.1518	2375.58	2288.92	2449.29	1066.56	1088.89	1158.81	1.0945	4.6986e-97	3.9113e-95	TRUE	1558.27	1459.76	1599.55	1104.99	1128.28	1199.24	0.41514	2.2275e-13	7.0647e-12	TRUE	1557.9	1458.15
ENSG00000163520	FBLN2	chr3	+	13573824	13679922	4318	368	341	308	159	127	107	748	660	623	4.00748	3.8646	3.95644	1.90908	1.68983	1.43329	8.17144	7.78466	8.03868	7.99826	1.6774	3.94284	690.339	658.253	673.689	146.826	130.955	110.51	2.2986	5.1851e-97	4.2944e-95	TRUE	332.43	320.32	326.483	152.116	135.693	114.366	1.0961	4.1462e-21	2.2727e-19	TRUE	332.351	319.966
ENSG00000136802	LRRC8A	chr9	+	131644391	131680318	4619	5204	4883	4396	4581	4182	4434	7638	7203	6609	52.9779	51.7335	52.7894	51.4189	52.0186	55.5238	78.003	79.4226	79.72	79.0485	52.9871	52.5003	7049.21	7183.93	7146.72	4230.24	4312.24	4579.47	0.70255	2.0961e-96	1.7272e-94	TRUE	4700.99	4586.87	4659.8	4382.66	4468.26	4739.25	0.037485	0.2829	0.53227	FALSE	4699.88	4581.8
ENSG00000160209	PDXK	chr21	+	45138975	45182188	7366	4012	3941	3500	4083	3733	3878	6792	6222	5908	25.6115	26.1823	26.3556	28.7381	29.1171	30.4514	43.4956	43.0206	44.6877	43.7347	29.4356	26.0498	6268.43	6205.53	6388.69	3770.37	3849.25	4005.23	0.69655	5.5198e-96	4.5257e-94	TRUE	3624.21	3702	3710.03	3906.23	3988.52	4144.97	-0.12394	0.00045938	0.0035085	TRUE	3623.35	3697.91
ENSG00000197256	KANK2	chr19	-	11274943	11308467	5231	514	517	458	567	507	520	1619	1427	1243	4.62045	4.83658	4.85644	5.61964	5.56859	5.74977	14.5996	13.8937	13.2393	13.9109	5.646	4.77116	1494.2	1423.22	1344.13	523.586	522.789	537.06	1.4121	7.603e-96	6.2025e-94	TRUE	464.318	485.647	485.484	542.452	541.704	555.798	-0.18073	0.023478	0.095498	FALSE	464.208	485.11
ENSG00000089356	FXYD3	chr19	+	35606732	35615228	1467	1970	1843	1710	1549	1371	1367	2980	2894	2507	63.1454	61.4792	64.6551	54.7434	53.6945	53.8977	95.8222	100.472	95.2146	97.1697	54.1118	63.0933	2750.28	2886.34	2710.98	1430.4	1413.7	1411.85	0.96635	8.8887e-96	7.2153e-94	TRUE	1779.58	1731.23	1812.62	1481.94	1464.84	1461.11	0.26575	4.7551e-08	7.7796e-07	TRUE	1779.16	1729.32
ENSG00000173156	RHOD	chr11	+	66824289	66839484	1129	3303	2985	2872	2716	2270	2300	4675	4537	3912	137.569	129.385	141.1	124.723	115.519	117.833	195.329	204.67	193.056	197.685	119.358	136.018	4314.62	4524.99	4230.29	2508.04	2340.69	2375.46	0.85104	2.6276e-95	2.1224e-93	TRUE	2983.74	2803.98	3044.35	2598.41	2425.38	2458.34	0.23409	7.7755e-08	1.2233e-06	TRUE	2983.03	2800.88
ENSG00000060982	BCAT1	chr12	-	24964295	25102393	8335	1845	1637	1482	1665	1462	1390	3495	3011	2684	10.4087	9.61116	9.86233	10.3566	10.0778	9.64586	19.7798	18.3986	17.9414	18.7066	10.0268	9.96073	3225.58	3003.03	2902.38	1537.51	1507.53	1435.6	1.0207	2.568e-93	2.0539e-91	TRUE	1666.67	1537.72	1570.93	1592.91	1562.07	1485.69	0.040205	0.4415	0.68497	FALSE	1666.27	1536.03
ENSG00000197375	SLC22A5	chr5	+	131705444	131731306	10435	607	559	483	535	450	479	1471	1280	1193	2.73528	2.62151	2.56739	2.6581	2.47766	2.65506	6.64967	6.24735	6.36982	6.42228	2.59694	2.6414	1357.61	1276.61	1290.07	494.036	464.014	494.715	1.4156	2.8171e-93	2.2421e-91	TRUE	548.329	525.1	511.985	511.837	480.802	511.976	0.071186	0.37678	0.62667	FALSE	548.199	524.519
ENSG00000225190	PLEKHM1	chr17	-	43513266	43568115	5263	2503	2568	2093	2626	2504	2500	4835	4507	3974	22.3632	23.8778	22.0583	25.8685	27.3353	27.475	43.3354	43.6147	42.0701	43.0067	26.8929	22.7664	4462.28	4495.07	4297.33	2424.93	2581.98	2582.02	0.8023	1.9919e-92	1.5701e-90	TRUE	2261.07	2412.26	2218.6	2512.31	2675.4	2672.11	-0.18503	3.8589e-05	0.00038023	TRUE	2260.53	2409.6
ENSG00000122254	HS3ST2	chr16	+	22825498	22927659	2314	233	168	194	251	223	223	900	835	758	4.73476	3.55287	4.65024	5.62368	5.53686	5.57408	18.3467	18.3781	18.2509	18.3253	5.57821	4.31262	830.622	832.789	819.673	231.781	229.945	230.316	1.8046	2.7515e-92	2.148e-90	TRUE	210.479	157.812	205.642	240.133	238.264	238.352	-0.27309	0.021624	0.089525	FALSE	210.429	157.637
ENSG00000152127	MGAT5	chr2	+	134877554	135212192	8252	2612	2491	2119	1845	1663	1675	3406	3205	2837	14.884	14.7723	14.2432	11.5917	11.5786	11.7405	19.47	19.781	19.1549	19.4686	11.6369	14.6332	3143.44	3196.51	3067.82	1703.73	1714.79	1729.95	0.86598	7.932e-92	6.1628e-90	TRUE	2359.53	2339.93	2246.16	1765.12	1776.83	1790.31	0.37515	3.3202e-17	1.4051e-15	TRUE	2358.97	2337.35
ENSG00000223784	RP11-554I8.2	chr10	+	6779344	6780988	917	227	194	184	69	69	71	531	494	445	11.6403	10.353	11.1298	3.90113	4.32317	4.47838	27.3152	27.437	27.0377	27.2633	4.23422	11.041	490.067	492.692	481.206	63.7168	71.1488	73.3293	2.6802	1.3768e-91	1.0646e-89	TRUE	205.059	182.235	195.042	66.0126	73.723	75.8879	1.1233	1.7058e-16	6.805e-15	TRUE	205.01	182.034
ENSG00000110723	EXPH5	chr11	-	108376158	108464465	10187	184	194	139	131	109	100	661	568	580	0.849332	0.931941	0.756842	0.666708	0.614756	0.567787	3.0608	2.83975	3.1722	3.02425	0.616417	0.846038	610.046	566.496	627.19	120.97	112.394	103.281	2.3314	3.3945e-91	2.6125e-89	TRUE	166.215	182.235	147.341	125.328	116.461	106.884	0.40587	0.0023134	0.014158	TRUE	166.176	182.034
ENSG00000162390	ACOT11	chr1	+	55007930	55104865	6369	151	177	138	177	148	153	752	681	614	1.11484	1.35999	1.20183	1.44083	1.3351	1.38948	5.56963	5.44571	5.37126	5.4622	1.38847	1.22555	694.031	679.197	663.956	163.447	152.609	158.02	2.0442	6.0092e-90	4.5603e-88	TRUE	136.405	166.266	146.281	169.337	158.131	163.533	-0.10661	0.40345	0.65082	FALSE	136.372	166.082
ENSG00000185633	NDUFA4L2	chr12	-	57628686	57634498	1200	1954	1956	1724	1681	1514	1455	3093	3102	2718	76.5683	79.7665	79.688	72.6268	72.4881	70.1315	121.585	131.656	126.197	126.479	71.7488	78.6743	2854.57	3093.79	2939.14	1552.29	1561.15	1502.73	0.93926	8.7595e-90	6.6167e-88	TRUE	1765.13	1837.38	1827.46	1608.22	1617.63	1555.17	0.17922	0.00019036	0.0015975	TRUE	1764.71	1835.35
ENSG00000111405	ENDOU	chr12	-	48103517	48119350	2413	2	1	2	4	2	4	345	286	319	0.0389743	0.0202804	0.0459737	0.0859435	0.0476206	0.0958814	6.74437	6.03653	7.36568	6.71553	0.0764818	0.0350761	318.405	285.243	344.955	3.69373	2.06228	4.13123	4.8411	1.0754e-89	8.0858e-88	TRUE	1.80668	0.939355	2.12002	3.82682	2.1369	4.27537	-0.075851	0.37936	NA	NA	1.80626	0.938317
ENSG00000146072	TNFRSF21	chr6	-	47199268	47277641	3595	3212	3067	2651	2249	2228	2234	4395	4230	4080	42.0129	41.7492	40.9023	32.434	35.6073	35.9431	57.6687	59.9267	63.2325	60.2759	34.6615	41.5548	4056.2	4218.8	4411.96	2076.8	2297.38	2307.29	0.92044	2.637e-89	1.9736e-87	TRUE	2901.54	2881	2810.08	2151.63	2380.51	2387.8	0.30786	6.4979e-12	1.8022e-10	TRUE	2900.85	2877.82
ENSG00000188522	FAM83G	chr17	-	18872102	18908117	5266	3636	3446	3322	3123	2898	2952	5498	5034	4452	32.4675	32.0234	34.991	30.7469	31.6184	32.424	49.2497	48.6868	47.1035	48.3467	31.5964	33.1606	5074.18	5020.67	4814.22	2883.88	2988.25	3048.85	0.73916	1.0489e-87	7.7792e-86	TRUE	3284.55	3237.02	3521.35	2987.79	3096.37	3155.22	0.11809	0.003772	0.021383	TRUE	3283.78	3233.44
ENSG00000175591	P2RY2	chr11	+	72929343	72947397	2660	307	304	230	146	113	126	674	681	545	5.42703	5.59274	4.79604	2.84565	2.44073	2.73981	11.9525	13.039	11.4155	12.1357	2.6754	5.27194	622.043	679.197	589.342	134.821	116.519	130.134	2.2284	2.2832e-87	1.6856e-85	TRUE	277.326	285.564	243.802	139.679	120.735	134.674	0.8697	4.6847e-13	1.4495e-11	TRUE	277.261	285.249
ENSG00000213903	LTB4R	chr14	+	24780656	24787242	4110	452	447	477	507	465	515	1438	1320	1173	5.17133	5.32229	6.43745	6.39553	6.5003	7.24765	16.5043	16.3573	15.9014	16.2543	6.71449	5.64369	1327.15	1316.51	1268.44	468.18	479.481	531.896	1.3862	7.2435e-87	5.2998e-85	TRUE	408.311	419.892	505.624	485.049	496.829	550.454	-0.18556	0.042533	0.1513	FALSE	408.214	419.428
ENSG00000096433	ITPR3	chr6	+	33588522	33664351	9668	8463	8531	7336	9054	8359	8620	13711	13401	11947	41.1617	43.1814	42.0881	48.5528	49.6752	51.5706	66.8979	70.5958	68.8496	68.7811	49.9329	42.1437	12654.1	13365.5	12919	8360.75	8619.32	8902.8	0.58803	1.484e-86	1.0809e-84	TRUE	7644.99	8013.64	7776.23	8662	8931.17	9213.43	-0.19213	6.8535e-11	1.6682e-09	TRUE	7643.18	8004.79
ENSG00000137857	DUOX1	chr15	+	45422131	45457774	5738	2582	2650	2372	1777	1796	1824	3778	3590	3172	21.1593	22.6005	22.9293	16.056	17.9832	18.3864	31.0586	31.8649	30.8001	31.2412	17.4752	22.2297	3486.77	3580.5	3430.08	1640.94	1851.93	1883.84	0.96066	1.7372e-86	1.2598e-84	TRUE	2332.43	2489.29	2514.34	1700.06	1918.94	1949.57	0.38836	7.8858e-14	2.5895e-12	TRUE	2331.88	2486.54
ENSG00000136542	GALNT5	chr2	+	158114110	158170723	6171	257	229	177	244	260	230	926	844	771	1.95832	1.81599	1.59094	2.04996	2.4207	2.15578	7.0784	6.96571	6.9611	7.00174	2.20881	1.78842	854.617	841.765	833.73	225.317	268.097	237.546	1.7551	4.3168e-85	3.1165e-83	TRUE	232.159	215.112	187.622	233.436	277.797	245.834	-0.21496	0.061692	0.19892	FALSE	232.104	214.875
ENSG00000118257	NRP2	chr2	+	206546714	206662857	6662	1516	1456	1279	1631	1504	1523	3173	3041	2566	10.7004	10.6952	10.6489	12.6929	12.9708	13.2229	22.467	23.2483	21.4601	22.3918	12.9622	10.6815	2928.4	3032.95	2774.78	1506.12	1550.84	1572.97	0.91155	2.3769e-82	1.6935e-80	TRUE	1369.47	1367.7	1355.75	1560.39	1606.95	1627.85	-0.2225	1.0051e-05	0.00011026	TRUE	1369.14	1366.19
ENSG00000113083	LOX	chr5	-	121398890	121413980	5102	51	48	43	59	64	51	470	419	397	0.470041	0.460398	0.467482	0.599545	0.720712	0.578178	4.34547	4.18266	4.3354	4.28784	0.632812	0.465974	433.769	417.891	429.301	54.4825	65.9931	52.6732	2.7245	7.2381e-82	5.113e-80	TRUE	46.0705	45.0891	45.5804	56.4456	68.3808	54.511	-0.23929	0.13924	0.343	FALSE	46.0596	45.0392
ENSG00000116661	FBXO2	chr1	-	11708424	11715842	1560	2277	1994	1844	2020	1883	1811	3514	3362	3059	68.6348	62.5509	65.5652	67.1332	69.3502	67.1468	106.257	109.762	109.253	108.424	67.8767	65.5836	3243.12	3353.1	3307.89	1865.33	1941.64	1870.41	0.79924	7.2389e-82	5.113e-80	TRUE	2056.91	1873.07	1954.66	1932.54	2011.89	1935.67	0.0016175	0.97304	0.98961	FALSE	2056.42	1871.01
ENSG00000167766	ZNF83	chr19	-	53097313	53193749	4442	465	464	459	370	431	396	1260	1247	1109	4.92244	5.11178	5.73154	4.31851	5.57469	5.15642	13.3805	14.2977	13.9102	13.8628	5.01654	5.25525	1162.87	1243.7	1199.23	341.67	444.422	408.992	1.5678	9.5209e-82	6.6958e-80	TRUE	420.054	435.861	486.544	353.981	460.502	423.262	0.10664	0.27162	0.51976	FALSE	419.955	435.379
ENSG00000164400	CSF2	chr5	+	131409483	131411859	783	1641	1634	1573	1213	1142	1183	2461	2349	2241	98.5491	102.123	111.43	80.3174	83.7966	87.3886	148.262	152.792	159.463	153.505	83.8342	104.034	2271.29	2342.78	2423.33	1120.12	1177.56	1221.81	0.99296	1.029e-81	7.2058e-80	TRUE	1482.38	1534.91	1667.39	1160.48	1220.17	1264.44	0.35029	1.193e-09	2.4716e-08	TRUE	1482.03	1533.21
ENSG00000142661	MYOM3	chr1	-	24382525	24438665	5809	339	335	251	302	316	290	1075	934	846	2.74413	2.82213	2.39668	2.69535	3.12542	2.88754	8.72945	8.18887	8.11425	8.34419	2.90277	2.65431	992.132	931.527	914.832	278.876	325.841	299.514	1.6215	1.8276e-81	1.2743e-79	TRUE	306.233	314.684	266.062	288.925	337.63	309.964	-0.06671	0.52011	0.74551	FALSE	306.161	314.336
ENSG00000167767	KRT80	chr12	-	52562780	52585784	3894	36	48	44	36	31	31	405	352	318	0.434723	0.603223	0.626749	0.479311	0.457391	0.460466	4.90613	4.60389	4.54999	4.68667	0.465723	0.554898	373.78	351.068	343.873	33.2435	31.9654	32.017	3.1745	4.3757e-81	3.038e-79	TRUE	32.5203	45.0891	46.6404	34.4414	33.1219	33.1341	0.15679	0.34484	0.59502	FALSE	32.5126	45.0392
ENSG00000131069	ACSS2	chr20	+	33459949	33515769	3065	1731	1542	1398	1352	1210	1164	2572	2340	2325	26.5566	24.6199	25.2996	22.8695	22.6818	21.9662	39.5841	38.8834	42.2641	40.2438	22.5058	25.492	2373.73	2333.8	2514.17	1248.48	1247.68	1202.19	0.95821	9.0589e-81	6.2629e-79	TRUE	1563.69	1448.49	1481.89	1293.46	1292.82	1244.13	0.22452	2.9085e-05	0.00029537	TRUE	1563.32	1446.89
ENSG00000116711	PLA2G4A	chr1	+	186798085	186958113	2875	475	420	391	272	217	202	859	813	853	7.76894	7.14899	7.54355	4.90503	4.33655	4.06392	14.094	14.4023	16.5307	15.009	4.43517	7.48716	792.782	810.848	922.402	251.173	223.758	208.627	1.8345	4.1856e-80	2.8574e-78	TRUE	429.088	394.529	414.464	260.224	231.854	215.906	0.72157	8.0647e-13	2.4199e-11	TRUE	428.986	394.093
ENSG00000196352	CD55	chr1	+	207494853	207534311	2760	506	521	457	266	218	232	843	800	731	8.62079	9.23765	9.18426	4.9967	4.53805	4.86195	14.4078	14.7625	14.7566	14.6423	4.7989	9.01423	778.016	797.882	790.476	245.633	224.789	239.611	1.6981	7.5202e-80	5.1125e-78	TRUE	457.091	489.404	484.424	254.483	232.922	247.972	0.87283	3.575e-20	1.8367e-18	TRUE	456.983	488.863
ENSG00000008294	SPAG9	chr17	-	49039535	49198226	8273	3742	3664	3033	3289	2940	2932	5141	4922	4395	21.269	21.6733	20.3351	20.6116	20.4177	20.499	29.3133	30.301	29.5989	29.7377	20.5094	21.0925	4744.7	4908.97	4752.59	3037.17	3031.56	3028.19	0.66109	1.1104e-79	7.4866e-78	TRUE	3380.31	3441.8	3215.01	3146.6	3141.24	3133.85	0.090737	0.016587	0.07269	FALSE	3379.51	3438
ENSG00000092841	MYL6	chr12	+	56551945	56557280	1564	9143	8641	7676	7072	6052	6081	10331	9641	9508	274.889	270.371	272.23	234.431	222.323	224.89	311.591	313.952	338.713	321.419	227.215	272.497	9534.61	9615.47	10281.6	6530.51	6240.47	6280.5	0.625	1.2263e-79	8.2341e-78	TRUE	8259.26	8116.97	8136.63	6765.82	6466.26	6499.63	0.31049	1.316e-28	1.1172e-26	TRUE	8257.31	8108
ENSG00000105339	DENND3	chr8	+	142127377	142205907	5482	572	542	493	357	447	377	1302	1292	1172	4.9064	4.8383	4.98821	3.37629	4.6848	3.97772	11.2034	12.0033	11.9115	11.7061	4.01293	4.91097	1201.63	1288.58	1267.36	329.665	460.92	389.368	1.6403	2.4791e-79	1.6578e-77	TRUE	516.712	509.131	522.585	341.544	477.597	402.954	0.31176	0.0012504	0.0083297	TRUE	516.59	508.568
ENSG00000002586	CD99	chrX	+	2609220	2659350	1245	5928	5669	5145	5976	5449	5632	9124	8736	7692	223.895	222.828	229.22	248.858	251.46	261.653	345.697	357.373	344.23	349.1	253.99	225.315	8420.66	8712.87	8317.84	5518.43	5618.69	5816.77	0.58504	6.0657e-79	4.0395e-77	TRUE	5355.01	5325.21	5453.75	5717.27	5821.98	6019.72	-0.12098	8.3412e-05	0.00076405	TRUE	5353.75	5319.32
ENSG00000104549	SQLE	chr8	+	126010739	126034525	2961	6846	6508	5530	4968	4632	4695	7745	7082	6628	108.719	107.558	103.591	86.9868	89.8778	91.7126	123.385	121.814	124.716	123.305	89.5257	106.623	7147.96	7063.25	7167.27	4587.61	4776.25	4849.03	0.5879	1.1624e-78	7.6785e-77	TRUE	6184.28	6113.32	5861.85	4752.91	4949.06	5018.22	0.30084	4.5732e-20	2.3238e-18	TRUE	6182.82	6106.57
ENSG00000132792	CTNNBL1	chr20	+	36322408	36500531	2990	856	797	676	808	654	652	1680	1644	1464	13.462	13.0443	12.5404	14.0104	12.5669	12.6127	26.5044	28.0033	27.2803	27.2627	13.0633	13.0156	1550.49	1639.65	1583.11	746.133	674.367	673.39	1.1747	3.2875e-78	2.1542e-76	TRUE	773.261	748.666	716.566	773.017	698.766	696.886	0.043214	0.54585	0.76179	FALSE	773.078	747.839
ENSG00000183840	GPR39	chr2	+	133174147	133404132	2784	332	291	290	211	197	208	850	700	681	5.60757	5.11513	5.77784	3.92938	4.06555	4.32141	14.4022	12.8058	13.6288	13.6123	4.10545	5.50018	784.476	698.147	736.408	194.844	203.135	214.824	1.8117	4.194e-78	2.7372e-76	TRUE	299.91	273.352	307.403	201.865	210.485	222.319	0.41574	0.00012234	0.0010781	TRUE	299.839	273.05
ENSG00000173334	TRIB1	chr8	+	126442563	126450647	3635	763	715	612	662	643	616	1770	1538	1324	9.8702	9.62575	9.33865	9.442	10.1632	9.80185	22.9693	21.5492	20.2938	21.6041	9.80234	9.61153	1633.56	1533.93	1431.72	611.312	663.024	636.209	1.2543	9.2262e-78	5.9974e-76	TRUE	689.25	671.639	648.726	633.339	687.013	658.407	0.022719	0.7544	0.88907	FALSE	689.087	670.897
ENSG00000106624	AEBP1	chr7	+	44143960	44154161	4081	9907	9854	8280	8097	8097	8104	13788	13144	11712	114.151	118.162	112.538	102.865	113.993	114.859	159.373	164.036	159.898	161.102	110.572	114.951	12725.1	13109.2	12664.9	7477.03	8349.16	8369.87	0.66829	1.0712e-76	6.9083e-75	TRUE	8949.41	9256.41	8776.88	7746.44	8651.24	8661.9	0.10599	0.0036704	0.020918	TRUE	8947.3	9246.18
ENSG00000173166	RAPH1	chr2	-	204259068	204400133	9808	1185	1319	1119	1118	1057	1040	2368	2237	1881	5.68125	6.58108	6.32829	5.90979	6.1918	6.13316	11.3889	11.6162	10.6853	11.2301	6.07825	6.19687	2185.46	2231.08	2034.04	1032.4	1089.92	1074.12	1.0064	2.0532e-76	1.3189e-74	TRUE	1070.46	1239.01	1186.15	1069.6	1129.35	1111.6	0.075386	0.2278	0.46691	FALSE	1070.21	1237.64
ENSG00000136826	KLF4	chr9	-	110247133	110252763	2813	619	477	495	676	683	652	1649	1659	1399	10.3473	8.29816	9.76051	12.4591	13.95	13.4063	27.6523	30.0369	27.7094	28.4662	13.2718	9.46865	1521.88	1654.61	1512.83	624.24	704.27	673.39	1.2155	2.6181e-76	1.6752e-74	TRUE	559.169	448.073	524.705	646.732	729.751	696.886	-0.40548	1.5597e-06	1.9563e-05	TRUE	559.037	447.577
ENSG00000205352	PRR13	chr12	+	53835389	53840429	1375	542	603	496	449	374	413	1159	1071	1059	18.5354	21.4609	20.0086	16.9299	15.6276	17.3732	39.7613	39.6703	42.9114	40.781	16.6435	20.0016	1069.66	1068.16	1145.16	414.621	385.647	426.549	1.3976	2.8329e-76	1.8055e-74	TRUE	489.612	566.431	525.765	429.56	399.6	441.432	0.29234	0.00073439	0.005257	TRUE	489.496	565.805
ENSG00000053254	FOXN3	chr14	-	89591215	90085493	7832	1071	969	909	1053	918	875	2089	2006	1727	6.43017	6.05458	6.43766	6.97053	6.7343	6.462	12.5819	13.0448	12.2857	12.6374	6.72228	6.30747	1927.97	2000.69	1867.51	972.374	946.588	903.706	1.0291	4.6353e-76	2.9428e-74	TRUE	967.48	910.235	963.549	1007.41	980.837	935.238	-0.040444	0.51775	0.74462	FALSE	967.251	909.23
ENSG00000122378	FAM213A	chr10	+	82167585	82192753	2058	632	487	473	344	333	328	984	996	923	14.4403	11.5802	12.7483	8.6661	9.29654	9.2185	22.5543	24.6486	24.9882	24.0637	9.06038	12.923	908.146	993.363	998.097	317.661	343.37	338.761	1.5091	7.7183e-76	4.8811e-74	TRUE	570.912	457.466	501.384	329.106	355.794	350.58	0.51501	4.4929e-08	7.368e-07	TRUE	570.777	456.961
ENSG00000159167	STC1	chr8	-	23699428	23712320	3883	177	183	152	157	164	149	645	660	584	2.14344	2.3063	2.17127	2.09625	2.4266	2.21948	7.8356	8.65675	8.37963	8.29066	2.24744	2.207	595.279	658.253	631.516	144.979	169.107	153.888	1.9502	4.7802e-75	3.0114e-73	TRUE	159.892	171.902	161.121	150.203	175.226	159.258	0.021494	0.86374	0.9415	FALSE	159.854	171.712
ENSG00000243156	MICAL3	chr22	-	18270415	18507325	9445	2158	2297	1915	1796	1636	1727	3260	3138	2760	10.7437	11.9012	11.2461	9.85859	9.95185	10.576	16.2815	16.9211	16.2812	16.4946	10.1288	11.297	3008.7	3129.69	2984.56	1658.48	1686.95	1783.66	0.82703	5.1278e-75	3.2179e-73	TRUE	1949.41	2157.7	2029.92	1718.24	1747.98	1845.89	0.20375	4.8529e-05	0.00046759	TRUE	1948.95	2155.32
ENSG00000181744	C3orf58	chr3	+	143690640	143767561	4346	367	327	272	268	261	202	863	818	764	3.97084	3.68206	3.47149	3.19709	3.45043	2.6884	9.36701	9.5861	9.79451	9.58254	3.11197	3.70813	796.474	815.834	826.161	247.48	269.128	208.627	1.7075	1.9188e-74	1.1995e-72	TRUE	331.527	307.169	288.323	256.397	278.865	215.906	0.26724	0.0142	0.064059	FALSE	331.448	306.83
ENSG00000170955	PRKCDBP	chr11	-	6340176	6341877	1174	2956	2718	2561	2550	2345	2285	4117	4050	3717	118.397	113.296	120.998	112.611	114.762	112.577	165.422	175.697	176.402	172.507	113.317	117.564	3799.63	4039.28	4019.42	2354.75	2418.03	2359.96	0.72999	2.0406e-74	1.2708e-72	TRUE	2670.28	2553.17	2714.68	2439.6	2505.51	2442.31	0.10186	0.013686	0.062169	FALSE	2669.65	2550.35
ENSG00000232855	AF131217.1	chr21	-	29816870	30047170	900	103	103	114	31	31	29	348	345	289	5.38146	5.60051	7.02586	1.78579	1.97898	1.86375	18.2397	19.5234	17.891	18.5513	1.87617	6.00261	321.174	344.087	312.514	28.6264	31.9654	29.9514	3.1322	3.4181e-74	2.1125e-72	TRUE	93.0443	96.7536	120.841	29.6578	33.1219	30.9964	1.0906	7.4069e-12	2.0181e-10	TRUE	93.0223	96.6467
ENSG00000099994	SUSD2	chr22	+	24577227	24585078	4938	30	36	32	2	4	6	243	269	233	0.285677	0.356767	0.359448	0.0209985	0.0465405	0.07028	2.32132	2.77447	2.62896	2.57492	0.0459397	0.333964	224.268	268.288	251.957	1.84686	4.12457	6.19684	4.4325	4.5316e-74	2.7901e-72	TRUE	27.1003	33.8168	33.9203	1.91341	4.2738	6.41306	0.80884	2.0698e-07	3.0495e-06	TRUE	27.0939	33.7794
ENSG00000142227	EMP3	chr19	+	48824766	48833810	876	2399	2446	2076	2342	2185	2044	3949	3845	3347	128.775	136.642	131.45	138.61	143.308	134.961	212.649	223.548	212.878	216.358	138.959	132.289	3644.58	3834.82	3619.32	2162.68	2253.05	2111.06	0.76258	1.1665e-73	7.1281e-72	TRUE	2167.12	2297.66	2200.58	2240.6	2334.56	2184.72	-0.019823	0.65676	0.83293	FALSE	2166.61	2295.12
ENSG00000101670	LIPG	chr18	+	47087069	47119276	4161	3961	3857	3367	2778	2561	2452	4433	4189	3802	44.7624	45.3612	44.8831	34.6135	35.3618	34.0843	50.2551	51.2733	50.9089	50.8124	34.6865	45.0022	4091.27	4177.91	4111.34	2565.29	2640.75	2532.44	0.67554	2.3103e-73	1.4013e-71	TRUE	3578.14	3623.09	3569.05	2657.73	2736.3	2620.8	0.4211	7.7695e-30	7.0244e-28	TRUE	3577.29	3619.09
ENSG00000013563	DNASE1L1	chrX	-	153629579	153640449	3008	835	842	708	729	655	651	1548	1535	1358	13.0531	13.6983	13.0555	12.5649	12.5108	12.518	24.2758	25.9902	25.1537	25.1399	12.5312	13.269	1428.67	1530.94	1468.49	673.182	675.398	672.358	1.1199	1.3741e-72	8.1825e-71	TRUE	754.291	790.937	750.487	697.438	699.835	695.817	0.12766	0.062883	0.20164	FALSE	754.113	790.063
ENSG00000137502	RAB30	chr11	-	82684175	82782965	9929	243	242	212	136	109	110	556	560	474	1.15082	1.19273	1.18432	0.71014	0.63073	0.640795	2.64149	2.87251	2.65982	2.72461	0.660555	1.17595	513.14	558.517	512.566	125.587	112.394	113.609	2.089	1.1681e-71	6.9304e-70	TRUE	219.512	227.324	224.722	130.112	116.461	117.573	0.7349	2.5798e-09	5.1238e-08	TRUE	219.46	227.073
ENSG00000142733	MAP3K6	chr1	-	27681675	27693383	4309	1095	1172	1005	838	817	777	1808	1855	1572	11.9493	13.3102	12.9368	10.0827	10.8935	10.4298	19.7925	21.9253	20.3262	20.6813	10.4687	12.7321	1668.63	1850.09	1699.9	773.836	842.443	802.491	1.099	3.3485e-71	1.9723e-69	TRUE	989.16	1100.92	1065.31	801.719	872.923	830.491	0.31974	9.749e-07	1.2805e-05	TRUE	988.926	1099.71
ENSG00000140254	DUOXA1	chr15	-	45409569	45422136	2684	491	478	407	320	299	304	956	862	780	8.60211	8.71522	8.41102	6.18127	6.40046	6.55123	16.8018	16.357	16.1917	16.4501	6.37765	8.57612	882.305	859.718	843.463	295.498	308.311	313.973	1.4682	6.4224e-70	3.7424e-68	TRUE	443.541	449.012	431.424	306.146	319.466	324.928	0.44016	1.3133e-06	1.6779e-05	TRUE	443.436	448.516
ENSG00000125968	ID1	chr20	+	30193086	30194318	1222	617	496	480	496	425	437	1149	1134	1057	23.7421	19.8629	21.7875	21.0436	19.982	20.6844	44.3536	47.2629	48.1929	46.6031	20.57	21.7975	1060.43	1131	1143	458.022	438.235	451.337	1.2874	1.0728e-69	6.2292e-68	TRUE	557.362	465.92	508.804	474.526	454.091	467.084	0.12499	0.14667	0.35489	FALSE	557.231	465.405
ENSG00000166147	FBN1	chr15	-	48700503	48938046	11756	1363	1379	1174	1495	1240	1315	2658	2449	2219	5.45183	5.74034	5.53918	6.59314	6.06016	6.4699	10.6654	10.6098	10.5166	10.5973	6.3744	5.57712	2453.1	2442.52	2399.54	1380.53	1278.62	1358.14	0.855	1.6865e-69	9.7231e-68	TRUE	1231.26	1295.37	1244.45	1430.27	1324.88	1405.53	-0.13832	0.011676	0.054378	FALSE	1230.96	1293.94
ENSG00000018408	WWTR1	chr3	-	149235022	149454501	5030	639	563	494	559	538	576	1373	1316	1240	5.97363	5.47739	5.44748	5.76175	6.14521	6.62348	12.876	13.325	13.7351	13.3121	6.17681	5.63283	1267.16	1312.52	1340.89	516.198	554.754	594.897	1.2203	1.8061e-69	1.0376e-67	TRUE	577.236	528.857	523.645	534.798	574.826	615.654	-0.074789	0.35756	0.60775	FALSE	577.099	528.273
ENSG00000164237	CMBL	chr5	-	10275987	10308138	2335	454	420	348	375	345	346	1016	1003	843	9.14271	8.80228	8.26665	8.32635	8.48896	8.57079	20.5252	21.8772	20.115	20.8391	8.46203	8.73721	937.68	1000.34	911.588	346.287	355.744	357.351	1.4041	6.4473e-69	3.6526e-67	TRUE	410.117	394.529	368.883	358.764	368.615	369.82	0.09074	0.3214	0.57141	FALSE	410.021	394.093
ENSG00000196155	PLEKHG4	chr16	+	67311413	67323402	6949	312	349	358	313	304	272	934	963	769	2.11124	2.45774	2.85758	2.33524	2.51347	2.26401	6.34022	7.05801	6.16571	6.52132	2.37091	2.47552	862.001	960.45	831.568	289.034	313.467	280.924	1.5546	6.7465e-69	3.8089e-67	TRUE	281.843	327.835	379.483	299.449	324.809	290.725	0.09662	0.36644	0.61624	FALSE	281.776	327.473
ENSG00000115602	IL1RL1	chr2	+	102927962	102968497	3994	33	23	28	20	16	23	342	276	232	0.388518	0.281808	0.388854	0.259617	0.230162	0.333082	4.03922	3.51949	3.23638	3.59836	0.274287	0.35306	315.636	275.269	250.876	18.4686	16.4983	23.7546	3.3804	5.2277e-67	2.9012e-65	TRUE	29.8103	21.6052	29.6803	19.1341	17.0952	24.5834	0.17033	0.29776	0.54691	FALSE	29.8033	21.5813
ENSG00000073060	SCARB1	chr12	-	125261402	125367214	5527	1349	1321	1319	957	848	916	1951	1978	1646	11.477	11.6962	13.2371	8.97703	8.81513	9.58601	16.6513	18.227	16.5928	17.157	9.12606	12.1368	1800.6	1972.76	1779.92	883.724	874.408	946.052	1.0289	3.0761e-66	1.6956e-64	TRUE	1218.61	1240.89	1398.15	915.566	906.045	979.06	0.44288	5.2003e-12	1.4657e-10	TRUE	1218.32	1239.52
ENSG00000107731	UNC5B	chr10	+	72972327	73062621	6841	308	289	232	180	144	188	681	643	561	2.11708	2.06734	1.88107	1.36415	1.20939	1.58953	4.69578	4.78707	4.56901	4.68395	1.38769	2.02183	628.504	641.298	606.644	166.218	148.484	194.168	1.8261	5.1924e-66	2.8429e-64	TRUE	278.229	271.474	245.922	172.207	153.857	200.942	0.50884	1.4751e-05	0.00015871	TRUE	278.164	271.174
ENSG00000148700	ADD3	chr10	+	111756126	111895323	4337	903	810	704	808	639	636	1643	1461	1447	9.79048	9.13963	9.00368	9.659	8.46513	8.48202	17.8701	17.1569	18.5891	17.8721	8.86872	9.31127	1516.35	1457.13	1564.73	746.133	658.9	656.865	1.1231	1.0268e-65	5.6032e-64	TRUE	815.718	760.878	746.247	773.017	682.739	679.784	0.11455	0.11775	0.30945	FALSE	815.525	760.037
ENSG00000160796	NBEAL2	chr3	+	47021173	47051193	8827	937	961	815	793	747	688	1648	1505	1427	4.99151	5.32774	5.12131	4.65769	4.86217	4.50824	8.80692	8.68364	9.00721	8.83259	4.67603	5.14686	1520.96	1501.02	1543.1	732.281	770.263	710.571	1.0345	1.1227e-65	6.1062e-64	TRUE	846.432	902.721	863.908	758.667	798.132	735.364	0.18114	0.0068272	0.035037	TRUE	846.232	901.723
ENSG00000260401	RP11-800A3.4	chr11	+	72950020	72953380	3361	159	164	159	90	55	69	423	425	393	2.22451	2.38786	2.62401	1.3883	0.940192	1.18744	5.93679	6.44019	6.51483	6.29727	1.17198	2.41213	390.392	423.875	424.975	83.1089	56.7128	71.2637	2.406	1.1636e-65	6.3074e-64	TRUE	143.631	154.054	168.541	86.1034	58.7647	73.7502	0.81304	1.5647e-08	2.7611e-07	TRUE	143.598	153.884
ENSG00000090530	LEPREL1	chr3	-	189674517	189840226	3509	2291	2320	1811	721	660	710	1566	1506	1349	30.7006	32.3547	28.6268	10.6528	10.8064	11.7033	21.0517	21.8585	21.4194	21.4432	11.0542	30.5607	1445.28	1502.01	1458.76	665.794	680.554	733.293	1.0728	1.1984e-65	6.4743e-64	TRUE	2069.56	2179.3	1919.68	689.784	705.177	758.879	1.4668	1.6974e-128	9.8472e-126	TRUE	2069.07	2176.9
ENSG00000205336	GPR56	chr16	+	57644564	57698944	4042	2364	2095	1760	2424	2240	2301	3980	3725	3406	27.5015	25.3642	24.152	31.0919	31.8401	32.927	46.448	46.9363	46.9491	46.7778	31.953	25.6726	3673.19	3715.14	3683.12	2238.4	2309.76	2376.49	0.67483	1.2646e-65	6.8096e-64	TRUE	2135.5	1967.95	1865.62	2319.05	2393.33	2459.41	-0.25715	2.2487e-07	3.2956e-06	TRUE	2135	1965.78
ENSG00000163435	ELF3	chr1	+	201977073	201986316	4994	2	3	7	1	7	3	210	227	200	0.0188316	0.0293972	0.0777475	0.0103815	0.0805326	0.034746	1.98358	2.31503	2.23131	2.17664	0.0418867	0.0419921	193.812	226.399	216.272	0.923432	7.21799	3.09842	4.2595	1.5814e-65	8.4874e-64	TRUE	1.80668	2.81807	7.42007	0.956705	7.47915	3.20653	0.0040541	0.96674	NA	NA	1.80626	2.81495
ENSG00000164266	SPINK1	chr5	-	147204131	147211349	1188	5	5	7	0	0	4	214	196	182	0.197906	0.205962	0.326827	0	0	0.194749	8.49723	8.40269	8.5356	8.4785	0.0649163	0.243565	197.503	195.481	196.808	0	0	4.13123	4.4953	1.6012e-65	8.5657e-64	TRUE	4.51671	4.69678	7.42007	0	0	4.27537	0.14261	0.11816	NA	NA	4.51564	4.69159
ENSG00000156113	KCNMA1	chr10	-	78629359	79398353	11397	2544	2501	2235	2019	2002	1845	3602	3293	3042	10.4962	10.7388	10.8774	9.18451	10.0924	9.36348	14.9085	14.7157	14.8713	14.8318	9.54681	10.7041	3324.33	3284.28	3289.5	1864.41	2064.35	1905.53	0.75946	1.6267e-65	8.6737e-64	TRUE	2298.1	2349.33	2369.12	1931.59	2139.04	1972.02	0.21164	5.3638e-06	6.1821e-05	TRUE	2297.56	2346.73
ENSG00000110090	CPT1A	chr11	-	68522088	68611878	5232	816	681	591	531	421	533	1318	1309	1131	7.33379	6.3696	6.26551	5.26183	4.62314	5.89239	11.883	12.7424	12.0441	12.2232	5.25912	6.6563	1216.4	1305.53	1223.02	490.342	434.111	550.486	1.323	1.935e-65	1.0284e-63	TRUE	737.127	639.701	626.466	508.01	449.817	569.693	0.36278	3.703e-05	0.0003667	TRUE	736.953	638.994
ENSG00000052126	PLEKHA5	chr12	+	19282648	19529334	6487	903	885	692	683	677	624	1501	1456	1301	6.5456	6.67625	5.91697	5.45867	5.99607	5.56381	10.9148	11.4313	11.1741	11.1734	5.67285	6.37961	1385.29	1452.15	1406.85	630.704	698.083	644.472	1.0937	6.7006e-65	3.5381e-63	TRUE	815.718	831.33	733.526	653.429	723.341	666.958	0.21091	0.0039899	0.022328	TRUE	815.525	830.411
ENSG00000171621	SPSB1	chr1	+	9352939	9429591	3120	1263	1155	1080	1063	989	934	2054	1914	1693	19.0351	18.1159	19.2002	17.664	18.2123	17.3151	31.0546	31.2439	30.233	30.8439	17.7304	18.7837	1895.66	1908.93	1830.75	981.608	1019.8	964.642	0.91937	8.3358e-65	4.3732e-63	TRUE	1140.92	1084.96	1144.81	1016.98	1056.7	998.299	0.12937	0.028408	0.11067	FALSE	1140.65	1083.76
ENSG00000011422	PLAUR	chr19	-	44150247	44174699	1610	2367	2305	1956	2006	2009	1957	3617	3681	3320	69.1319	70.0613	67.3876	64.5975	71.6929	70.3067	105.975	116.444	114.892	112.437	68.8657	68.8602	3338.18	3671.25	3590.12	1852.4	2071.56	2021.2	0.82947	1.0692e-64	5.5913e-63	TRUE	2138.21	2165.21	2073.38	1919.15	2146.52	2091.73	0.050774	0.29283	0.54196	FALSE	2137.71	2162.82
ENSG00000158825	CDA	chr1	+	20915441	20945401	963	325	320	276	338	265	258	915	831	730	15.8695	16.2614	15.8972	18.197	15.8104	15.4962	44.8203	43.9494	42.2353	43.6683	16.5012	16.0093	844.465	828.8	789.394	312.12	273.253	266.464	1.4977	3.5448e-64	1.842e-62	TRUE	293.586	300.594	292.563	323.366	283.139	275.761	0.004954	0.96143	0.98427	FALSE	293.517	300.262
ENSG00000117152	RGS4	chr1	+	163038565	163046592	3774	8	8	5	15	7	8	266	249	192	0.0996768	0.103734	0.0734861	0.206063	0.106566	0.122608	3.32475	3.36028	2.83451	3.17318	0.145079	0.0922989	245.495	248.341	207.622	13.8515	7.21799	8.26246	3.7611	4.486e-64	2.3162e-62	TRUE	7.22674	7.51484	5.30005	14.3506	7.47915	8.55074	-0.1203	0.36648	NA	NA	7.22503	7.50654
ENSG00000182230	FAM153B	chr5	+	175487692	175559261	4330	42	28	32	0	2	0	194	192	167	0.456107	0.316449	0.40992	0	0.0265378	0	2.11346	2.25835	2.14886	2.17356	0.00884592	0.394159	179.045	191.492	180.587	0	2.06228	0	4.5135	2.5346e-63	1.3004e-61	TRUE	37.9404	26.302	33.9203	0	2.1369	0	0.98878	7.7139e-11	1.8614e-09	TRUE	37.9314	26.2729
ENSG00000114378	HYAL1	chr3	-	50337320	50349812	2517	170	140	151	162	122	136	570	545	491	3.17593	2.72194	3.3276	3.33689	2.78483	3.12527	10.6825	11.0279	10.8687	10.8597	3.08233	3.07516	526.06	543.557	530.949	149.596	125.799	140.462	1.8762	2.776e-63	1.4198e-61	TRUE	153.568	131.51	160.061	154.986	130.351	145.363	0.035985	0.78436	0.90351	FALSE	153.532	131.364
ENSG00000163207	IVL	chr1	+	152881021	152884362	2153	62	80	59	81	76	57	424	416	343	1.35411	1.81836	1.52	1.95052	2.02811	1.53131	9.2897	9.84074	8.87625	9.33556	1.83665	1.56416	391.315	414.899	370.907	74.798	78.3668	58.87	2.3346	7.9653e-62	3.9145e-60	TRUE	56.0072	75.1484	62.5406	77.4931	81.2022	60.924	-0.12037	0.44477	0.68752	FALSE	55.994	75.0654
ENSG00000074527	NTN4	chr12	-	96051583	96184930	3615	1041	1013	943	641	646	594	1434	1347	1242	13.5409	13.7131	14.4691	9.19306	10.2671	9.50407	18.712	18.9774	19.1422	18.9439	9.65473	13.9077	1323.46	1343.43	1343.05	591.92	666.118	613.488	1.0879	1.6948e-61	8.3039e-60	TRUE	940.379	951.567	999.589	613.248	690.219	634.893	0.55116	1.4633e-15	5.4621e-14	TRUE	940.157	950.516
ENSG00000011105	TSPAN9	chr12	+	3186521	3395730	4323	698	685	629	764	707	695	1568	1524	1314	7.59235	7.75422	8.07054	9.1626	9.39629	9.29889	17.1096	17.9547	16.9352	17.3332	9.28593	7.8057	1447.13	1519.97	1420.91	705.502	729.017	717.801	1.018	2.3638e-61	1.1547e-59	TRUE	630.533	643.458	666.746	730.922	755.394	742.846	-0.19105	0.0065329	0.033801	TRUE	630.384	642.747
ENSG00000160712	IL6R	chr1	+	154377669	154441926	5914	1085	989	874	1100	1041	1002	2043	1929	1854	8.62689	8.18367	8.19723	9.64321	10.1133	9.79982	16.2955	16.6123	17.4666	16.7914	9.8521	8.33593	1885.51	1923.89	2004.85	1015.77	1073.42	1034.87	0.88923	3.2207e-61	1.5686e-59	TRUE	980.126	929.022	926.448	1052.38	1112.26	1070.98	-0.18278	0.0025535	0.015391	TRUE	979.895	927.996
ENSG00000086570	FAT2	chr5	-	150883654	150948505	14534	3773	3950	3365	3171	2682	3035	5757	5422	4403	12.207	13.2998	12.8421	11.3115	10.6022	12.0783	18.6849	19	16.8788	18.1879	11.3307	12.783	5313.21	5407.64	4761.24	2928.2	2765.52	3134.57	0.80586	3.9174e-61	1.8966e-59	TRUE	3408.31	3710.45	3566.93	3033.71	2865.58	3243.94	0.22063	8.8021e-07	1.1672e-05	TRUE	3407.51	3706.35
ENSG00000137033	IL33	chr9	+	6215805	6257983	2641	187	155	127	190	146	160	637	549	577	3.3295	2.87208	2.6673	3.72989	3.17619	3.50415	11.3776	10.5872	12.1727	11.3792	3.47008	2.95629	587.896	547.546	623.946	175.452	150.547	165.249	1.78	4.5695e-61	2.2058e-59	TRUE	168.925	145.6	134.621	181.774	155.994	171.015	-0.14565	0.25693	0.50298	FALSE	168.885	145.439
ENSG00000127129	EDN2	chr1	-	41944446	41950344	1241	3	9	6	11	3	4	203	201	206	0.113672	0.354898	0.268174	0.459548	0.13889	0.186432	7.71621	8.24903	9.24857	8.4046	0.261623	0.245581	187.351	200.468	222.761	10.1577	3.09343	4.13123	3.9358	3.5884e-60	1.7119e-58	TRUE	2.71003	8.4542	6.36006	10.5238	3.20535	4.27537	-0.0081151	0.9439	NA	NA	2.70939	8.44486
ENSG00000140511	HAPLN3	chr15	-	89420519	89438857	3071	92	87	70	68	70	75	428	418	323	1.40868	1.38635	1.26431	1.14799	1.30961	1.41258	6.57421	6.93226	5.86006	6.45551	1.29006	1.35312	395.007	416.893	349.28	62.7934	72.1799	77.4606	2.3159	1.8027e-59	8.5752e-58	TRUE	83.1075	81.7239	74.2007	65.0559	74.7915	80.1632	0.086133	0.5731	0.78144	FALSE	83.0879	81.6336
ENSG00000122678	POLM	chr7	-	44111846	44122139	3218	2170	2076	1720	1630	1523	1570	2840	2641	2441	31.7088	31.57	29.6469	26.261	27.1917	28.2192	41.6305	41.7985	42.2631	41.8974	27.224	30.9752	2621.07	2634.01	2639.61	1505.19	1570.43	1621.51	0.74567	3.9496e-59	1.8679e-57	TRUE	1960.25	1950.1	1823.22	1559.43	1627.25	1678.08	0.2331	3.0483e-06	3.6369e-05	TRUE	1959.79	1947.95
ENSG00000112297	AIM1	chr6	+	106959730	107018326	7544	3679	3410	2998	2679	2394	2335	4292	3712	3663	22.9316	22.12	22.0428	18.4112	18.2324	17.9026	26.8372	25.0602	27.0529	26.3168	18.1821	22.3648	3961.14	3702.17	3961.03	2473.87	2468.55	2411.61	0.65752	4.528e-59	2.1291e-57	TRUE	3323.4	3203.2	3177.91	2563.01	2557.87	2495.75	0.34491	6.8932e-19	3.2868e-17	TRUE	3322.61	3199.66
ENSG00000103855	CD276	chr15	+	73976307	74006859	3469	3243	3114	2721	3240	3163	3199	5293	5040	4586	43.9591	43.9286	43.5072	48.4229	52.3862	53.3386	71.9743	73.9954	73.6561	73.2086	51.3826	43.7983	4884.98	5026.66	4959.13	2991.92	3261.5	3303.95	0.63594	2.1727e-58	1.0187e-56	TRUE	2929.54	2925.15	2884.29	3099.72	3379.51	3419.23	-0.17595	2.2222e-05	0.00023021	TRUE	2928.85	2921.92
ENSG00000134905	CARS2	chr13	-	111293759	111365950	3516	1363	1371	1207	838	730	707	1631	1454	1383	18.2286	19.0819	19.0412	12.3568	11.9288	11.6306	21.8819	21.0617	21.9156	21.6197	11.9721	18.7839	1505.27	1450.15	1495.52	773.836	752.734	730.195	0.9699	2.4651e-58	1.1524e-56	TRUE	1231.26	1287.86	1279.43	801.719	779.968	755.672	0.67548	7.4163e-29	6.4535e-27	TRUE	1230.96	1286.43
ENSG00000183778	B3GALT5	chr21	+	40928369	41034816	2922	6	8	3	6	1	7	203	193	167	0.0965555	0.133981	0.0569479	0.106459	0.0196627	0.138564	3.27714	3.364	3.18431	3.27515	0.0882284	0.0958281	187.351	192.489	180.587	5.54059	1.03114	7.22965	3.9786	3.1821e-58	1.4834e-56	TRUE	5.42005	7.51484	3.18003	5.74023	1.06845	7.4819	0.021896	0.84128	NA	NA	5.41877	7.50654
ENSG00000166670	MMP10	chr11	-	102641234	102651359	1758	1542	1416	1205	1535	1460	1353	2683	2749	2326	41.245	39.4164	38.0194	45.2689	47.7151	44.5154	71.9916	79.6406	73.7174	75.1165	45.8332	39.5603	2476.18	2741.72	2515.25	1417.47	1505.47	1397.39	0.83413	5.4736e-58	2.5444e-56	TRUE	1392.95	1330.13	1277.31	1468.54	1559.94	1446.14	-0.15587	0.0043879	0.024214	TRUE	1392.62	1328.66
ENSG00000100033	PRODH	chr22	-	18900294	18924066	4676	26	25	38	22	23	24	272	255	218	0.26146	0.261637	0.450761	0.243926	0.282602	0.296871	2.74394	2.77744	2.59753	2.7063	0.274467	0.324619	251.032	254.325	235.737	20.3155	23.7163	24.7874	3.0507	5.7243e-58	2.6533e-56	TRUE	23.4869	23.4839	40.2804	21.0475	24.5743	25.6522	0.12128	0.4606	0.70005	FALSE	23.4814	23.4579
ENSG00000159461	AMFR	chr16	-	56395364	56459450	3600	1645	1612	1338	1501	1363	1416	2698	2506	2169	21.4867	21.9127	20.6153	21.6167	21.7528	22.7506	35.3524	35.4533	33.5688	34.7915	22.04	21.3382	2490.02	2499.37	2345.47	1386.07	1405.45	1462.46	0.78208	8.9741e-58	4.1479e-56	TRUE	1486	1514.24	1418.29	1436.01	1456.3	1513.48	0.0051847	0.92065	0.968	FALSE	1485.65	1512.57
ENSG00000108819	PPP1R9B	chr17	-	48211104	48227991	4158	2225	2130	1980	2254	2084	2111	3834	3413	3057	25.1624	25.0685	26.413	28.1048	28.7962	29.3654	43.4958	41.8052	40.9629	42.088	28.7554	25.5479	3538.45	3403.96	3305.72	2081.42	2148.9	2180.26	0.67475	3.1695e-57	1.4526e-55	TRUE	2009.94	2000.83	2098.82	2156.41	2226.65	2256.33	-0.11803	0.0076954	0.038569	TRUE	2009.46	1998.62
ENSG00000097021	ACOT7	chr1	-	6324333	6454451	2429	3405	3376	2955	3166	2987	2983	4977	4717	4131	65.9167	68.0155	67.4787	67.5762	70.6529	71.0325	96.654	98.9047	94.756	96.7716	69.7539	67.137	4593.34	4704.51	4467.11	2923.59	3080.02	3080.86	0.59811	6.0481e-57	2.7564e-55	TRUE	3075.88	3171.26	3132.33	3028.93	3191.46	3188.36	-0.0040126	0.91618	0.96643	FALSE	3075.15	3167.76
ENSG00000182551	ADI1	chr2	-	3501690	3523507	3870	1373	1302	1194	626	531	555	1305	1242	1077	16.6827	16.4639	17.1132	8.38637	7.88326	8.29495	15.9067	16.3452	15.5054	15.9191	8.18819	16.7532	1204.4	1238.71	1164.63	578.068	547.536	573.208	1.0733	1.2468e-56	5.6509e-55	TRUE	1240.29	1223.04	1265.65	598.897	567.347	593.208	1.0409	2.3181e-59	5.2057e-57	TRUE	1240	1221.69
ENSG00000111319	SCNN1A	chr12	-	6456009	6486896	3545	116	91	102	127	89	109	496	429	431	1.53868	1.2562	1.59596	1.85737	1.44243	1.77845	6.60002	6.16339	6.77392	6.51244	1.69275	1.46361	457.765	427.864	466.067	117.276	91.7716	112.576	1.9797	1.6249e-56	7.344e-55	TRUE	104.788	85.4813	108.121	121.502	95.092	116.504	-0.1207	0.40453	0.6518	FALSE	104.763	85.3869
ENSG00000145107	TM4SF19	chr3	-	196042953	196065374	1582	368	382	301	508	428	455	1094	1053	958	10.9382	11.8165	10.5535	16.6482	15.5439	16.6355	32.6205	33.9001	33.7395	33.42	16.2759	11.1028	1009.67	1050.21	1035.95	469.103	441.329	469.927	1.1481	7.7762e-56	3.4856e-54	TRUE	332.43	358.834	319.063	486.006	457.297	486.324	-0.46029	3.0523e-07	4.3903e-06	TRUE	332.351	358.437
ENSG00000091622	PITPNM3	chr17	-	6354584	6459814	7086	463	473	431	350	319	305	877	888	736	3.07246	3.26658	3.37375	2.56081	2.5865	2.4896	5.83819	6.38249	5.78703	6.00257	2.54564	3.23759	809.395	885.649	795.883	323.201	328.934	315.006	1.3387	8.1766e-56	3.655e-54	TRUE	418.248	444.315	456.864	334.847	340.835	325.997	0.36416	6.0436e-05	0.00057242	TRUE	418.149	443.824
ENSG00000008853	RHOBTB2	chr8	+	22844930	22877712	5451	791	800	696	711	624	633	1468	1306	1189	6.82348	7.18202	7.08223	6.76245	6.57704	6.71675	12.7037	12.2024	12.153	12.353	6.68541	7.02925	1354.84	1302.54	1285.74	656.56	643.433	653.767	1.0026	9.1128e-56	4.0624e-54	TRUE	714.544	751.484	737.767	680.217	666.713	676.578	0.11704	0.092944	0.26261	FALSE	714.375	750.654
ENSG00000148672	GLUD1	chr10	-	88810243	88854623	3039	2417	2324	2146	1972	1830	1756	3222	2908	2712	37.3983	37.423	39.1684	33.6424	34.5973	33.4215	50.012	48.7351	49.7208	49.4893	33.8871	37.9966	2973.63	2900.3	2932.65	1821.01	1886.99	1813.61	0.67063	1.1806e-55	5.2488e-54	TRUE	2183.38	2183.06	2274.78	1886.62	1955.26	1876.89	0.21141	2.1568e-06	2.6388e-05	TRUE	2182.86	2180.65
ENSG00000106089	STX1A	chr7	-	73113536	73134002	2095	377	397	331	359	325	332	904	809	814	8.46181	9.27341	8.76357	8.88425	8.91295	9.16612	20.3547	19.6672	21.6481	20.5567	8.98778	8.83293	834.313	806.858	880.229	331.512	335.121	342.892	1.2963	2.624e-55	1.1634e-53	TRUE	340.56	372.924	350.863	343.457	347.246	354.856	0.023686	0.80078	0.91177	FALSE	340.48	372.512
ENSG00000179833	SERTAD2	chr2	-	64858755	64977449	5549	1223	1131	938	812	733	659	1582	1458	1319	10.3638	9.97426	9.37616	7.58668	7.58947	6.86914	13.4484	13.382	13.2437	13.358	7.34843	9.90473	1460.05	1454.14	1426.32	749.827	755.827	680.62	0.97879	2.9908e-55	1.3224e-53	TRUE	1104.79	1062.41	994.289	776.844	783.174	704.368	0.46141	7.2733e-12	1.9934e-10	TRUE	1104.53	1061.24
ENSG00000104081	BMF	chr15	-	40380091	40401093	4687	171	199	169	216	188	189	630	618	539	1.71556	2.07774	1.99999	2.38929	2.30454	2.33238	6.34053	6.7154	6.40727	6.48773	2.34207	1.9311	581.435	616.364	582.854	199.461	193.855	195.201	1.5538	2.3826e-54	1.045e-52	TRUE	154.472	186.932	179.142	206.648	200.869	202.011	-0.19396	0.10662	0.28896	FALSE	154.435	186.725
ENSG00000172037	LAMB2	chr3	-	49158547	49170551	5674	3430	3112	2886	3030	2892	2871	4697	4488	4027	28.4257	26.84	28.2127	27.6862	29.2841	29.2668	39.0491	40.2849	39.5432	39.6257	28.7457	27.8261	4334.92	4476.12	4354.65	2798	2982.06	2965.19	0.58862	2.4635e-54	1.0776e-52	TRUE	3098.46	2923.27	3059.19	2898.82	3089.96	3068.65	0.0042092	0.9171	0.96652	FALSE	3097.73	2920.04
ENSG00000203786	KPRP	chr1	+	152730506	152734529	2523	59	63	58	48	45	47	318	286	282	1.09961	1.22196	1.27511	0.986358	1.02475	1.07749	5.94552	5.77334	6.22746	5.98211	1.02953	1.19889	293.486	285.243	304.944	44.3247	46.4014	48.5419	2.4716	4.3541e-54	1.8995e-52	TRUE	53.2972	59.1794	61.4805	45.9218	48.0802	50.2356	0.16668	0.3018	0.55101	FALSE	53.2846	59.114
ENSG00000109861	CTSC	chr11	-	88026760	88070955	6125	1823	1788	1663	2085	1834	1796	3165	3005	2780	13.9954	14.2855	15.0599	17.6486	17.2034	16.9602	24.3752	24.9872	25.2882	24.8835	17.2708	14.4469	2921.02	2997.04	3006.19	1925.36	1891.11	1854.92	0.65029	3.1193e-53	1.3429e-51	TRUE	1646.79	1679.57	1762.8	1994.73	1959.54	1919.64	-0.20382	1.7527e-05	0.00018487	TRUE	1646.4	1677.71
ENSG00000135480	KRT7	chr12	+	52626304	52645970	1754	1518	1533	1228	1071	970	934	2283	1909	1641	40.6956	42.7706	38.8334	31.657	31.7735	30.7999	61.3983	55.4313	52.1265	56.3187	31.4101	40.7666	2107.01	1903.95	1774.52	988.995	1000.21	964.642	0.96102	3.9228e-53	1.6843e-51	TRUE	1371.27	1440.03	1301.69	1024.63	1036.4	998.299	0.41425	9.931e-13	2.9545e-11	TRUE	1370.95	1438.44
ENSG00000183671	GPR1	chr2	-	207040040	207082771	2295	39	24	22	3	7	5	180	166	162	0.799075	0.511754	0.531713	0.0677718	0.175242	0.126014	3.69973	3.68387	3.93289	3.77216	0.123009	0.614181	166.124	165.561	175.181	2.7703	7.21799	5.16404	3.8026	6.628e-53	2.8384e-51	TRUE	35.2304	22.5445	23.3202	2.87011	7.47915	5.34421	0.64319	2.5385e-05	0.00026064	TRUE	35.222	22.5196
ENSG00000158828	PINK1	chr1	+	20959948	20978004	3821	2639	2529	2039	2402	2286	2177	3954	3501	3207	32.4764	32.3895	29.599	32.5917	34.3733	32.9544	48.8134	46.6653	46.7629	47.4139	33.3064	31.4883	3649.2	3491.73	3467.93	2218.08	2357.19	2248.42	0.63465	1.1901e-52	5.0831e-51	TRUE	2383.92	2375.63	2161.36	2298	2442.48	2326.87	-0.028178	0.5477	0.76329	FALSE	2383.36	2373
ENSG00000136717	BIN1	chr2	-	127805603	127864931	5141	799	755	725	569	564	541	1309	1133	1089	7.30811	7.18675	7.82217	5.73819	6.30309	6.08669	12.0108	11.2243	11.8021	11.6791	6.04266	7.43901	1208.09	1130	1177.6	525.433	581.564	558.749	1.0653	1.2492e-52	5.3215e-51	TRUE	721.771	709.213	768.507	544.365	602.606	578.244	0.33188	8.4372e-06	9.3977e-05	TRUE	721.6	708.43
ENSG00000100342	APOL1	chr22	+	36649056	36663576	3000	813	780	714	933	836	909	1740	1795	1602	12.7431	12.7235	13.2012	16.1239	16.0106	17.5257	27.3595	30.4735	29.7523	29.1951	16.5534	12.8893	1605.87	1790.25	1732.34	861.562	862.035	938.822	0.93637	1.3534e-52	5.7506e-51	TRUE	734.417	732.697	756.847	892.606	893.224	971.578	-0.29718	8.1419e-06	9.0971e-05	TRUE	734.244	731.888
ENSG00000131724	IL13RA1	chrX	+	117861535	117928502	4036	1986	1968	1609	1974	1946	1802	3263	3145	2841	23.1384	23.862	22.1127	25.3575	27.7022	25.8247	38.1369	39.687	39.2193	39.0144	26.2948	23.0377	3011.47	3136.67	3072.15	1822.85	2006.6	1861.12	0.69297	1.6178e-52	6.8559e-51	TRUE	1794.04	1848.65	1705.56	1888.54	2079.2	1926.06	-0.13555	0.0072571	0.036769	TRUE	1793.61	1846.61
ENSG00000101224	CDC25B	chr20	+	3767578	3786762	3594	1746	1718	1534	1300	1088	1108	2188	2047	1815	22.844	23.3926	23.6747	18.7532	17.3929	17.8317	28.7177	29.008	28.137	28.6209	17.9926	23.3038	2019.33	2041.58	1962.67	1200.46	1121.88	1144.35	0.7909	3.212e-52	1.3507e-50	TRUE	1577.24	1613.81	1626.05	1243.72	1162.47	1184.28	0.41193	5.8988e-15	2.1277e-13	TRUE	1576.86	1612.03
ENSG00000108175	ZMIZ1	chr10	+	80828792	81076276	7546	1915	1881	1532	1592	1610	1647	2947	2822	2597	11.9332	12.1985	11.2611	10.938	12.2583	12.6243	18.4223	19.0467	19.175	18.8813	11.9402	11.7976	2719.82	2814.53	2808.3	1470.1	1660.14	1701.03	0.7837	6.8969e-52	2.878e-50	TRUE	1729.9	1766.93	1623.93	1523.07	1720.2	1760.38	0.034207	0.54447	0.76077	FALSE	1729.49	1764.98
ENSG00000168575	SLC20A2	chr8	-	42273993	42397069	3657	2710	2631	2290	1701	1560	1488	2791	2490	2408	34.8458	35.207	34.7334	24.1151	24.5088	23.5348	36.001	34.6779	36.6869	35.7886	24.0529	34.9287	2575.85	2483.41	2603.92	1570.76	1608.58	1536.82	0.69631	1.7455e-51	7.2101e-50	TRUE	2448.06	2471.44	2427.42	1627.35	1666.78	1590.44	0.57836	8.6454e-39	1.0844e-36	TRUE	2447.48	2468.71
ENSG00000136111	TBC1D4	chr13	-	75858808	76056250	6364	243	241	232	155	119	117	496	464	427	1.79549	1.85319	2.02206	1.26273	1.07433	1.06338	3.67647	3.71335	3.73832	3.70938	1.13348	1.89025	457.765	462.772	461.742	143.132	122.706	120.838	1.7655	5.4809e-51	2.2469e-49	TRUE	219.512	226.385	245.922	148.289	127.146	125.055	0.65595	9.3628e-08	1.4533e-06	TRUE	219.46	226.135
ENSG00000170454	KRT75	chr12	-	52817854	52828309	2324	276	253	268	154	98	141	528	475	490	5.58443	5.32742	6.3964	3.43554	2.42277	3.50925	10.7171	10.4096	11.7473	10.958	3.12252	5.76942	487.298	473.742	529.867	142.208	101.052	145.626	1.8543	1.1503e-50	4.6803e-49	TRUE	249.322	237.657	284.083	147.333	104.708	150.707	0.76644	1.6368e-09	3.3124e-08	TRUE	249.264	237.394
ENSG00000120694	HSPH1	chr13	-	31710762	31736525	3612	3433	3202	2841	2519	2042	2068	3787	3392	3264	44.6922	43.3817	43.6275	36.1569	32.4811	33.1157	49.457	47.8285	50.3479	49.2111	33.9179	43.9005	3495.07	3383.02	3529.57	2326.12	2105.59	2135.85	0.65972	4.5102e-50	1.826e-48	TRUE	3101.17	3007.82	3011.49	2409.94	2181.77	2210.37	0.41489	2.4908e-21	1.3762e-19	TRUE	3100.44	3004.49
ENSG00000132561	MATN2	chr8	+	98881068	99048944	4109	76	64	74	39	36	30	256	259	249	0.869728	0.762214	0.998924	0.492084	0.503372	0.422296	2.93889	3.21027	3.37631	3.17516	0.472584	0.876955	236.266	258.314	269.259	36.0138	37.1211	30.9842	2.6109	4.7927e-50	1.9308e-48	TRUE	68.654	60.1187	78.4407	37.3115	38.4642	32.0653	0.56238	0.00054391	0.0040584	TRUE	68.6378	60.0523
ENSG00000077782	FGFR1	chr8	-	38268656	38326352	5900	614	555	528	485	421	450	1071	1016	869	4.89353	4.60335	4.96385	4.26187	4.0997	4.41156	8.56283	8.77042	8.20629	8.51318	4.25771	4.82024	988.44	1013.31	939.704	447.864	434.111	464.763	1.1108	1.9061e-49	7.6411e-48	TRUE	554.652	521.342	559.685	464.002	449.817	480.979	0.21477	0.008289	0.041056	TRUE	554.521	520.766
ENSG00000133318	RTN3	chr11	+	63448918	63527363	4937	1675	1639	1429	1201	1100	1008	2099	1860	1858	15.9536	16.2461	16.0548	12.6122	12.8012	11.8094	20.0553	19.1879	20.9682	20.0705	12.4076	16.0848	1937.19	1855.08	2009.17	1109.04	1134.26	1041.07	0.81357	5.2858e-49	2.1086e-47	TRUE	1513.1	1539.6	1514.75	1149	1175.29	1077.39	0.4132	3.1617e-14	1.0816e-12	TRUE	1512.74	1537.9
ENSG00000071242	RPS6KA2	chr6	-	166822852	167319939	5992	839	770	711	624	522	567	1310	1216	1020	6.58409	6.28857	6.58165	5.39912	5.00519	5.47322	10.3129	10.3357	9.48435	10.0443	5.29251	6.48477	1209.02	1212.78	1102.99	576.221	538.256	585.602	1.0386	8.3952e-49	3.3409e-47	TRUE	757.904	723.304	753.667	596.984	557.731	606.034	0.32624	7.1287e-06	8.0432e-05	TRUE	757.725	722.504
ENSG00000141644	MBD1	chr18	-	47793252	47808144	4905	2585	2523	2271	2200	2000	1974	3341	3280	2866	24.7815	25.1716	25.6812	23.2538	23.4268	23.2777	32.1305	34.0575	32.5549	32.9143	23.3194	25.2114	3083.45	3271.32	3099.18	2031.55	2062.28	2038.76	0.62157	1.0197e-48	4.0479e-47	TRUE	2335.14	2369.99	2407.28	2104.75	2136.9	2109.9	0.16032	0.00013507	0.0011806	TRUE	2334.59	2367.37
ENSG00000120690	ELF1	chr13	-	41506056	41635576	3566	1846	1709	1506	1592	1451	1425	2615	2321	2233	24.342	23.4527	23.4251	23.1458	23.3781	23.1135	34.5916	33.1491	34.8888	34.2099	23.2124	23.7399	2413.42	2314.86	2414.68	1470.1	1496.19	1471.75	0.68276	3.7879e-48	1.4928e-46	TRUE	1667.57	1605.36	1596.37	1523.07	1550.32	1523.1	0.081902	0.096292	0.26947	FALSE	1667.18	1603.58
ENSG00000087842	PIR	chrX	-	15402921	15511687	1539	106	108	121	64	55	57	310	306	283	3.23872	3.43414	4.36098	2.15601	2.05327	2.14224	9.50173	10.1265	10.2454	9.95788	2.11718	3.67794	286.103	305.19	306.026	59.0996	56.7128	58.87	2.2058	7.6081e-48	2.984e-46	TRUE	95.7543	101.45	128.261	61.2291	58.7647	60.924	0.59007	0.00010356	0.00092844	TRUE	95.7317	101.338
ENSG00000079482	OPHN1	chrX	-	67262186	67653755	7879	178	186	156	130	106	126	474	455	376	1.06232	1.15525	1.09822	0.855426	0.77296	0.924977	2.83783	2.94116	2.65886	2.81262	0.851121	1.10526	437.461	453.795	406.592	120.046	109.301	130.134	1.7771	8.9267e-48	3.4928e-46	TRUE	160.795	174.72	165.361	124.372	113.256	134.674	0.34696	0.0076577	0.038435	TRUE	160.757	174.527
ENSG00000180537	RNF182	chr6	+	13924677	13980533	3706	41	34	25	21	14	14	196	207	176	0.520217	0.448959	0.374172	0.293781	0.217043	0.218501	2.49477	2.84475	2.64598	2.66183	0.243108	0.447783	180.891	206.452	190.32	19.3921	14.436	14.4593	3.0531	2.3926e-47	9.2286e-46	TRUE	37.037	31.9381	26.5002	20.0908	14.9583	14.9638	0.38292	0.01944	0.082609	FALSE	37.0283	31.9028
ENSG00000121742	GJB6	chr13	-	20796110	20806534	2131	42	47	37	26	33	37	263	234	218	0.926769	1.07931	0.963064	0.632558	0.889719	1.00427	5.82173	5.59256	5.6997	5.70467	0.842182	0.989715	242.726	233.38	235.737	24.0092	34.0277	38.2139	2.6104	9.1098e-47	3.4973e-45	TRUE	37.9404	44.1497	39.2203	24.8743	35.2588	39.5472	0.14902	0.36964	0.61932	FALSE	37.9314	44.1009
ENSG00000120549	KIAA1217	chr10	+	23983675	24836772	7383	1174	1241	1102	1059	1007	1021	1964	1809	1596	7.47723	8.22568	8.27915	7.43658	7.83644	7.99879	12.5484	12.4791	12.0442	12.3573	7.75727	7.99402	1812.6	1804.21	1725.85	977.914	1038.36	1054.5	0.79396	1.6156e-46	6.188e-45	TRUE	1060.52	1165.74	1168.13	1013.15	1075.93	1091.29	0.090493	0.14042	0.34506	FALSE	1060.27	1164.45
ENSG00000006459	JHDM1D	chr7	-	139784546	139876835	9272	1054	1019	864	940	845	743	1714	1610	1394	5.34531	5.37816	5.16865	5.25611	5.23607	4.63497	8.72001	8.84364	8.37662	8.64676	5.04239	5.29737	1581.87	1605.74	1507.42	868.026	871.315	767.376	0.89567	1.8493e-46	7.0662e-45	TRUE	952.123	957.203	915.848	899.302	902.84	794.15	0.11664	0.07983	0.23647	FALSE	951.898	956.146
ENSG00000101190	TCFL5	chr20	-	61472467	61493115	2456	551	544	441	432	418	378	977	917	805	10.5494	10.8394	9.95972	9.11939	9.77845	8.90215	18.7649	19.016	18.2619	18.6809	9.26667	10.4495	901.686	914.572	870.497	398.923	431.017	390.401	1.1209	2.0935e-46	7.9622e-45	TRUE	497.742	511.009	467.464	413.296	446.612	404.023	0.20921	0.014805	0.066413	FALSE	497.624	510.445
ENSG00000146278	PNRC1	chr6	+	89790470	89794879	2065	1901	1898	1649	1635	1538	1439	2631	2430	2251	43.288	44.9789	44.2933	41.0495	42.7916	40.3063	60.1008	59.9328	60.7344	60.256	41.3825	44.1867	2428.18	2423.57	2434.15	1509.81	1585.9	1486.21	0.66554	3.3442e-46	1.266e-44	TRUE	1717.25	1782.9	1747.96	1564.21	1643.28	1538.07	0.14208	0.0038364	0.021643	TRUE	1716.85	1780.93
ENSG00000175137	SH3BP5L	chr1	-	249104648	249120832	4122	1703	1662	1545	1730	1494	1467	2622	2470	2282	19.4273	19.7313	20.7901	21.7595	20.824	20.5851	30.0058	30.5188	30.8452	30.4566	21.0562	19.9829	2419.88	2463.46	2467.67	1597.54	1540.53	1515.13	0.65522	9.0517e-46	3.4187e-44	TRUE	1538.39	1561.21	1637.71	1655.1	1596.26	1567.99	-0.025538	0.61249	0.80506	FALSE	1538.03	1559.48
ENSG00000144063	MALL	chr2	-	110841447	110874143	3061	211	234	175	116	113	101	425	398	364	3.24134	3.74098	3.17111	1.96474	2.12098	1.90849	6.54946	6.62214	6.62548	6.59903	1.99807	3.38448	392.238	396.946	393.616	107.118	116.519	104.314	1.7722	1.0089e-45	3.7928e-44	TRUE	190.605	219.809	185.502	110.978	120.735	107.953	0.66123	3.0388e-07	4.3844e-06	TRUE	190.56	219.566
ENSG00000099812	C19orf21	chr19	+	751126	764318	2871	885	789	785	642	560	611	1227	1218	1137	14.4949	13.4486	15.1661	11.5934	11.2067	12.3095	20.16	21.6069	22.0651	21.2774	11.7032	14.3699	1132.41	1214.78	1229.51	592.843	577.439	631.045	0.97663	1.5553e-45	5.8335e-44	TRUE	799.458	741.151	832.107	614.204	598.332	653.063	0.32858	7.124e-06	8.0432e-05	TRUE	799.269	740.332
ENSG00000167157	PRRX2	chr9	+	132427920	132484875	1233	0	0	3	2	3	4	148	124	129	0	0	0.134957	0.0840964	0.139791	0.187641	5.66211	5.12197	5.82916	5.53775	0.137176	0.0449856	136.591	123.672	139.496	1.84686	3.09343	4.13123	3.7277	4.7125e-45	1.7475e-43	TRUE	0	0	3.18003	1.91341	3.20535	4.27537	-0.077683	0.29526	NA	NA	0	0
ENSG00000101096	NFATC2	chr20	-	50003494	50179168	7525	8	6	13	4	10	1	166	156	123	0.0499907	0.0390191	0.0958239	0.027559	0.0763512	0.00768644	1.04059	1.05584	0.910705	1.00238	0.0371989	0.0616112	153.204	155.587	133.008	3.69373	10.3114	1.03281	3.5867	5.6506e-45	2.0906e-43	TRUE	7.22674	5.63613	13.7801	3.82682	10.6845	1.06884	0.11237	0.3426	NA	NA	7.22503	5.6299
ENSG00000147155	EBP	chrX	+	48379546	48387104	1775	2011	1871	1756	1494	1400	1433	2451	2321	2158	53.2745	51.5832	54.8736	43.6378	45.316	46.696	65.1366	66.5971	67.738	66.4905	45.2166	53.2438	2262.06	2314.86	2333.58	1379.61	1443.6	1480.01	0.67963	6.8045e-45	2.5118e-43	TRUE	1816.62	1757.53	1861.38	1429.32	1495.83	1531.65	0.27999	2.274e-08	3.8564e-07	TRUE	1816.19	1755.59
ENSG00000179546	HTR1D	chr1	-	23516993	23521222	2835	8	6	5	10	4	5	165	145	130	0.132691	0.103569	0.0978259	0.182876	0.0810642	0.102011	2.74543	2.60491	2.55487	2.63507	0.121984	0.111362	152.281	144.616	140.577	9.23432	4.12457	5.16404	3.4553	4.0115e-44	1.461e-42	TRUE	7.22674	5.63613	5.30005	9.56705	4.2738	5.34421	-0.01347	0.91164	NA	NA	7.22503	5.6299
ENSG00000131459	GFPT2	chr5	-	179727690	179780387	3093	6	7	4	4	7	4	165	137	118	0.0912173	0.110752	0.0717327	0.0670487	0.130029	0.0748017	2.51642	2.2559	2.1256	2.29931	0.0906265	0.0912339	152.281	136.637	127.601	3.69373	7.21799	4.13123	3.526	1.8382e-43	6.65e-42	TRUE	5.42005	6.57549	4.24004	3.82682	7.47915	4.27537	0.009721	0.93279	NA	NA	5.41877	6.56822
ENSG00000184254	ALDH1A3	chr15	+	101402129	101456831	3924	1899	1771	1487	915	805	749	1747	1496	1328	22.7563	22.0863	21.0193	12.0893	11.7866	11.0404	21.0012	19.417	18.8559	19.758	11.6388	21.954	1612.33	1492.04	1436.05	844.94	830.069	773.573	0.88168	2.3537e-43	8.4776e-42	TRUE	1715.45	1663.6	1576.23	875.385	860.102	800.563	0.93524	4.4719e-57	9.5788e-55	TRUE	1715.04	1661.76
ENSG00000205978	NYNRIN	chr14	+	24867992	24888494	7857	1978	2114	1922	1979	1790	1760	2969	2778	2544	11.8379	13.1668	13.5686	13.0587	13.0894	12.9565	17.8252	18.0075	18.0401	17.9576	13.0348	12.8578	2740.13	2770.65	2750.99	1827.47	1845.74	1817.74	0.58659	2.5974e-43	9.3345e-42	TRUE	1786.81	1985.8	2037.34	1893.32	1912.53	1881.16	0.029005	0.57017	0.77936	FALSE	1786.39	1983.6
ENSG00000179241	LDLRAD3	chr11	+	35965531	36253686	3798	415	371	342	295	276	262	776	654	598	5.13806	4.78026	4.99469	4.02696	4.17519	3.99005	9.63799	8.77004	8.77254	9.06019	4.06407	4.971	716.181	652.269	646.655	272.412	284.595	270.596	1.2561	2.6904e-42	9.5428e-41	TRUE	374.887	348.501	362.523	282.228	294.892	280.037	0.30957	0.0014208	0.0093311	TRUE	374.799	348.116
ENSG00000144824	PHLDB2	chr3	+	111451344	111695364	6127	2254	2247	1839	1762	1514	1395	2761	2443	2307	17.2986	17.9468	16.6483	14.9097	14.1971	13.1692	21.2568	20.3074	20.9787	20.8476	14.092	17.2979	2548.16	2436.53	2494.7	1627.09	1561.15	1440.77	0.68685	2.7428e-42	9.7075e-41	TRUE	2036.13	2110.73	1949.36	1685.71	1617.63	1491.04	0.33747	1.1575e-10	2.7502e-09	TRUE	2035.65	2108.4
ENSG00000110852	CLEC2B	chr12	-	10005583	10022735	1700	379	339	290	327	242	258	693	733	697	10.4833	9.75851	9.46207	9.97262	8.17878	8.77814	19.2293	21.9601	22.8435	21.3443	8.97651	9.90128	639.579	731.059	753.709	301.962	249.536	266.464	1.3376	3.0475e-42	1.0763e-40	TRUE	342.367	318.441	307.403	312.842	258.565	275.761	0.17104	0.098025	0.27307	FALSE	342.286	318.09
ENSG00000269825	CTD-3099C6.9	chr19	-	53153690	53156537	2848	107	98	85	87	80	71	373	363	270	1.76665	1.68391	1.65545	1.58376	1.61388	1.44195	6.17801	6.4915	5.28206	5.98386	1.54653	1.702	344.247	362.039	291.968	80.3386	82.4914	73.3293	1.959	7.8089e-42	2.74e-40	TRUE	96.6576	92.0568	90.1008	83.2333	85.476	75.8879	0.13774	0.35206	0.60217	FALSE	96.6348	91.9551
ENSG00000090238	YPEL3	chr16	-	30103635	30108236	1941	904	859	728	596	556	611	1272	1254	1017	21.9002	21.6571	20.8038	15.9196	16.4578	18.2074	30.913	32.9041	29.1927	31.0033	16.8616	21.4537	1173.95	1250.68	1099.75	550.365	573.315	631.045	0.99345	2.1219e-41	7.4136e-40	TRUE	816.622	806.906	771.687	570.196	594.058	653.063	0.37972	2.1872e-07	3.2123e-06	TRUE	816.429	806.015
ENSG00000180891	CUEDC1	chr17	-	55938604	56032684	3621	596	590	534	523	457	468	1053	928	917	7.73969	7.97364	8.17993	7.48831	7.2512	7.47565	13.7176	13.0526	14.1098	13.6267	7.40505	7.96442	971.827	925.543	991.609	482.955	471.232	483.354	0.99207	2.6495e-41	9.237e-40	TRUE	538.392	554.22	566.045	500.357	488.282	500.219	0.14565	0.065264	0.20694	FALSE	538.265	553.607
ENSG00000157978	LDLRAP1	chr1	+	25870071	25895377	4670	687	726	570	500	506	508	1127	978	974	6.91744	7.60769	6.7701	5.5509	6.22524	6.29185	11.3838	10.666	11.6204	11.2234	6.02266	7.09841	1040.12	975.411	1053.25	461.716	521.758	524.666	1.0111	6.2567e-41	2.1628e-39	TRUE	620.596	681.972	604.205	478.352	540.636	542.972	0.27151	0.0008282	0.0058326	TRUE	620.45	681.218
ENSG00000100321	SYNGR1	chr22	+	39745930	39781593	4391	45	45	44	41	33	36	234	217	224	0.481898	0.501513	0.55581	0.484095	0.43179	0.47421	2.51381	2.51695	2.84226	2.62434	0.463365	0.513073	215.962	216.425	242.225	37.8607	34.0277	37.1811	2.3816	6.3634e-41	2.195e-39	TRUE	40.6504	42.271	46.6404	39.2249	35.2588	38.4783	0.10797	0.51341	0.74164	FALSE	40.6408	42.2243
ENSG00000213949	ITGA1	chr5	+	52083730	52252327	8044	204	223	210	204	190	201	622	500	507	1.19252	1.35664	1.44805	1.31483	1.35707	1.44529	3.64752	3.16575	3.51168	3.44165	1.3724	1.3324	574.052	498.676	548.251	188.38	195.917	207.594	1.4114	9.4207e-41	3.2292e-39	TRUE	184.282	209.476	222.602	195.168	203.005	214.837	0.0054206	0.96317	0.98525	FALSE	184.238	209.245
ENSG00000134755	DSC2	chr18	-	28645940	28682378	5124	2999	3027	2544	2352	2119	1959	3734	3163	2969	27.5216	28.9092	27.5388	23.7979	23.7599	22.1135	34.3752	31.439	32.2835	32.6992	23.2237	27.9899	3446.16	3154.63	3210.56	2171.91	2184.99	2023.27	0.61759	1.6073e-40	5.4977e-39	TRUE	2709.12	2843.43	2696.66	2250.17	2264.05	2093.86	0.31418	9.5271e-13	2.8404e-11	TRUE	2708.48	2840.29
ENSG00000049323	LTBP1	chr2	+	33172039	33624576	6333	1437	1283	1159	1207	1164	1008	2020	1932	1749	10.6697	9.91403	10.151	9.88117	10.56	9.20625	15.046	15.5373	15.3872	15.3235	9.88249	10.2449	1864.28	1926.88	1891.3	1114.58	1200.25	1041.07	0.75335	2.022e-40	6.9019e-39	TRUE	1298.1	1205.19	1228.55	1154.74	1243.68	1077.39	0.0994	0.10385	0.28417	FALSE	1297.8	1203.86
ENSG00000134013	LOXL2	chr8	-	23154702	23282841	3549	798	809	618	906	815	774	1646	1442	1291	10.5731	11.1552	9.65872	13.2353	13.1939	12.6144	21.8778	20.6937	20.2675	20.9463	13.0145	10.4623	1519.11	1438.18	1396.04	836.629	840.381	799.393	0.80648	8.5158e-40	2.8648e-38	TRUE	720.867	759.939	655.086	866.774	870.787	827.284	-0.25016	0.00039936	0.0031107	TRUE	720.697	759.099
ENSG00000137880	GCHFR	chr15	+	41056218	41059906	785	66	50	55	70	67	57	304	312	247	3.95348	3.11697	3.88624	4.62316	4.90374	4.19988	18.2677	20.2425	17.531	18.6804	4.57559	3.65223	280.566	311.174	267.096	64.6402	69.0865	58.87	2.015	9.3025e-40	3.1231e-38	TRUE	59.6206	46.9678	58.3005	66.9693	71.5861	60.924	-0.17732	0.2654	0.51258	FALSE	59.6065	46.9159
ENSG00000205213	LGR4	chr11	-	27387508	27494322	5206	1111	1018	898	899	761	821	1562	1393	1394	10.035	9.56922	9.56774	8.95295	8.39852	9.12159	14.1533	13.6278	14.9189	14.2333	8.82435	9.72397	1441.59	1389.31	1507.42	830.165	784.699	847.935	0.80798	2.6034e-39	8.7221e-38	TRUE	1003.61	956.264	951.888	860.078	813.09	877.52	0.18403	0.0039041	0.021945	TRUE	1003.38	955.207
ENSG00000103196	CRISPLD2	chr16	+	84853590	84954374	4584	10	5	8	6	5	5	117	145	123	0.10258	0.0533775	0.0968016	0.0678605	0.0626683	0.0630895	1.20398	1.61102	1.495	1.43667	0.0645394	0.0842529	107.981	144.616	133.008	5.54059	5.15571	5.16404	3.3666	4.3579e-39	1.4541e-37	TRUE	9.03342	4.69678	8.48007	5.74023	5.34225	5.34421	0.070816	0.56582	NA	NA	9.03129	4.69159
ENSG00000170786	SDR16C5	chr8	-	57212569	57233335	2399	161	178	131	102	106	115	378	375	389	3.15574	3.63097	3.02885	2.20435	2.53862	2.77268	7.43261	7.96122	9.03439	8.14274	2.50522	3.27185	348.861	374.007	420.65	94.19	109.301	118.773	1.7396	4.9625e-39	1.6524e-37	TRUE	145.438	167.205	138.861	97.5839	113.256	122.917	0.34515	0.011455	0.053519	FALSE	145.404	167.021
ENSG00000183421	RIPK4	chr21	-	43159529	43187266	4017	806	713	652	730	691	704	1342	1277	1179	9.43494	8.68602	9.00291	9.42175	9.88322	10.1368	15.7591	16.1908	16.3528	16.1009	9.81393	9.04129	1238.55	1273.62	1274.93	674.105	712.519	727.096	0.83296	5.4227e-39	1.802e-37	TRUE	728.094	669.76	691.126	698.394	738.299	752.465	-0.063145	0.37487	0.62471	FALSE	727.922	669.02
ENSG00000064195	DLX3	chr17	-	48067369	48072588	2602	44	60	39	23	23	36	229	187	192	0.795154	1.12844	0.83137	0.45828	0.507859	0.800252	4.15153	3.66027	4.11124	3.97435	0.588797	0.91832	211.347	186.505	207.622	21.2389	23.7163	37.1811	2.5524	6.087e-39	2.0186e-37	TRUE	39.7471	56.3613	41.3404	22.0042	24.5743	38.4783	0.34542	0.037677	0.13794	FALSE	39.7377	56.299
ENSG00000198732	SMOC1	chr14	+	70320848	70499083	3666	424	405	371	114	68	92	417	319	352	5.4385	5.40624	5.6133	1.61221	1.06571	1.45153	5.36566	4.43177	5.3497	5.04904	1.37649	5.48602	384.855	318.155	380.64	105.271	70.1176	95.0183	1.8817	1.0589e-38	3.4623e-37	TRUE	383.017	380.439	393.263	109.064	72.6546	98.3336	1.7176	2.4045e-46	3.639e-44	TRUE	382.927	380.019
ENSG00000158321	AUTS2	chr7	+	69063905	70258054	6173	445	456	422	417	405	439	1016	840	832	3.38976	3.61494	3.79187	3.50227	3.76948	4.11339	7.76385	6.93045	7.50942	7.40124	3.79505	3.59886	937.68	837.776	899.693	385.071	417.612	453.402	1.073	1.6888e-38	5.4999e-37	TRUE	401.987	428.346	447.324	398.946	432.722	469.222	-0.023799	0.79199	0.90771	FALSE	401.892	427.873
ENSG00000136754	ABI1	chr10	-	27035522	27150016	3728	2306	2194	1829	1699	1466	1465	2544	2293	2286	29.0863	28.8001	27.2129	23.628	22.5933	22.7297	32.19	31.3261	34.1649	32.5603	22.9837	28.3664	2347.89	2286.93	2471.99	1568.91	1511.65	1513.06	0.62469	6.3295e-38	2.0289e-36	TRUE	2083.11	2060.95	1938.76	1625.44	1566.35	1565.85	0.34722	7.198e-13	2.1739e-11	TRUE	2082.62	2058.67
ENSG00000240849	TMEM189	chr20	-	48697663	48770335	2916	1068	1007	802	710	686	688	1308	1247	1226	17.2222	16.8995	15.2554	12.6235	13.5163	13.6469	21.1592	21.78	23.4251	22.1215	13.2622	16.4591	1207.17	1243.7	1325.75	655.637	707.363	710.571	0.85495	1.3675e-37	4.3665e-36	TRUE	964.77	945.931	850.128	679.26	732.957	735.364	0.34777	7.3185e-07	9.826e-06	TRUE	964.542	944.886
ENSG00000124942	AHNAK	chr11	-	62201016	62323707	18787	66441	68073	58169	55783	48000	48826	99491	87055	73865	166.297	177.317	171.74	153.941	146.793	150.323	249.808	236.002	219.059	234.956	150.352	171.785	91821.5	86824.5	79874.8	51511.8	49494.8	50427.9	0.76438	1.4948e-37	4.7544e-36	TRUE	60019	63944.7	61659.7	53367.9	51285.6	52187.3	0.24181	3.0873e-25	2.1709e-23	TRUE	60004.8	63874.1
ENSG00000213906	LTB4R2	chr14	+	24774940	24781259	3092	159	168	158	182	178	177	504	505	438	2.41804	2.6589	2.83436	3.0517	3.30752	3.31105	7.68902	8.31822	7.89249	7.96658	3.22342	2.6371	465.148	503.663	473.637	168.065	183.543	182.807	1.3884	1.5885e-37	5.0424e-36	TRUE	143.631	157.812	167.481	174.12	190.184	189.185	-0.20037	0.10525	0.28656	FALSE	143.598	157.637
ENSG00000100234	TIMP3	chr22	+	33197687	33259030	4603	1907	1785	1670	1069	949	915	1675	1661	1546	19.4812	18.9771	20.1239	12.0406	11.8453	11.4977	17.1654	18.3784	18.7132	18.0857	11.7945	19.5274	1545.88	1656.6	1671.79	987.149	978.554	945.019	0.73616	2.0531e-37	6.4919e-36	TRUE	1722.67	1676.75	1770.22	1022.72	1013.96	977.991	0.75629	6.2974e-45	9.2293e-43	TRUE	1722.27	1674.9
ENSG00000143126	CELSR2	chr1	+	109792641	109818372	10534	1703	1794	1555	1011	1078	1157	2984	2790	2416	7.60199	8.33416	8.18793	4.97586	5.8796	6.3529	13.3624	13.4893	12.7786	13.2101	5.73612	8.04136	2753.97	2782.61	2612.57	933.59	1111.57	1194.96	1.2947	3.5707e-37	1.1225e-35	TRUE	1538.39	1685.2	1648.31	967.228	1151.79	1236.65	0.51532	5.2009e-14	1.7282e-12	TRUE	1538.03	1683.34
ENSG00000092330	TINF2	chr14	-	24708849	24711880	2168	920	821	728	944	876	825	1554	1495	1451	19.9542	18.5318	18.6255	22.5748	23.2149	22.0103	33.8121	35.1205	37.2896	35.4074	22.6	19.0372	1434.21	1491.04	1569.06	871.72	903.28	852.066	0.7664	4.8444e-37	1.52e-35	TRUE	831.075	771.211	771.687	903.129	935.962	881.795	-0.18783	0.0043782	0.02417	TRUE	830.879	770.359
ENSG00000099337	KCNK6	chr19	+	38810484	38819660	2666	1718	1635	1543	1295	1156	1186	2026	2070	1756	30.3018	30.0117	32.1028	25.1837	24.9127	25.731	35.8475	39.5447	36.6981	37.3635	25.2758	30.8054	1869.82	2064.52	1898.87	1195.84	1192	1224.91	0.68583	2.1324e-36	6.6144e-35	TRUE	1551.94	1535.85	1635.59	1238.93	1235.13	1267.65	0.32686	5.047e-10	1.0861e-08	TRUE	1551.58	1534.15
ENSG00000164976	KIAA1161	chr9	-	34366668	34376851	6398	622	702	576	510	502	482	1017	1024	869	4.57143	5.3694	4.99362	4.13272	4.50798	4.35747	7.49819	8.15144	7.56754	7.73906	4.33272	4.97815	938.603	1021.29	939.704	470.95	517.633	497.813	0.95061	2.2933e-36	7.0866e-35	TRUE	561.879	659.427	610.565	487.919	536.362	515.182	0.23499	0.0041632	0.023149	TRUE	561.746	658.699
ENSG00000141664	ZCCHC2	chr18	+	60190240	60254942	5959	554	539	459	569	485	532	1070	1044	894	4.37162	4.42638	4.27244	4.9505	4.67617	5.16381	8.47013	8.92289	8.35879	8.58394	4.93016	4.35681	987.517	1041.24	966.738	525.433	500.104	549.454	0.91459	6.3896e-36	1.9633e-34	TRUE	500.452	506.313	486.544	544.365	518.198	568.624	-0.11904	0.13769	0.34057	FALSE	500.333	505.753
ENSG00000078804	TP53INP2	chr20	+	33292094	33301243	4184	692	619	557	609	551	580	1196	1052	954	7.77715	7.23989	7.38415	7.54633	7.56628	8.01804	13.484	12.8057	12.7039	12.9979	7.71022	7.46706	1103.8	1049.21	1031.62	562.37	568.159	599.028	0.87067	1.3828e-35	4.2408e-34	TRUE	625.113	581.461	590.425	582.633	588.716	619.929	0.0053397	0.94389	0.97562	FALSE	624.965	580.819
ENSG00000175874	CREG2	chr2	-	101965209	102004057	3187	7	6	2	9	4	5	121	122	107	0.103281	0.0921302	0.0348085	0.14641	0.0721108	0.0907444	1.79095	1.94965	1.8706	1.8704	0.103088	0.07674	111.672	121.677	115.706	8.31089	4.12457	5.16404	3.1792	2.7612e-35	8.4207e-34	TRUE	6.3234	5.63613	2.12002	8.61034	4.2738	5.34421	-0.05014	0.66099	NA	NA	6.3219	5.6299
ENSG00000076641	PAG1	chr8	-	81882526	82024303	4387	447	441	390	417	382	352	891	787	688	4.79122	4.91931	4.93099	4.92809	5.00286	4.64095	9.58054	9.13662	8.73776	9.15164	4.8573	4.8805	822.316	784.916	743.977	385.071	393.896	363.548	1.0229	7.1728e-35	2.1713e-33	TRUE	403.794	414.256	413.404	398.946	408.148	376.233	0.052624	0.55276	0.76673	FALSE	403.699	413.798
ENSG00000163464	CXCR1	chr2	-	219027568	219031718	2488	356	301	275	181	145	163	495	414	432	6.7283	5.92037	6.13083	3.77171	3.34842	3.78939	9.38501	8.47478	9.67415	9.17798	3.63651	6.25983	456.842	412.904	467.148	167.141	149.516	168.348	1.4097	8.095e-35	2.4459e-33	TRUE	321.59	282.746	291.503	173.164	154.925	174.221	0.72313	1.5242e-10	3.5791e-09	TRUE	321.514	282.434
ENSG00000143153	ATP1B1	chr1	+	169074935	169101960	2608	1166	1083	944	1036	905	978	1696	1561	1494	21.0231	20.3214	20.0771	20.595	19.9372	21.6902	30.676	30.4841	31.917	31.0257	20.7408	20.4739	1565.26	1556.87	1615.56	956.675	933.183	1010.09	0.70197	9.8257e-35	2.947e-33	TRUE	1053.3	1017.32	1000.65	991.146	966.947	1045.33	0.031887	0.6006	0.79785	FALSE	1053.05	1016.2
ENSG00000115461	IGFBP5	chr2	-	217536828	217560248	6215	3	10	7	7	6	6	115	119	113	0.0226979	0.0787393	0.0624732	0.0583939	0.0554667	0.0558395	0.872844	0.975179	1.01302	0.95368	0.0565667	0.0546368	106.135	118.685	122.194	6.46402	6.18685	6.19684	3.1344	1.1341e-34	3.3951e-33	TRUE	2.71003	9.39355	7.42007	6.69693	6.4107	6.41306	-0.0011533	0.99244	NA	NA	2.70939	9.38317
ENSG00000156299	TIAM1	chr21	-	32490734	32932290	7200	218	211	183	150	148	147	451	444	363	1.42374	1.43411	1.40979	1.08011	1.181	1.18091	2.95477	3.14072	2.80901	2.96817	1.14734	1.42255	416.234	442.824	392.534	138.515	152.609	151.823	1.4444	1.2396e-34	3.6975e-33	TRUE	196.929	198.204	193.982	143.506	158.131	157.12	0.30465	0.012263	0.056575	FALSE	196.882	197.985
ENSG00000135409	AMHR2	chr12	+	53817639	53825318	2162	2	2	0	0	0	1	98	106	65	0.0434991	0.0452697	0	0	0	0.0267532	2.13821	2.49706	1.67509	2.10345	0.00891774	0.0295896	90.4455	105.719	70.2885	0	0	1.03281	3.5659	1.5301e-34	4.5392e-33	TRUE	1.80668	1.87871	0	0	0	1.06884	0.034515	0.4729	NA	NA	1.80626	1.87663
ENSG00000151090	THRB	chr3	-	24158651	24536773	7459	58	37	41	32	22	38	247	175	180	0.36564	0.242747	0.304888	0.222423	0.169459	0.294669	1.56205	1.19491	1.34453	1.36717	0.22885	0.304425	227.96	174.537	194.645	29.5498	22.6851	39.2467	2.394	2.1109e-34	6.2506e-33	TRUE	52.3939	34.7562	43.4604	30.6146	23.5059	40.616	0.23426	0.15866	0.37278	FALSE	52.3815	34.7177
ENSG00000182319	SGK223	chr8	-	8175258	8244008	4891	542	524	531	654	620	604	1187	1095	1040	5.21084	5.24284	6.0219	6.93251	7.2831	7.14284	11.4481	11.4024	11.8472	11.5659	7.11948	5.49186	1095.5	1092.1	1124.62	603.924	639.308	623.816	0.81764	2.6004e-34	7.6863e-33	TRUE	489.612	492.222	562.865	625.685	662.439	645.581	-0.30591	0.00012046	0.0010655	TRUE	489.496	491.678
ENSG00000166396	SERPINB7	chr18	+	61420169	61472604	2203	806	750	632	507	448	425	926	876	855	17.2039	16.6602	15.9125	11.9317	11.6838	11.1585	19.8279	20.252	21.6237	20.5679	11.5914	16.5922	854.617	873.681	924.565	468.18	461.952	438.943	0.93795	2.9733e-34	8.7725e-33	TRUE	728.094	704.517	669.926	485.049	478.666	454.258	0.53616	3.8473e-12	1.0954e-10	TRUE	727.922	703.738
ENSG00000046651	OFD1	chrX	+	13752832	13787480	4259	474	569	508	509	453	417	959	873	808	5.23331	6.53789	6.61596	6.19613	6.11101	5.66318	10.6216	10.4396	10.5702	10.5438	5.9901	6.12905	885.074	870.689	873.741	470.027	467.107	430.681	0.92782	4.5235e-34	1.3274e-32	TRUE	428.184	534.493	538.485	486.963	484.008	445.708	0.074384	0.41754	0.66231	FALSE	428.083	533.903
ENSG00000179862	CITED4	chr1	-	41326729	41328018	1290	2431	2212	2069	2561	2628	2766	5494	5183	4851	88.6137	83.9128	88.9627	102.927	117.046	124.021	200.899	204.63	209.518	205.016	114.665	87.1631	5070.48	5169.28	5245.69	2364.91	2709.84	2856.75	0.94999	6.5447e-34	1.9137e-32	TRUE	2196.03	2077.85	2193.16	2450.12	2807.89	2956.42	-0.33468	9.1736e-10	1.9294e-08	TRUE	2195.51	2075.56
ENSG00000138061	CYP1B1	chr2	-	38294116	38337044	5247	84	77	89	60	54	47	273	244	200	0.75279	0.718146	0.94084	0.592858	0.591296	0.518106	2.45432	2.36841	2.12372	2.31549	0.56742	0.803925	251.955	243.354	216.272	55.4059	55.6817	48.5419	1.9893	1.1681e-33	3.3972e-32	TRUE	75.8808	72.3304	94.3408	57.4023	57.6963	50.2356	0.36287	0.020925	0.087333	FALSE	75.8628	72.2504
ENSG00000143320	CRABP2	chr1	-	156669398	156675608	992	18	16	25	19	13	14	160	150	122	0.853231	0.789298	1.39787	0.993007	0.752929	0.816297	7.60831	7.7012	6.85216	7.38722	0.854078	1.01346	147.666	149.603	131.926	17.5452	13.4048	14.4593	2.7017	1.2051e-33	3.4986e-32	TRUE	16.2602	15.0297	26.5002	18.1774	13.8898	14.9638	0.095865	0.5417	0.75903	FALSE	16.2563	15.0131
ENSG00000120162	MOB3B	chr9	-	27325207	27529779	6454	1246	1188	1027	1138	938	992	1856	1584	1546	9.0781	9.00784	8.8263	9.14163	8.35019	8.89026	13.5653	12.4998	13.3463	13.1371	8.79403	8.97074	1712.93	1579.81	1671.79	1050.87	967.211	1024.54	0.69965	1.399e-33	4.0543e-32	TRUE	1125.56	1115.95	1088.63	1088.73	1002.21	1060.29	0.076846	0.19375	0.42364	FALSE	1125.3	1114.72
ENSG00000173706	HEG1	chr3	-	124684554	124774802	9156	1619	1633	1402	1213	1131	1064	1948	1734	1648	8.31471	8.72797	8.49335	6.86856	7.09707	6.72152	10.0361	9.64544	10.0284	9.90329	6.89572	8.51201	1797.83	1729.41	1782.08	1120.12	1166.22	1098.91	0.64464	1.4063e-33	4.0684e-32	TRUE	1462.51	1533.97	1486.13	1160.48	1208.42	1137.25	0.34496	1.6236e-10	3.7865e-09	TRUE	1462.17	1532.27
ENSG00000116191	RALGPS2	chr1	+	178694300	178889238	5834	484	478	387	401	332	360	821	726	677	3.90108	4.00954	3.67944	3.5636	3.26959	3.56917	6.63829	6.33795	6.46549	6.48058	3.46745	3.86335	757.712	724.078	732.082	370.296	342.339	371.811	1.0103	1.4617e-33	4.2212e-32	TRUE	437.218	449.012	410.224	383.639	354.725	384.783	0.19116	0.033235	0.12537	FALSE	437.114	448.516
ENSG00000154319	FAM167A	chr8	-	11278972	11332224	4094	545	540	471	452	420	433	897	847	768	6.25971	6.45474	6.38131	5.72402	5.89418	6.11747	10.3353	10.5369	10.4518	10.4414	5.91189	6.36526	827.853	844.758	830.486	417.391	433.08	447.206	0.93356	1.7855e-33	5.138e-32	TRUE	492.322	507.252	499.264	432.431	448.749	462.809	0.14748	0.074631	0.22613	FALSE	492.205	506.691
ENSG00000103260	METRN	chr16	+	765115	769655	3325	1655	1497	1471	1587	1335	1545	2452	2402	2146	23.4052	22.0325	24.5391	24.7455	23.0681	26.8762	34.7863	36.7926	35.9598	35.8462	24.8966	23.3256	2262.98	2395.64	2320.6	1465.49	1376.57	1595.69	0.64826	1.8298e-33	5.2562e-32	TRUE	1495.03	1406.22	1559.27	1518.29	1426.38	1651.36	-0.042349	0.46843	0.70614	FALSE	1494.68	1404.66
ENSG00000012171	SEMA3B	chr3	+	50304990	50314977	3283	419	363	335	183	250	184	617	570	516	6.00135	5.41089	5.65993	2.88995	4.37513	3.24174	8.86531	8.84265	8.75705	8.82167	3.50228	5.69072	569.437	568.491	557.983	168.988	257.785	190.037	1.4086	2.3736e-33	6.7942e-32	TRUE	378.5	340.986	355.103	175.077	267.112	196.667	0.64424	3.6107e-08	5.9704e-07	TRUE	378.411	340.609
ENSG00000134202	GSTM3	chr1	-	110276554	110284384	4128	326	316	312	313	272	273	671	651	551	3.7135	3.74611	4.1923	3.93111	3.78575	3.8252	7.66766	8.03193	7.43689	7.71216	3.84735	3.88397	619.275	649.276	595.831	289.034	280.471	281.956	1.1052	2.467e-33	7.0493e-32	TRUE	294.49	296.836	330.723	299.449	290.618	291.794	0.055729	0.57944	0.78448	FALSE	294.42	296.508
ENSG00000148600	CDHR1	chr10	+	85954410	85979377	5428	212	237	214	187	182	194	507	463	445	1.83655	2.13669	2.18681	1.78613	1.92643	2.06725	4.40603	4.3443	4.56772	4.43935	1.9266	2.05335	467.917	461.774	481.206	172.682	187.668	200.365	1.2911	6.4604e-33	1.8142e-31	TRUE	191.509	222.627	226.842	178.904	194.458	207.356	0.12089	0.30711	0.55596	FALSE	191.463	222.381
ENSG00000167656	LY6D	chr8	-	143866296	143868008	1423	19	16	11	17	18	14	149	151	130	0.627848	0.550235	0.42877	0.619376	0.726758	0.569056	4.93925	5.40444	5.09	5.14456	0.638397	0.535618	137.514	150.6	140.577	15.6983	18.5606	14.4593	2.6376	7.3437e-33	2.0588e-31	TRUE	17.1635	15.0297	11.6601	16.264	19.2321	14.9638	-0.063526	0.68303	0.8472	FALSE	17.1594	15.0131
ENSG00000163293	NIPAL1	chr4	+	47916159	48042188	5298	388	416	354	445	361	353	847	765	705	3.4437	3.8425	3.7062	4.3547	3.91487	3.85385	7.54139	7.35407	7.41407	7.43651	4.04114	3.66413	781.707	762.975	762.36	410.927	372.242	364.581	0.98748	7.3835e-33	2.0664e-31	TRUE	350.497	390.772	375.243	425.734	385.71	377.302	-0.084467	0.36341	0.61338	FALSE	350.414	390.34
ENSG00000185585	OLFML2A	chr9	+	127539437	127577164	6425	142	120	96	60	84	106	872	813	642	1.03925	0.913989	0.828772	0.48416	0.751153	0.954255	6.40211	6.4446	5.56726	6.13799	0.729856	0.927338	804.78	810.848	694.235	55.4059	86.6159	109.478	2.6879	1.0651e-32	2.9705e-31	TRUE	128.275	112.723	101.761	57.4023	89.7498	113.297	0.27675	0.072858	0.22265	FALSE	128.244	112.598
ENSG00000119138	KLF9	chr9	-	72999503	73029540	5185	710	643	550	544	536	529	1115	1034	862	6.43895	6.06869	5.88371	5.43952	5.93934	5.90118	10.1439	10.1566	9.2627	9.85442	5.76001	6.13045	1029.05	1031.26	932.134	502.347	552.692	546.355	0.89082	1.5221e-32	4.238e-31	TRUE	641.373	604.006	583.005	520.447	572.689	565.418	0.13448	0.086071	0.24895	FALSE	641.222	603.338
ENSG00000147224	PRPS1	chrX	+	106871737	106894256	2073	751	742	627	527	466	524	1060	960	839	17.0352	17.5161	16.7766	13.1802	12.9154	14.6205	24.1205	23.5858	22.5498	23.4187	13.5721	17.1093	978.288	957.458	907.263	486.649	480.512	541.191	0.90199	1.5731e-32	4.3725e-31	TRUE	678.41	697.002	664.626	504.183	497.898	560.074	0.36407	2.3418e-06	2.8501e-05	TRUE	678.25	696.232
ENSG00000168497	SDPR	chr2	-	192699028	192711981	3229	102	94	82	101	104	92	316	380	310	1.48538	1.4246	1.40858	1.62167	1.85049	1.64798	4.61635	5.99369	5.349	5.31968	1.70672	1.43952	291.641	378.994	335.222	93.2666	107.239	95.0183	1.6695	3.0157e-32	8.3396e-31	TRUE	92.1409	88.2994	86.9208	96.6272	111.119	98.3336	-0.14373	0.32196	0.57183	FALSE	92.1192	88.2018
ENSG00000120306	CYSTM1	chr5	+	139554227	139661637	1334	475	475	434	391	329	311	774	717	624	16.7434	17.4249	18.0456	15.1961	14.1698	13.4845	27.3694	27.3742	26.062	26.9352	14.2835	17.4046	714.335	715.102	674.77	361.062	339.246	321.203	1.0209	6.3777e-32	1.7577e-30	TRUE	429.088	446.194	460.044	374.072	351.52	332.41	0.30681	0.00069625	0.0050267	TRUE	428.986	445.701
ENSG00000135446	CDK4	chr12	-	58141510	58149796	2076	1073	980	946	1045	950	990	1772	1562	1425	24.304	23.101	25.2756	26.0975	26.2917	27.5829	40.2639	38.3206	38.2443	38.9429	26.6574	24.2269	1635.4	1557.86	1540.94	964.986	979.585	1022.48	0.66949	7.8116e-32	2.1493e-30	TRUE	969.286	920.568	1002.77	999.756	1015.03	1058.15	-0.084433	0.17172	0.39233	FALSE	969.057	919.551
ENSG00000163624	CDS1	chr4	+	85504132	85572491	4461	662	548	536	453	431	425	876	838	764	6.97801	6.01148	6.66453	5.26473	5.55095	5.51047	9.263	9.56732	9.54202	9.45745	5.44205	6.55134	808.472	835.781	826.161	418.315	444.422	438.943	0.91022	1.0429e-31	2.8646e-30	TRUE	598.013	514.767	568.165	433.387	460.502	454.258	0.29712	0.00041711	0.0032282	TRUE	597.871	514.198
ENSG00000120913	PDLIM2	chr8	+	22435792	22455538	4592	981	1054	901	694	651	637	1230	1178	1011	10.0455	11.2324	10.8833	7.83552	8.14519	8.0236	12.6352	13.0654	12.2667	12.6558	8.00144	10.7204	1135.18	1174.88	1093.26	640.862	671.273	657.898	0.78045	1.1106e-31	3.0455e-30	TRUE	886.179	990.081	955.068	663.953	695.561	680.853	0.45155	4.4453e-11	1.1152e-09	TRUE	885.969	988.987
ENSG00000163961	RNF168	chr3	-	196195654	196230639	5347	520	454	421	522	412	497	1096	968	800	4.57298	4.15507	4.36726	5.0614	4.427	5.37623	9.66897	9.22027	8.33603	9.07509	4.95488	4.3651	1011.51	965.437	865.09	482.031	424.83	513.305	0.98308	1.2709e-31	3.4792e-30	TRUE	469.738	426.467	446.264	499.4	440.201	531.215	-0.12159	0.16929	0.38862	FALSE	469.627	425.996
ENSG00000106546	AHR	chr7	+	17338246	17385776	6276	834	743	673	618	491	452	1040	984	916	6.24869	5.79347	5.94797	5.10524	4.49491	4.16569	7.81682	7.98529	8.1319	7.978	4.58861	5.99671	959.83	981.395	990.528	570.681	506.291	466.829	0.90789	2.3403e-31	6.343e-30	TRUE	753.388	697.941	713.386	591.244	524.609	483.117	0.40831	3.7146e-07	5.2559e-06	TRUE	753.21	697.17
ENSG00000169855	ROBO1	chr3	-	78646390	79816965	7510	1430	1386	1178	1321	1229	1123	2095	1864	1698	8.95369	9.03142	8.70046	9.11955	9.4023	8.64911	13.159	12.6411	12.5973	12.7991	9.05699	8.89519	1933.5	1859.06	1836.15	1219.85	1267.27	1159.84	0.62186	2.9546e-31	7.9946e-30	TRUE	1291.78	1301.95	1248.69	1263.81	1313.12	1200.31	0.024405	0.66184	0.83604	FALSE	1291.47	1300.51
ENSG00000141564	RPTOR	chr17	+	78518619	78940171	6408	971	1024	769	937	945	895	1594	1553	1384	7.12529	7.82007	6.65642	7.58102	8.47289	8.07853	11.734	12.3432	12.0335	12.0369	8.04414	7.20059	1471.12	1548.89	1496.61	865.256	974.429	924.363	0.70268	3.1596e-31	8.535e-30	TRUE	877.145	961.9	815.147	896.432	1009.69	956.614	-0.10198	0.14646	0.35472	FALSE	876.938	960.837
ENSG00000110888	CAPRIN2	chr12	-	30862486	30907885	6543	934	896	766	1127	994	958	1759	1597	1445	6.71237	6.70138	6.49365	8.93012	8.72834	8.46877	12.6814	12.431	12.3047	12.4724	8.70908	6.6358	1623.4	1592.77	1562.57	1040.71	1024.96	989.429	0.64016	8.4405e-31	2.2576e-29	TRUE	843.722	841.662	811.967	1078.21	1062.04	1023.95	-0.32895	1.041e-07	1.5998e-06	TRUE	843.522	840.732
ENSG00000138678	AGPAT9	chr4	+	84457067	84527028	2631	16	7	13	6	8	4	110	103	94	0.28596	0.1302	0.274069	0.118234	0.174699	0.0879368	1.9722	1.99386	1.99061	1.98556	0.126957	0.230076	101.52	102.727	101.648	5.54059	8.24914	4.13123	2.9979	1.241e-30	3.3085e-29	TRUE	14.4535	6.57549	13.7801	5.74023	8.5476	4.27537	0.17971	0.17889	NA	NA	14.4501	6.56822
ENSG00000153029	MR1	chr1	+	181003067	181031074	7704	1209	1180	1037	1201	1071	1036	1796	1799	1551	7.37931	7.49547	7.4662	8.08234	7.98722	7.77813	10.9969	11.8931	11.2169	11.369	7.94923	7.44699	1657.55	1794.24	1677.19	1109.04	1104.35	1069.99	0.63791	1.5318e-30	4.0706e-29	TRUE	1092.14	1108.44	1099.23	1149	1144.31	1107.32	-0.042403	0.45532	0.69481	FALSE	1091.88	1107.21
ENSG00000111252	SH2B3	chr12	+	111843752	111889427	5406	1017	1011	870	893	819	783	1490	1300	1370	8.84608	9.15183	8.92648	8.56418	8.70423	8.37756	13.0014	12.2475	14.1196	13.1228	8.54865	8.9748	1375.14	1296.56	1481.47	824.625	844.505	808.688	0.73627	2.7178e-30	7.1871e-29	TRUE	918.699	949.688	922.208	854.337	875.06	836.904	0.1165	0.064174	0.20455	FALSE	918.482	948.639
ENSG00000167641	PPP1R14A	chr19	-	38741877	38747231	949	118	127	121	65	75	81	299	253	254	5.84685	6.54893	7.07223	3.55106	4.54064	4.93686	14.8623	13.5779	14.9124	14.4508	4.34285	6.48933	275.951	252.33	274.666	60.0231	77.3356	83.6574	1.7438	3.9035e-30	1.0256e-28	TRUE	106.594	119.298	128.261	62.1858	80.1337	86.5763	0.45889	0.0019247	0.012055	TRUE	106.569	119.166
ENSG00000138193	PLCE1	chr10	+	95753746	96088149	7992	53	42	39	17	16	8	168	104	146	0.311836	0.257174	0.270674	0.110282	0.115024	0.0578983	0.991593	0.66276	1.01783	0.890729	0.0944012	0.279895	155.049	103.725	157.879	15.6983	16.4983	8.26246	2.7064	5.4336e-30	1.423e-28	TRUE	47.8771	39.4529	41.3404	16.264	17.0952	8.55074	0.68628	3.201e-05	0.00032272	TRUE	47.8658	39.4093
ENSG00000167306	MYO5B	chr18	-	47349183	47721463	9505	60	34	47	41	58	40	262	219	180	0.296828	0.175049	0.274273	0.223636	0.350589	0.243411	1.30026	1.17347	1.05511	1.17628	0.272545	0.248717	241.803	218.42	194.645	37.8607	59.8062	41.3123	2.0332	7.3645e-30	1.9256e-28	TRUE	54.2005	31.9381	49.8204	39.2249	61.9701	42.7537	-0.043415	0.79318	0.9081	FALSE	54.1877	31.9028
ENSG00000062282	DGAT2	chr11	+	75470557	75512579	5926	85	90	68	94	92	103	291	363	333	0.674471	0.743214	0.636479	0.822388	0.891966	1.00533	2.31639	3.11978	3.13085	2.85567	0.90656	0.684721	268.568	362.039	360.094	86.8026	94.8651	106.379	1.6734	1.1422e-29	2.9534e-28	TRUE	76.7841	84.542	72.0806	89.9302	98.2974	110.091	-0.2535	0.088271	0.25293	FALSE	76.766	84.4486
ENSG00000171161	ZNF672	chr1	+	249132409	249143716	2989	791	744	699	785	696	697	1261	1198	1111	12.4439	12.1809	12.9714	13.6161	13.3784	13.4877	19.9007	20.4131	20.7094	20.3411	13.4941	12.5321	1163.79	1194.83	1201.39	724.894	717.675	719.867	0.71116	2.3561e-29	6.0539e-28	TRUE	714.544	698.88	740.947	751.013	743.641	744.984	-0.0543	0.42821	0.67148	FALSE	714.375	698.108
ENSG00000170298	LGALS9B	chr17	-	20352708	20370852	1713	230	235	245	166	149	131	453	368	358	6.31359	6.71341	7.93315	5.02413	4.99748	4.42329	12.4744	10.9413	11.6441	11.6866	4.81497	6.98672	418.08	367.026	387.128	153.29	153.64	135.298	1.3507	3.4294e-29	8.784e-28	TRUE	207.769	220.749	259.702	158.813	159.199	140.018	0.48859	6.7882e-05	0.00063346	TRUE	207.72	220.505
ENSG00000125378	BMP4	chr14	-	54416454	54425479	1917	20	11	14	13	18	20	149	136	120	0.490584	0.280804	0.405082	0.351586	0.539477	0.603448	3.66643	3.61323	3.48769	3.58912	0.49817	0.392157	137.514	135.64	129.763	12.0046	18.5606	20.6561	2.5014	3.7867e-29	9.684e-28	TRUE	18.0668	10.3329	14.8401	12.4372	19.2321	21.3769	-0.091032	0.55592	0.76899	FALSE	18.0626	10.3215
ENSG00000150764	DIXDC1	chr11	+	111797868	111893308	5896	1001	1029	829	987	971	912	1668	1584	1342	7.9833	8.54065	7.79891	8.67901	9.46202	8.94683	13.345	13.6828	12.6816	13.2365	9.02929	8.10762	1539.42	1579.81	1451.19	911.427	1001.24	941.92	0.67397	4.243e-29	1.0783e-27	TRUE	904.246	966.597	878.748	944.268	1037.46	974.785	-0.099204	0.12504	0.32092	FALSE	904.032	965.529
ENSG00000226963	AC078883.4	chr2	-	173292502	173293331	558	866	722	596	497	397	480	951	833	819	72.9776	63.3193	59.2446	46.1777	40.877	49.7552	80.3945	76.0308	81.7766	79.4006	45.6033	65.1805	877.69	830.795	885.636	458.946	409.363	495.748	0.91075	5.1982e-29	1.319e-27	TRUE	782.295	678.215	631.766	475.482	424.175	513.045	0.52476	2.81e-09	5.5417e-08	TRUE	782.11	677.465
ENSG00000107282	APBA1	chr9	-	72042446	72287222	6534	167	152	111	67	57	65	269	223	212	1.20183	1.13841	0.942282	0.531626	0.501208	0.575395	1.94202	1.73822	1.80774	1.82932	0.536076	1.09417	248.264	222.41	229.249	61.8699	58.7751	67.1325	1.7634	1.2964e-28	3.2643e-27	TRUE	150.858	142.782	117.661	64.0992	60.9016	69.4748	0.79477	5.8013e-08	9.3702e-07	TRUE	150.823	142.624
ENSG00000186226	LCE1E	chr1	+	152758690	152760902	1180	82	80	74	106	78	69	312	271	257	3.26767	3.31773	3.47846	4.6573	3.79782	3.3822	12.4725	11.6968	12.1347	12.1013	3.94577	3.35462	287.949	270.283	277.91	97.8838	80.4291	71.2637	1.6342	1.3321e-28	3.349e-27	TRUE	74.0741	75.1484	78.4407	101.411	83.3391	73.7502	-0.13133	0.38836	0.63703	FALSE	74.0566	75.0654
ENSG00000133477	FAM83F	chr22	+	40390953	40426043	2071	805	746	629	891	722	782	1417	1260	1222	18.2777	17.6275	16.8464	22.3053	20.0299	21.8403	32.2752	30.9862	32.8753	32.0456	21.3918	17.5839	1307.77	1256.66	1321.42	822.778	744.484	807.655	0.70191	1.7472e-28	4.379e-27	TRUE	727.191	700.759	666.746	852.424	771.421	835.835	-0.22035	0.0017503	0.011133	TRUE	727.019	699.985
ENSG00000140199	SLC12A6	chr15	-	34525460	34630261	5407	436	461	403	355	336	320	738	656	598	3.79172	4.17232	4.13414	3.40394	3.5703	3.42314	6.43843	6.17911	6.16203	6.25986	3.4658	4.03273	681.11	654.263	646.655	327.818	346.464	330.498	0.96153	1.7676e-28	4.4234e-27	TRUE	393.857	433.043	427.184	339.63	358.999	342.03	0.24655	0.0070625	0.035968	TRUE	393.764	432.564
ENSG00000147251	DOCK11	chrX	+	117629861	117820126	6664	230	218	167	191	181	179	528	465	370	1.62293	1.60086	1.39001	1.48597	1.56051	1.55364	3.73748	3.55383	3.09347	3.46159	1.53337	1.53793	487.298	463.769	400.104	176.375	186.637	184.873	1.2591	2.4821e-28	6.1829e-27	TRUE	207.769	204.779	177.022	182.731	193.389	191.323	0.049528	0.67693	0.84355	FALSE	207.72	204.553
ENSG00000141298	SSH2	chr17	-	27952956	28257294	9327	883	909	754	783	669	672	1236	1203	1057	4.45169	4.7693	4.48401	4.35241	4.12104	4.16734	6.2511	6.56904	6.31411	6.37808	4.2136	4.56833	1140.72	1199.81	1143	723.047	689.834	694.047	0.71669	2.7582e-28	6.8601e-27	TRUE	797.651	853.874	799.247	749.1	714.793	718.262	0.15982	0.019007	0.081102	FALSE	797.463	852.931
ENSG00000109099	PMP22	chr17	-	15133095	15168643	1817	85	76	75	39	59	56	269	216	194	2.19973	2.04688	2.28951	1.11281	1.8656	1.78264	6.98356	6.05449	5.94875	6.32894	1.58702	2.17871	248.264	215.428	209.784	36.0138	60.8374	57.8372	1.9404	3.0753e-28	7.6373e-27	TRUE	76.7841	71.391	79.5007	37.3115	63.0385	59.8552	0.32397	0.043096	0.15267	FALSE	76.766	71.3121
ENSG00000068724	TTC7A	chr2	+	47143296	47303276	5157	959	1010	857	907	871	889	1584	1474	1248	8.74434	9.58423	9.21766	9.11844	9.70383	9.97094	14.489	14.5572	13.4833	14.1765	9.59774	9.18208	1461.89	1470.1	1349.54	837.553	898.125	918.166	0.68483	3.8872e-28	9.5805e-27	TRUE	866.305	948.749	908.428	867.731	930.62	950.201	-0.012064	0.85374	0.9381	FALSE	866.101	947.701
ENSG00000132698	RAB25	chr1	+	156030951	156040295	1100	213	200	161	257	187	206	525	510	451	9.10527	8.89755	8.11839	12.113	9.76723	10.8319	22.5137	23.6133	22.8435	22.9902	10.904	8.70707	484.529	508.65	487.694	237.322	192.824	212.758	1.1648	4.2581e-28	1.0479e-26	TRUE	192.412	187.871	170.662	245.873	199.8	220.182	-0.23235	0.05037	0.1708	FALSE	192.366	187.663
ENSG00000169967	MAP3K2	chr2	-	128056306	128146041	10992	1307	1278	1139	1272	950	1039	1866	1718	1604	5.5912	5.68967	5.74757	5.99958	4.96557	5.46727	8.00783	7.96022	8.13031	8.03278	5.47747	5.67614	1722.16	1713.45	1734.51	1174.61	979.585	1073.09	0.67162	4.6091e-28	1.1326e-26	TRUE	1180.67	1200.5	1207.35	1216.93	1015.03	1110.53	0.097029	0.12664	0.32351	FALSE	1180.39	1199.17
ENSG00000163788	SNRK	chr3	+	43328004	43466256	5183	927	965	769	829	759	757	1353	1241	1152	8.41016	9.11127	8.22966	8.29247	8.41362	8.44785	12.3139	12.1946	12.3837	12.2974	8.38465	8.5837	1248.7	1237.71	1245.73	765.525	782.637	781.835	0.6733	4.6845e-28	1.1494e-26	TRUE	837.398	906.478	815.147	793.108	810.953	809.114	0.08203	0.22098	0.45832	FALSE	837.201	905.476
ENSG00000135362	PRR5L	chr11	+	36317838	36486754	3930	316	323	332	299	250	299	664	592	532	3.78094	4.02201	4.68579	3.94447	3.65485	4.40058	7.96995	7.67198	7.5422	7.72804	3.99997	4.16291	612.814	590.433	575.285	276.106	257.785	308.809	1.0522	4.8734e-28	1.1939e-26	TRUE	285.456	303.412	351.923	286.055	267.112	319.584	0.093676	0.37792	0.6274	FALSE	285.389	303.077
ENSG00000203499	RP11-429J17.6	chr8	+	144816310	144828507	5239	162	163	148	116	97	129	358	338	297	1.45403	1.52255	1.56693	1.14794	1.06376	1.42421	3.2234	3.28584	3.15855	3.2226	1.21197	1.5145	330.403	337.105	321.165	107.118	100.021	133.232	1.4645	6.136e-28	1.4965e-26	TRUE	146.341	153.115	156.881	110.978	103.64	137.881	0.29477	0.029195	0.11307	FALSE	146.307	152.946
ENSG00000184828	ZBTB7C	chr18	-	45553044	45937123	4949	23	9	13	11	11	8	107	110	107	0.218533	0.0889934	0.145701	0.115235	0.127702	0.0934984	1.01987	1.13202	1.20461	1.11883	0.112145	0.151076	98.7517	109.709	115.706	10.1577	11.3426	8.26246	2.6944	8.3613e-28	2.0301e-26	TRUE	20.7769	8.4542	13.7801	10.5238	11.7529	8.55074	0.12438	0.39291	NA	NA	20.772	8.44486
ENSG00000157890	MEGF11	chr15	-	66187417	66546085	6163	3	3	1	5	1	1	92	106	57	0.0228894	0.0238211	0.00900005	0.0420618	0.00932245	0.00938511	0.704167	0.875976	0.515302	0.698482	0.0202565	0.0185702	84.908	105.719	61.6376	4.61716	1.03114	1.03281	3.1223	8.9142e-28	2.1611e-26	TRUE	2.71003	2.81807	1.06001	4.78352	1.06845	1.06884	-0.0049901	0.95057	NA	NA	2.70939	2.81495
ENSG00000128383	APOBEC3A	chr22	+	39348746	39359188	1478	1	2	3	3	0	3	74	106	64	0.031815	0.0662199	0.112586	0.105234	0	0.117403	2.36177	3.65267	2.4126	2.80901	0.0742124	0.0702069	68.2956	105.719	69.2072	2.7703	0	3.09842	3.1306	1.3157e-27	3.1802e-26	TRUE	0.903342	1.87871	3.18003	2.87011	0	3.20653	-0.0027815	0.97049	NA	NA	0.903129	1.87663
ENSG00000171246	NPTX1	chr17	-	78440948	78451643	5122	3	7	3	10	11	6	122	103	90	0.0275415	0.0668793	0.0324877	0.101221	0.123389	0.0677553	1.12357	1.02418	0.978999	1.04225	0.097455	0.0423028	112.595	102.727	97.3226	9.23432	11.3426	6.19684	2.7293	1.5645e-27	3.7649e-26	TRUE	2.71003	6.57549	3.18003	9.56705	11.7529	6.41306	-0.18245	0.13813	NA	NA	2.70939	6.56822
ENSG00000106617	PRKAG2	chr7	-	151253197	151574210	3305	523	485	432	433	384	387	805	722	703	7.44108	7.1813	7.25019	6.79246	6.67547	6.77285	11.4896	11.1261	11.8512	11.489	6.74692	7.29086	742.945	720.088	760.198	399.846	395.958	399.696	0.87913	1.7873e-27	4.2948e-26	TRUE	472.448	455.587	457.924	414.253	410.285	413.642	0.15145	0.074904	0.22661	FALSE	472.336	455.084
ENSG00000132185	FCRLA	chr1	+	161676762	161684142	2903	179	163	179	120	128	93	363	327	296	2.89942	2.74773	3.42013	2.14311	2.53329	1.85297	5.89847	5.73693	5.68099	5.77213	2.17646	3.02243	335.017	326.134	320.083	110.812	131.986	96.0511	1.4585	1.9431e-27	4.6555e-26	TRUE	161.698	153.115	189.742	114.805	136.762	99.4024	0.41083	0.0024895	0.015057	TRUE	161.66	152.946
ENSG00000148344	PTGES	chr9	-	132500610	132515326	1868	10	5	10	7	14	14	120	135	97	0.251726	0.130986	0.296934	0.194282	0.430599	0.433494	3.03029	3.68074	2.89317	3.2014	0.352792	0.226549	110.75	134.643	104.892	6.46402	14.436	14.4593	2.6361	2.3912e-27	5.6956e-26	TRUE	9.03342	4.69678	10.6001	6.69693	14.9583	14.9638	-0.12869	0.35058	NA	NA	9.03129	4.69159
ENSG00000189280	GJB5	chr1	+	35220648	35224113	1355	980	864	783	787	743	758	1369	1229	1106	34.0089	31.2038	32.0523	30.1124	31.5044	32.3565	47.6589	46.1946	45.4773	46.4436	31.3245	32.4217	1263.47	1225.75	1195.99	726.741	766.138	782.868	0.68948	2.6959e-27	6.412e-26	TRUE	885.276	811.603	829.987	752.927	793.858	810.183	0.09737	0.15045	0.36008	FALSE	885.066	810.706
ENSG00000057704	TMCC3	chr12	-	94960900	95044338	5877	854	896	770	799	777	725	1411	1250	1104	6.83295	7.4608	7.26728	7.04858	7.59605	7.13533	11.3253	10.8326	10.4663	10.8747	7.25998	7.18701	1302.23	1246.69	1193.82	737.822	801.197	748.785	0.70378	2.8634e-27	6.8004e-26	TRUE	771.454	841.662	816.207	764.407	830.186	774.911	0.034516	0.61416	0.80563	FALSE	771.272	840.732
ENSG00000139679	LPAR6	chr13	-	48963707	49018840	3004	333	340	266	204	149	185	446	434	435	5.21255	5.53875	4.91155	3.52079	2.84976	3.56208	7.00349	7.35814	8.06805	7.47656	3.31088	5.22095	411.619	432.851	470.393	188.38	153.64	191.069	1.2523	3.7556e-27	8.8935e-26	TRUE	300.813	319.381	281.962	195.168	159.199	197.736	0.61319	6.0179e-08	9.6752e-07	TRUE	300.742	319.028
ENSG00000153012	LGI2	chr4	-	25000469	25032501	6428	7	7	4	4	2	3	95	102	57	0.0512068	0.0532912	0.0345161	0.0322622	0.0178762	0.0269946	0.697152	0.80817	0.494058	0.66646	0.025711	0.046338	87.6767	101.73	61.6376	3.69373	2.06228	3.09842	3.0404	4.6395e-27	1.0939e-25	TRUE	6.3234	6.57549	4.24004	3.82682	2.1369	3.20653	0.10518	0.32986	NA	NA	6.3219	6.56822
ENSG00000153179	RASSF3	chr12	+	65004293	65091347	3492	681	632	527	638	578	519	1041	986	928	9.1702	8.85678	8.37092	9.47233	9.5099	8.59656	14.0623	14.3807	14.8065	14.4165	9.19293	8.7993	960.752	983.39	1003.5	589.149	596	536.027	0.7645	1.9594e-26	4.5994e-25	TRUE	615.176	593.673	558.625	610.378	617.564	554.729	-0.010888	0.88917	0.95402	FALSE	615.031	593.017
ENSG00000155066	PROM2	chr2	+	95940201	95957056	4728	323	327	274	280	293	309	624	633	580	3.21241	3.38457	3.21448	3.07037	3.56051	3.78018	6.22568	6.81875	6.83486	6.62643	3.47036	3.27048	575.898	631.324	627.19	258.561	302.125	319.137	1.0349	2.2132e-26	5.1661e-25	TRUE	291.78	307.169	290.443	267.877	313.056	330.272	-0.028944	0.78019	0.90108	FALSE	291.711	306.83
ENSG00000157510	AFAP1L1	chr5	+	148651434	148721365	4177	1058	986	882	927	897	900	1508	1451	1287	11.9104	11.5517	11.7123	11.506	12.3382	12.4626	17.0301	17.6922	17.167	17.2964	12.1023	11.7248	1391.75	1447.16	1391.71	856.021	924.934	929.527	0.63733	2.3111e-26	5.3791e-25	TRUE	955.736	926.204	934.928	886.865	958.399	961.959	0.0058937	0.92542	0.9703	FALSE	955.51	925.181
ENSG00000164949	GEM	chr8	-	95261481	95274578	2208	59	61	65	62	65	78	238	263	230	1.25649	1.35196	1.63287	1.4558	1.69136	2.04328	5.08461	6.06646	5.80374	5.6516	1.73015	1.41377	219.653	262.304	248.713	57.2528	67.0242	80.559	1.704	2.4281e-26	5.6354e-25	TRUE	53.2972	57.3007	68.9006	59.3157	69.4492	83.3698	-0.15656	0.32429	0.57427	FALSE	53.2846	57.2374
ENSG00000185813	PCYT2	chr17	-	79858841	79869340	5147	1080	958	856	837	792	753	1392	1237	1145	9.86678	9.10845	9.22479	8.43105	8.84084	8.46199	12.7575	12.2404	12.3945	12.4641	8.57796	9.40001	1284.69	1233.72	1238.16	772.912	816.664	777.704	0.66027	2.4579e-26	5.6965e-25	TRUE	975.61	899.902	907.368	800.762	846.212	804.839	0.1764	0.0070571	0.035968	TRUE	975.379	898.908
ENSG00000138835	RGS3	chr9	+	116207011	116360018	4591	1041	1057	878	850	764	817	1359	1342	1170	10.6623	11.2668	10.6078	9.59891	9.56111	10.2931	13.9634	14.8876	14.199	14.35	9.81771	10.8456	1254.24	1338.45	1265.19	784.917	787.792	843.804	0.66828	2.9369e-26	6.7776e-25	TRUE	940.379	992.899	930.688	813.199	816.296	873.245	0.18769	0.0036786	0.020949	TRUE	940.157	991.802
ENSG00000140853	NLRC5	chr16	+	57023397	57117443	6886	482	463	475	541	447	494	948	961	770	3.29144	3.29039	3.82616	4.07325	3.7296	4.14946	6.49413	7.1078	6.23021	6.61071	3.9841	3.46933	874.922	958.456	832.649	499.577	460.92	510.207	0.84384	3.7308e-26	8.5614e-25	TRUE	435.411	434.922	503.504	517.577	477.597	528.008	-0.14032	0.10573	0.28763	FALSE	435.308	434.441
ENSG00000248187	RP11-184M15.1	chr4	-	129489127	129491686	1623	4	4	3	3	0	2	67	81	65	0.11589	0.120608	0.102527	0.0958326	0	0.071276	1.94731	2.54182	2.23138	2.24017	0.0557028	0.113008	61.8352	80.7855	70.2885	2.7703	0	2.06561	3.0596	5.1342e-26	1.1749e-24	TRUE	3.61337	3.75742	3.18003	2.87011	0	2.13769	0.072648	0.39566	NA	NA	3.61252	3.75327
ENSG00000134775	FHOD3	chr18	+	33877677	34360018	4967	630	637	618	569	538	523	1018	902	855	5.9642	6.27593	6.90131	5.93921	6.22315	6.09031	9.66793	9.24892	9.59072	9.50252	6.08422	6.38048	939.525	899.612	924.565	525.433	554.754	540.158	0.7605	5.8615e-26	1.3395e-24	TRUE	569.106	598.369	655.086	544.365	574.826	559.005	0.11065	0.16047	0.37544	FALSE	568.971	597.708
ENSG00000023171	GRAMD1B	chr11	+	123396344	123498482	7723	11	9	12	3	6	6	104	77	78	0.066975	0.0570282	0.0861851	0.0201394	0.0446362	0.0449363	0.635224	0.507789	0.562714	0.568576	0.0365706	0.0700627	95.983	76.7961	84.3463	2.7703	6.18685	6.19684	2.8567	6.0219e-26	1.3742e-24	TRUE	9.93677	8.4542	12.7201	2.87011	6.4107	6.41306	0.18142	0.16269	NA	NA	9.93442	8.44486
ENSG00000177675	CD163L1	chr12	-	7499281	7632493	4615	265	297	205	361	338	302	696	620	626	2.7001	3.14933	2.46388	4.05551	4.20792	3.78501	7.11406	6.84224	7.55756	7.17129	4.01615	2.7711	642.347	618.359	676.933	333.359	348.526	311.908	0.94196	6.7562e-26	1.5374e-24	TRUE	239.386	278.989	217.302	345.37	361.136	322.791	-0.42627	6.332e-05	0.00059568	TRUE	239.329	278.68
ENSG00000188517	COL25A1	chr4	-	109731877	110223813	4630	3	7	4	7	2	5	98	76	77	0.0304681	0.0739861	0.0479199	0.078384	0.0248183	0.0624627	0.998447	0.836009	0.926593	0.92035	0.0552216	0.0507914	90.4455	75.7988	83.2649	6.46402	2.06228	5.16404	2.8629	1.142e-25	2.5735e-24	TRUE	2.71003	6.57549	4.24004	6.69693	2.1369	5.34421	-0.0092806	0.93143	NA	NA	2.70939	6.56822
ENSG00000198892	SHISA4	chr1	+	201857808	201861434	1341	210	254	181	213	184	172	515	431	375	7.3637	9.26911	7.48664	8.23495	7.88336	7.41876	18.1158	16.3692	15.5805	16.6885	7.84569	8.03982	475.3	429.859	405.511	196.691	189.73	177.643	1.1753	1.5606e-25	3.4976e-24	TRUE	189.702	238.596	191.862	203.778	196.595	183.841	0.072721	0.5465	0.76248	FALSE	189.657	238.333
ENSG00000163618	CADPS	chr3	-	62384022	62861054	5471	8	3	6	3	3	4	98	75	62	0.0687589	0.0268341	0.0608305	0.0284292	0.0315048	0.0422888	0.844966	0.698189	0.631399	0.724851	0.0340743	0.0521412	90.4455	74.8014	67.0445	2.7703	3.09343	4.13123	2.9301	1.7152e-25	3.8335e-24	TRUE	7.22674	2.81807	6.36006	2.87011	3.20535	4.27537	0.07799	0.46851	NA	NA	7.22503	2.81495
ENSG00000171451	DSEL	chr18	-	65173819	65184217	9531	249	246	243	290	210	261	589	523	511	1.22848	1.26308	1.41418	1.5775	1.26591	1.58392	2.91512	2.79474	2.98718	2.89902	1.47578	1.30191	543.596	521.615	552.576	267.795	216.54	269.563	1.0689	1.8738e-25	4.1766e-24	TRUE	224.932	231.081	257.582	277.444	224.374	278.968	-0.1153	0.30629	0.55519	FALSE	224.879	230.826
ENSG00000172345	STARD5	chr15	-	81601394	81616524	4871	422	473	400	405	365	379	742	718	649	4.0738	4.75199	4.5549	4.31069	4.30524	4.50042	7.18564	7.50732	7.42345	7.37214	4.37212	4.46023	684.801	716.099	701.804	373.99	376.367	391.434	0.86499	1.9415e-25	4.3215e-24	TRUE	381.21	444.315	424.004	387.465	389.984	405.091	0.072501	0.42554	0.66985	FALSE	381.12	443.824
ENSG00000121281	ADCY7	chr16	+	50280048	50352046	6213	1014	966	848	890	834	850	1440	1354	1197	7.67436	7.60867	7.57062	7.42675	7.71235	7.91315	10.933	11.0993	10.7343	10.9222	7.68409	7.61788	1328.99	1350.42	1294.39	821.854	859.972	877.886	0.62951	2.5197e-25	5.5781e-24	TRUE	915.989	907.417	898.888	851.467	891.087	908.517	0.037746	0.54998	0.76463	FALSE	915.773	906.415
ENSG00000238266	LINC00707	chr10	+	6821560	6884868	3070	840	882	720	385	356	388	748	687	670	12.8661	14.0593	13.0086	6.50179	6.66245	7.31013	11.4933	11.3972	12.1595	11.6833	6.82479	13.3113	690.339	685.181	724.513	355.521	367.087	400.729	0.88578	3.0268e-25	6.6556e-24	TRUE	758.808	828.511	763.207	368.331	380.368	414.711	0.95287	1.4021e-32	1.446e-30	TRUE	758.628	827.596
ENSG00000114812	VIPR1	chr3	+	42530791	42579059	3759	104	81	95	80	72	61	250	240	211	1.30097	1.0545	1.40181	1.10339	1.10048	0.938619	3.13724	3.25175	3.12744	3.17214	1.0475	1.25242	230.728	239.365	228.167	73.8745	74.2422	63.0012	1.6078	3.1031e-25	6.8143e-24	TRUE	93.9476	76.0878	100.701	76.5364	76.9284	65.1994	0.21348	0.16107	0.3762	FALSE	93.9254	76.0037
ENSG00000188112	C6orf132	chr6	-	42068856	42110357	6210	442	469	415	321	281	260	621	565	521	3.34685	3.69585	3.70675	2.67993	2.59978	2.42166	4.71715	4.63378	4.67439	4.67511	2.56713	3.58315	573.129	563.504	563.39	296.422	289.751	268.53	0.9681	4.1371e-25	9.0711e-24	TRUE	399.277	440.558	439.904	307.102	300.234	277.899	0.4823	3.809e-07	5.3786e-06	TRUE	399.183	440.071
ENSG00000188906	LRRK2	chr12	+	40590546	40763087	9158	68	65	44	83	61	65	248	233	211	0.349152	0.347333	0.266495	0.469881	0.382694	0.41053	1.27741	1.29579	1.28369	1.28563	0.421035	0.320993	228.882	232.383	228.167	76.6448	62.8997	67.1325	1.6155	4.2454e-25	9.2852e-24	TRUE	61.4273	61.0581	46.6404	79.4065	65.1754	69.4748	-0.2193	0.16663	0.38468	FALSE	61.4128	60.9906
ENSG00000117016	RIMS3	chr1	-	41086351	41131329	7235	397	387	324	345	335	327	679	663	569	2.58023	2.61761	2.48395	2.47224	2.66029	2.61421	4.42702	4.66717	4.3818	4.492	2.58225	2.5606	626.658	661.245	615.295	318.584	345.433	337.728	0.90783	1.3374e-24	2.8863e-23	TRUE	358.627	363.531	343.443	330.063	357.931	349.512	0.036711	0.69613	0.85461	FALSE	358.542	363.129
ENSG00000260231	RP4-659J6.2	chr7	+	139877061	139879440	2380	122	120	88	107	125	88	325	329	270	2.4104	2.46739	2.05089	2.33087	3.01756	2.13864	6.44149	7.0404	6.32071	6.60087	2.49569	2.30956	299.947	328.129	291.968	98.8072	128.893	90.887	1.447	1.49e-24	3.2073e-23	TRUE	110.208	112.723	93.2808	102.367	133.556	94.0582	-0.042847	0.76835	0.89573	FALSE	110.182	112.598
ENSG00000187193	MT1X	chr16	+	56716336	56718108	1727	89	67	53	31	31	29	163	134	195	2.42328	1.89852	1.70224	0.930636	1.03132	0.971264	4.4522	3.95176	6.29103	4.89833	0.977739	2.00801	150.435	133.645	210.866	28.6264	31.9654	29.9514	2.1235	1.6191e-24	3.4806e-23	TRUE	80.3975	62.9368	56.1805	29.6578	33.1219	30.9964	0.62701	0.00013336	0.0011692	TRUE	80.3785	62.8673
ENSG00000100104	SRRD	chr22	+	26879843	26887899	1295	686	653	591	393	333	349	691	666	633	24.9092	24.6761	25.3136	15.7338	14.774	15.5879	25.1703	26.1929	27.2341	26.1991	15.3652	24.9663	637.733	664.237	684.502	362.909	343.37	360.45	0.87805	2.0162e-24	4.3228e-23	TRUE	619.693	613.399	626.466	375.985	355.794	373.026	0.70158	1.1297e-17	4.9618e-16	TRUE	619.546	612.721
ENSG00000053108	FSTL4	chr5	-	132532147	132948255	5419	14	18	15	12	3	13	119	109	78	0.121483	0.16255	0.153536	0.114808	0.0318071	0.138757	1.03588	1.02444	0.801964	0.954093	0.0951242	0.145856	109.827	108.711	84.3463	11.0812	3.09343	13.4265	2.6141	2.3207e-24	4.9692e-23	TRUE	12.6468	16.9084	15.9001	11.4805	3.20535	13.895	0.16399	0.25452	NA	NA	12.6438	16.8897
ENSG00000132793	LPIN3	chr20	+	39969560	39989222	4363	994	1008	891	916	887	792	1448	1310	1280	10.7129	11.306	11.3274	10.8848	11.6805	10.4996	15.6554	15.292	16.3457	15.7644	11.0216	11.1154	1336.38	1306.53	1384.14	845.864	914.623	817.983	0.6365	2.5458e-24	5.444e-23	TRUE	897.922	946.87	944.468	876.342	947.715	846.524	0.06	0.35794	0.6079	FALSE	897.71	945.824
ENSG00000103489	XYLT1	chr16	-	17195626	17564738	9891	1867	1921	1528	1227	1200	1137	2126	1818	1552	8.87585	9.5043	8.5688	6.43154	6.97049	6.64893	10.1392	9.36121	8.7424	9.41427	6.68365	8.98298	1962.11	1813.19	1678.27	1133.05	1237.37	1174.3	0.61729	5.6145e-24	1.1882e-22	TRUE	1686.54	1804.5	1619.69	1173.88	1282.14	1215.27	0.46462	1.1287e-16	4.5683e-15	TRUE	1686.14	1802.51
ENSG00000139116	KIF21A	chr12	-	39687030	39837192	6643	948	945	798	588	505	516	1126	866	845	6.71042	6.96146	6.66309	4.58906	4.36767	4.4928	7.99565	6.63945	7.08715	7.24075	4.48317	6.77832	1039.2	863.707	913.751	542.978	520.727	532.929	0.80584	8.1305e-24	1.7117e-22	TRUE	856.369	887.691	845.887	562.542	539.567	551.523	0.61664	1.9959e-18	9.2016e-17	TRUE	856.166	886.71
ENSG00000162729	IGSF8	chr1	-	160061130	160068733	2366	833	732	649	681	648	674	1136	1152	985	16.5553	15.1401	15.2148	14.9225	15.7356	16.4769	22.6487	24.798	23.1953	23.5473	15.7117	15.6367	1048.43	1148.95	1065.14	628.857	668.18	696.112	0.70272	8.8531e-24	1.8614e-22	TRUE	752.484	687.608	687.946	651.516	692.355	720.4	0.043452	0.55284	0.76673	FALSE	752.306	686.848
ENSG00000100359	SGSM3	chr22	+	40766595	40806122	4218	1093	1058	906	879	840	792	1396	1290	1163	12.1848	12.2747	11.914	10.8042	11.4418	10.8605	15.612	15.5762	15.3622	15.5168	11.0355	12.1245	1288.39	1286.58	1257.62	811.697	866.159	817.983	0.61351	1.0653e-23	2.2284e-22	TRUE	987.353	993.838	960.368	840.943	897.498	846.524	0.18042	0.0040459	0.022605	TRUE	987.12	992.74
ENSG00000157514	TSC22D3	chrX	-	106956451	107020572	2266	789	719	673	849	794	780	1344	1344	1113	16.3728	15.5275	16.4737	19.4249	20.1318	19.9098	27.9782	30.2077	27.3662	28.5174	19.8222	16.1247	1240.4	1340.44	1203.56	783.994	818.727	805.59	0.64571	1.1679e-23	2.4398e-22	TRUE	712.737	675.397	713.386	812.242	848.349	833.698	-0.23633	0.00048402	0.0036645	TRUE	712.569	674.65
ENSG00000100949	RABGGTA	chr14	-	24734744	24740945	2265	667	601	597	686	648	618	1117	1021	1001	13.8472	12.9849	14.6199	15.7024	16.4372	15.7816	23.2629	22.9581	24.6232	23.6148	15.9738	13.8173	1030.89	1018.3	1082.44	633.474	668.18	638.275	0.68233	1.1861e-23	2.4747e-22	TRUE	602.529	564.553	632.826	656.299	692.355	660.545	-0.15086	0.04428	0.15584	FALSE	602.387	563.929
ENSG00000188277	C15orf62	chr15	+	41062159	41064643	2485	11	3	7	1	2	0	50	61	86	0.208148	0.0590783	0.156246	0.0208633	0.0462409	0	0.949125	1.25021	1.9282	1.37584	0.0223681	0.141157	46.1457	60.8385	92.9972	0.923432	2.06228	0	2.9812	1.3872e-23	2.887e-22	TRUE	9.93677	2.81807	7.42007	0.956705	2.1369	0	0.20882	0.032939	NA	NA	9.93442	2.81495
ENSG00000122042	UBL3	chr13	-	30338508	30424821	4384	702	690	580	568	542	532	968	892	879	7.52961	7.70214	7.33828	6.7172	7.10315	7.01896	10.4156	10.3627	11.1711	10.6498	6.94644	7.52334	893.38	889.638	950.517	524.509	558.879	549.454	0.7329	1.5362e-23	3.1929e-22	TRUE	634.146	648.155	614.805	543.408	579.1	568.624	0.15805	0.035943	0.13285	FALSE	633.997	647.439
ENSG00000145779	TNFAIP8	chr5	+	118604387	118730294	3591	818	839	656	770	763	677	1215	1206	1116	10.7113	11.4335	10.1327	11.117	12.2076	10.9045	15.9603	17.1045	17.3152	16.7933	11.4097	10.7592	1121.34	1202.81	1206.8	711.042	786.761	699.211	0.67601	2.4219e-23	5.0084e-22	TRUE	738.934	788.119	695.366	736.663	815.227	723.607	-0.030826	0.67375	0.84134	FALSE	738.759	787.248
ENSG00000215788	TNFRSF25	chr1	-	6521211	6526255	3483	1045	1036	1031	918	878	946	1463	1505	1338	14.1081	14.5559	16.4188	13.6647	14.4832	15.7098	19.8139	22.007	21.4034	21.0748	14.6192	15.0276	1350.22	1501.02	1446.86	847.71	905.343	977.036	0.64801	3.0707e-23	6.3259e-22	TRUE	943.993	973.172	1092.87	878.255	938.099	1011.13	0.085529	0.21897	0.45578	FALSE	943.77	972.097
ENSG00000141574	SECTM1	chr17	-	80278900	80291950	2235	584	614	563	537	492	521	922	869	808	12.2869	13.4439	13.9723	12.4568	12.6477	13.4832	19.4596	19.8025	20.1425	19.8015	12.8625	13.2343	850.926	866.699	873.741	495.883	507.322	538.093	0.73907	3.1676e-23	6.5173e-22	TRUE	527.552	576.764	596.785	513.75	525.677	556.867	0.085262	0.28978	0.53922	FALSE	527.427	576.127
ENSG00000168056	LTBP3	chr11	-	65306276	65326401	4443	576	607	546	581	545	513	977	1066	824	6.0961	6.68568	6.81637	6.7797	7.04762	6.6784	10.3728	12.2197	10.3331	10.9752	6.83524	6.53272	901.686	1063.18	891.042	536.514	561.972	529.83	0.79698	4.2469e-23	8.705e-22	TRUE	520.325	570.189	578.765	555.845	582.305	548.316	-0.014844	0.85102	0.93658	FALSE	520.202	569.559
ENSG00000128791	TWSG1	chr18	+	9334765	9402418	3756	1636	1535	1335	1259	1165	1013	1872	1647	1673	20.4816	19.9993	19.7148	17.3784	17.8206	15.5997	23.5104	22.333	24.817	23.5535	16.9329	20.0652	1727.69	1642.64	1809.12	1162.6	1201.28	1046.23	0.5964	4.5457e-23	9.3059e-22	TRUE	1477.87	1441.91	1415.11	1204.49	1244.74	1082.74	0.28621	8.7313e-07	1.1589e-05	TRUE	1477.52	1440.32
ENSG00000198814	GK	chrX	+	30671476	30748725	3707	202	185	192	192	154	195	455	388	381	2.56233	2.4422	2.87287	2.68528	2.38682	3.04259	5.78987	5.33074	5.7264	5.61567	2.7049	2.6258	419.925	386.973	411.999	177.299	158.796	201.397	1.1385	1.1543e-22	2.3339e-21	TRUE	182.475	173.781	203.522	183.687	164.541	208.424	0.0053021	0.96564	0.98661	FALSE	182.432	173.589
ENSG00000170412	GPRC5C	chr17	+	72420990	72447792	2988	321	342	338	312	305	283	591	614	525	5.05161	5.60117	6.27441	5.41358	5.86464	5.4782	9.33011	10.4657	9.78944	9.86173	5.58547	5.6424	545.442	612.374	567.715	288.111	314.498	292.284	0.92497	1.4674e-22	2.9486e-21	TRUE	289.973	321.26	358.283	298.492	325.877	302.483	0.056195	0.58301	0.78693	FALSE	289.904	320.905
ENSG00000137193	PIM1	chr6	+	37137979	37143202	2650	349	336	278	300	305	279	648	574	496	6.19278	6.20478	5.81883	5.86929	6.61266	6.08962	11.5348	11.0318	10.4283	10.9983	6.19052	6.07213	598.048	572.48	536.356	277.03	314.498	288.153	0.93531	1.471e-22	2.952e-21	TRUE	315.266	315.623	294.683	287.011	325.877	298.207	0.022375	0.82349	0.92319	FALSE	315.192	315.275
ENSG00000119771	KLHL29	chr2	+	23608088	23931481	6385	591	592	529	507	455	516	916	834	773	4.35244	4.53726	4.59549	4.11678	4.09424	4.67434	6.76728	6.65248	6.74525	6.72167	4.29512	4.49506	845.388	831.792	835.893	468.18	469.17	532.929	0.76201	1.4923e-22	2.9911e-21	TRUE	533.875	556.098	560.745	485.049	486.145	551.523	0.10919	0.1817	0.40611	FALSE	533.749	555.484
ENSG00000113494	PRLR	chr5	-	35048861	35230794	11680	7	11	5	10	6	12	98	87	85	0.0281813	0.0460875	0.0237446	0.0443882	0.0295142	0.0594251	0.395788	0.379363	0.405467	0.393539	0.0444425	0.0326711	90.4455	86.7697	91.9158	9.23432	6.18685	12.3937	2.4941	1.6559e-22	3.315e-21	TRUE	6.3234	10.3329	5.30005	9.56705	6.4107	12.8261	-0.076803	0.56297	NA	NA	6.3219	10.3215
ENSG00000196935	SRGAP1	chr12	+	64238073	64541613	8943	1249	1356	1113	1133	928	996	1771	1475	1385	6.56727	7.42009	6.90318	6.56836	5.96193	6.44181	9.34147	8.40016	8.62871	8.79011	6.32403	6.96351	1634.48	1471.09	1497.69	1046.25	956.9	1028.68	0.59676	1.7264e-22	3.4476e-21	TRUE	1128.27	1273.77	1179.79	1083.95	991.521	1064.57	0.18233	0.0034307	0.019771	TRUE	1128.01	1272.36
ENSG00000158201	ABHD3	chr18	-	19230858	19284766	2080	274	268	266	211	173	116	459	401	399	6.19431	6.30528	7.09341	5.25932	4.77865	3.22572	10.4095	9.81883	10.6878	10.3054	4.42123	6.531	423.617	399.938	431.464	194.844	178.388	119.806	1.2799	2.9343e-22	5.8102e-21	TRUE	247.516	251.747	281.962	201.865	184.842	123.986	0.4982	0.00010045	0.00090576	TRUE	247.457	251.469
ENSG00000137449	CPEB2	chr4	+	15004298	15071777	6878	884	834	630	630	490	535	967	900	921	6.0436	5.93385	5.0806	4.74885	4.09314	4.49908	6.63199	6.66437	7.46065	6.919	4.44702	5.68602	892.457	897.617	995.935	581.762	505.26	552.552	0.75026	5.8591e-22	1.1518e-20	TRUE	798.555	783.422	667.806	602.724	523.54	571.831	0.38073	2.7905e-06	3.358e-05	TRUE	798.366	782.557
ENSG00000112079	STK38	chr6	-	36461669	36515247	3576	971	978	812	847	759	801	1375	1225	1084	12.7681	13.3836	12.5949	12.2799	12.1946	12.9559	18.1378	17.4469	16.8893	17.4913	12.4768	12.9156	1269.01	1221.76	1172.2	782.147	782.637	827.279	0.60947	1.066e-21	2.0881e-20	TRUE	877.145	918.69	860.728	810.329	810.953	856.143	0.097511	0.1346	0.33579	FALSE	876.938	917.674
ENSG00000156381	ANKRD9	chr14	-	102973179	102976136	1645	413	366	305	266	305	312	666	561	553	11.8057	10.888	10.2842	8.38351	10.6526	10.9703	19.098	17.369	18.73	18.399	10.0022	10.9926	614.66	559.515	597.993	245.633	314.498	322.236	0.98112	1.142e-21	2.2314e-20	TRUE	373.08	343.804	323.303	254.483	325.877	333.479	0.16897	0.11186	0.2987	FALSE	372.992	343.424
ENSG00000103642	LACTB	chr15	+	63413999	63434260	2023	627	584	540	558	525	493	909	852	826	14.574	14.127	14.8059	14.3004	14.9103	14.0956	21.1957	21.4498	22.7491	21.7982	14.4354	14.5023	838.928	849.744	893.205	515.275	541.349	509.174	0.71044	1.7076e-21	3.3208e-20	TRUE	566.396	548.584	572.405	533.841	560.936	526.94	0.05387	0.48834	0.72124	FALSE	566.262	547.977
ENSG00000082212	ME2	chr18	+	48405419	48474691	3164	923	845	794	623	573	586	1033	935	869	13.7174	13.0693	13.9194	10.2085	10.405	10.7125	15.4008	15.0506	15.3025	15.2513	10.442	13.5687	953.369	932.525	939.704	575.298	590.844	605.225	0.66573	1.9602e-21	3.803e-20	TRUE	833.785	793.755	841.647	596.027	612.222	626.342	0.4088	5.3126e-09	9.9956e-08	TRUE	833.588	792.878
ENSG00000079308	TNS1	chr2	-	218664512	218867718	10331	913	899	737	826	754	795	1348	1300	1056	4.1556	4.25844	3.95696	4.14522	4.19325	4.45099	6.15499	6.40884	5.69509	6.08631	4.26316	4.12367	1244.09	1296.56	1141.92	762.755	777.481	821.082	0.63501	2.1695e-21	4.1991e-20	TRUE	824.752	844.481	781.227	790.238	805.611	849.73	0.0041873	0.95025	0.97873	FALSE	824.557	843.547
ENSG00000135709	KIAA0513	chr16	+	85061375	85127836	7772	276	268	260	163	166	151	438	358	314	1.66987	1.68747	1.85557	1.08734	1.22715	1.12377	2.6584	2.346	2.251	2.41847	1.14609	1.73763	404.236	357.052	339.548	150.519	171.17	155.954	1.1587	2.5757e-21	4.9733e-20	TRUE	249.322	251.747	275.602	155.943	177.363	161.395	0.55864	1.3619e-06	1.7332e-05	TRUE	249.264	251.469
ENSG00000115648	MLPH	chr2	+	238394071	238463961	3823	49	50	40	74	45	64	223	217	174	0.602695	0.640028	0.580354	1.00355	0.676286	0.968294	2.75157	2.89091	2.53585	2.72611	0.882709	0.607692	205.81	216.425	188.157	68.334	46.4014	66.0997	1.6068	3.683e-21	7.0864e-20	TRUE	44.2638	46.9678	42.4004	70.7962	48.0802	68.4059	-0.29458	0.069974	0.2164	FALSE	44.2533	46.9159
ENSG00000103319	EEF2K	chr16	+	22217603	22298554	5289	607	638	523	515	482	465	884	812	723	5.39661	5.9031	5.48485	5.04829	5.23595	5.08524	7.88422	7.81918	7.6163	7.77323	5.12316	5.59485	815.855	809.85	781.825	475.567	497.01	480.255	0.7184	4.2281e-21	8.1159e-20	TRUE	548.329	599.309	554.385	492.703	514.993	497.012	0.16742	0.035822	0.13258	FALSE	548.199	598.647
ENSG00000157985	AGAP1	chr2	+	236402733	237035198	6138	490	552	403	438	404	408	824	672	681	3.75383	4.40094	3.64179	3.69962	3.78161	3.84472	6.33257	5.57598	6.18158	6.03004	3.77532	3.93219	760.48	670.221	736.408	404.463	416.581	421.385	0.78844	5.7728e-21	1.0978e-19	TRUE	442.638	518.524	427.184	419.037	431.654	436.088	0.10224	0.25755	0.5037	FALSE	442.533	517.951
ENSG00000133710	SPINK5	chr5	+	147405246	147516852	3656	43	40	43	44	38	25	161	161	131	0.553055	0.53541	0.652378	0.62396	0.597172	0.395517	2.0773	2.24284	1.99639	2.10551	0.538883	0.580281	148.589	160.574	141.658	40.631	39.1834	25.8202	1.8449	8.9242e-21	1.6911e-19	TRUE	38.8437	37.5742	45.5804	42.095	40.6011	26.7211	0.079462	0.63212	0.8183	FALSE	38.8345	37.5327
ENSG00000078269	SYNJ2	chr6	+	158402888	158520208	7378	398	365	355	371	334	326	654	625	553	2.53659	2.42096	2.66887	2.60703	2.60094	2.5557	4.18137	4.3144	4.17605	4.22394	2.58789	2.54214	603.585	623.345	597.993	342.593	344.401	336.695	0.81705	1.1157e-20	2.1044e-19	TRUE	359.53	342.865	376.303	354.937	356.862	348.443	0.021764	0.81548	0.91833	FALSE	359.445	342.486
ENSG00000146233	CYP39A1	chr6	-	46517541	46620523	2176	24	23	21	21	27	19	140	133	94	0.518631	0.517252	0.5353	0.500346	0.712898	0.505041	3.03493	3.11294	2.40685	2.85157	0.572762	0.523727	129.208	132.648	101.648	19.3921	27.8408	19.6233	2.0649	1.3929e-20	2.6004e-19	TRUE	21.6802	21.6052	22.2602	20.0908	28.8481	20.308	-0.031193	0.84837	0.93486	FALSE	21.6751	21.5813
ENSG00000154832	CXXC1	chr18	-	47808713	47814674	2936	771	733	695	657	644	652	1080	1040	942	12.3482	12.2175	13.13	11.6016	12.6024	12.8447	17.3519	18.0408	17.8762	17.7563	12.3496	12.5652	996.746	1037.25	1018.64	606.695	664.055	673.39	0.64371	2.2292e-20	4.1425e-19	TRUE	696.477	688.548	736.707	628.555	688.082	696.886	0.071974	0.32345	0.57346	FALSE	696.312	687.787
ENSG00000116667	C1orf21	chr1	+	184356192	184598154	10265	546	550	457	409	395	381	708	691	640	2.50115	2.62202	2.46942	2.06574	2.21086	2.14683	3.25352	3.42845	3.47376	3.38525	2.14114	2.53086	653.422	689.171	692.072	377.684	407.301	393.5	0.77334	3.1519e-20	5.8307e-19	TRUE	493.225	516.645	484.424	391.292	422.038	407.229	0.27255	0.0013547	0.0089517	TRUE	493.108	516.075
ENSG00000107105	ELAVL2	chr9	-	23690102	23826335	3805	284	317	237	187	182	161	402	360	385	3.5097	4.07697	3.45486	2.54799	2.74814	2.44739	4.98369	4.81866	5.63748	5.14661	2.58117	3.68051	371.011	359.047	416.324	172.682	187.668	166.282	1.0794	3.969e-20	7.268e-19	TRUE	256.549	297.776	251.222	178.904	194.458	172.084	0.48542	2.3941e-05	0.00024728	TRUE	256.489	297.447
ENSG00000122547	EEPD1	chr7	+	36192758	36341152	4765	39	40	41	40	13	32	180	136	121	0.384864	0.4108	0.477263	0.435219	0.156748	0.388435	1.78192	1.45363	1.41482	1.55013	0.326801	0.424309	166.124	135.64	130.845	36.9373	13.4048	33.0498	2.0084	6.411e-20	1.17e-18	TRUE	35.2304	37.5742	43.4604	38.2682	13.8898	34.203	0.1902	0.25037	0.4951	FALSE	35.222	37.5327
ENSG00000019485	PRDM11	chr11	+	45115564	45247734	3111	216	251	201	131	93	112	343	280	241	3.26482	3.94827	3.58371	2.18314	1.71753	2.08233	5.20085	4.58392	4.31615	4.7003	1.99433	3.59893	316.559	279.259	260.608	120.97	95.8962	115.674	1.2893	6.6476e-20	1.2105e-18	TRUE	195.122	235.778	213.062	125.328	99.3658	119.71	0.73259	1.4164e-08	2.5121e-07	TRUE	195.076	235.518
ENSG00000155893	ACPL2	chr3	+	140947568	141013748	4158	48	44	37	37	41	36	180	132	143	0.542828	0.517847	0.493576	0.461347	0.566528	0.500783	2.04206	1.61684	1.91616	1.85835	0.509553	0.518084	166.124	131.651	154.635	34.167	42.2768	37.1811	1.7721	7.5149e-20	1.3669e-18	TRUE	43.3604	41.3316	39.2203	35.3981	43.8064	38.4783	0.043006	0.79472	0.9089	FALSE	43.3502	41.286
ENSG00000128274	A4GALT	chr22	-	43088127	43117304	2321	336	307	263	293	264	309	570	551	505	6.80722	6.47286	6.28518	6.5449	6.53508	7.70043	11.5846	12.0908	12.1226	11.9327	6.9268	6.52175	526.06	549.541	546.088	270.566	272.221	319.137	0.88957	7.8362e-20	1.4222e-18	TRUE	303.523	288.382	278.782	280.314	282.071	330.272	-0.030093	0.77157	0.89723	FALSE	303.451	288.063
ENSG00000177556	ATOX1	chr5	-	151121877	151152093	4341	1011	957	969	986	752	770	1366	1294	1160	10.9513	10.7884	12.3814	11.776	9.95292	10.2597	14.8437	15.1818	14.8884	14.9713	10.6629	11.3737	1260.7	1290.57	1254.38	910.504	775.419	795.262	0.60806	1.2094e-19	2.1852e-18	TRUE	913.279	898.963	1027.15	943.311	803.474	823.009	0.13393	0.065581	0.20761	FALSE	913.063	897.97
ENSG00000136859	ANGPTL2	chr9	-	129849611	129885162	3707	85	63	58	88	83	89	270	221	215	1.07821	0.83167	0.867845	1.23075	1.28641	1.38867	3.43575	3.03632	3.23143	3.2345	1.30194	0.925907	249.187	220.415	232.493	81.262	85.5848	91.9199	1.3525	1.4128e-19	2.5444e-18	TRUE	76.7841	59.1794	61.4805	84.19	88.6813	95.127	-0.30291	0.048073	0.16514	FALSE	76.766	59.114
ENSG00000158186	MRAS	chr3	+	138066539	138124375	4538	340	315	300	390	298	306	650	611	531	3.52306	3.39687	3.66686	4.45564	3.77289	3.90022	6.75661	6.85733	6.51942	6.71112	4.04292	3.52893	599.893	609.382	574.203	360.138	307.28	316.039	0.83736	1.8248e-19	3.261e-18	TRUE	307.136	295.897	318.003	373.115	318.398	327.066	-0.13304	0.18172	0.40611	FALSE	307.064	295.57
ENSG00000102802	MEDAG	chr13	+	31480328	31499709	2374	13	19	16	7	12	9	115	67	76	0.257495	0.391657	0.373832	0.152872	0.290418	0.219277	2.28506	1.43738	1.78366	1.83537	0.220856	0.340995	106.135	66.8226	82.1835	6.46402	12.3737	9.29527	2.3719	1.985e-19	3.5406e-18	TRUE	11.7435	17.8478	16.9601	6.69693	12.8214	9.61959	0.18144	0.21907	NA	NA	11.7407	17.828
ENSG00000245532	NEAT1	chr11	+	65190245	65213011	22743	5122	6129	5134	5102	4530	4754	7643	7945	6341	10.59	13.1879	12.5212	11.6306	11.4439	12.0905	15.8524	17.792	15.5342	16.3929	11.7217	12.0997	7053.82	7923.97	6856.92	4711.35	4671.07	4909.97	0.60423	1.9856e-19	3.5406e-18	TRUE	4626.92	5757.31	5442.09	4881.11	4840.08	5081.28	0.089261	0.30477	0.55368	FALSE	4625.83	5750.95
ENSG00000170074	FAM153A	chr5	-	177134982	177210399	4499	10	17	11	0	0	2	52	43	49	0.104518	0.184912	0.135617	0	0	0.0257126	0.545214	0.486778	0.606819	0.54627	0.00857086	0.141682	47.9915	42.8862	52.9867	0	0	2.06561	2.7228	2.3157e-19	4.1157e-18	TRUE	9.03342	15.969	11.6601	0	0	2.13769	0.41064	0.00051983	NA	NA	9.03129	15.9514
ENSG00000118922	KLF12	chr13	-	74260226	74708394	10637	572	594	499	607	487	498	902	939	772	2.52861	2.73275	2.60207	2.95856	2.63046	2.70796	4.00007	4.49599	4.04369	4.17991	2.76566	2.62114	832.468	936.514	834.812	560.523	502.166	514.338	0.71011	2.9194e-19	5.1662e-18	TRUE	516.712	557.977	528.945	580.72	520.335	532.284	-0.025983	0.74712	0.88428	FALSE	516.59	557.361
ENSG00000051596	THOC3	chr5	-	175344876	175461683	1796	897	923	804	761	650	701	1145	1096	961	23.4851	25.1494	24.8306	21.9679	20.7936	22.5758	30.0732	31.0801	29.8124	30.3219	21.7791	24.4884	1056.74	1093.1	1039.19	702.732	670.242	723.998	0.5978	3.5042e-19	6.1876e-18	TRUE	810.298	867.025	852.248	728.052	694.492	749.259	0.20982	0.0020562	0.012775	TRUE	810.107	866.067
ENSG00000162723	SLAMF9	chr1	-	159921282	159924044	1156	109	123	93	87	100	86	257	264	212	4.43378	5.20691	4.46233	3.90186	4.97009	4.30301	10.4871	11.6312	10.2178	10.7787	4.39165	4.70101	237.189	263.301	229.249	80.3386	103.114	88.8214	1.3366	4.1181e-19	7.2638e-18	TRUE	98.4643	115.541	98.5809	83.2333	106.845	91.9205	0.11209	0.44224	0.68548	FALSE	98.4411	115.413
ENSG00000184319	AC002055.4	chr22	+	51195376	51239737	2987	284	284	251	272	281	228	568	495	443	4.47084	4.65282	4.66096	4.72111	5.40497	4.41501	8.97001	8.44012	8.26319	8.55777	4.84703	4.59487	524.215	493.689	479.043	251.173	289.751	235.48	0.92153	4.8368e-19	8.5223e-18	TRUE	256.549	266.777	266.062	260.224	300.234	243.696	-0.023411	0.82794	0.92486	FALSE	256.489	266.482
ENSG00000169403	PTAFR	chr1	-	28473677	28520447	4491	889	842	745	715	695	627	1076	1088	980	9.30817	9.17491	9.20132	8.25417	8.89127	8.07525	11.3018	12.3386	12.158	11.9328	8.4069	9.22814	993.054	1085.12	1059.73	660.254	716.644	647.57	0.62381	5.7773e-19	1.0158e-17	TRUE	803.071	790.937	789.707	684.044	742.573	670.165	0.17713	0.010832	0.051177	FALSE	802.882	790.063
ENSG00000145780	FEM1C	chr5	-	114856608	114880591	5813	850	813	691	668	588	587	999	931	909	6.87582	6.84421	6.59348	5.95781	5.81165	5.84076	8.10672	8.15695	8.7125	8.32539	5.87007	6.77117	921.99	928.535	982.958	616.852	606.311	606.258	0.62197	7.6008e-19	1.3264e-17	TRUE	767.841	763.696	732.466	639.079	628.248	627.411	0.24527	0.00047898	0.0036382	TRUE	767.66	762.852
ENSG00000185862	EVI2B	chr17	-	29630784	29641130	1999	19	15	13	4	4	9	68	77	60	0.446937	0.367207	0.360718	0.103743	0.114966	0.260412	1.60463	1.96181	1.67231	1.74625	0.159707	0.391621	62.7581	76.7961	64.8817	3.69373	4.12457	9.29527	2.4598	7.7676e-19	1.354e-17	TRUE	17.1635	14.0903	13.7801	3.82682	4.2738	9.61959	0.29975	0.032584	NA	NA	17.1594	14.0748
ENSG00000214176	PLEKHM1P	chr17	-	62775377	62833272	5014	634	693	664	936	847	733	1322	1339	1153	5.94581	6.76366	7.34549	9.67836	9.70558	8.45573	12.4373	13.6011	12.8122	12.9502	9.27989	6.68499	1220.09	1335.45	1246.81	864.332	873.377	757.048	0.59975	8.9595e-19	1.5601e-17	TRUE	572.719	650.973	703.846	895.476	904.977	783.462	-0.3996	4.8412e-07	6.7607e-06	TRUE	572.584	650.254
ENSG00000147852	VLDLR	chr9	+	2621834	2654480	3590	672	629	557	645	540	535	939	907	845	8.80198	8.57411	8.60593	9.31485	8.64215	8.61968	12.3382	12.8674	13.1142	12.7733	8.85889	8.66068	866.615	904.599	913.751	595.614	556.817	552.552	0.64432	9.2521e-19	1.6093e-17	TRUE	607.046	590.855	590.425	617.075	576.963	571.831	0.01663	0.82623	0.92406	FALSE	606.903	590.202
ENSG00000140470	ADAMTS17	chr15	-	100511794	100882210	6207	3	5	5	1	5	2	61	59	47	0.0227272	0.0394204	0.0446812	0.00835273	0.0462818	0.0186372	0.463583	0.484115	0.421886	0.456528	0.0244239	0.0356096	56.2977	58.8438	50.824	0.923432	5.15571	2.06561	2.5737	1.5377e-18	2.6549e-17	TRUE	2.71003	4.69678	5.30005	0.956705	5.34225	2.13769	0.054811	0.57049	NA	NA	2.70939	4.69159
ENSG00000225138	CTD-2228K2.7	chr5	+	478238	480999	2762	185	226	219	175	177	163	369	396	327	3.14959	4.00422	4.39802	3.28492	3.6819	3.41347	6.30206	7.30214	6.59634	6.73351	3.46009	3.85061	340.555	394.952	353.605	161.601	182.512	168.348	1.0464	2.0485e-18	3.5146e-17	TRUE	167.118	212.294	232.142	167.423	189.116	174.221	0.16709	0.18339	0.40826	FALSE	167.079	212.06
ENSG00000230088	KRT16P5	chr17	-	20396947	20397468	522	150	154	194	118	114	120	306	312	234	13.5122	14.4372	20.6143	11.7198	12.5475	13.2967	27.6523	30.4413	24.9761	27.6899	12.5213	16.1879	282.411	311.174	253.039	108.965	117.55	123.937	1.2083	2.1343e-18	3.658e-17	TRUE	135.501	144.661	205.642	112.891	121.803	128.261	0.32033	0.02219	0.091406	FALSE	135.469	144.501
ENSG00000173320	STOX2	chr4	+	184774584	184944679	10458	46	49	49	68	38	56	243	170	153	0.206831	0.229288	0.259887	0.337109	0.208765	0.309721	1.09607	0.827902	0.815121	0.91303	0.285198	0.232002	224.268	169.55	165.448	62.7934	39.1834	57.8372	1.6215	3.4286e-18	5.8393e-17	TRUE	41.5537	46.0284	51.9405	65.0559	40.6011	59.8552	-0.14771	0.3672	0.61686	FALSE	41.5439	45.9776
ENSG00000111674	ENO2	chr12	+	7022909	7032861	2827	484	520	451	415	439	397	758	744	623	8.05055	9.00141	8.84887	7.61084	8.92197	8.12262	12.648	13.4037	12.2784	12.7767	8.21848	8.63361	699.568	742.03	673.689	383.224	452.671	410.025	0.75041	4.1806e-18	7.1127e-17	TRUE	437.218	488.465	478.064	397.032	469.049	424.331	0.11249	0.20834	0.44333	FALSE	437.114	487.925
ENSG00000011426	ANLN	chr7	+	36429415	36493400	4787	876	866	801	323	264	330	574	561	546	8.60491	8.85294	9.28124	3.49824	3.16857	3.98733	5.65625	5.96868	6.3549	5.99327	3.55138	8.91303	529.752	559.515	590.424	298.268	272.221	340.826	0.85825	5.3067e-18	8.9911e-17	TRUE	791.328	813.482	849.067	309.016	282.071	352.718	1.2817	7.919e-52	1.4135e-49	TRUE	791.141	812.583
ENSG00000100311	PDGFB	chr22	-	39619364	39640756	3497	663	621	517	605	538	554	940	856	823	8.91505	8.69018	8.20034	8.96954	8.83912	9.16317	12.6798	12.4668	13.1124	12.753	8.99061	8.60186	867.538	853.734	889.961	558.676	554.754	572.175	0.6226	6.0234e-18	1.0184e-16	TRUE	598.916	583.34	548.025	578.806	574.826	592.139	-0.010816	0.88774	0.95341	FALSE	598.774	582.695
ENSG00000221946	FXYD7	chr19	+	35634154	35645204	1111	1	0	0	0	1	0	39	41	49	0.0423245	0	0	0	0.051714	0	1.65589	1.87953	2.45732	1.99758	0.017238	0.0141082	35.9936	40.8915	52.9867	0	1.03114	0	2.6369	6.4551e-18	1.088e-16	TRUE	0.903342	0	0	0	1.06845	0	-0.00089728	0.97791	NA	NA	0.903129	0
ENSG00000124126	PREX1	chr20	-	47240790	47444420	6737	126	143	86	82	83	82	229	242	191	0.879447	1.03873	0.708058	0.631041	0.707838	0.70401	1.60343	1.82948	1.5796	1.67083	0.680963	0.875412	211.347	241.359	206.54	75.7214	85.5848	84.6902	1.3292	7.3441e-18	1.2353e-16	TRUE	113.821	134.328	91.1608	78.4498	88.6813	87.6451	0.30375	0.040377	0.14526	FALSE	113.794	134.179
ENSG00000119986	AVPI1	chr10	-	99437181	99447080	1457	639	577	539	556	518	531	897	941	750	20.6228	19.3798	20.5195	19.7845	20.4264	21.0798	29.0411	32.8934	28.6801	30.2049	20.4303	20.174	827.853	938.509	811.022	513.428	534.132	548.421	0.68091	7.6488e-18	1.2852e-16	TRUE	577.236	542.008	571.345	531.928	553.457	567.556	0.031124	0.68926	0.85094	FALSE	577.099	541.409
ENSG00000179046	TRIML2	chr4	-	189012427	189030757	1639	190	219	200	148	126	141	369	288	276	5.45105	6.5388	6.76843	4.68159	4.41686	4.9759	10.6201	8.94936	9.3823	9.65058	4.69145	6.25276	340.555	287.238	298.456	136.668	129.924	145.626	1.1154	1.006e-17	1.6783e-16	TRUE	171.635	205.719	212.002	141.592	134.625	150.707	0.38198	0.0024804	0.015022	TRUE	171.594	205.492
ENSG00000197467	COL13A1	chr10	+	71561644	71724031	3136	77	77	48	99	108	110	286	237	261	1.15457	1.20157	0.848989	1.6367	1.97865	2.02884	4.30199	3.84903	4.63707	4.2627	1.8814	1.06838	263.953	236.373	282.236	91.4197	111.363	113.609	1.2335	1.204e-17	1.9964e-16	TRUE	69.5574	72.3304	50.8804	94.7138	115.393	117.573	-0.53081	0.00048241	0.0036563	TRUE	69.5409	72.2504
ENSG00000135604	STX11	chr6	+	144471663	144509507	1926	7	5	12	7	3	11	72	69	66	0.170902	0.127042	0.345591	0.188431	0.0894926	0.330345	1.76342	1.82462	1.90927	1.83243	0.202756	0.214512	66.4497	68.8173	71.3699	6.46402	3.09343	11.3609	2.3338	1.4478e-17	2.3958e-16	TRUE	6.3234	4.69678	12.7201	6.69693	3.20535	11.7573	0.020381	0.87005	NA	NA	6.3219	4.69159
ENSG00000153561	RMND5A	chr2	+	86947296	87005164	6301	865	760	693	651	547	573	995	953	793	6.45524	5.90251	6.10043	5.35651	4.9877	5.25989	7.44892	7.70304	7.01202	7.38799	5.20137	6.15273	918.298	950.477	857.52	601.154	564.035	591.799	0.62504	1.6982e-17	2.8015e-16	TRUE	781.391	713.91	734.586	622.815	584.442	612.447	0.27839	0.00013425	0.0011742	TRUE	781.207	713.121
ENSG00000132854	KANK4	chr1	-	62702651	62785085	4665	206	287	203	230	212	218	470	487	355	2.07645	3.01067	2.41369	2.55615	2.611	2.70294	4.75254	5.31687	4.2399	4.76977	2.62336	2.50027	433.769	485.711	383.884	212.389	218.602	225.152	0.95794	1.9872e-17	3.2651e-16	TRUE	186.089	269.595	215.182	220.042	226.511	233.008	-0.015473	0.89843	0.95775	FALSE	186.045	269.297
ENSG00000109339	MAPK10	chr4	-	86936276	87515284	4107	196	169	164	102	78	70	270	229	182	2.24407	2.0137	2.21491	1.28761	1.09117	0.985837	3.10112	2.83981	2.46903	2.80332	1.12154	2.15756	249.187	228.394	196.808	94.19	80.4291	72.2965	1.3458	2.0126e-17	3.3036e-16	TRUE	177.055	158.751	173.842	97.5839	83.3391	74.819	0.77139	2.1176e-08	3.6221e-07	TRUE	177.013	158.576
ENSG00000171916	LGALS9C	chr17	+	18380051	18398259	2947	216	184	201	137	138	152	339	303	294	3.44651	3.05542	3.78314	2.41019	2.69043	2.98329	5.42624	5.2365	5.55836	5.40703	2.69463	3.42836	312.868	302.198	317.92	126.51	142.298	156.987	1.0837	2.1348e-17	3.4971e-16	TRUE	195.122	172.841	213.062	131.069	147.446	162.464	0.32741	0.0099752	0.047807	TRUE	195.076	172.65
ENSG00000197971	MBP	chr18	-	74690783	74845639	9797	788	734	672	698	597	544	1099	954	831	3.78215	3.66637	3.80464	3.69379	3.50109	3.21172	5.29157	4.95945	4.72593	4.99232	3.46887	3.75105	1014.28	951.474	898.612	644.555	615.592	561.847	0.64282	2.1898e-17	3.5837e-16	TRUE	711.834	689.487	712.326	667.78	637.865	581.451	0.1537	0.038536	0.14002	FALSE	711.666	688.725
ENSG00000079435	LIPE	chr19	-	42905659	42931578	3813	307	324	310	190	203	201	411	386	399	3.78597	4.15826	4.50954	2.58343	3.0588	3.04902	5.08458	5.15584	5.83023	5.35688	2.89709	4.15125	379.317	384.978	431.464	175.452	209.322	207.594	0.97804	2.1941e-17	3.587e-16	TRUE	277.326	304.351	328.603	181.774	216.895	214.837	0.49583	8.7461e-06	9.6952e-05	TRUE	277.261	304.015
ENSG00000170113	NIPA1	chr15	-	23043277	23100005	7613	432	412	348	381	339	340	638	579	574	2.66829	2.64834	2.53548	2.59465	2.55839	2.58318	3.95316	3.87348	4.20083	4.00916	2.57874	2.61737	588.819	577.467	620.702	351.828	349.557	351.155	0.74716	2.2805e-17	3.7246e-16	TRUE	390.244	387.014	368.883	364.505	362.204	363.407	0.067155	0.46053	0.70005	FALSE	390.152	386.587
ENSG00000204103	MAFB	chr20	-	39314488	39317880	3393	654	572	532	379	321	377	738	647	526	9.06358	8.24983	8.69691	5.79116	5.43555	6.42672	10.2601	9.71178	8.63736	9.53642	5.88448	8.67011	681.11	645.287	568.797	349.981	330.997	389.368	0.80636	2.5842e-17	4.2079e-16	TRUE	590.786	537.311	563.925	362.591	342.972	402.954	0.56493	1.0896e-10	2.6021e-09	TRUE	590.646	536.718
ENSG00000168398	BDKRB2	chr14	+	96671016	96710666	6845	539	563	485	400	332	356	677	575	604	3.70272	4.02502	3.93012	3.02968	2.78668	3.00821	4.66547	4.27832	4.91635	4.62004	2.94152	3.88595	624.812	573.478	653.143	369.373	342.339	367.679	0.76054	2.8919e-17	4.7043e-16	TRUE	486.902	528.857	514.105	382.682	354.725	380.508	0.41843	1.3801e-06	1.7515e-05	TRUE	486.786	528.273
ENSG00000154511	FAM69A	chr1	-	93307724	93427057	2574	706	592	568	520	462	508	903	735	803	12.8974	11.255	12.2399	10.4738	10.3123	11.4153	16.5485	14.5431	17.3815	16.1577	10.7338	12.1308	833.39	733.054	868.334	480.185	476.388	524.666	0.70386	2.9101e-17	4.7291e-16	TRUE	637.76	556.098	602.085	497.486	493.624	542.972	0.21349	0.0087927	0.043151	TRUE	637.609	555.484
ENSG00000185115	NDNL2	chr15	-	29560353	29562033	1681	560	585	427	488	561	451	928	865	740	15.6648	17.0303	14.0896	15.0509	19.1742	15.5182	26.0411	26.2076	24.5269	25.5919	16.5811	15.5949	856.463	862.71	800.208	450.635	578.471	465.796	0.73972	3.6091e-17	5.8303e-16	TRUE	505.872	549.523	452.624	466.872	599.4	482.048	-0.032139	0.73492	0.87761	FALSE	505.752	548.916
ENSG00000130150	MOSPD2	chrX	+	14891563	14940449	4163	386	367	340	299	269	282	536	490	483	4.36	4.31412	4.53012	3.7237	3.71251	3.91809	6.07349	5.99471	6.46428	6.17749	3.78477	4.40141	494.681	488.703	522.298	276.106	277.377	291.252	0.81288	3.755e-17	6.0599e-16	TRUE	348.69	344.743	360.403	286.055	287.413	301.414	0.24317	0.012061	0.05588	FALSE	348.608	344.363
ENSG00000148798	INA	chr10	+	105036920	105050108	3231	32	30	50	39	26	23	140	103	135	0.465713	0.454378	0.858361	0.625804	0.462337	0.41174	2.04395	1.6236	2.32796	1.9985	0.49996	0.592818	129.208	102.727	145.984	36.0138	26.8097	23.7546	1.8123	4.0924e-17	6.5849e-16	TRUE	28.907	28.1807	53.0005	37.3115	27.7797	24.5834	0.12933	0.4349	0.6778	FALSE	28.9001	28.1495
ENSG00000180758	GPR157	chr1	-	9160364	9189229	5265	179	175	173	187	166	167	353	363	341	1.59868	1.62657	1.82257	1.84142	1.81147	1.83464	3.16269	3.51145	3.60857	3.42757	1.82918	1.68261	325.788	362.039	368.745	172.682	171.17	172.479	0.99259	4.1185e-17	6.6204e-16	TRUE	161.698	164.387	183.382	178.904	177.363	178.497	-0.060515	0.61978	0.81048	FALSE	161.66	164.206
ENSG00000188921	PTPLAD2	chr9	-	20995306	21031635	4161	547	547	476	536	417	471	810	746	747	6.18152	6.43313	6.34521	6.67848	5.75785	6.54719	9.18263	9.13103	10.0024	9.43867	6.32784	6.31996	747.56	744.025	807.778	494.959	429.986	486.452	0.68966	4.3125e-17	6.9186e-16	TRUE	494.128	513.827	504.564	512.794	445.544	503.425	0.044844	0.59225	0.79256	FALSE	494.012	513.26
ENSG00000134291	TMEM106C	chr12	+	48357352	48362661	1515	840	831	749	599	543	536	988	842	770	26.0719	26.8424	27.4224	20.4986	20.5925	20.4637	30.7627	28.306	28.3177	29.1288	20.5183	26.7789	911.838	839.771	832.649	553.136	559.91	553.585	0.62471	4.3193e-17	6.9228e-16	TRUE	758.808	780.604	793.947	573.066	580.168	572.9	0.41353	5.9036e-09	1.1033e-07	TRUE	758.628	779.742
ENSG00000132821	VSTM2L	chr20	+	36531499	36573752	1959	162	200	143	274	273	241	500	546	430	3.88854	4.99607	4.04891	7.25148	8.00664	7.11564	12.0397	14.195	12.2296	12.8215	7.45792	4.31117	461.457	544.554	464.986	253.02	281.502	248.907	0.88249	4.9855e-17	7.9671e-16	TRUE	146.341	187.871	151.581	262.137	291.687	257.591	-0.62752	1.2753e-07	1.9299e-06	TRUE	146.307	187.663
ENSG00000172927	MYEOV	chr11	+	69061605	69182494	2468	220	254	211	70	57	64	201	170	176	4.19163	5.03641	4.74214	1.47049	1.32694	1.49991	3.84176	3.50818	3.97326	3.7744	1.43245	4.65673	185.506	169.55	190.32	64.6402	58.7751	66.0997	1.4023	5.3939e-17	8.6027e-16	TRUE	198.735	238.596	223.662	66.9693	60.9016	68.4059	1.3688	8.0028e-24	5.2807e-22	TRUE	198.688	238.333
ENSG00000185112	FAM43A	chr3	+	194406622	194409762	3141	184	174	146	188	190	174	373	402	340	2.75458	2.7109	2.57823	3.10313	3.47543	3.20415	5.60171	6.51833	6.03101	6.05035	3.2609	2.68124	344.247	400.936	367.663	173.605	195.917	179.708	0.98132	5.9772e-17	9.5053e-16	TRUE	166.215	163.448	154.761	179.86	203.005	185.979	-0.19289	0.11338	0.30151	FALSE	166.176	163.267
ENSG00000151136	BTBD11	chr12	+	107712190	108053419	5767	345	341	300	426	386	414	738	682	592	2.81303	2.89359	2.88542	3.82975	3.84556	4.15224	6.03651	6.023	5.71941	5.92631	3.94251	2.86401	681.11	680.194	640.166	393.382	398.021	427.582	0.70338	6.1523e-17	9.7742e-16	TRUE	311.653	320.32	318.003	407.556	412.422	442.501	-0.37544	4.7048e-05	0.0004549	TRUE	311.579	319.966
ENSG00000136653	RASSF5	chr1	+	206680879	206762616	4499	75	58	56	55	60	48	198	183	133	0.783883	0.630877	0.690413	0.633807	0.766227	0.617102	2.07601	2.07164	1.64708	1.93158	0.672379	0.701724	182.737	182.515	143.821	50.7887	61.8685	49.5748	1.4973	1.0913e-16	1.7219e-15	TRUE	67.7507	54.4826	59.3605	52.6188	64.107	51.3045	0.072348	0.65168	0.8295	FALSE	67.7347	54.4224
ENSG00000099219	ERMP1	chr9	-	5765076	5833117	5376	480	550	406	379	351	294	638	577	540	4.19844	5.00652	4.18894	3.65502	3.7512	3.16315	5.59811	5.46632	5.59646	5.55363	3.52312	4.46463	588.819	575.472	583.936	349.981	361.931	303.645	0.76509	1.2845e-16	2.0191e-15	TRUE	433.604	516.645	430.364	362.591	375.026	314.24	0.3554	0.00025646	0.0020813	TRUE	433.502	516.075
ENSG00000040487	PQLC2	chr1	+	19638820	19655794	2153	546	551	510	595	538	578	957	845	814	11.9249	12.5239	13.139	14.3279	14.3569	15.528	20.9676	19.989	21.0649	20.6738	14.7376	12.5293	883.228	842.763	880.229	549.442	554.754	596.963	0.60736	1.3952e-16	2.1888e-15	TRUE	493.225	517.585	540.605	569.239	574.826	617.791	-0.17305	0.029094	0.11274	FALSE	493.108	517.013
ENSG00000198768	APCDD1L	chr20	-	57034157	57090187	3426	103	88	92	95	95	99	239	243	220	1.41369	1.25698	1.48949	1.43763	1.59316	1.6714	3.29072	3.61241	3.57779	3.49364	1.56739	1.38672	220.576	242.357	237.9	87.726	97.9585	102.248	1.2083	1.5047e-16	2.3516e-15	TRUE	93.0443	82.6633	97.5209	90.887	101.503	105.815	-0.093087	0.5235	0.74722	FALSE	93.0223	82.5719
ENSG00000105711	SCN1B	chr19	+	35521588	35531352	3460	8	9	11	5	7	5	68	58	53	0.108723	0.127291	0.176341	0.0749211	0.116237	0.0835845	0.92707	0.853749	0.853452	0.87809	0.0915808	0.137452	62.7581	57.8464	57.3122	4.61716	7.21799	5.16404	2.3014	2.1652e-16	3.3709e-15	TRUE	7.22674	8.4542	11.6601	4.78352	7.47915	5.34421	0.11582	0.37028	NA	NA	7.22503	8.44486
ENSG00000243566	UPK3B	chr7	+	76139745	76648340	1608	79	83	89	122	86	84	287	232	208	2.31019	2.52595	3.07002	3.93355	3.0728	3.02152	8.41929	7.34819	7.20703	7.65817	3.34262	2.63539	264.876	231.386	224.923	112.659	88.6782	86.7558	1.2372	2.4386e-16	3.7822e-15	TRUE	71.364	77.9665	94.3408	116.718	91.8867	89.7828	-0.21319	0.15665	0.36988	FALSE	71.3472	77.8804
ENSG00000165169	DYNLT3	chrX	-	37696010	37706890	2217	798	781	710	660	656	600	1091	921	889	16.9256	17.2392	17.7635	15.4344	17.0005	15.6537	23.2134	21.1579	22.3417	22.2377	16.0295	17.3094	1006.9	918.562	961.331	609.465	676.429	619.684	0.59222	2.8778e-16	4.4506e-15	TRUE	720.867	733.637	752.607	631.425	700.903	641.306	0.15355	0.032881	0.12427	FALSE	720.697	732.826
ENSG00000143631	FLG	chr1	-	152274651	152297679	12747	54	56	50	18	10	24	125	92	76	0.199201	0.214987	0.21757	0.0732108	0.0450728	0.108902	0.462575	0.367586	0.332189	0.38745	0.0757284	0.210586	115.364	91.7564	82.1835	16.6218	10.3114	24.7874	1.9885	3.9082e-16	6.0213e-15	TRUE	48.7805	52.6039	53.0005	17.2207	10.6845	25.6522	0.71263	1.7761e-05	0.00018691	TRUE	48.769	52.5458
ENSG00000170537	TMC7	chr16	+	18995256	19075264	4499	328	306	279	260	224	248	459	483	398	3.42818	3.32842	3.43974	2.99618	2.86058	3.18836	4.81256	5.46776	4.92886	5.06973	3.01504	3.39878	423.617	481.721	430.382	240.092	230.976	256.136	0.85099	7.8334e-16	1.1889e-14	TRUE	296.296	287.443	295.743	248.743	239.333	265.073	0.19931	0.054768	0.18229	FALSE	296.226	287.125
ENSG00000134259	NGF	chr1	-	115828539	115880857	1047	68	86	72	47	31	38	149	120	134	3.05399	4.01962	3.81437	2.32735	1.70113	2.09927	6.71304	5.83731	7.13079	6.56038	2.04258	3.62933	137.514	119.682	144.903	43.4013	31.9654	39.2467	1.5938	9.1669e-16	1.3862e-14	TRUE	61.4273	80.7846	76.3207	44.9651	33.1219	40.616	0.53386	0.00097563	0.0066849	TRUE	61.4128	80.6953
ENSG00000124243	BCAS4	chr20	+	49411431	49493714	1498	397	311	349	370	328	312	668	549	501	12.4619	10.1597	12.9226	12.8056	12.5801	12.0469	21.0351	18.6655	18.634	19.4448	12.4775	11.8481	616.506	547.546	541.762	341.67	338.215	322.236	0.75049	9.1673e-16	1.3862e-14	TRUE	358.627	292.14	369.943	353.981	350.452	333.479	-0.02315	0.81869	0.92039	FALSE	358.542	291.817
ENSG00000164985	PSIP1	chr9	-	15464064	15511017	3391	674	550	503	458	317	344	737	618	576	9.34626	7.93721	8.22768	7.00242	5.37098	5.86762	10.2523	9.28195	9.46398	9.66606	6.08034	8.50372	680.187	616.364	622.865	422.932	326.872	355.286	0.77475	1.0575e-15	1.5917e-14	TRUE	608.853	516.645	533.185	438.171	338.699	367.682	0.48501	4.0141e-07	5.651e-06	TRUE	608.709	516.075
ENSG00000036672	USP2	chr11	-	119225925	119252436	3732	12	21	16	11	10	13	74	78	69	0.151198	0.275366	0.237802	0.152813	0.15395	0.201481	0.935341	1.06447	1.03012	1.00997	0.169415	0.221455	68.2956	77.7935	74.614	10.1577	10.3114	13.4265	2.0652	1.0891e-15	1.6348e-14	TRUE	10.8401	19.7265	16.9601	10.5238	10.6845	13.895	0.12534	0.40553	NA	NA	10.8375	19.7047
ENSG00000129595	EPB41L4A	chr5	-	111478138	111755013	4707	298	280	228	222	250	219	468	471	375	2.97699	2.91103	2.68675	2.44523	3.05153	2.69111	4.69009	5.0963	4.43881	4.74173	2.72929	2.85826	431.923	469.753	405.511	205.002	257.785	226.185	0.89567	1.0926e-15	1.6386e-14	TRUE	269.196	263.02	241.682	212.388	267.112	234.077	0.1049	0.3477	0.59772	FALSE	269.132	262.729
ENSG00000179772	FOXS1	chr20	-	30432103	30433420	1318	0	1	1	0	1	1	59	53	21	0	0.0371294	0.0420844	0	0.043592	0.043885	2.11162	2.04804	0.887735	1.68247	0.029159	0.0264046	54.4519	52.8597	22.7086	0	1.03114	1.03281	2.4608	1.1224e-15	1.6801e-14	TRUE	0	0.939355	1.06001	0	1.06845	1.06884	-0.001922	0.96715	NA	NA	0	0.938317
ENSG00000178726	THBD	chr20	-	23026270	23030378	4109	374	424	330	529	540	510	905	806	731	4.27998	5.04967	4.45466	6.67467	7.55057	7.17903	10.3894	9.99027	9.91198	10.0972	7.13476	4.59477	835.236	803.866	790.476	488.495	556.817	526.732	0.62008	1.2763e-15	1.9035e-14	TRUE	337.85	398.287	349.803	506.097	576.963	545.11	-0.53629	2.7549e-09	5.4485e-08	TRUE	337.77	397.847
ENSG00000196405	EVL	chr14	+	100437786	100610573	3704	623	611	527	542	513	543	922	900	705	7.90902	8.07241	7.89181	7.58645	7.95735	8.47931	11.7419	12.3751	10.6047	11.5739	8.00771	7.95775	850.926	897.617	762.36	500.5	528.976	560.814	0.64948	1.3294e-15	1.9809e-14	TRUE	562.782	573.946	558.625	518.534	548.115	580.382	0.040457	0.60639	0.80159	FALSE	562.649	573.312
ENSG00000112902	SEMA5A	chr5	-	9035138	9546187	11762	575	565	451	395	371	377	680	637	544	2.29875	2.35072	2.12683	1.74111	1.81224	1.85392	2.72714	2.75827	2.5769	2.68744	1.80242	2.25877	627.581	635.314	588.261	364.756	382.554	389.368	0.69112	1.6336e-15	2.4253e-14	TRUE	519.422	530.736	478.064	377.898	396.395	402.954	0.35105	4.6435e-05	0.00044959	TRUE	519.299	530.149
ENSG00000137414	FAM8A1	chr6	+	17600586	17611950	4677	351	364	334	363	330	337	603	573	520	3.52895	3.80861	3.9611	4.02392	4.05386	4.16768	6.08177	6.23973	6.19463	6.17204	4.08182	3.76622	556.517	571.483	562.308	335.206	340.277	348.056	0.70871	1.856e-15	2.7479e-14	TRUE	317.073	341.925	354.043	347.284	352.588	360.2	-0.060619	0.52313	0.74711	FALSE	316.998	341.548
ENSG00000248596	RP11-844P9.2	chr5	-	175570088	175626298	3632	20	19	21	24	7	28	219	212	196	0.258935	0.256	0.320708	0.342591	0.110732	0.445907	2.84432	2.97282	3.0067	2.94128	0.299743	0.278548	202.118	211.439	211.947	22.1624	7.21799	28.9186	2.2826	2.0993e-15	3.0998e-14	TRUE	18.0668	17.8478	22.2602	22.9609	7.47915	29.9276	-0.019077	0.90249	0.96014	FALSE	18.0626	17.828
ENSG00000184809	C21orf88	chr21	-	40969074	40984748	1357	5	2	4	5	6	1	58	56	43	0.173259	0.0721245	0.1635	0.19103	0.254035	0.0426238	2.01617	2.10178	1.7655	1.96115	0.162563	0.136294	53.529	55.8517	46.4986	4.61716	6.18685	1.03281	2.3056	2.3567e-15	3.4767e-14	TRUE	4.51671	1.87871	4.24004	4.78352	6.4107	1.06884	-0.020812	0.83372	NA	NA	4.51564	1.87663
ENSG00000121210	KIAA0922	chr4	+	154387498	154557863	5017	522	522	458	477	417	449	772	738	613	4.89252	5.09166	5.06359	4.92929	4.77545	5.17647	7.2586	7.49188	6.80762	7.18604	4.96041	5.01592	712.489	736.046	662.875	440.477	429.986	463.731	0.65133	2.8273e-15	4.1597e-14	TRUE	471.545	490.344	485.484	456.348	445.544	479.91	0.062319	0.45328	0.69291	FALSE	471.433	489.802
ENSG00000129465	RIPK3	chr14	-	24805227	24809251	1930	298	301	281	277	259	224	485	454	409	7.26047	7.63207	8.07581	7.44103	7.71018	6.71309	11.854	11.9806	11.8072	11.8806	7.2881	7.65611	447.613	452.798	442.277	255.791	267.066	231.349	0.80829	3.4678e-15	5.0744e-14	TRUE	269.196	282.746	297.863	265.007	276.729	239.421	0.10618	0.31425	0.56396	FALSE	269.132	282.434
ENSG00000146674	IGFBP3	chr7	-	45951949	45961473	2262	27	36	19	15	24	22	119	93	80	0.561277	0.77883	0.465906	0.343803	0.609594	0.562551	2.48161	2.09396	1.9705	2.18203	0.505316	0.602004	109.827	92.7538	86.509	13.8515	24.7474	22.7218	1.845	3.9102e-15	5.7065e-14	TRUE	24.3902	33.8168	20.1402	14.3506	25.6428	23.5145	0.1236	0.44693	0.68896	FALSE	24.3845	33.7794
ENSG00000133321	RARRES3	chr11	+	63304281	63313934	938	47	47	54	54	41	52	165	136	146	2.35614	2.45204	3.19321	2.9847	2.51133	3.20651	8.29776	7.38439	8.6722	8.11812	2.90085	2.66713	152.281	135.64	157.879	49.8653	42.2768	53.706	1.4496	4.8405e-15	7.0327e-14	TRUE	42.4571	44.1497	57.2405	51.6621	43.8064	55.5798	-0.044693	0.78463	0.90374	FALSE	42.4471	44.1009
ENSG00000151726	ACSL1	chr4	-	185676749	185747972	3948	514	512	419	522	509	472	877	734	713	6.12198	6.34638	5.88673	6.85494	7.40735	6.91507	10.4786	9.46885	10.0622	10.0032	7.05912	6.11836	809.395	732.057	771.011	482.031	524.851	487.485	0.62061	4.9227e-15	7.1394e-14	TRUE	464.318	480.95	444.144	499.4	543.841	504.494	-0.14391	0.082677	0.24254	FALSE	464.208	480.419
ENSG00000141441	GAREM	chr18	-	29704840	30050447	7033	187	180	168	133	138	133	339	260	267	1.25028	1.25246	1.32497	0.980441	1.12736	1.09381	2.27373	1.88283	2.11519	2.09058	1.0672	1.2759	312.868	259.312	288.724	122.816	142.298	137.363	1.0458	5.494e-15	7.9327e-14	TRUE	168.925	169.084	178.082	127.242	147.446	142.156	0.25421	0.0453	0.15827	FALSE	168.885	168.897
ENSG00000198624	CCDC69	chr5	-	150560613	150603706	3451	315	255	263	321	293	267	554	499	447	4.29212	3.616	4.22715	4.82248	4.87804	4.47505	7.57259	7.36434	7.21675	7.38456	4.72519	4.04509	511.294	497.679	483.369	296.422	302.125	275.76	0.75251	5.5999e-15	8.0785e-14	TRUE	284.553	239.536	278.782	307.102	313.056	285.381	-0.15479	0.14026	0.34477	FALSE	284.486	239.271
ENSG00000180611	MB21D2	chr3	-	192514604	192635950	3368	142	179	106	115	109	101	265	232	226	1.98254	2.60084	1.7457	1.77026	1.85942	1.73453	3.71154	3.50828	3.73866	3.65282	1.78807	2.1097	244.572	231.386	244.388	106.195	112.394	104.314	1.0948	6.6794e-15	9.6103e-14	TRUE	128.275	168.145	112.361	110.021	116.461	107.953	0.22241	0.11701	0.30807	FALSE	128.244	167.959
ENSG00000134955	SLC37A2	chr11	+	124932963	124959131	4654	339	391	332	397	411	385	724	722	547	3.42515	4.11134	3.95684	4.42257	5.07385	4.78482	7.33824	7.90113	6.54848	7.26262	4.76041	3.83111	668.189	720.088	591.505	366.602	423.799	397.631	0.72227	8.0179e-15	1.1506e-13	TRUE	306.233	367.288	351.923	379.812	439.133	411.505	-0.23828	0.013932	0.062998	FALSE	306.161	366.882
ENSG00000165152	TMEM246	chr9	-	104235453	104295819	5070	377	380	319	385	347	331	629	558	537	3.49655	3.66782	3.48995	3.93698	3.93227	3.77617	5.85224	5.60538	5.90127	5.7863	3.88181	3.55144	580.512	556.523	580.692	355.521	357.806	341.859	0.68805	8.159e-15	1.1698e-13	TRUE	340.56	356.955	338.143	368.331	370.752	353.787	-0.070803	0.44677	0.68885	FALSE	340.48	356.561
ENSG00000235027	AC068580.6	chr11	+	1781578	1783716	2015	152	113	87	122	97	120	269	231	295	3.54711	2.74433	2.39487	3.13903	2.76579	3.44459	6.29734	5.83869	8.15692	6.76432	3.11647	2.89543	248.264	230.388	319.002	112.659	100.021	123.937	1.1638	1.0043e-14	1.4336e-13	TRUE	137.308	106.147	92.2208	116.718	103.64	128.261	-0.037298	0.79682	0.90986	FALSE	137.276	106.03
ENSG00000123595	RAB9A	chrX	+	13707244	13728625	2039	535	509	431	469	401	393	652	735	680	12.3379	12.2161	11.7246	11.9252	11.2992	11.1483	15.0838	18.359	18.5811	17.3413	11.4576	12.0929	601.739	733.054	735.326	433.09	413.488	405.893	0.70625	1.3394e-14	1.9004e-13	TRUE	483.288	478.132	456.864	448.695	428.448	420.055	0.11984	0.15685	0.36988	FALSE	483.174	477.604
ENSG00000188211	NCR3LG1	chr11	+	17373273	17398888	6438	388	420	332	302	270	282	536	502	421	2.83391	3.1925	2.86038	2.43202	2.40955	2.53355	3.9273	3.97129	3.64343	3.84734	2.45837	2.96227	494.681	500.671	455.254	278.876	278.408	291.252	0.75501	1.3634e-14	1.9326e-13	TRUE	350.497	394.529	351.923	288.925	288.481	301.414	0.28989	0.0030434	0.017849	TRUE	350.414	394.093
ENSG00000127528	KLF2	chr19	+	16435628	16438685	2018	5	6	19	19	24	7	95	103	73	0.116508	0.1455	0.522239	0.488138	0.683301	0.200636	2.22066	2.59953	2.01549	2.27856	0.457359	0.261416	87.6767	102.727	78.9394	17.5452	24.7474	7.22965	1.9183	1.8756e-14	2.6495e-13	TRUE	4.51671	5.63613	20.1402	18.1774	25.6428	7.4819	-0.17157	0.21482	NA	NA	4.51564	5.6299
ENSG00000089177	KIF16B	chr20	-	16252749	16554078	5261	730	730	642	576	468	473	827	762	705	6.5247	6.79028	6.76868	5.67629	5.11093	5.20025	7.4151	7.37675	7.46621	7.41935	5.32916	6.69455	763.249	759.983	762.36	531.897	482.574	488.518	0.59377	2.073e-14	2.9182e-13	TRUE	659.44	685.729	680.526	551.062	500.035	505.563	0.35716	3.0076e-06	3.5944e-05	TRUE	659.284	684.972
ENSG00000185962	LCE3A	chr1	-	152595310	152595579	270	21	43	37	26	22	29	112	91	105	3.65731	7.79359	7.60107	4.99252	4.68146	6.21249	19.5674	17.1655	21.6673	19.4667	5.29549	6.35066	103.366	90.7591	113.543	24.0092	22.6851	29.9514	1.6953	2.1863e-14	3.0751e-13	TRUE	18.9702	40.3923	39.2203	24.8743	23.5059	30.9964	0.13366	0.41731	0.66231	FALSE	18.9657	40.3477
ENSG00000074211	PPP2R2C	chr4	-	6322305	6565327	4538	206	209	184	193	190	184	444	337	318	2.13456	2.2538	2.249	2.20497	2.40553	2.34523	4.61528	3.7822	3.90429	4.10059	2.31858	2.21245	409.773	336.108	343.873	178.222	195.917	190.037	0.91553	2.4744e-14	3.4714e-13	TRUE	186.089	196.325	195.042	184.644	203.005	196.667	-0.014093	0.90439	0.96088	FALSE	186.045	196.108
ENSG00000204839	MROH6	chr8	-	144648357	144655141	3469	354	379	382	233	281	254	504	452	432	4.79849	5.34648	6.10796	3.48227	4.65398	4.23507	6.8534	6.6361	6.93839	6.8093	4.12377	5.41764	465.148	450.803	467.148	215.16	289.751	262.333	0.82585	4.3078e-14	5.9666e-13	TRUE	319.783	356.016	404.924	222.912	300.234	271.486	0.38695	0.00049865	0.0037651	TRUE	319.708	355.622
ENSG00000182752	PAPPA	chr9	+	118916083	119164601	10959	103	72	66	44	33	36	122	154	107	0.441949	0.32151	0.334049	0.208158	0.173008	0.190004	0.525132	0.715696	0.543991	0.59494	0.19039	0.365836	112.595	153.592	115.706	40.631	34.0277	37.1811	1.5452	4.398e-14	6.0863e-13	TRUE	93.0443	67.6336	69.9606	42.095	35.2588	38.4783	0.6084	0.00016763	0.0014275	TRUE	93.0223	67.5589
ENSG00000197892	KIF13B	chr8	-	28924796	29120641	8745	170	164	190	193	179	161	336	430	316	0.914103	0.917734	1.20512	1.14422	1.17602	1.06487	1.81242	2.5043	2.01329	2.11001	1.12837	1.01232	310.099	428.862	341.71	178.222	184.574	166.282	0.98176	4.5512e-14	6.293e-13	TRUE	153.568	154.054	201.402	184.644	191.253	172.084	-0.091254	0.47153	0.70829	FALSE	153.532	153.884
ENSG00000187676	B3GALTL	chr13	+	31774073	31906413	4254	372	361	311	324	312	255	503	530	520	4.11198	4.15282	4.05508	3.94873	4.21385	3.46716	5.57764	6.34537	6.8106	6.24453	3.87658	4.10663	464.225	528.597	562.308	299.192	321.716	263.366	0.78849	4.6234e-14	6.382e-13	TRUE	336.043	339.107	329.663	309.972	333.356	272.555	0.12017	0.23088	0.46996	FALSE	335.964	338.733
ENSG00000118596	SLC16A7	chr12	+	59989848	60176395	4536	17	19	22	19	9	10	78	81	61	0.176231	0.204981	0.269021	0.217166	0.113997	0.127514	0.81115	0.909474	0.749266	0.823297	0.152892	0.216744	71.9872	80.7855	65.9631	17.5452	9.28028	10.3281	1.9434	5.4895e-14	7.5456e-13	TRUE	15.3568	17.8478	23.3202	18.1774	9.61605	10.6884	0.16776	0.27624	0.5252	FALSE	15.3532	17.828
ENSG00000111961	SASH1	chr6	+	148593440	148873186	7711	349	319	277	273	267	284	527	448	441	2.12824	2.02448	1.99254	1.83553	1.9894	2.13029	3.22389	2.95901	3.18645	3.12311	1.98508	2.04842	486.375	446.814	476.881	252.097	275.315	293.317	0.76125	5.7225e-14	7.8527e-13	TRUE	315.266	299.654	293.623	261.18	285.276	303.551	0.088049	0.38995	0.63848	FALSE	315.192	299.323
ENSG00000059377	TBXAS1	chr7	+	139476850	139720125	2367	53	56	48	37	30	36	133	112	104	1.05289	1.15777	1.12481	0.810427	0.728191	0.879703	2.65053	2.4099	2.44802	2.50282	0.806107	1.11182	122.747	111.703	112.462	34.167	30.9343	37.1811	1.5387	6.1415e-14	8.4135e-13	TRUE	47.8771	52.6039	50.8804	35.3981	32.0535	38.4783	0.29083	0.077428	0.23149	FALSE	47.8658	52.5458
ENSG00000068001	HYAL2	chr3	-	50355221	50360337	4054	447	424	408	433	385	442	677	713	614	5.18477	5.11817	5.5823	5.53751	5.45631	6.30624	7.87743	8.95745	8.43847	8.42445	5.76669	5.29508	624.812	711.112	663.956	399.846	396.99	456.501	0.66037	8.5497e-14	1.1634e-12	TRUE	403.794	398.287	432.484	414.253	411.353	472.429	-0.06688	0.45787	0.69724	FALSE	403.699	397.847
ENSG00000180155	LYNX1	chr8	-	143845752	143859640	4706	27	32	29	13	17	23	77	100	83	0.269785	0.33276	0.341809	0.143219	0.207548	0.282688	0.771825	1.08225	0.982665	0.945579	0.211152	0.314784	71.0643	99.7352	89.7531	12.0046	17.5294	23.7546	1.8318	8.7458e-14	1.1891e-12	TRUE	24.3902	30.0594	30.7403	12.4372	18.1636	24.5834	0.25047	0.124	0.31889	FALSE	24.3845	30.0262
ENSG00000250041	CTD-2003C8.2	chr11	-	10906432	10920869	557	38	52	30	19	11	14	78	81	68	3.208	4.56858	2.98747	1.76852	1.13464	1.4538	6.60571	7.40642	6.80194	6.93802	1.45232	3.58801	71.9872	80.7855	73.5326	17.5452	11.3426	14.4593	1.8658	9.4238e-14	1.2792e-12	TRUE	34.327	48.8465	31.8003	18.1774	11.7529	14.9638	0.55999	0.00065406	0.0047553	TRUE	34.3189	48.7925
ENSG00000133056	PIK3C2B	chr1	-	204391756	204463852	7686	90	112	74	76	72	63	188	160	190	0.550615	0.7131	0.534033	0.512653	0.538213	0.474102	1.15382	1.06023	1.37731	1.19712	0.508323	0.599249	173.508	159.576	205.459	70.1808	74.2422	65.0669	1.2493	1.4624e-13	1.9671e-12	TRUE	81.3008	105.208	78.4407	72.7096	76.9284	67.3371	0.20143	0.18792	0.41517	FALSE	81.2816	105.092
ENSG00000101871	MID1	chrX	-	10413350	10851773	6463	345	319	299	302	221	181	451	444	430	2.5101	2.4154	2.5661	2.42261	1.96463	1.61985	3.29171	3.49887	3.70692	3.49917	2.00236	2.4972	416.234	442.824	464.986	278.876	227.882	186.938	0.89121	1.5214e-13	2.0447e-12	TRUE	311.653	299.654	316.943	288.925	236.127	193.461	0.31447	0.0064224	0.033371	TRUE	311.579	299.323
ENSG00000114115	RBP1	chr3	-	139236276	139258671	1935	228	242	219	206	202	212	407	379	334	5.54064	6.12022	6.27769	5.51946	5.99781	6.33704	9.92186	9.97555	9.61711	9.83818	5.95144	5.97952	375.626	377.997	361.175	190.227	208.291	218.955	0.82571	1.6552e-13	2.2173e-12	TRUE	205.962	227.324	232.142	197.081	215.827	226.595	0.049522	0.66511	0.83758	FALSE	205.913	227.073
ENSG00000167900	TK1	chr17	-	76170160	76183314	1681	496	440	422	193	168	153	353	300	331	13.8746	12.8091	13.9246	5.95251	5.74201	5.26448	9.90574	9.08933	10.9708	9.98863	5.653	13.5361	325.788	299.206	357.931	178.222	173.232	158.02	0.90673	1.8565e-13	2.4849e-12	TRUE	448.058	413.316	447.324	184.644	179.5	163.533	1.1662	1.2985e-29	1.1589e-27	TRUE	447.952	412.86
ENSG00000158089	GALNT14	chr2	-	31133333	31378068	2733	454	403	361	467	413	344	709	659	577	7.81128	7.21603	7.32663	8.85906	8.68226	7.28032	12.2373	12.2807	11.7629	12.0937	8.27388	7.45131	654.345	657.255	623.946	431.243	425.862	355.286	0.65958	1.977e-13	2.6375e-12	TRUE	410.117	378.56	382.663	446.781	441.27	367.682	-0.09199	0.32809	0.57853	FALSE	410.021	378.142
ENSG00000168564	CDKN2AIP	chr4	+	184365744	184369351	2721	285	325	248	315	266	311	508	512	470	4.92518	5.84504	5.05545	6.00195	5.61662	6.61094	8.80674	9.58341	9.62384	9.338	6.07651	5.27523	468.84	510.644	508.24	290.881	274.284	321.203	0.72702	2.1052e-13	2.8039e-12	TRUE	257.453	305.291	262.882	301.362	284.208	332.41	-0.13481	0.20256	0.43562	FALSE	257.392	304.953
ENSG00000143845	ETNK2	chr1	-	204100190	204121307	2486	338	288	264	216	224	183	432	357	352	6.39325	5.66923	5.89033	4.50467	5.17689	4.25776	8.19714	7.31384	7.88898	7.79999	4.64644	5.98427	398.698	356.055	380.64	199.461	230.976	189.004	0.84408	2.1526e-13	2.8601e-12	TRUE	305.33	270.534	279.842	206.648	239.333	195.598	0.36343	0.0010716	0.0072595	TRUE	305.258	270.235
ENSG00000197506	SLC28A3	chr9	-	86890372	86955672	4887	202	192	155	162	167	145	317	314	283	1.94364	1.92261	1.75925	1.71863	1.96334	1.71616	3.05983	3.2724	3.22644	3.18622	1.79938	1.87516	292.563	313.169	306.026	149.596	172.201	149.757	0.91156	2.662e-13	3.5226e-12	TRUE	182.475	180.356	164.301	154.986	178.431	154.982	0.09375	0.45047	0.69133	FALSE	182.432	180.157
ENSG00000182208	MOB2	chr11	-	1490687	1522477	3174	697	654	588	656	494	511	887	898	736	10.326	10.0833	10.2756	10.7154	8.94216	9.31206	13.1825	14.4095	12.9196	13.5039	9.65653	10.2283	818.624	895.622	795.883	605.771	509.384	527.765	0.59901	2.7854e-13	3.6828e-12	TRUE	629.63	614.338	623.286	627.598	527.814	546.179	0.12404	0.12042	0.31362	FALSE	629.481	613.66
ENSG00000103145	HCFC1R1	chr16	-	3072621	3074287	1365	457	397	426	408	373	359	631	578	565	15.7431	14.2328	17.3107	15.4967	15.7	15.2123	21.806	21.5662	23.0619	22.1447	15.4696	15.7622	582.358	576.47	610.97	376.76	384.616	370.778	0.63105	3.5013e-13	4.5959e-12	TRUE	412.827	372.924	451.564	390.336	398.532	383.715	0.069326	0.4538	0.69331	FALSE	412.73	372.512
ENSG00000085552	IGSF9	chr1	-	159896829	159915386	4205	241	210	224	185	202	172	356	339	358	2.69499	2.44392	2.95474	2.28095	2.75999	2.36589	3.99359	4.10594	4.74347	4.281	2.46894	2.69788	328.557	338.102	387.128	170.835	208.291	177.643	0.88327	4.1588e-13	5.4458e-12	TRUE	217.706	197.265	237.442	176.99	215.827	183.841	0.15066	0.2078	0.44251	FALSE	217.654	197.047
ENSG00000233006	AC034220.3	chr5	-	131646978	131705608	1792	128	142	121	123	101	89	250	222	205	3.35875	3.87778	3.74528	3.55859	3.23821	2.87266	6.58085	6.30948	6.37375	6.42136	3.22315	3.6606	230.728	221.412	221.679	113.582	104.145	91.9199	1.0535	5.0532e-13	6.58e-12	TRUE	115.628	133.388	128.261	117.675	107.913	95.127	0.17853	0.20062	0.43299	FALSE	115.601	133.241
ENSG00000124788	ATXN1	chr6	-	16299343	16761722	10602	704	777	627	517	481	552	876	790	690	3.12242	3.58646	3.28032	2.52821	2.60663	3.0115	3.89759	3.79505	3.62611	3.77292	2.71545	3.32973	808.472	787.908	746.14	477.414	495.979	570.11	0.59325	5.2933e-13	6.8599e-12	TRUE	635.953	729.879	664.626	494.616	513.924	590.001	0.32329	9.3123e-05	0.00084411	TRUE	635.803	729.073
ENSG00000100365	NCF4	chr22	+	37257030	37274057	1641	0	1	2	3	0	0	36	30	36	0	0.0298211	0.0676018	0.0947814	0	0	1.03484	0.931089	1.22229	1.06274	0.0315938	0.0324743	33.2249	29.9206	38.929	2.7703	0	0	2.2128	6.5095e-13	8.4093e-12	TRUE	0	0.939355	2.12002	2.87011	0	0	0.00079577	0.98765	NA	NA	0	0.938317
ENSG00000102760	RGCC	chr13	+	42031695	42045018	960	16	22	7	4	2	1	40	49	30	0.783708	1.12146	0.404449	0.216023	0.119696	0.0602505	1.96548	2.59958	1.74112	2.10206	0.13199	0.769873	36.9165	48.8703	32.4409	3.69373	2.06228	1.03281	2.1746	6.9179e-13	8.9087e-12	TRUE	14.4535	20.6658	7.42007	3.82682	2.1369	1.06884	0.39308	0.0021029	NA	NA	14.4501	20.643
ENSG00000174738	NR1D2	chr3	+	23986751	24022109	5258	474	441	438	424	408	374	659	599	610	4.239	4.10441	4.62052	4.18076	4.45822	4.11417	5.91214	5.80209	6.46381	6.05935	4.25105	4.32131	608.2	597.414	659.631	391.535	420.706	386.27	0.62473	6.9178e-13	8.9087e-12	TRUE	428.184	414.256	464.284	405.643	435.928	399.747	0.067403	0.4471	0.68914	FALSE	428.083	413.798
ENSG00000217801	RP11-465B22.3	chr1	+	995114	1004735	1220	47	64	46	45	45	44	142	151	105	1.81152	2.56716	2.09139	1.91233	2.11921	2.08605	5.49045	6.3037	4.79522	5.52979	2.0392	2.15669	131.054	150.6	113.543	41.5544	46.4014	45.4435	1.3936	8.4684e-13	1.0854e-11	TRUE	42.4571	60.1187	48.7604	43.0517	48.0802	47.0291	0.077599	0.63549	0.8196	FALSE	42.4471	60.0523
ENSG00000232788	AC078883.3	chr2	-	173328990	173330750	754	184	128	127	103	90	79	213	206	186	11.475	8.30752	9.34263	7.08233	6.85794	6.06021	13.3256	13.9147	13.7442	13.6615	6.66682	9.70838	196.58	205.455	201.133	95.1135	92.8028	81.5918	1.085	1.1303e-12	1.4385e-11	TRUE	166.215	120.237	134.621	98.5406	96.1605	84.4386	0.4484	0.0016818	0.010778	TRUE	166.176	120.105
ENSG00000180628	PCGF5	chr10	+	92979908	93044088	7018	368	357	327	308	287	263	529	467	415	2.4657	2.48936	2.58447	2.27535	2.34958	2.16757	3.55568	3.38908	3.29469	3.41315	2.26417	2.51318	488.221	465.764	448.765	284.417	295.938	271.628	0.70156	1.189e-12	1.5109e-11	TRUE	332.43	335.35	346.623	294.665	306.645	281.106	0.18124	0.063842	0.20384	FALSE	332.351	334.979
ENSG00000144366	GULP1	chr2	+	189156396	189460653	7427	133	125	86	94	61	75	173	219	179	0.842062	0.823625	0.642276	0.656183	0.471888	0.58409	1.09878	1.50179	1.34282	1.31447	0.57072	0.769321	159.664	218.42	193.564	86.8026	62.8997	77.4606	1.2154	1.2549e-12	1.5909e-11	TRUE	120.145	117.419	91.1608	89.9302	65.1754	80.1632	0.34551	0.021212	0.088238	FALSE	120.116	117.29
ENSG00000168071	CCDC88B	chr11	+	64107695	64125006	5235	283	269	236	318	255	284	474	508	444	2.542	2.5146	2.50053	3.14935	2.79863	3.13786	4.27112	4.94226	4.72548	4.64628	3.02861	2.51904	437.461	506.655	480.125	293.651	262.941	293.317	0.72241	1.3133e-12	1.6637e-11	TRUE	255.646	252.687	250.162	304.232	272.455	303.551	-0.19146	0.065707	0.20782	FALSE	255.585	252.407
ENSG00000185339	TCN2	chr22	+	31002825	31023265	2535	88	93	63	58	69	53	163	178	134	1.63234	1.7953	1.37848	1.18621	1.56384	1.20929	3.03312	3.57619	2.94514	3.18482	1.31978	1.60204	150.435	177.529	144.903	53.559	71.1488	54.7388	1.2696	1.7492e-12	2.2021e-11	TRUE	79.4941	87.3601	66.7806	55.4889	73.723	56.6487	0.22195	0.15777	0.37144	FALSE	79.4753	87.2635
ENSG00000198515	CNGA1	chr4	-	47937994	48018689	2867	12	11	19	12	17	11	74	86	53	0.196816	0.187758	0.367589	0.217002	0.340678	0.22192	1.21754	1.52774	1.02998	1.25842	0.259867	0.250721	68.2956	85.7723	57.3122	11.0812	17.5294	11.3609	1.8327	1.8483e-12	2.3251e-11	TRUE	10.8401	10.3329	20.1402	11.4805	18.1636	11.7573	-0.0030229	0.98386	NA	NA	10.8375	10.3215
ENSG00000180672	AC007362.1	chr2	+	206642540	206644433	1886	104	110	91	141	112	115	272	294	202	2.59297	2.8542	2.67631	3.87604	3.41192	3.52686	6.8031	7.93934	5.96745	6.9033	3.60494	2.70783	251.032	293.222	218.435	130.204	115.488	118.773	1.0034	3.8823e-12	4.817e-11	TRUE	93.9476	103.329	96.4609	134.895	119.666	122.917	-0.28012	0.044765	0.15697	FALSE	93.9254	103.215
ENSG00000129521	EGLN3	chr14	-	34393437	34931980	2849	599	559	470	294	302	315	543	526	428	9.88645	9.60179	9.15045	5.35014	6.09027	6.39514	8.99057	9.40312	8.3701	8.92126	5.94518	9.54623	501.142	524.607	462.823	271.489	311.405	325.334	0.69631	5.1036e-12	6.2893e-11	TRUE	541.102	525.1	498.204	281.271	322.672	336.686	0.67553	1.9502e-13	6.2278e-12	TRUE	540.974	524.519
ENSG00000150594	ADRA2A	chr10	+	112836790	112840658	3869	3	3	1	1	0	2	33	23	43	0.036461	0.0379451	0.0143363	0.0134002	0	0.0298994	0.402342	0.302766	0.619226	0.441445	0.0144332	0.0295808	30.4561	22.9391	46.4986	0.923432	0	2.06561	2.1295	5.2545e-12	6.4703e-11	TRUE	2.71003	2.81807	1.06001	0.956705	0	2.13769	0.048495	0.48638	NA	NA	2.70939	2.81495
ENSG00000170634	ACYP2	chr2	+	54342540	54532437	1913	122	105	104	100	69	76	193	173	203	2.99882	2.68601	3.01547	2.71016	2.07232	2.2979	4.75907	4.60585	5.91235	5.09242	2.36013	2.9001	178.122	172.542	219.517	92.3432	71.1488	78.4934	1.135	7.2513e-12	8.8823e-11	TRUE	110.208	98.6323	110.241	95.6705	73.723	81.2321	0.25292	0.085173	0.24741	FALSE	110.182	98.5233
ENSG00000006468	ETV1	chr7	-	13930853	14031050	6752	72	60	56	96	63	85	232	186	156	0.501425	0.434862	0.460037	0.737139	0.536081	0.728145	1.62082	1.403	1.28728	1.43703	0.667122	0.465441	214.116	185.508	168.693	88.6495	64.9619	87.7886	1.1377	9.1785e-12	1.1193e-10	TRUE	65.0407	56.3613	59.3605	91.8437	67.3123	90.8517	-0.31446	0.04402	0.15516	FALSE	65.0253	56.299
ENSG00000147119	CHST7	chrX	+	46433219	46457843	2289	116	84	68	89	87	71	191	177	189	2.38297	1.79584	1.64778	2.01583	2.18371	1.79409	3.93611	3.93827	4.6004	4.15826	1.99788	1.9422	176.276	176.531	204.377	82.1854	89.7093	73.3293	1.0956	1.0315e-11	1.254e-10	TRUE	104.788	78.9059	72.0806	85.1467	92.9551	75.8879	0.010028	0.94766	0.97757	FALSE	104.763	78.8187
ENSG00000183049	CAMK1D	chr10	+	12391481	12877545	8154	38	21	36	39	35	33	124	101	100	0.219139	0.126032	0.244889	0.247973	0.246615	0.234086	0.717349	0.630855	0.683295	0.677166	0.242891	0.196686	114.441	100.733	108.136	36.0138	36.09	34.0826	1.3996	1.1802e-11	1.4253e-10	TRUE	34.327	19.7265	38.1603	37.3115	37.3957	35.2718	-0.12497	0.45184	0.69197	FALSE	34.3189	19.7047
ENSG00000151338	MIPOL1	chr14	+	37667118	38021566	7434	172	163	131	113	111	105	260	195	236	1.08796	1.073	0.97743	0.788073	0.857872	0.816955	1.6498	1.33595	1.76876	1.58484	0.820967	1.04613	239.957	194.484	255.201	104.348	114.457	108.445	1.0092	1.2854e-11	1.5501e-10	TRUE	155.375	153.115	138.861	108.108	118.598	112.229	0.32115	0.016271	0.071605	FALSE	155.338	152.946
ENSG00000102924	CBLN1	chr16	-	49311828	49315742	2435	2	1	1	2	2	0	36	26	34	0.0386222	0.0200971	0.0227792	0.0425835	0.0471904	0	0.697402	0.543817	0.777963	0.673061	0.0299246	0.0271662	33.2249	25.9312	36.7663	1.84686	2.06228	0	2.0821	1.349e-11	1.622e-10	TRUE	1.80668	0.939355	1.06001	1.91341	2.1369	0	-0.0035103	0.95608	NA	NA	1.80626	0.938317
ENSG00000129422	MTUS1	chr8	-	17501304	17658426	6256	789	788	616	343	341	317	573	534	459	5.93043	6.164	5.46161	2.84255	3.1317	2.93085	4.32054	4.34733	4.08785	4.25191	2.96837	5.85201	528.829	532.586	496.345	316.737	351.619	327.4	0.63226	1.409e-11	1.6916e-10	TRUE	712.737	740.212	652.966	328.15	364.341	338.823	0.96045	5.4149e-30	4.9276e-28	TRUE	712.569	739.394
ENSG00000099260	PALMD	chr1	+	100111499	100160097	5294	13	21	17	24	17	15	75	90	67	0.115469	0.194119	0.178116	0.235038	0.184496	0.163885	0.668278	0.865839	0.705131	0.746416	0.194473	0.162568	69.2185	89.7617	72.4513	22.1624	17.5294	15.4921	1.6506	1.5391e-11	1.84e-10	TRUE	11.7435	19.7265	18.0202	22.9609	18.1636	16.0326	-0.074063	0.6389	0.82124	FALSE	11.7407	19.7047
ENSG00000109193	SULT1E1	chr4	-	70676498	70725870	1780	207	214	190	47	59	48	156	125	131	5.46835	5.88338	5.92067	1.36895	1.90438	1.55974	4.13413	3.57658	4.10044	3.93705	1.61103	5.75746	143.974	124.669	141.658	43.4013	60.8374	49.5748	1.2716	1.5906e-11	1.8985e-10	TRUE	186.992	201.022	201.402	44.9651	63.0385	51.3045	1.4257	7.986e-24	5.2807e-22	TRUE	186.948	200.8
ENSG00000183734	ASCL2	chr11	-	2289725	2292182	1852	4	7	2	3	11	7	43	73	47	0.10156	0.184965	0.0598999	0.0839829	0.341251	0.218619	1.09523	2.00752	1.41396	1.50557	0.214618	0.115475	39.6853	72.8067	50.824	2.7703	11.3426	7.22965	1.9381	1.7825e-11	2.1183e-10	TRUE	3.61337	6.57549	2.12002	2.87011	11.7529	7.4819	-0.10955	0.33523	NA	NA	3.61252	6.56822
ENSG00000116701	NCF2	chr1	-	183524698	183560011	2276	246	258	194	199	194	211	384	349	314	5.0824	5.54728	4.72788	4.53306	4.89724	5.36219	7.95864	7.80965	7.68664	7.81831	4.93083	5.11919	354.399	348.076	339.548	183.763	200.042	217.922	0.76622	2.7925e-11	3.2711e-10	TRUE	222.222	242.354	205.642	190.384	207.279	225.526	0.092732	0.42451	0.66876	FALSE	222.17	242.086
ENSG00000187689	AMTN	chr4	+	71384257	71398459	1037	514	413	344	287	242	275	460	431	409	23.3072	19.4897	18.4	14.3487	13.4078	15.3386	20.9247	21.1679	21.9747	21.3558	14.3651	20.3989	424.54	429.859	442.277	265.025	249.536	284.022	0.67941	2.8e-11	3.2772e-10	TRUE	464.318	387.954	364.643	274.574	258.565	293.932	0.49841	1.5062e-06	1.8979e-05	TRUE	464.208	387.525
ENSG00000196136	SERPINA3	chr14	+	95058395	95090983	3067	21	15	13	25	14	25	96	74	76	0.321967	0.239337	0.235108	0.422607	0.262263	0.471474	1.47651	1.22884	1.38064	1.362	0.385448	0.265471	88.5997	73.8041	82.1835	23.0858	14.436	25.8202	1.5833	3.611e-11	4.1875e-10	TRUE	18.9702	14.0903	13.7801	23.9176	14.9583	26.7211	-0.16958	0.28536	0.53485	FALSE	18.9657	14.0748
ENSG00000103522	IL21R	chr16	+	27413483	27462115	3365	44	39	38	28	24	34	106	95	83	0.614856	0.567169	0.626377	0.431403	0.409778	0.584421	1.48594	1.43786	1.37427	1.43269	0.475201	0.602801	97.8288	94.7485	89.7531	25.8561	24.7474	35.1155	1.4606	4.0062e-11	4.6391e-10	TRUE	39.7471	36.6349	40.2804	26.7877	25.6428	36.3407	0.19959	0.22975	0.4691	FALSE	39.7377	36.5944
ENSG00000139209	SLC38A4	chr12	-	47158546	47226191	3789	136	108	82	74	55	63	150	147	173	1.6878	1.39486	1.2004	1.01255	0.833989	0.961718	1.86744	1.97593	2.5439	2.12909	0.936086	1.42769	138.437	146.611	187.076	68.334	56.7128	65.0669	1.1848	4.6683e-11	5.3943e-10	TRUE	122.855	101.45	86.9208	70.7962	58.7647	67.3371	0.46182	0.002476	0.015005	TRUE	122.826	101.338
ENSG00000185418	TARSL2	chr15	-	102193801	102264807	3610	234	233	243	244	232	228	421	393	342	3.048	3.15851	3.73367	3.50423	3.69235	3.65308	5.50117	5.54452	5.27835	5.44134	3.61656	3.31339	388.546	391.96	369.826	225.317	239.225	235.48	0.69594	7.5824e-11	8.6393e-10	TRUE	211.382	218.87	257.582	233.436	247.88	243.696	-0.068051	0.5446	0.76077	FALSE	211.332	218.628
ENSG00000176092	AIM1L	chr1	-	26648350	26680621	2523	537	516	451	306	255	313	514	445	443	10.0084	10.0084	9.91508	6.28803	5.80691	7.17561	9.61005	8.983	9.78286	9.45864	6.42352	9.97729	474.377	443.822	479.043	282.57	262.941	323.269	0.66659	8.0715e-11	9.1837e-10	TRUE	485.095	484.707	478.064	292.752	272.455	334.548	0.62705	2.2684e-11	5.8925e-10	TRUE	484.98	484.172
ENSG00000125207	PIWIL1	chr12	+	130822432	130857182	3897	7	11	12	3	4	1	42	33	29	0.0844643	0.138132	0.1708	0.0399118	0.0589728	0.0148423	0.508392	0.431283	0.414617	0.45143	0.037909	0.131132	38.7623	32.9126	31.3595	2.7703	4.12457	1.03281	1.9706	9.1322e-11	1.0362e-09	TRUE	6.3234	10.3329	12.7201	2.87011	4.2738	1.06884	0.25237	0.034553	NA	NA	6.3219	10.3215
ENSG00000248905	FMN1	chr15	-	33057747	33486897	12355	49	36	31	37	50	42	122	121	113	0.186492	0.142591	0.139173	0.155263	0.232514	0.196625	0.465797	0.498794	0.509583	0.491391	0.194801	0.156085	112.595	120.68	122.194	34.167	51.5571	43.3779	1.291	1.064e-10	1.2035e-09	TRUE	44.2638	33.8168	32.8603	35.3981	53.4225	44.8914	-0.14029	0.39737	0.64573	FALSE	44.2533	33.7794
ENSG00000138639	ARHGAP24	chr4	+	86396267	86923823	4661	54	58	86	129	77	78	269	192	180	0.544779	0.60895	1.02343	1.4349	0.949148	0.967937	2.72241	2.09798	2.15166	2.32401	1.11733	0.725718	248.264	191.492	194.645	119.123	79.3979	80.559	1.0858	1.1822e-10	1.3339e-09	TRUE	48.7805	54.4826	91.1608	123.415	82.2706	83.3698	-0.36496	0.023262	0.094756	FALSE	48.769	54.4224
ENSG00000234465	PINLYP	chr19	+	44080952	44088116	2587	130	91	107	79	70	96	196	202	153	2.36294	1.72138	2.29416	1.58322	1.55462	2.14638	3.57388	3.9768	3.29514	3.61527	1.76141	2.12616	180.891	201.465	165.448	72.9511	72.1799	99.1495	1.0758	1.2243e-10	1.3805e-09	TRUE	117.435	85.4813	113.421	75.5797	74.7915	102.609	0.22932	0.12886	0.32678	FALSE	117.407	85.3869
ENSG00000228951	RP11-336A10.4	chr10	-	5658825	5660124	657	136	162	137	62	66	75	167	173	136	9.73373	12.0665	11.5662	4.89257	5.77166	6.60279	11.9903	13.4109	11.5333	12.3115	5.75567	11.1222	154.126	172.542	147.065	57.2528	68.0554	77.4606	1.1214	1.314e-10	1.4786e-09	TRUE	122.855	152.176	145.221	59.3157	70.5177	80.1632	0.73839	4.3027e-07	6.0268e-06	TRUE	122.826	152.007
ENSG00000049246	PER3	chr1	+	7844380	7905237	6279	214	201	184	153	172	137	314	283	251	1.60261	1.56653	1.62542	1.26331	1.57384	1.26201	2.35895	2.29549	2.22722	2.29388	1.36639	1.59819	289.795	282.251	271.422	141.285	177.356	141.495	0.83569	1.7011e-10	1.9062e-09	TRUE	193.315	188.81	195.042	146.376	183.773	146.431	0.23072	0.063851	0.20384	FALSE	193.27	188.602
ENSG00000249180	CTC-506B8.1	chr5	-	96076783	96078402	565	36	24	19	24	18	36	81	96	97	2.99612	2.07872	1.86527	2.20228	1.8304	3.68541	6.76264	8.65369	9.56539	8.32724	2.5727	2.31337	74.756	95.7458	104.892	22.1624	18.5606	37.1811	1.4948	2.4382e-10	2.6971e-09	TRUE	32.5203	22.5445	20.1402	22.9609	19.2321	38.4783	-0.037879	0.81657	0.91931	FALSE	32.5126	22.5196
ENSG00000214193	SH3D21	chr1	+	36771988	36790484	3179	241	293	207	254	239	232	395	414	365	3.56478	4.51035	3.61174	4.14241	4.31946	4.22113	5.8612	6.63267	6.39708	6.29698	4.22767	3.89562	364.551	412.904	394.697	234.552	246.443	239.611	0.67972	2.5209e-10	2.7847e-09	TRUE	217.706	275.231	219.422	243.003	255.36	247.972	-0.056994	0.61521	0.80641	FALSE	217.654	274.927
ENSG00000259370	RP11-1069G10.1	chr15	-	63124323	63176233	2978	2	0	0	0	1	0	36	24	17	0.0315799	0	0	0	0.0192929	0	0.57024	0.410455	0.318056	0.432917	0.00643097	0.0105266	33.2249	23.9365	18.3832	0	1.03114	0	1.9561	2.702e-10	2.9728e-09	TRUE	1.80668	0	0	0	1.06845	0	0.0096877	0.79094	NA	NA	1.80626	0
ENSG00000106541	AGR2	chr7	-	16831435	16873057	1778	22	22	28	29	19	20	81	84	72	0.581831	0.605514	0.873501	0.845623	0.613966	0.650624	2.14898	2.40617	2.25621	2.27045	0.703404	0.686948	74.756	83.7776	77.8581	26.7795	19.5917	20.6561	1.4869	2.8381e-10	3.1141e-09	TRUE	19.8735	20.6658	29.6803	27.7444	20.3005	21.3769	0.0023687	0.98842	0.99536	FALSE	19.8688	20.643
ENSG00000227115	RP11-267C16.1	chr18	+	48872619	49088939	3188	22	21	29	21	12	19	80	67	60	0.324497	0.322355	0.504564	0.341516	0.216264	0.34472	1.18373	1.07037	1.04861	1.1009	0.300834	0.383805	73.833	66.8226	64.8817	19.3921	12.3737	19.6233	1.5739	3.3089e-10	3.6136e-09	TRUE	19.8735	19.7265	30.7403	20.0908	12.8214	20.308	0.14502	0.36635	0.61624	FALSE	19.8688	19.7047
ENSG00000095303	PTGS1	chr9	+	125132824	125157982	4964	87	62	51	88	81	81	176	208	155	0.824125	0.611213	0.569869	0.919097	0.937509	0.943811	1.67248	2.13408	1.73972	1.84876	0.933472	0.668403	162.433	207.449	167.611	81.262	83.5225	83.6574	1.029	3.4285e-10	3.7417e-09	TRUE	78.5908	58.24	54.0605	84.19	86.5444	86.5763	-0.28852	0.063113	0.20231	FALSE	78.5722	58.1757
ENSG00000130695	CEP85	chr1	+	26560691	26605299	3935	375	364	331	313	278	272	480	442	409	4.48118	4.52678	4.66574	4.12392	4.05903	3.99812	5.75409	5.72079	5.79106	5.75531	4.06036	4.5579	442.998	440.83	442.277	289.034	286.657	280.924	0.614	3.8083e-10	4.1452e-09	TRUE	338.753	341.925	350.863	299.449	297.029	290.725	0.19644	0.042208	0.15037	FALSE	338.673	341.548
ENSG00000100385	IL2RB	chr22	-	37521878	37571094	4113	1	0	1	0	2	1	32	30	20	0.0114327	0	0.0134858	0	0.0279379	0.0140628	0.367004	0.371485	0.270926	0.336472	0.0140002	0.00830617	29.5332	29.9206	21.6272	0	2.06228	1.03281	1.9363	3.9802e-10	4.3265e-09	TRUE	0.903342	0	1.06001	0	2.1369	1.06884	-0.016694	0.74426	NA	NA	0.903129	0
ENSG00000118276	B4GALT6	chr18	-	29202210	29265799	4427	421	410	329	404	372	300	582	547	507	4.47176	4.53218	4.12215	4.73132	4.82787	3.91961	6.20145	6.29298	6.38084	6.29176	4.49294	4.37536	537.135	545.552	548.251	373.066	383.585	309.842	0.59668	4.2436e-10	4.5945e-09	TRUE	380.307	385.136	348.743	386.509	397.463	320.653	0.011593	0.90572	0.96138	FALSE	380.217	384.71
ENSG00000164142	FAM160A1	chr4	+	152330368	152584784	4576	313	286	204	200	196	199	371	328	299	3.21636	3.05853	2.47276	2.26597	2.46089	2.51535	3.82444	3.65062	3.64053	3.70519	2.41407	2.91588	342.401	327.132	323.327	184.686	202.104	205.529	0.72045	4.5438e-10	4.9097e-09	TRUE	282.746	268.656	216.242	191.341	209.416	212.7	0.28065	0.016232	0.071605	FALSE	282.679	268.359
ENSG00000258602	RP11-7F17.7	chr14	+	77425981	77432145	581	48	71	77	51	48	48	114	138	122	3.88482	5.98019	7.35109	4.55097	4.74665	4.77856	9.25568	12.0971	11.6994	11.0174	4.69206	5.7387	105.212	137.635	131.926	47.095	49.4948	49.5748	1.2067	4.7739e-10	5.1481e-09	TRUE	43.3604	66.6942	81.6207	48.7919	51.2856	51.3045	0.19824	0.22469	0.4628	FALSE	43.3502	66.6205
ENSG00000258086	RP11-753H16.5	chr12	+	54747576	54860769	546	105	79	57	68	63	59	142	136	194	9.04279	7.08056	5.79054	6.45694	6.62934	6.25016	12.268	12.686	19.7965	14.9168	6.44548	7.30463	131.054	135.64	209.784	62.7934	64.9619	60.9356	1.1894	4.8399e-10	5.2158e-09	TRUE	94.851	74.2091	60.4205	65.0559	67.3123	63.0617	0.15641	0.32064	0.57058	FALSE	94.8285	74.1271
ENSG00000116962	NID1	chr1	-	236139130	236228462	5864	35	37	22	34	29	23	100	86	80	0.28066	0.308774	0.208097	0.300604	0.284136	0.226864	0.804426	0.746935	0.760108	0.77049	0.270535	0.265844	92.2913	85.7723	86.509	31.3967	29.9031	23.7546	1.3812	5.7281e-10	6.1608e-09	TRUE	31.617	34.7562	23.3202	32.528	30.985	24.5834	0.013411	0.93554	0.97343	FALSE	31.6095	34.7177
ENSG00000141738	GRB7	chr17	+	37894180	37903544	2243	251	230	233	219	256	250	426	400	371	5.26199	5.01801	5.76187	5.06204	6.55742	6.44677	8.95901	9.08258	9.21561	9.08573	6.02208	5.34729	393.161	398.941	401.185	202.232	263.972	258.202	0.69813	7.1016e-10	7.5931e-09	TRUE	226.739	216.052	246.982	209.518	273.523	267.211	-0.10302	0.37393	0.62395	FALSE	226.685	215.813
ENSG00000253669	KB-1732A1.1	chr8	+	103817745	103822199	2770	64	69	58	84	60	73	167	186	133	1.08644	1.219	1.16141	1.57221	1.2445	1.52432	2.84391	3.41989	2.67517	2.97966	1.44701	1.15562	154.126	185.508	143.821	77.5683	61.8685	75.3949	1.0678	8.2549e-10	8.7859e-09	TRUE	57.8139	64.8155	61.4805	80.3632	64.107	78.0255	-0.18416	0.23901	0.48096	FALSE	57.8003	64.7439
ENSG00000148053	NTRK2	chr9	+	87283466	87638505	8226	7	5	5	5	1	3	30	41	29	0.0400143	0.029745	0.0337146	0.0315131	0.00698447	0.0210943	0.172033	0.253848	0.196421	0.207434	0.019864	0.0344913	27.6874	40.8915	31.3595	4.61716	1.03114	3.09842	1.866	9.1892e-10	9.7294e-09	TRUE	6.3234	4.69678	5.30005	4.78352	1.06845	3.20653	0.092306	0.38006	NA	NA	6.3219	4.69159
ENSG00000149043	SYT8	chr11	+	1848709	1858751	3534	23	41	31	31	30	28	93	83	90	0.306032	0.567741	0.486555	0.454784	0.487727	0.458272	1.24136	1.19616	1.41891	1.28548	0.466928	0.453443	85.8309	82.7803	97.3226	28.6264	30.9343	28.9186	1.3457	1.1519e-09	1.2134e-08	TRUE	20.7769	38.5136	32.8603	29.6578	32.0535	29.9276	0.0023596	0.98864	0.99536	FALSE	20.772	38.471
ENSG00000106258	CYP3A5	chr7	-	99245817	99277621	3320	7	8	2	5	3	5	41	35	32	0.0991438	0.117919	0.033414	0.0780805	0.0519165	0.0871091	0.58254	0.536919	0.537021	0.55216	0.0723687	0.0834924	37.8394	34.9073	34.6036	4.61716	3.09343	5.16404	1.813	1.3088e-09	1.3697e-08	TRUE	6.3234	7.51484	2.12002	4.78352	3.20535	5.34421	0.034178	0.75686	NA	NA	6.3219	7.50654
ENSG00000231290	APCDD1L-AS1	chr20	+	57090435	57194944	2630	18	18	19	10	21	15	61	73	60	0.321827	0.334927	0.400714	0.197131	0.45876	0.329888	1.09409	1.41366	1.27109	1.25961	0.328593	0.352489	56.2977	72.8067	64.8817	9.23432	21.654	15.4921	1.5803	1.3736e-09	1.4357e-08	TRUE	16.2602	16.9084	20.1402	9.56705	22.4374	16.0326	0.050116	0.74732	0.88433	FALSE	16.2563	16.8897
ENSG00000092445	TYRO3	chr15	+	41849873	41871536	3949	179	169	132	143	159	159	314	312	223	2.13143	2.09427	1.85406	1.87741	2.3133	2.32885	3.75079	4.02389	3.14628	3.64032	2.17319	2.02659	289.795	311.174	241.144	132.051	163.952	164.216	0.83088	1.4481e-09	1.5107e-08	TRUE	161.698	158.751	139.921	136.809	169.884	169.946	-0.036887	0.77602	0.89924	FALSE	161.66	158.576
ENSG00000267710	AC006116.20	chr19	+	56784138	56821819	632	115	150	167	123	99	98	228	224	170	8.55631	11.6147	14.6567	10.0902	8.99996	8.96893	17.0176	18.0513	14.9869	16.6853	9.35302	11.6092	210.424	223.407	183.832	113.582	102.083	101.215	0.90235	1.7686e-09	1.8379e-08	TRUE	103.884	140.903	177.022	117.675	105.777	104.747	0.26297	0.071258	0.21912	FALSE	103.86	140.748
ENSG00000183570	PCBP3	chr21	+	47063608	47362368	2202	45	23	34	35	48	52	119	123	111	0.96095	0.511144	0.856443	0.824064	1.25241	1.3659	2.54923	2.8449	2.80857	2.73423	1.14746	0.776179	109.827	122.674	120.031	32.3201	49.4948	53.706	1.2158	1.8866e-09	1.9556e-08	TRUE	40.6504	21.6052	36.0403	33.4847	51.2856	55.5798	-0.25428	0.12602	0.3223	FALSE	40.6408	21.5813
ENSG00000133169	BEX1	chrX	-	102317579	102319168	864	9	7	7	10	8	15	55	55	48	0.489818	0.396476	0.449388	0.600063	0.531984	1.00417	3.00282	3.24211	3.09533	3.11342	0.712074	0.445227	50.7602	54.8544	51.9054	9.23432	8.24914	15.4921	1.6371	1.9995e-09	2.0713e-08	TRUE	8.13008	6.57549	7.42007	9.56705	8.5476	16.0326	-0.13532	0.32512	NA	NA	8.12816	6.56822
ENSG00000145283	SLC10A6	chr4	-	87744621	87770416	1502	374	344	326	215	171	247	361	372	359	11.7087	11.2078	12.0388	7.42128	6.54106	9.51171	11.3375	12.614	13.3169	12.4228	7.82469	11.6518	333.172	371.015	388.209	198.538	176.325	255.103	0.75906	2.1372e-09	2.2126e-08	TRUE	337.85	323.138	345.563	205.692	182.705	264.004	0.54151	1.8609e-06	2.2908e-05	TRUE	337.77	322.781
ENSG00000100739	BDKRB1	chr14	+	96722161	96735304	1687	76	94	60	45	26	34	96	103	96	2.11838	2.72675	1.97276	1.38295	0.885484	1.16572	2.68433	3.10957	3.17056	2.98815	1.14472	2.27263	88.5997	102.727	103.811	41.5544	26.8097	35.1155	1.2904	2.145e-09	2.2193e-08	TRUE	68.654	88.2994	63.6006	43.0517	27.7797	36.3407	0.61165	0.00017934	0.0015133	TRUE	68.6378	88.2018
ENSG00000135925	WNT10A	chr2	+	219745085	219764303	2547	25	32	23	39	35	42	95	114	104	0.461548	0.614828	0.500883	0.793864	0.789517	0.953788	1.75944	2.27958	2.27501	2.10468	0.845723	0.525753	87.6767	113.698	112.462	36.0138	36.09	43.3779	1.2501	2.3503e-09	2.4255e-08	TRUE	22.5836	30.0594	24.3802	37.3115	37.3957	44.8914	-0.31225	0.060262	0.19531	FALSE	22.5782	30.0262
ENSG00000176438	SYNE3	chr14	-	95883831	95942173	5493	323	364	291	283	250	223	466	406	335	2.76502	3.24283	2.93846	2.67108	2.61489	2.34816	4.00181	3.76439	3.39793	3.72138	2.54471	2.98211	430.077	404.925	362.256	261.331	257.785	230.316	0.65487	2.3625e-09	2.4366e-08	TRUE	291.78	341.925	308.463	270.747	267.112	238.352	0.2471	0.018767	0.080273	FALSE	291.711	341.548
ENSG00000170271	FAXDC2	chr5	-	154198051	154238812	3817	122	133	114	139	127	127	242	242	222	1.50295	1.70515	1.65661	1.888	1.91163	1.92448	2.9907	3.22903	3.24049	3.1534	1.90804	1.62157	223.345	241.359	240.062	128.357	130.955	131.167	0.8082	2.6927e-09	2.7597e-08	TRUE	110.208	124.934	120.841	132.982	135.693	135.743	-0.14665	0.27532	0.52389	FALSE	110.182	124.796
ENSG00000163412	EIF4E3	chr3	-	71728440	71803924	6205	275	237	198	191	159	193	310	332	281	2.084	1.86913	1.76995	1.59589	1.47224	1.79907	2.35668	2.72505	2.52315	2.53496	1.6224	1.90769	286.103	331.121	303.863	176.375	163.952	199.332	0.73871	2.8094e-09	2.8721e-08	TRUE	248.419	222.627	209.882	182.731	169.884	206.287	0.24425	0.039421	0.14234	FALSE	248.36	222.381
ENSG00000159708	LRRC36	chr16	+	67360701	67419106	2395	2	1	3	0	1	1	28	26	17	0.0392672	0.0204328	0.0694789	0	0.0239893	0.0241505	0.551483	0.5529	0.395478	0.499954	0.0160466	0.0430596	25.8416	25.9312	18.3832	0	1.03114	1.03281	1.8349	3.1605e-09	3.2169e-08	TRUE	1.80668	0.939355	3.18003	0	1.06845	1.06884	0.053188	0.40892	NA	NA	1.80626	0.938317
ENSG00000151491	EPS8	chr12	-	15773092	16035263	4061	168	214	155	118	128	96	216	222	215	1.94528	2.57878	2.11707	1.50647	1.81092	1.36732	2.509	2.78419	2.94975	2.74764	1.56157	2.21371	199.349	221.412	232.493	108.965	131.986	99.1495	0.88271	3.1861e-09	3.2409e-08	TRUE	151.762	201.022	164.301	112.891	136.762	102.609	0.43485	0.0014629	0.009541	TRUE	151.726	200.8
ENSG00000182580	EPHB3	chr3	+	184279572	184300197	4236	90	73	64	80	84	111	188	209	178	0.999062	0.843334	0.838033	0.979139	1.13932	1.51565	2.09354	2.51286	2.34123	2.31588	1.21137	0.893476	173.508	208.447	192.482	73.8745	86.6159	114.642	0.98215	3.3093e-09	3.3621e-08	TRUE	81.3008	68.5729	67.8406	76.5364	89.7498	118.642	-0.26262	0.088611	0.25364	FALSE	81.2816	68.4972
ENSG00000167165	UGT1A6	chr2	+	234600253	234681946	2479	6	5	5	4	3	4	32	46	24	0.11381	0.0987021	0.111874	0.0836554	0.0695292	0.0933287	0.60891	0.945061	0.539404	0.697792	0.0821711	0.108129	29.5332	45.8782	25.9527	3.69373	3.09343	4.13123	1.7835	4.2077e-09	4.23e-08	TRUE	5.42005	4.69678	5.30005	3.82682	3.20535	4.27537	0.054706	0.61685	NA	NA	5.41877	4.69159
ENSG00000100147	CCDC134	chr22	+	42196683	42222303	1270	79	79	59	68	57	60	139	127	145	2.92502	3.04408	2.57683	2.77598	2.57866	2.73262	5.16287	5.09306	6.36127	5.53906	2.69575	2.84864	128.285	126.664	156.798	62.7934	58.7751	61.9684	1.0519	6.7392e-09	6.7006e-08	TRUE	71.364	74.2091	62.5406	65.0559	60.9016	64.1306	0.088637	0.57086	0.7799	FALSE	71.3472	74.1271
ENSG00000137819	PAQR5	chr15	+	69591286	69700119	5480	9	15	9	20	10	11	63	56	50	0.0772267	0.13395	0.0910959	0.189217	0.104844	0.116103	0.5423	0.520458	0.508357	0.523705	0.136721	0.100758	58.1435	55.8517	54.0681	18.4686	10.3114	11.3609	1.5375	7.3139e-09	7.2588e-08	TRUE	8.13008	14.0903	9.54008	19.1341	10.6845	11.7573	-0.10319	0.48007	NA	NA	8.12816	14.0748
ENSG00000170485	NPAS2	chr2	+	101436614	101613291	7983	229	243	170	91	116	126	253	191	220	1.34889	1.48961	1.18119	0.590998	0.834861	0.912927	1.49498	1.21856	1.53545	1.41633	0.779595	1.3399	233.497	190.494	237.9	84.0323	119.612	130.134	0.92109	8.2368e-09	8.145e-08	TRUE	206.865	228.263	180.202	87.0601	123.94	134.674	0.65779	1.4205e-06	1.798e-05	TRUE	206.817	228.011
ENSG00000134758	RNF138	chr18	+	29671818	29711524	3570	349	335	345	325	262	260	440	418	433	4.59688	4.59208	5.36028	4.71982	4.21653	4.21247	5.81386	5.9633	6.7577	6.17829	4.38294	4.84975	406.082	416.893	468.23	300.115	270.159	268.53	0.60097	8.6936e-09	8.5759e-08	TRUE	315.266	314.684	365.703	310.929	279.934	277.899	0.17261	0.091384	0.25987	FALSE	315.192	314.336
ENSG00000125618	PAX8	chr2	-	113973574	114036527	4084	162	180	146	139	146	99	249	229	230	1.86524	2.15685	1.98292	1.76457	2.05395	1.40211	2.87603	2.8558	3.13777	2.95654	1.74021	2.00167	229.805	228.394	248.713	128.357	150.547	102.248	0.83731	1.014e-08	9.9424e-08	TRUE	146.341	169.084	154.761	132.982	155.994	105.815	0.19842	0.14406	0.35085	FALSE	146.307	168.897
ENSG00000260892	CTD-2026K11.1	chr15	+	75968568	75969503	563	83	105	76	74	68	95	168	152	195	6.93227	9.1267	7.48759	6.8145	6.93941	9.75993	14.076	13.7503	19.2977	15.708	7.83795	7.84885	155.049	151.598	210.866	68.334	70.1176	98.1167	1.0243	1.1602e-08	1.1328e-07	TRUE	74.9774	98.6323	80.5607	70.7962	72.6546	101.54	0.038231	0.80424	0.91303	FALSE	74.9597	98.5233
ENSG00000119888	EPCAM	chr2	+	47572297	47614740	1724	46	29	30	26	25	22	79	88	60	1.25466	0.823178	0.965208	0.781891	0.833154	0.738103	2.16157	2.5997	1.93907	2.23345	0.784383	1.01435	72.9101	87.767	64.8817	24.0092	25.7785	22.7218	1.3426	1.4236e-08	1.3834e-07	TRUE	41.5537	27.2413	31.8003	24.8743	26.7112	23.5145	0.19597	0.23705	0.47881	FALSE	41.5439	27.2112
ENSG00000130592	LSP1	chr11	+	1874200	1913497	2640	190	160	143	167	144	129	279	243	233	3.3842	2.96585	3.00448	3.27962	3.13387	2.82629	4.98517	4.68793	4.91735	4.86348	3.07993	3.11817	257.493	242.357	251.957	154.213	148.484	133.232	0.74764	1.4617e-08	1.4196e-07	TRUE	171.635	150.297	151.581	159.77	153.857	137.881	0.056306	0.66048	0.8351	FALSE	171.594	150.131
ENSG00000159263	SIM2	chr21	+	38071433	38122218	4442	85	85	66	54	58	62	138	135	115	0.8998	0.936426	0.824143	0.630268	0.750191	0.807318	1.46548	1.54787	1.44244	1.48526	0.729259	0.88679	127.362	134.643	124.357	49.8653	59.8062	64.0341	1.0429	1.5537e-08	1.5036e-07	TRUE	76.7841	79.8452	69.9606	51.6621	61.9701	66.2683	0.22519	0.15034	0.36008	FALSE	76.766	79.757
ENSG00000141527	CARD14	chr17	+	78143791	78183130	4537	11	12	4	9	6	2	35	41	36	0.114007	0.129433	0.0489022	0.102845	0.075981	0.0254972	0.363898	0.46025	0.442092	0.42208	0.0681078	0.0974473	32.302	40.8915	38.929	8.31089	6.18685	2.06561	1.68	1.5703e-08	1.5187e-07	TRUE	9.93677	11.2723	4.24004	8.61034	6.4107	2.13769	0.092046	0.45374	NA	NA	9.93442	11.2598
ENSG00000197147	LRRC8B	chr1	+	89990395	90063423	7593	37	46	41	23	19	25	66	70	80	0.229136	0.296468	0.299507	0.157045	0.143768	0.19044	0.410025	0.46953	0.587024	0.48886	0.163751	0.275037	60.9123	69.8147	86.509	21.2389	19.5917	25.8202	1.3728	1.5805e-08	1.5268e-07	TRUE	33.4237	43.2103	43.4604	22.0042	20.3005	26.7211	0.38071	0.021892	0.090415	FALSE	33.4158	43.1626
ENSG00000136161	RCBTB2	chr13	-	49063095	49107369	3232	282	298	229	212	192	207	355	319	297	4.10283	4.51209	3.93008	3.40075	3.41312	3.70451	5.18128	5.02687	5.11993	5.10936	3.50613	4.18167	327.634	318.155	321.165	195.768	197.979	213.791	0.64755	1.751e-08	1.6875e-07	TRUE	254.743	279.928	242.742	202.821	205.142	221.25	0.26744	0.016272	0.071605	FALSE	254.682	279.619
ENSG00000154188	ANGPT1	chr8	-	108261721	108510283	4353	2	0	0	0	0	1	26	15	21	0.0216046	0	0	0	0	0.0132875	0.28175	0.175502	0.268788	0.242013	0.00442916	0.00720155	23.9957	14.9603	22.7086	0	0	1.03281	1.7382	1.7556e-08	1.691e-07	TRUE	1.80668	0	0	0	0	1.06884	0.0096886	0.79093	NA	NA	1.80626	0
ENSG00000174718	KIAA1551	chr12	+	32112304	32146039	6228	1099	1066	852	892	972	1001	2034	1444	1608	8.29765	8.37609	7.58801	7.42552	8.96685	9.29645	15.4057	11.8086	14.3852	13.8665	8.56294	8.08725	1877.21	1440.18	1738.83	823.701	1002.27	1033.84	0.77926	1.8822e-08	1.8044e-07	TRUE	992.773	1001.35	903.128	853.381	1038.53	1069.91	-0.027618	0.71206	0.86306	FALSE	992.539	1000.25
ENSG00000204677	FAM153C	chr5	+	177433406	177482560	1510	7	10	10	0	0	0	22	25	12	0.217985	0.324083	0.367333	0	0	0	0.687267	0.843221	0.442775	0.657755	0	0.303134	20.3041	24.9338	12.9763	0	0	0	1.7216	1.964e-08	1.8784e-07	TRUE	6.3234	9.39355	10.6001	0	0	0	0.32914	0.0013777	NA	NA	6.3219	9.38317
ENSG00000140519	RHCG	chr15	-	89998680	90039844	1982	77	87	78	17	25	18	68	64	69	1.82681	2.14807	2.18287	0.444688	0.724701	0.525292	1.6184	1.64458	1.93966	1.73421	0.564894	2.05258	62.7581	63.8306	74.614	15.6983	25.7785	18.5905	1.3888	2.2224e-08	2.1155e-07	TRUE	69.5574	81.7239	82.6807	16.264	26.7112	19.2392	1.0531	1.5974e-10	3.734e-09	TRUE	69.5409	81.6336
ENSG00000188641	DPYD	chr1	-	97543299	98386605	4412	204	209	167	125	101	105	223	198	181	2.1742	2.31816	2.09951	1.46888	1.31525	1.37653	2.38424	2.28564	2.28572	2.31853	1.38688	2.19729	205.81	197.476	195.727	115.429	104.145	108.445	0.81657	2.3678e-08	2.2474e-07	TRUE	184.282	196.325	177.022	119.588	107.913	112.229	0.58191	6.4751e-06	7.351e-05	TRUE	184.238	196.108
ENSG00000099377	HSD3B7	chr16	+	30996519	31000473	2200	65	51	69	58	47	57	123	135	108	1.3893	1.13444	1.73966	1.36683	1.22743	1.49859	2.63732	3.12528	2.73514	2.83258	1.36429	1.42113	113.518	134.643	116.787	53.559	48.4637	58.87	1.0569	2.5525e-08	2.4157e-07	TRUE	58.7173	47.9071	73.1406	55.4889	50.2171	60.924	0.064915	0.68763	0.84986	FALSE	58.7034	47.8542
ENSG00000268913	AC026806.2	chr19	+	38822274	38822716	443	193	172	182	137	112	90	223	197	205	20.4861	19.0002	22.7879	16.0335	14.5257	11.7509	23.7455	22.6486	25.7828	24.0589	14.1033	20.7581	205.81	196.478	221.679	126.51	115.488	92.9527	0.83715	2.7343e-08	2.5848e-07	TRUE	174.345	161.569	192.922	131.069	119.666	96.1959	0.47986	0.00034521	0.0027267	TRUE	174.304	161.391
ENSG00000101695	RNF125	chr18	+	29598335	29653176	6020	104	125	100	67	72	83	174	151	135	0.812349	1.01612	0.921384	0.577017	0.687161	0.797468	1.36343	1.27749	1.24944	1.29679	0.687215	0.916619	160.587	150.6	145.984	61.8699	74.2422	85.723	0.95912	2.7489e-08	2.597e-07	TRUE	93.9476	117.419	106.001	64.0992	76.9284	88.714	0.3352	0.025386	0.10144	FALSE	93.9254	117.29
ENSG00000167100	SAMD14	chr17	-	48187404	48207246	4425	133	123	102	134	152	113	263	218	231	1.41333	1.36027	1.27857	1.57001	1.97357	1.47706	2.80364	2.50912	2.90856	2.74044	1.67354	1.35072	242.726	217.423	249.795	123.74	156.734	116.707	0.79123	3.4282e-08	3.222e-07	TRUE	120.145	115.541	108.121	128.198	162.404	120.779	-0.19888	0.15111	0.36101	FALSE	120.116	115.413
ENSG00000158220	ESYT3	chr3	+	138153428	138200528	4620	21	28	10	10	13	10	53	42	47	0.213739	0.296585	0.120059	0.11222	0.161668	0.125196	0.541145	0.463005	0.566807	0.523652	0.133028	0.210128	48.9144	41.8888	50.824	9.23432	13.4048	10.3281	1.509	4.5102e-08	4.1719e-07	TRUE	18.9702	26.302	10.6001	9.56705	13.8898	10.6884	0.20885	0.16735	0.3857	FALSE	18.9657	26.2729
ENSG00000221890	NPTXR	chr22	-	39214457	39239987	5784	5	7	10	5	0	8	46	28	30	0.0406488	0.0592247	0.0958978	0.044818	0	0.0800006	0.375154	0.246552	0.288983	0.303563	0.0416062	0.0652571	42.454	27.9259	32.4409	4.61716	0	8.26246	1.6633	4.6574e-08	4.303e-07	TRUE	4.51671	6.57549	10.6001	4.78352	0	8.55074	0.085613	0.43768	NA	NA	4.51564	6.56822
ENSG00000203306	AP001007.1	chr11	+	124958377	124960411	2033	187	171	140	197	182	163	317	285	269	4.32524	4.11615	3.81969	5.02388	5.14347	4.63748	7.35532	7.1398	7.37215	7.28909	4.93494	4.08703	292.563	284.245	290.886	181.916	187.668	168.348	0.662	4.6665e-08	4.3089e-07	TRUE	168.925	160.63	148.401	188.471	194.458	174.221	-0.18363	0.13522	0.33646	FALSE	168.885	160.452
ENSG00000105519	CAPS	chr19	+	5911718	5915888	3515	84	97	70	69	72	76	154	146	140	1.12372	1.35045	1.10461	1.01773	1.17687	1.2506	2.06669	2.11547	2.21913	2.13376	1.1484	1.19293	142.129	145.613	151.391	63.7168	74.2422	78.4934	0.93674	4.9061e-08	4.5276e-07	TRUE	75.8808	91.1175	74.2007	66.0126	76.9284	81.2321	0.075725	0.62118	0.81124	FALSE	75.8628	91.0168
ENSG00000138316	ADAMTS14	chr10	+	72432559	72522197	5269	3	5	3	2	6	4	32	29	32	0.0267731	0.0464381	0.0315813	0.0196794	0.0654252	0.04391	0.286485	0.280316	0.338377	0.301726	0.0430049	0.0349308	29.5332	28.9232	34.6036	1.84686	6.18685	4.13123	1.654	5.1117e-08	4.704e-07	TRUE	2.71003	4.69678	3.18003	1.91341	6.4107	4.27537	-0.024868	0.80636	NA	NA	2.70939	4.69159
ENSG00000163032	VSNL1	chr2	+	17720393	17838285	2725	116	91	88	56	45	66	135	115	123	2.00169	1.63421	1.79124	1.06545	0.948786	1.40091	2.33694	2.14936	2.51488	2.33373	1.13838	1.80905	124.593	114.696	133.008	51.7122	46.4014	68.1653	1.0388	5.7182e-08	5.2327e-07	TRUE	104.788	85.4813	93.2808	53.5755	48.0802	70.5436	0.48656	0.0017641	0.01121	TRUE	104.763	85.3869
ENSG00000182134	TDRKH	chr1	-	151742583	151763892	3093	293	311	261	277	230	267	405	428	345	4.45444	4.92055	4.68056	4.64312	4.27238	4.99302	6.17668	7.04762	6.21467	6.47966	4.63617	4.68518	373.78	426.867	373.07	255.791	237.163	275.76	0.59108	6.2518e-08	5.6922e-07	TRUE	264.679	292.14	276.662	265.007	245.743	285.381	0.058447	0.57984	0.7847	FALSE	264.617	291.817
ENSG00000143643	TTC13	chr1	-	231041989	231114621	3253	234	207	171	112	111	116	209	194	206	3.3825	3.114	2.91574	1.78503	1.96047	2.06256	3.03069	3.03736	3.52827	3.19878	1.93602	3.13741	192.889	193.486	222.761	103.424	114.457	119.806	0.7995	6.4854e-08	5.8885e-07	TRUE	211.382	194.447	181.262	107.151	118.598	123.986	0.61267	1.9123e-06	2.352e-05	TRUE	211.332	194.232
ENSG00000242147	RP13-463N16.6	chr10	-	5636954	5638081	697	191	147	131	130	123	123	233	205	216	12.8857	10.3209	10.425	9.66988	10.139	10.2071	15.769	14.9796	17.2663	16.005	10.0053	11.2105	215.039	204.457	233.574	120.046	126.83	127.035	0.76041	6.53e-08	5.9224e-07	TRUE	172.538	138.085	138.861	124.372	131.419	131.468	0.174	0.19234	0.42126	FALSE	172.498	137.933
ENSG00000174343	CHRNA9	chr4	+	40337346	40357234	2276	60	55	33	76	38	54	126	121	136	1.23961	1.18256	0.804227	1.73122	0.959254	1.37231	2.61143	2.70764	3.32925	2.88277	1.35426	1.07547	116.287	120.68	147.065	70.1808	39.1834	55.7716	1.0672	8.2017e-08	7.3892e-07	TRUE	54.2005	51.6645	34.9803	72.7096	40.6011	57.7175	-0.1575	0.3392	0.58945	FALSE	54.1877	51.6075
ENSG00000143341	HMCN1	chr1	+	185703683	186160085	18208	476	411	381	287	213	265	443	396	334	1.22928	1.10462	1.16065	0.817203	0.672109	0.841812	1.14768	1.10767	1.02203	1.09246	0.777041	1.16485	408.85	394.952	361.175	265.025	219.633	273.694	0.59888	8.5041e-08	7.649e-07	TRUE	429.991	386.075	403.864	274.574	227.58	283.243	0.56871	2.0387e-08	3.5086e-07	TRUE	429.889	385.648
ENSG00000136153	LMO7	chr13	+	76194570	76434004	8128	102	121	80	79	71	83	178	163	124	0.590095	0.728508	0.545938	0.503911	0.501877	0.590644	1.03304	1.02137	0.849997	0.968134	0.532144	0.621514	164.279	162.568	134.089	72.9511	73.2111	85.723	0.91224	9.0943e-08	8.1484e-07	TRUE	92.1409	113.662	84.8007	75.5797	75.8599	88.714	0.19859	0.18626	0.41255	FALSE	92.1192	113.536
ENSG00000165084	C8orf34	chr8	+	69242957	69731257	3652	16	12	12	8	12	6	41	36	49	0.206013	0.160799	0.182258	0.113572	0.188787	0.0950281	0.529582	0.502054	0.747557	0.593064	0.132462	0.183024	37.8394	35.9047	52.9867	7.38745	12.3737	6.19684	1.5309	1.0355e-07	9.2271e-07	TRUE	14.4535	11.2723	12.7201	7.65364	12.8214	6.41306	0.12658	0.37614	NA	NA	14.4501	11.2598
ENSG00000081803	CADPS2	chr7	-	121958481	122526813	6045	26	24	25	35	21	21	100	73	57	0.202247	0.194289	0.229393	0.30018	0.199593	0.200935	0.780339	0.615042	0.525361	0.640248	0.233569	0.208643	92.2913	72.8067	61.6376	32.3201	21.654	21.689	1.2816	1.0717e-07	9.5399e-07	TRUE	23.4869	22.5445	26.5002	33.4847	22.4374	22.4457	-0.051017	0.75634	0.89021	FALSE	23.4814	22.5196
ENSG00000187098	MITF	chr3	+	69788586	70017488	4814	97	119	106	60	53	67	148	103	150	0.947483	1.20969	1.22134	0.646183	0.632546	0.805008	1.45023	1.08971	1.73606	1.42533	0.694579	1.12617	136.591	102.727	162.204	55.4059	54.6505	69.1981	1.0332	1.1338e-07	1.007e-06	TRUE	87.6242	111.783	112.361	57.4023	56.6278	71.6125	0.51858	0.00069611	0.0050267	TRUE	87.6035	111.66
ENSG00000142677	IL22RA1	chr1	-	24446261	24469611	2798	145	155	136	138	178	182	295	289	267	2.43683	2.71092	2.69605	2.55707	3.65506	3.76232	4.97341	5.26052	5.31671	5.18355	3.32481	2.6146	272.259	288.235	288.724	127.434	183.543	187.971	0.73071	1.2146e-07	1.0764e-06	TRUE	130.985	145.6	144.161	132.025	190.184	194.529	-0.23224	0.085892	0.24878	FALSE	130.954	145.439
ENSG00000180773	SLC36A4	chr11	-	92877341	92931130	6008	235	212	176	179	167	175	343	253	258	1.83926	1.72679	1.62487	1.54466	1.59701	1.68477	2.69305	2.14471	2.39259	2.41012	1.60881	1.73031	316.559	252.33	278.991	165.294	172.201	180.741	0.68046	1.2208e-07	1.0808e-06	TRUE	212.285	199.143	186.562	171.25	178.431	187.048	0.13458	0.25848	0.50425	FALSE	212.235	198.923
ENSG00000087903	RFX2	chr19	-	5993175	6199583	3993	257	250	250	229	157	190	356	313	262	3.02649	3.06389	3.47278	2.97335	2.25903	2.75224	4.20562	3.9923	3.65579	3.95124	2.66154	3.18772	328.557	312.171	283.317	211.466	161.889	196.233	0.66713	1.2238e-07	1.0828e-06	TRUE	232.159	234.839	265.002	219.085	167.747	203.08	0.26197	0.026286	0.1043	FALSE	232.104	234.579
ENSG00000182866	LCK	chr1	+	32716840	32751766	2166	30	22	21	8	7	8	41	37	36	0.651281	0.497047	0.537772	0.191488	0.185679	0.21363	0.892905	0.870005	0.926026	0.896312	0.196932	0.562033	37.8394	36.902	38.929	7.38745	7.21799	8.26246	1.529	1.2599e-07	1.1127e-06	TRUE	27.1003	20.6658	22.2602	7.65364	7.47915	8.55074	0.47289	0.0022437	0.013792	TRUE	27.0939	20.643
ENSG00000146592	CREB5	chr7	+	28338940	28865511	8532	195	203	165	214	175	199	295	333	310	1.07471	1.16434	1.07268	1.30039	1.17845	1.34907	1.63099	1.9878	2.02437	1.88105	1.27597	1.10391	272.259	332.118	335.222	197.614	180.45	205.529	0.65591	1.2603e-07	1.1127e-06	TRUE	176.152	190.689	174.902	204.735	186.979	212.7	-0.13403	0.25902	0.50474	FALSE	176.11	190.478
ENSG00000157554	ERG	chr21	-	39751949	40033704	5034	42	45	42	17	19	18	65	62	50	0.392321	0.437454	0.462778	0.175084	0.216852	0.206819	0.609088	0.627274	0.553396	0.596586	0.199585	0.430851	59.9893	61.8359	54.0681	15.6983	19.5917	18.5905	1.3378	1.3699e-07	1.2056e-06	TRUE	37.9404	42.271	44.5204	16.264	20.3005	19.2392	0.53926	0.0011558	0.0077624	TRUE	37.9314	42.2243
ENSG00000231991	ANXA2P2	chr9	+	33624223	33625532	1310	117	115	94	108	70	77	173	175	142	4.19972	4.29595	3.9801	4.27428	3.07008	3.39978	6.22952	6.8037	6.03943	6.35755	3.58138	4.15859	159.664	174.537	153.553	99.7306	72.1799	79.5262	0.87602	1.7748e-07	1.5502e-06	TRUE	105.691	108.026	99.6409	103.324	74.7915	82.3009	0.19298	0.19057	0.41861	FALSE	105.666	107.907
ENSG00000243414	TICAM2	chr5	-	114914339	114961876	3509	5	9	8	3	11	8	55	40	27	0.0670027	0.125514	0.126457	0.044325	0.180107	0.131868	0.739365	0.580571	0.428706	0.582881	0.118767	0.106325	50.7602	39.8941	29.1968	2.7703	11.3426	8.26246	1.5397	1.87e-07	1.6316e-06	TRUE	4.51671	8.4542	8.48007	2.87011	11.7529	8.55074	-0.017978	0.88552	NA	NA	4.51564	8.44486
ENSG00000204634	TBC1D8	chr2	-	101624079	101869328	3803	210	190	168	139	125	104	231	215	188	2.59656	2.4449	2.4503	1.89495	1.88845	1.58175	2.86527	2.87932	2.7543	2.83296	1.78839	2.49725	213.193	214.431	203.296	128.357	128.893	107.412	0.74519	2.0486e-07	1.7789e-06	TRUE	189.702	178.478	178.082	132.982	133.556	111.16	0.43441	0.00071996	0.005175	TRUE	189.657	178.28
ENSG00000227036	LINC00511	chr17	-	70319264	70636611	2265	233	256	223	264	179	224	358	349	327	4.83719	5.53101	5.46102	6.04291	4.54054	5.7202	7.45581	7.84758	8.04375	7.78238	5.43455	5.27641	330.403	348.076	353.605	243.786	184.574	231.349	0.6181	2.0794e-07	1.8037e-06	TRUE	210.479	240.475	236.382	252.57	191.253	239.421	0.0048493	0.96706	0.98712	FALSE	210.429	240.209
ENSG00000174807	CD248	chr11	-	66081958	66084515	2558	5	7	12	4	2	10	34	36	31	0.0919126	0.133915	0.260206	0.0810718	0.0449212	0.226116	0.626986	0.716771	0.675212	0.67299	0.11737	0.162011	31.379	35.9047	33.5222	3.69373	2.06228	10.3281	1.5595	2.2907e-07	1.9827e-06	TRUE	4.51671	6.57549	12.7201	3.82682	2.1369	10.6884	0.075034	0.52616	NA	NA	4.51564	6.56822
ENSG00000160471	COX6B2	chr19	-	55860674	55866182	2083	45	31	32	22	27	26	84	57	75	1.01585	0.728292	0.852114	0.547575	0.744726	0.721964	1.90226	1.39368	2.00609	1.76735	0.671422	0.865418	77.5247	56.8491	81.1022	20.3155	27.8408	26.853	1.2394	2.6366e-07	2.2677e-06	TRUE	40.6504	29.12	33.9203	21.0475	28.8481	27.7899	0.19797	0.23277	0.47297	FALSE	40.6408	29.0878
ENSG00000101460	MAP1LC3A	chr20	+	33134658	33148149	1574	286	235	236	295	229	210	383	416	324	8.54412	7.30628	8.31657	9.7169	8.35898	7.71696	11.4782	13.4607	11.4688	12.1359	8.59761	8.05565	353.476	414.899	350.361	272.412	236.131	216.89	0.59969	2.7998e-07	2.4043e-06	TRUE	258.356	220.749	250.162	282.228	244.675	224.457	-0.039367	0.72814	0.87336	FALSE	258.295	220.505
ENSG00000177614	PGBD5	chr1	-	230457392	230561475	3443	45	51	37	92	100	83	182	189	142	0.614584	0.72488	0.596076	1.38536	1.66873	1.39435	2.49353	2.79578	2.2979	2.52907	1.48281	0.64518	167.97	188.5	153.553	84.9557	103.114	85.723	0.83309	2.9281e-07	2.5077e-06	TRUE	40.6504	47.9071	39.2203	88.0168	106.845	88.714	-0.75413	1.6346e-06	2.0411e-05	TRUE	40.6408	47.8542
ENSG00000260328	RP11-416I2.1	chr17	-	16915228	16918304	3077	19	20	15	12	9	10	38	38	54	0.290357	0.318079	0.270396	0.202192	0.16805	0.187977	0.582554	0.628977	0.97779	0.729773	0.186073	0.292944	35.0707	37.8994	58.3936	11.0812	9.28028	10.3281	1.4401	3.7959e-07	3.209e-06	TRUE	17.1635	18.7871	15.9001	11.4805	9.61605	10.6884	0.2102	0.16813	NA	NA	17.1594	18.7663
ENSG00000006025	OSBPL7	chr17	-	45884738	45899200	4497	160	183	125	160	184	149	273	282	247	1.67303	1.99141	1.54179	1.84462	2.35081	1.91644	2.86365	3.19378	3.06022	3.03922	2.03729	1.73541	251.955	281.253	267.096	147.749	189.73	153.888	0.67143	3.8238e-07	3.2309e-06	TRUE	144.535	171.902	132.501	153.073	196.595	159.258	-0.14257	0.27982	0.52898	FALSE	144.501	171.712
ENSG00000112984	KIF20A	chr5	+	137514408	137523404	3201	379	406	339	124	97	107	203	183	183	5.56749	6.20688	5.87423	2.00838	1.74104	1.93344	2.99151	2.91168	3.18526	3.02948	1.89429	5.88287	187.351	182.515	197.889	114.506	100.021	110.51	0.75297	4.4596e-07	3.7295e-06	TRUE	342.367	381.378	359.343	118.631	103.64	114.366	1.4443	5.675e-36	6.4764e-34	TRUE	342.286	380.957
ENSG00000213930	GALT	chr9	+	34638130	34651032	2566	228	222	195	158	172	174	283	265	257	4.17815	4.23379	4.21517	3.19235	3.85118	3.92215	5.20247	5.25978	5.58028	5.34751	3.65523	4.20904	261.184	264.298	277.91	145.902	177.356	179.708	0.64698	5.2575e-07	4.3695e-06	TRUE	205.962	208.537	206.702	151.159	183.773	185.979	0.21672	0.072033	0.22091	FALSE	205.913	208.306
ENSG00000166086	JAM3	chr11	+	133938820	134021896	3912	251	213	202	181	160	168	305	255	242	3.01704	2.66449	2.86411	2.39878	2.34987	2.48395	3.67774	3.31986	3.44664	3.48141	2.41086	2.84854	281.488	254.325	261.69	167.141	164.983	173.512	0.63022	5.2596e-07	4.3695e-06	TRUE	226.739	200.083	214.122	173.164	170.952	179.566	0.24893	0.034702	0.12946	FALSE	226.685	199.862
ENSG00000152056	AP1S3	chr2	-	224616403	224702744	2515	198	204	216	119	97	115	212	209	159	3.70197	3.9694	4.76379	2.45312	2.21593	2.64479	3.97629	4.2324	3.5224	3.91036	2.43795	4.14505	195.658	208.447	171.937	109.888	100.021	118.773	0.75895	5.6082e-07	4.6448e-06	TRUE	178.862	191.629	228.962	113.848	103.64	122.917	0.65504	6.1166e-07	8.3574e-06	TRUE	178.82	191.417
ENSG00000076555	ACACB	chr12	+	109554400	109706031	9360	107	90	97	103	82	98	169	179	161	0.537544	0.470543	0.574821	0.570521	0.503339	0.605594	0.851708	0.973993	0.958361	0.928021	0.559818	0.527636	155.972	178.526	174.099	95.1135	84.5536	101.215	0.79412	6.0425e-07	4.9868e-06	TRUE	96.6576	84.542	102.821	98.5406	87.6129	104.747	-0.026962	0.85366	0.9381	FALSE	96.6348	84.4486
ENSG00000166483	WEE1	chr11	+	9595228	9615004	5187	396	356	258	206	173	214	325	313	276	3.58992	3.35867	2.75893	2.05902	1.91625	2.38632	2.95561	3.07331	2.96464	2.99785	2.12053	3.23584	299.947	312.171	298.456	190.227	178.388	221.021	0.60281	6.3372e-07	5.2248e-06	TRUE	357.724	334.411	273.482	197.081	184.842	228.732	0.57158	6.9445e-07	9.369e-06	TRUE	357.639	334.041
ENSG00000165078	CPA6	chr8	-	68334360	68658620	1861	32	36	35	23	18	29	69	70	58	0.808555	0.946649	1.04318	0.640755	0.55571	0.901329	1.74897	1.91571	1.73644	1.80038	0.699265	0.932794	63.681	69.8147	62.719	21.2389	18.5606	29.9514	1.2026	8.5145e-07	6.9357e-06	TRUE	28.907	33.8168	37.1003	22.0042	19.2321	30.9964	0.21093	0.20254	0.43562	FALSE	28.9001	33.7794
ENSG00000196209	SIRPB2	chr20	-	1451386	1472233	2642	11	9	9	15	11	11	51	58	31	0.195779	0.166703	0.18895	0.294353	0.239212	0.240819	0.910578	1.11808	0.653745	0.894135	0.258128	0.18381	47.0686	57.8464	33.5222	13.8515	11.3426	11.3609	1.3669	8.7335e-07	7.1035e-06	TRUE	9.93677	8.4542	9.54008	14.3506	11.7529	11.7573	-0.11197	0.43924	NA	NA	9.93442	8.44486
ENSG00000124593	PRICKLE4	chr6	+	41748087	41757879	3947	114	104	91	109	102	100	173	203	167	1.35814	1.28943	1.27883	1.43176	1.48476	1.46543	2.06756	2.61943	2.35737	2.34812	1.46065	1.3088	159.664	202.463	180.587	100.654	105.176	103.281	0.75629	1.1791e-06	9.4489e-06	TRUE	102.981	97.693	96.4609	104.281	108.982	106.884	-0.080818	0.5689	0.77891	FALSE	102.957	97.585
ENSG00000197959	DNM3	chr1	+	171810621	172387606	7643	234	225	188	84	84	91	150	159	167	1.43965	1.44063	1.36437	0.569804	0.631448	0.688667	0.925779	1.05953	1.2174	1.06757	0.629973	1.41488	138.437	158.579	180.587	77.5683	86.6159	93.9855	0.81564	1.2229e-06	9.7857e-06	TRUE	211.382	211.355	199.282	80.3632	89.7498	97.2647	0.98234	7.3807e-14	2.4351e-12	TRUE	211.332	211.121
ENSG00000115616	SLC9A2	chr2	+	103236166	103327777	5410	7	10	8	2	8	2	34	23	27	0.0608424	0.0904556	0.0820219	0.0191665	0.0849601	0.0213828	0.296457	0.216526	0.278065	0.263682	0.0418365	0.0777733	31.379	22.9391	29.1968	1.84686	8.24914	2.06561	1.4855	1.3053e-06	1.0429e-05	TRUE	6.3234	9.39355	8.48007	1.91341	8.5476	2.13769	0.13393	0.25267	NA	NA	6.3219	9.38317
ENSG00000021645	NRXN3	chr14	+	78708734	80330762	6446	12	4	8	3	5	5	28	26	27	0.087538	0.0303671	0.0688393	0.0241291	0.0445658	0.0448654	0.204903	0.205429	0.233374	0.214569	0.0378534	0.0622481	25.8416	25.9312	29.1968	2.7703	5.15571	5.16404	1.4666	1.5196e-06	1.2088e-05	TRUE	10.8401	3.75742	8.48007	2.87011	5.34225	5.34421	0.11423	0.33617	NA	NA	10.8375	3.75327
ENSG00000116852	KIF21B	chr1	-	200938520	200992828	9895	143	156	113	162	121	133	239	224	207	0.679557	0.77151	0.633431	0.848808	0.702574	0.777441	1.13936	1.15295	1.16556	1.15262	0.776274	0.694833	220.576	223.407	223.842	149.596	124.768	137.363	0.65937	1.6318e-06	1.2931e-05	TRUE	129.178	146.539	119.781	154.986	129.282	142.156	-0.086429	0.51859	0.74505	FALSE	129.147	146.378
ENSG00000145824	CXCL14	chr5	-	134906373	134914969	1971	233	206	191	139	101	94	220	191	163	5.55872	5.11462	5.37507	3.65627	2.94413	2.7585	5.26521	4.93543	4.60766	4.9361	3.11963	5.34947	203.041	190.494	176.262	128.357	104.145	97.0839	0.73544	1.8203e-06	1.4348e-05	TRUE	210.479	193.507	202.462	132.982	107.913	100.471	0.66932	2.5936e-07	3.7812e-06	TRUE	210.429	193.293
ENSG00000165757	KIAA1462	chr10	-	30301729	30404423	9265	12	18	9	11	13	6	38	40	41	0.0609034	0.0950736	0.0538808	0.0615542	0.0806158	0.0374574	0.193472	0.219884	0.246557	0.219971	0.0598758	0.0699526	35.0707	39.8941	44.3359	10.1577	13.4048	6.19684	1.3632	1.8229e-06	1.4361e-05	TRUE	10.8401	16.9084	9.54008	10.5238	13.8898	6.41306	0.068369	0.6332	NA	NA	10.8375	16.8897
ENSG00000218227	RP11-889L3.1	chr5	+	177482605	177483195	591	4	2	9	0	1	0	18	18	11	0.318257	0.165606	0.84468	0	0.0972153	0	1.4367	1.55118	1.03701	1.34163	0.0324051	0.442848	16.6124	17.9523	11.895	0	1.03114	0	1.4481	1.8766e-06	1.4763e-05	TRUE	3.61337	1.87871	9.54008	0	1.06845	0	0.17043	0.039556	NA	NA	3.61252	1.87663
ENSG00000084710	EFR3B	chr2	+	25264999	25378243	5162	26	27	36	18	24	27	72	56	64	0.236843	0.255964	0.386831	0.180786	0.267126	0.302536	0.657952	0.552521	0.690782	0.633752	0.250149	0.293213	66.4497	55.8517	69.2072	16.6218	24.7474	27.8858	1.1773	1.8932e-06	1.4887e-05	TRUE	23.4869	25.3626	38.1603	17.2207	25.6428	28.8588	0.11675	0.47702	0.71245	FALSE	23.4814	25.3346
ENSG00000182578	CSF1R	chr5	-	149432854	149492935	3989	8	11	8	16	13	6	52	47	33	0.0943044	0.134946	0.111241	0.207954	0.187241	0.0869999	0.614921	0.600084	0.460924	0.558643	0.160732	0.113497	47.9915	46.8756	35.685	14.7749	13.4048	6.19684	1.3414	1.9113e-06	1.5022e-05	TRUE	7.22674	10.3329	8.48007	15.3073	13.8898	6.41306	-0.1047	0.45389	NA	NA	7.22503	10.3215
ENSG00000075651	PLD1	chr3	-	171318195	171528740	5855	220	188	163	191	201	162	309	306	242	1.76686	1.57132	1.54418	1.69129	1.97238	1.60037	2.4895	2.66179	2.30286	2.48471	1.75468	1.62745	285.18	305.19	261.69	176.375	207.26	167.315	0.60305	2.0702e-06	1.6239e-05	TRUE	198.735	176.599	172.782	182.731	214.758	173.153	-0.046679	0.70343	0.85836	FALSE	198.688	176.404
ENSG00000133424	LARGE	chr22	-	33668847	34318829	4409	168	173	132	159	141	153	265	222	224	1.79174	1.92017	1.66062	1.86968	1.83739	2.00716	2.83521	2.56443	2.83066	2.74343	1.90474	1.79084	244.572	221.412	242.225	146.826	145.391	158.02	0.62257	2.7146e-06	2.1031e-05	TRUE	151.762	162.508	139.921	152.116	150.651	163.533	-0.029441	0.81744	0.9197	FALSE	151.726	162.329
ENSG00000168306	ACOX2	chr3	-	58490863	58523046	2426	4	3	4	5	3	5	33	38	14	0.0775309	0.0605151	0.0914547	0.106854	0.0710481	0.119209	0.641657	0.797758	0.321526	0.586981	0.0990371	0.0765002	30.4561	37.8994	15.1391	4.61716	3.09343	5.16404	1.4403	2.7277e-06	2.1123e-05	TRUE	3.61337	2.81807	4.24004	4.78352	3.20535	5.34421	-0.036342	0.72817	NA	NA	3.61252	2.81495
ENSG00000129451	KLK10	chr19	-	51515995	51523431	3111	95	94	74	115	102	98	186	184	161	1.43592	1.47863	1.31938	1.9165	1.88375	1.82204	2.82028	3.01229	2.8834	2.90532	1.87409	1.41131	171.662	183.513	174.099	106.195	105.176	101.215	0.71054	2.763e-06	2.1365e-05	TRUE	85.8175	88.2994	78.4407	110.021	108.982	104.747	-0.26615	0.065888	0.20817	FALSE	85.7972	88.2018
ENSG00000204060	FOXO6	chr1	+	41827594	41849262	2398	8	12	7	0	6	7	28	29	28	0.156872	0.244887	0.161915	0	0.143755	0.168842	0.550793	0.615924	0.650561	0.60576	0.104199	0.187891	25.8416	28.9232	30.2781	0	6.18685	7.22965	1.4386	2.7856e-06	2.1499e-05	TRUE	7.22674	11.2723	7.42007	0	6.4107	7.4819	0.12721	0.27314	NA	NA	7.22503	11.2598
ENSG00000138180	CEP55	chr10	+	95256389	95288849	2638	267	306	248	106	80	80	166	149	153	4.75929	5.67649	5.21451	2.08325	1.74236	1.75407	2.96834	2.87667	3.23144	3.02548	1.85989	5.21676	153.204	148.606	165.448	97.8838	82.4914	82.6246	0.76288	3.2144e-06	2.4681e-05	TRUE	241.192	287.443	262.882	101.411	85.476	85.5074	1.2546	8.7597e-23	5.3965e-21	TRUE	241.135	287.125
ENSG00000258486	RN7SL1	chr14	+	50053297	50053596	300	2101	4231	833	2657	2970	3227	5019	5667	4258	329.314	690.168	154.014	459.178	568.797	622.17	789.179	962.078	790.795	847.351	550.048	391.165	4632.1	5652	4604.44	2453.56	3062.49	3332.87	0.70314	3.2562e-06	2.4966e-05	TRUE	1897.92	3974.41	882.988	2541.96	3173.3	3449.16	-0.10155	0.46895	0.70655	FALSE	1897.47	3970.02
ENSG00000214922	HLA-F-AS1	chr6	-	29694378	29716826	2835	86	101	78	92	99	73	161	199	129	1.42643	1.74342	1.52608	1.68246	2.00634	1.48937	2.67888	3.57502	2.53522	2.92971	1.72606	1.56531	148.589	198.473	139.496	84.9557	102.083	75.3949	0.8132	3.6055e-06	2.7413e-05	TRUE	77.6874	94.8749	82.6807	88.0168	105.777	78.0255	-0.064278	0.66923	0.83881	FALSE	77.6691	94.7701
ENSG00000158747	NBL1	chr1	+	19967048	19984945	2172	154	131	93	91	85	69	135	146	176	3.33401	2.95151	2.37498	2.17216	2.24844	1.83747	2.93193	3.42351	4.51473	3.62339	2.08602	2.88683	124.593	145.613	190.32	84.0323	87.6471	71.2637	0.83214	3.7265e-06	2.8264e-05	TRUE	139.115	123.056	98.5809	87.0601	90.8182	73.7502	0.38246	0.0093897	0.045599	TRUE	139.082	122.92
ENSG00000164236	ANKRD33B	chr5	+	10564442	10650308	1591	67	51	54	58	64	54	128	98	125	1.98021	1.56867	1.88261	1.89003	2.31117	1.96316	3.79507	3.13714	4.37743	3.76988	2.05479	1.8105	118.133	97.7405	135.17	53.559	65.9931	55.7716	0.89217	3.8491e-06	2.9143e-05	TRUE	60.5239	47.9071	57.2405	55.4889	68.3808	57.7175	-0.082568	0.60668	0.80162	FALSE	60.5096	47.8542
ENSG00000066735	KIF26A	chr14	+	104605060	104647231	6714	13	14	7	11	14	10	48	38	38	0.0910475	0.102042	0.0578301	0.0849419	0.119803	0.086149	0.33724	0.288258	0.315342	0.313613	0.0969647	0.0836399	44.2998	37.8994	41.0918	10.1577	14.436	10.3281	1.2902	3.8725e-06	2.9293e-05	TRUE	11.7435	13.151	7.42007	10.5238	14.9583	10.6884	-0.03896	0.78804	NA	NA	11.7407	13.1364
ENSG00000137804	NUSAP1	chr15	+	41624892	41673248	2409	339	352	262	150	117	137	230	193	234	6.61712	7.15054	6.03256	3.22823	2.79043	3.28939	4.50371	4.08037	5.41201	4.66536	3.10268	6.60007	212.27	192.489	253.039	138.515	120.644	141.495	0.67036	4.4072e-06	3.3061e-05	TRUE	306.233	330.653	277.722	143.506	125.009	146.431	0.97316	1.0929e-16	4.4362e-15	TRUE	306.161	330.288
ENSG00000269652	CTD-2195B23.3	chr19	-	41727331	41727956	286	23	47	29	30	18	19	79	63	44	3.78153	8.04201	5.62431	5.43833	3.616	3.84255	13.0299	11.219	8.57168	10.9402	4.29896	5.81595	72.9101	62.8332	47.5799	27.703	18.5606	19.6233	1.1585	4.5884e-06	3.4389e-05	TRUE	20.7769	44.1497	30.7403	28.7011	19.2321	20.308	0.19934	0.22368	0.46212	FALSE	20.772	44.1009
ENSG00000224888	RP5-1142A6.2	chr16	+	88797588	88807826	4521	61	37	30	30	37	42	79	81	91	0.634455	0.400498	0.368064	0.344031	0.470207	0.537337	0.824276	0.912492	1.12147	0.952745	0.450525	0.467673	72.9101	80.7855	98.404	27.703	38.1523	43.3779	1.021	5.084e-06	3.7981e-05	TRUE	55.1039	34.7562	31.8003	28.7011	39.5326	44.8914	0.058077	0.72675	0.87256	FALSE	55.0909	34.7177
ENSG00000041515	MYO16	chr13	+	109248500	109860355	6874	18	26	11	3	8	8	34	27	31	0.123131	0.185096	0.0887606	0.0226267	0.0668656	0.067315	0.233319	0.200047	0.251265	0.22821	0.0522691	0.132329	31.379	26.9285	33.5222	2.7703	8.24914	8.26246	1.3643	5.5857e-06	4.1482e-05	TRUE	16.2602	24.4232	11.6601	2.87011	8.5476	8.55074	0.32693	0.02197	NA	NA	16.2563	24.3963
ENSG00000196154	S100A4	chr1	-	153516089	153522612	755	97	82	84	90	78	84	156	147	136	6.0413	5.31496	6.1712	6.18025	5.93567	6.43523	9.7467	9.91628	10.0362	9.89974	6.18372	5.84249	143.974	146.611	147.065	83.1089	80.4291	86.7558	0.74391	6.5968e-06	4.8593e-05	TRUE	87.6242	77.0271	89.0408	86.1034	83.3391	89.7828	-0.023087	0.87676	0.94914	FALSE	87.6035	76.942
ENSG00000168679	SLC16A4	chr1	-	110905470	110933704	2632	26	27	19	18	20	22	61	70	40	0.464508	0.502008	0.40041	0.354566	0.436583	0.483469	1.09326	1.35454	0.846746	1.09818	0.424872	0.455642	56.2977	69.8147	43.2545	16.6218	20.6228	22.7218	1.1628	6.6537e-06	4.8924e-05	TRUE	23.4869	25.3626	20.1402	17.2207	21.369	23.5145	0.063073	0.69843	0.85605	FALSE	23.4814	25.3346
ENSG00000184226	PCDH9	chr13	-	66876967	67804468	6226	42	37	36	25	17	31	74	56	61	0.317209	0.290821	0.320723	0.208181	0.156878	0.287995	0.560664	0.458097	0.545883	0.521548	0.217685	0.309584	68.2956	55.8517	65.9631	23.0858	17.5294	32.017	1.1107	6.8911e-06	5.0465e-05	TRUE	37.9404	34.7562	38.1603	23.9176	18.1636	33.1341	0.26267	0.11339	0.30151	FALSE	37.9314	34.7177
ENSG00000172594	SMPDL3A	chr6	+	123110315	123130865	1851	106	85	57	71	62	76	132	128	124	2.69281	2.24722	1.70807	1.98867	1.92445	2.37486	3.36393	3.52194	3.73245	3.53944	2.096	2.21603	121.825	127.661	134.089	65.5637	63.9308	78.4934	0.80221	7.059e-06	5.1548e-05	TRUE	95.7543	79.8452	60.4205	67.926	66.2439	81.2321	0.092279	0.55599	0.76899	FALSE	95.7317	79.757
ENSG00000095587	TLL2	chr10	-	98124363	98273675	6756	42	40	52	65	42	65	151	88	117	0.292325	0.289737	0.426924	0.498809	0.357176	0.556487	1.05431	0.663394	0.964885	0.894195	0.470824	0.336328	139.36	87.767	126.519	60.0231	43.308	67.1325	0.91967	7.6301e-06	5.5453e-05	TRUE	37.9404	37.5742	55.1205	62.1858	44.8749	69.4748	-0.25396	0.12214	0.31581	FALSE	37.9314	37.5327
ENSG00000214198	RP11-642P15.1	chr12	-	104237527	104323989	3963	22	12	15	10	14	3	34	45	32	0.261038	0.14818	0.209944	0.130824	0.202967	0.0437854	0.404701	0.578318	0.449889	0.477636	0.125859	0.206388	31.379	44.8809	34.6036	9.23432	14.436	3.09842	1.3116	8.5666e-06	6.1901e-05	TRUE	19.8735	11.2723	15.9001	9.56705	14.9583	3.20653	0.18422	0.19754	NA	NA	19.8688	11.2598
ENSG00000066279	ASPM	chr1	-	197053258	197115824	10887	316	316	279	125	96	77	219	133	188	1.36485	1.4204	1.42145	0.595268	0.506623	0.409086	0.94889	0.622188	0.962119	0.844399	0.503659	1.40224	202.118	132.648	203.296	115.429	98.9896	79.5262	0.79017	8.7485e-06	6.3132e-05	TRUE	285.456	296.836	295.743	119.588	102.571	82.3009	1.2611	4.9586e-24	3.3514e-22	TRUE	285.389	296.508
ENSG00000154025	SLC5A10	chr17	+	18853658	18925908	4436	93	83	70	79	67	59	123	128	125	0.985819	0.915629	0.875273	0.923307	0.867772	0.769294	1.30796	1.46959	1.56999	1.44918	0.853457	0.925574	113.518	127.661	135.17	72.9511	69.0865	60.9356	0.80323	8.8981e-06	6.4154e-05	TRUE	84.0108	77.9665	74.2007	75.5797	71.5861	63.0617	0.11616	0.44914	0.69061	FALSE	83.991	77.8804
ENSG00000141401	IMPA2	chr18	+	11981024	12030876	1616	72	77	79	67	53	51	119	113	96	2.09506	2.33175	2.71158	2.14953	1.88433	1.82541	3.47364	3.56136	3.30986	3.44829	1.95309	2.37947	109.827	112.701	103.811	61.8699	54.6505	52.6732	0.84562	9.0623e-06	6.5281e-05	TRUE	65.0407	72.3304	83.7407	64.0992	56.6278	54.511	0.21761	0.16694	0.3852	FALSE	65.0253	72.2504
ENSG00000197261	C6orf141	chr6	+	49518113	49529620	1820	186	180	157	138	124	119	209	213	181	4.8056	4.83987	4.78482	3.93114	3.91447	3.78188	5.41695	5.96056	5.54098	5.63949	3.87583	4.8101	192.889	212.436	195.727	127.434	127.862	122.904	0.63066	9.1613e-06	6.5965e-05	TRUE	168.022	169.084	166.421	132.025	132.488	127.192	0.29721	0.019762	0.083536	FALSE	167.982	168.897
ENSG00000232453	RP4-794H19.1	chr1	-	59348540	59362375	1211	81	78	51	64	55	50	114	111	99	3.14519	3.15198	2.33595	2.73997	2.6094	2.38813	4.44059	4.66829	4.55481	4.55456	2.57917	2.87771	105.212	110.706	107.055	59.0996	56.7128	51.6404	0.84543	9.2448e-06	6.6507e-05	TRUE	73.1707	73.2697	54.0605	61.2291	58.7647	53.4421	0.13675	0.39025	0.63871	FALSE	73.1534	73.1888
ENSG00000186654	PRR5	chr22	+	45064593	45133561	2279	147	144	110	107	113	101	196	179	155	3.03304	3.09208	2.67723	2.43416	2.84876	2.56335	4.05687	4.00025	3.78937	3.94883	2.61543	2.93412	180.891	178.526	167.611	98.8072	116.519	104.314	0.67697	9.3089e-06	6.685e-05	TRUE	132.791	135.267	116.601	102.367	120.735	107.953	0.1712	0.21524	0.45129	FALSE	132.76	135.118
ENSG00000204396	VWA7	chr6	-	31733367	31745108	2942	29	43	37	18	35	36	88	79	59	0.463512	0.715251	0.697583	0.317205	0.683514	0.707769	1.41098	1.36761	1.11735	1.29865	0.569496	0.625449	81.2163	78.7908	63.8004	16.6218	36.09	37.1811	1.0748	9.32e-06	6.6901e-05	TRUE	26.1969	40.3923	39.2203	17.2207	37.3957	38.4783	0.084893	0.60766	0.80221	FALSE	26.1907	40.3477
ENSG00000137265	IRF4	chr6	+	391739	411447	5331	0	4	1	2	1	1	18	18	14	0	0.0367184	0.0104047	0.0194505	0.0107774	0.0108498	0.159274	0.171966	0.146318	0.159186	0.0136926	0.0157077	16.6124	17.9523	15.1391	1.84686	1.03114	1.03281	1.3653	9.4199e-06	6.7588e-05	TRUE	0	3.75742	1.06001	1.91341	1.06845	1.06884	0.0098248	0.881	NA	NA	0	3.75327
ENSG00000127585	FBXL16	chr16	-	742500	755829	3547	82	96	81	85	86	96	166	157	137	1.08707	1.32447	1.26666	1.24242	1.39303	1.56546	2.20763	2.25433	2.15198	2.20465	1.4003	1.22607	153.204	156.584	148.147	78.4917	88.6782	99.1495	0.72534	1.0043e-05	7.1835e-05	TRUE	74.0741	90.1781	85.8608	81.3199	91.8867	102.609	-0.10066	0.50117	0.73151	FALSE	74.0566	90.0785
ENSG00000046653	GPM6B	chrX	-	13789150	13956757	3957	6	5	3	1	3	8	22	24	30	0.0713002	0.0618354	0.0420525	0.0131022	0.043559	0.116938	0.262263	0.308904	0.42241	0.331192	0.0578664	0.058396	20.3041	23.9365	32.4409	0.923432	3.09343	8.26246	1.3593	1.0578e-05	7.5432e-05	TRUE	5.42005	4.69678	3.18003	0.956705	3.20535	8.55074	0.0091979	0.92854	NA	NA	5.41877	4.69159
ENSG00000033327	GAB2	chr11	-	77926343	78129394	6092	49	56	37	29	22	34	77	68	59	0.378218	0.449843	0.336883	0.246802	0.207484	0.322813	0.596226	0.568496	0.539599	0.568107	0.259033	0.388315	71.0643	67.82	63.8004	26.7795	22.6851	35.1155	1.0376	1.144e-05	8.1404e-05	TRUE	44.2638	52.6039	39.2203	27.7444	23.5059	36.3407	0.32821	0.048178	0.16532	FALSE	44.2533	52.5458
ENSG00000162552	WNT4	chr1	-	22446461	22470462	1182	10	2	5	11	4	3	44	27	20	0.397822	0.0828029	0.234633	0.482487	0.194431	0.146803	1.75596	1.16339	0.94274	1.28736	0.274574	0.238419	40.6082	26.9285	21.6272	10.1577	4.12457	3.09842	1.3353	1.1624e-05	8.2636e-05	TRUE	9.03342	1.87871	5.30005	10.5238	4.2738	3.20653	-0.021065	0.85127	NA	NA	9.03129	1.87663
ENSG00000135929	CYP27A1	chr2	+	219646472	219680016	2566	62	56	38	51	47	48	93	121	83	1.13616	1.06798	0.821417	1.03044	1.05236	1.08197	1.70965	2.40164	1.80219	1.97116	1.05492	1.00852	85.8309	120.68	89.7531	47.095	48.4637	49.5748	0.89891	1.2737e-05	9.024e-05	TRUE	56.0072	52.6039	40.2804	48.7919	50.2171	51.3045	-0.0049554	0.97575	0.99033	FALSE	55.994	52.5458
ENSG00000150667	FSIP1	chr15	-	39892232	40075031	2805	52	38	42	28	24	19	55	53	76	0.871719	0.662954	0.830526	0.51753	0.491587	0.391789	0.924932	0.962325	1.50959	1.13228	0.466969	0.7884	50.7602	52.8597	82.1835	25.8561	24.7474	19.6233	1.0987	1.3432e-05	9.4834e-05	TRUE	46.9738	35.6955	44.5204	26.7877	25.6428	20.308	0.39455	0.017591	0.076226	FALSE	46.9627	35.6561
ENSG00000186767	SPIN4	chrX	-	62567107	62571223	4117	159	125	121	107	98	99	182	170	148	1.81603	1.48581	1.6302	1.34745	1.36763	1.39087	2.08531	2.10304	2.0029	2.06375	1.36865	1.64401	167.97	169.55	160.042	98.8072	101.052	102.248	0.67278	1.3432e-05	9.4834e-05	TRUE	143.631	117.419	128.261	102.367	104.708	105.815	0.24541	0.076867	0.2302	FALSE	143.598	117.29
ENSG00000224260	RP1-272L16.1	chr1	-	209701800	209741018	863	48	57	41	26	34	17	69	63	61	2.61539	3.23219	2.63518	1.56197	2.26355	1.13938	3.77153	3.71799	3.9382	3.80924	1.65497	2.82759	63.681	62.8332	65.9631	24.0092	35.0588	17.5577	1.0672	1.3841e-05	9.7384e-05	TRUE	43.3604	53.5433	43.4604	24.8743	36.3273	18.1703	0.40733	0.01425	0.064252	FALSE	43.3502	53.4841
ENSG00000259828	RP11-63E9.1	chr6	+	141768148	141772143	3996	1	2	1	0	1	0	19	13	9	0.0117674	0.0244927	0.0138807	0	0.0143779	0	0.224289	0.16569	0.125486	0.171822	0.00479265	0.0167136	17.5353	12.9656	9.73226	0	1.03114	0	1.2976	1.4746e-05	0.00010339	TRUE	0.903342	1.87871	1.06001	0	1.06845	0	0.039477	0.43815	NA	NA	0.903129	1.87663
ENSG00000236532	AL035610.2	chr21	-	29488413	29600986	4486	3	3	4	1	2	0	16	16	14	0.0314462	0.0327262	0.0494581	0.0115572	0.0256149	0	0.168244	0.181652	0.173879	0.174592	0.0123907	0.0378768	14.7666	15.9576	15.1391	0.923432	2.06228	0	1.325	1.4858e-05	0.00010409	TRUE	2.71003	2.81807	4.24004	0.956705	2.1369	0	0.090238	0.25368	NA	NA	2.70939	2.81495
ENSG00000158458	NRG2	chr5	-	139226364	139422884	3723	13	15	23	14	9	16	52	40	34	0.164194	0.197166	0.342667	0.19496	0.13889	0.248576	0.658855	0.547199	0.508821	0.571625	0.194142	0.234675	47.9915	39.8941	36.7663	12.928	9.28028	16.5249	1.203	1.5536e-05	0.00010844	TRUE	11.7435	14.0903	24.3802	13.3939	9.61605	17.1015	0.092236	0.543	0.75967	FALSE	11.7407	14.0748
ENSG00000205809	KLRC2	chr12	-	10579453	10594899	1221	8	4	4	16	6	12	31	42	46	0.308092	0.160316	0.181711	0.679383	0.282331	0.568457	1.19764	1.75191	2.09904	1.68286	0.510057	0.216706	28.6103	41.8888	49.7427	14.7749	6.18685	12.3937	1.2419	1.5731e-05	0.00010968	TRUE	7.22674	3.75742	4.24004	15.3073	6.4107	12.8261	-0.21859	0.094527	NA	NA	7.22503	3.75327
ENSG00000137474	MYO7A	chr11	+	76839310	76926284	7462	3	9	8	14	8	8	41	33	33	0.0189048	0.0590229	0.0594664	0.097271	0.0615966	0.0620107	0.259184	0.225236	0.246398	0.243606	0.0736261	0.045798	37.8394	32.9126	35.685	12.928	8.24914	8.26246	1.243	1.5967e-05	0.00011114	TRUE	2.71003	8.4542	8.48007	13.3939	8.5476	8.55074	-0.12346	0.3453	NA	NA	2.70939	8.44486
ENSG00000158517	NCF1	chr7	+	74188309	74203659	2354	9	10	11	8	11	3	27	32	35	0.17978	0.207887	0.259193	0.176195	0.268478	0.0737134	0.54105	0.692344	0.828401	0.687265	0.172795	0.21562	24.9187	31.9153	37.8477	7.38745	11.3426	3.09842	1.2877	1.7371e-05	0.00012046	TRUE	8.13008	9.39355	11.6601	7.65364	11.7529	3.20653	0.071267	0.59014	NA	NA	8.12816	9.38317
ENSG00000235863	B3GALT4	chr6	+	33244917	33246602	1686	26	48	28	35	45	31	91	83	68	0.72514	1.39321	0.921165	1.07627	1.53348	1.0635	2.54603	2.50726	2.24714	2.43348	1.22441	1.01317	83.9851	82.7803	73.5326	32.3201	46.4014	32.017	0.95184	1.76e-05	0.00012199	TRUE	23.4869	45.0891	29.6803	33.4847	48.0802	33.1341	-0.10606	0.52304	0.74706	FALSE	23.4814	45.0392
ENSG00000153291	SLC25A27	chr6	+	46620678	46645930	2963	50	58	45	83	55	50	101	138	124	0.793495	0.95792	0.842399	1.4523	1.06648	0.976045	1.60794	2.37206	2.33168	2.10389	1.16494	0.864605	93.2142	137.635	134.089	76.6448	56.7128	51.6404	0.85711	1.7793e-05	0.00012317	TRUE	45.1671	54.4826	47.7004	79.4065	58.7647	53.4421	-0.23457	0.14748	0.35623	FALSE	45.1564	54.4224
ENSG00000144278	GALNT13	chr2	+	154728426	155310361	5536	27	13	16	3	19	9	37	39	47	0.229337	0.114916	0.16031	0.0280954	0.197188	0.0940325	0.315272	0.358796	0.473022	0.382363	0.106439	0.168188	34.1478	38.8967	50.824	2.7703	19.5917	9.29527	1.2649	1.8584e-05	0.00012838	TRUE	24.3902	12.2116	16.9601	2.87011	20.3005	9.61959	0.17386	0.22316	NA	NA	24.3845	12.1981
ENSG00000100433	KCNK10	chr14	-	88649113	88793251	4835	14	2	15	6	6	6	27	25	29	0.136156	0.0202426	0.172081	0.0643376	0.071298	0.0717772	0.263419	0.263343	0.33418	0.286981	0.0691376	0.109493	24.9187	24.9338	31.3595	5.54059	6.18685	6.19684	1.2884	1.9913e-05	0.00013692	TRUE	12.6468	1.87871	15.9001	5.74023	6.4107	6.41306	0.1168	0.34741	NA	NA	12.6438	1.87663
ENSG00000118777	ABCG2	chr4	-	89011416	89152474	4479	35	33	43	25	28	31	77	69	53	0.367445	0.36055	0.532506	0.289381	0.359169	0.400325	0.810941	0.784597	0.659286	0.751608	0.349625	0.420167	71.0643	68.8173	57.3122	23.0858	28.872	32.017	1.0141	1.9966e-05	0.00013717	TRUE	31.617	30.9987	45.5804	23.9176	29.9166	33.1341	0.15052	0.36482	0.61455	FALSE	31.6095	30.9645
ENSG00000134317	GRHL1	chr2	+	10085341	10142411	5400	26	22	17	26	35	28	67	75	64	0.226405	0.199371	0.174619	0.249626	0.372389	0.299913	0.585276	0.707369	0.660337	0.650994	0.307309	0.200132	61.8352	74.8014	69.2072	24.0092	36.09	28.9186	0.99998	2.0676e-05	0.00014163	TRUE	23.4869	20.6658	18.0202	24.8743	37.3957	29.9276	-0.24115	0.14297	0.34898	FALSE	23.4814	20.643
ENSG00000140379	BCL2A1	chr15	-	80253231	80263788	1033	9	10	12	32	22	34	64	85	59	0.409683	0.473732	0.644344	1.60605	1.22361	1.90375	2.92253	4.1908	3.18223	3.43185	1.57781	0.509253	59.0664	84.775	63.8004	29.5498	22.6851	35.1155	1.0184	2.0762e-05	0.00014215	TRUE	8.13008	9.39355	12.7201	30.6146	23.5059	36.3407	-0.555	0.00051841	0.0038889	TRUE	8.12816	9.38317
ENSG00000116883	RP11-268J15.5	chr1	+	36789335	36794822	1838	64	64	49	39	40	40	92	79	75	1.63735	1.70399	1.47873	1.10009	1.25036	1.25877	2.36114	2.18907	2.2735	2.27457	1.20308	1.60669	84.908	78.7908	81.1022	36.0138	41.2457	41.3123	0.90254	2.4846e-05	0.00016863	TRUE	57.8139	60.1187	51.9405	37.3115	42.738	42.7537	0.28125	0.084509	0.2461	FALSE	57.8003	60.0523
ENSG00000158445	KCNB1	chr20	-	47984946	48099184	7318	1	0	0	0	0	1	10	12	16	0.0064256	0	0	0	0	0.00790386	0.0644596	0.0835156	0.121817	0.0899306	0.00263462	0.00214187	9.22913	11.9682	17.3018	0	0	1.03281	1.2487	2.7605e-05	0.00018612	TRUE	0.903342	0	0	0	0	1.06884	-0.00089741	0.97791	NA	NA	0.903129	0
ENSG00000253250	RP11-122A3.2	chr8	-	91970865	91997485	894	155	135	129	125	83	102	193	155	161	8.15267	7.38974	8.00367	7.24908	5.33412	6.59925	10.1836	8.83024	10.0338	9.68255	6.39415	7.84869	178.122	154.59	174.099	115.429	85.5848	105.346	0.67141	2.8012e-05	0.00018832	TRUE	140.018	126.813	136.741	119.588	88.6813	109.022	0.26575	0.056645	0.18671	FALSE	139.985	126.673
ENSG00000146966	DENND2A	chr7	-	140218220	140373793	3735	94	87	96	88	71	54	141	122	117	1.18343	1.13989	1.42567	1.22153	1.09217	0.836247	1.78077	1.6636	1.74532	1.7299	1.04998	1.24966	130.131	121.677	126.519	81.262	73.2111	55.7716	0.76311	2.8683e-05	0.00019267	TRUE	84.9142	81.7239	101.761	84.19	75.8599	57.7175	0.20361	0.18567	0.41178	FALSE	84.8941	81.6336
ENSG00000241288	RP11-379B18.5	chr3	-	125546081	125607696	1996	97	89	80	38	32	36	115	68	58	2.28516	2.18204	2.22314	0.987037	0.92111	1.04321	2.7178	1.73511	1.619	2.02397	0.983787	2.23011	106.135	67.82	62.719	35.0904	32.9965	37.1811	0.9732	2.9021e-05	0.00019478	TRUE	87.6242	83.6026	84.8007	36.3548	34.1904	38.4783	0.78371	8.7063e-07	1.1567e-05	TRUE	87.6035	83.5103
ENSG00000223901	AP001469.5	chr21	+	47640183	47641992	525	29	8	15	12	22	16	48	40	57	2.59743	0.745699	1.58478	1.18504	2.40761	1.76276	4.31282	3.88042	6.04916	4.74747	1.78513	1.64264	44.2998	39.8941	61.6376	11.0812	22.6851	16.5249	1.1333	3.0014e-05	0.00020103	TRUE	26.1969	7.51484	15.9001	11.4805	23.5059	17.1015	-0.017716	0.90661	0.96174	FALSE	26.1907	7.50654
ENSG00000008323	PLEKHG6	chr12	+	6419602	6437672	3111	37	42	27	24	28	11	62	55	50	0.559252	0.660666	0.481394	0.399965	0.517107	0.204515	0.940094	0.900412	0.895466	0.911991	0.373862	0.567104	57.2206	54.8544	54.0681	22.1624	28.872	11.3609	1.0845	3.0704e-05	0.0002054	TRUE	33.4237	39.4529	28.6203	22.9609	29.9166	11.7573	0.27306	0.096159	0.26922	FALSE	33.4158	39.4093
ENSG00000213020	ZNF611	chr19	-	53206066	53238326	4796	125	143	122	132	90	114	202	163	176	1.22557	1.45912	1.41097	1.42694	1.07817	1.37486	1.98679	1.73096	2.04462	1.92079	1.29332	1.36522	186.428	162.568	190.32	121.893	92.8028	117.74	0.64826	3.2672e-05	0.00021749	TRUE	112.918	134.328	129.321	126.285	96.1605	121.848	0.097025	0.4884	0.72126	FALSE	112.891	134.179
ENSG00000198807	PAX9	chr14	+	37126773	37148920	4514	38	49	40	36	28	28	63	74	67	0.395847	0.531212	0.491513	0.413477	0.356384	0.35878	0.658353	0.834927	0.826975	0.773419	0.376214	0.472857	58.1435	73.8041	72.4513	33.2435	28.872	28.9186	0.96266	3.5547e-05	0.00023577	TRUE	34.327	46.0284	42.4004	34.4414	29.9166	29.9276	0.19558	0.2389	0.48095	FALSE	34.3189	45.9776
ENSG00000234997	AC016745.3	chr2	+	114182072	114182901	508	13	17	16	15	5	2	34	37	24	1.20333	1.63764	1.747	1.53087	0.565495	0.227718	3.15715	3.70951	2.63225	3.1663	0.774694	1.52932	31.379	36.902	25.9527	13.8515	5.15571	2.06561	1.2519	3.6476e-05	0.00024153	TRUE	11.7435	15.969	16.9601	14.3506	5.34225	2.13769	0.21451	0.11788	NA	NA	11.7407	15.9514
ENSG00000113368	LMNB1	chr5	+	126112315	126172712	3475	304	300	288	111	124	127	212	182	177	4.11362	4.22473	4.597	1.65607	2.05017	2.11388	2.8778	2.66744	2.8379	2.79438	1.94004	4.31179	195.658	181.518	191.401	102.501	127.862	131.167	0.61601	3.7694e-05	0.00024909	TRUE	274.616	281.807	305.283	106.194	132.488	135.743	1.0149	4.1268e-17	1.7359e-15	TRUE	274.551	281.495
ENSG00000171004	HS6ST2	chrX	-	131760038	132095423	4441	70	72	59	40	51	46	113	88	75	0.741179	0.793386	0.736899	0.466971	0.659799	0.599113	1.20027	1.00921	0.940935	1.05014	0.575294	0.757155	104.289	87.767	81.1022	36.9373	52.5882	47.5091	0.86795	3.8392e-05	0.00025361	TRUE	63.234	67.6336	62.5406	38.2682	54.4909	49.1668	0.27959	0.08299	0.24321	FALSE	63.219	67.5589
ENSG00000178623	GPR35	chr2	+	241544848	241570676	2249	2	0	2	0	0	2	19	10	12	0.0418164	0	0.0493262	0	0	0.0514366	0.398514	0.226459	0.297284	0.307419	0.0171455	0.0303809	17.5353	9.97352	12.9763	0	0	2.06561	1.2277	4.4453e-05	0.00029058	TRUE	1.80668	0	2.12002	0	0	2.13769	0.02197	0.67566	NA	NA	1.80626	0
ENSG00000077420	APBB1IP	chr10	+	26727132	26856732	2771	0	0	0	1	0	0	14	12	10	0	0	0	0.01871	0	0	0.238326	0.220558	0.201068	0.219984	0.00623667	0	12.9208	11.9682	10.8136	0.923432	0	0	1.208	4.5685e-05	0.00029828	TRUE	0	0	0	0.956705	0	0	-0.0069564	0.79593	NA	NA	0	0
ENSG00000171368	TPPP	chr5	-	660883	693510	5116	38	27	24	19	14	17	52	35	51	0.349268	0.258265	0.260206	0.192546	0.157224	0.192199	0.47946	0.34843	0.555417	0.461102	0.180656	0.289247	47.9915	34.9073	55.1495	17.5452	14.436	17.5577	1.0945	4.885e-05	0.00031767	TRUE	34.327	25.3626	25.4402	18.1774	14.9583	18.1703	0.29368	0.071836	0.2205	FALSE	34.3189	25.3346
ENSG00000180332	KCTD4	chr13	-	45766988	45775175	2115	17	21	9	9	14	9	38	35	32	0.377959	0.485894	0.236031	0.220619	0.380312	0.24613	0.847526	0.842823	0.842983	0.844444	0.282353	0.366628	35.0707	34.9073	34.6036	8.31089	14.436	9.29527	1.1615	5.2776e-05	0.00034211	TRUE	15.3568	19.7265	9.54008	8.61034	14.9583	9.61959	0.11802	0.42399	NA	NA	15.3532	19.7047
ENSG00000073350	LLGL2	chr17	+	73521161	73571289	3527	124	125	131	117	119	100	203	159	168	1.65319	1.73435	2.06017	1.71985	1.93849	1.63993	2.715	2.29599	2.65389	2.55496	1.76609	1.8159	187.351	158.579	181.669	108.042	122.706	103.281	0.61691	5.9826e-05	0.0003846	TRUE	112.014	117.419	138.861	111.934	127.146	106.884	0.067677	0.62709	0.81514	FALSE	111.988	117.29
ENSG00000255045	RP11-677M14.2	chr11	-	124614530	124616233	445	9	9	8	6	3	5	24	17	28	0.951017	0.989727	0.997165	0.699039	0.387332	0.649893	2.54408	1.94566	3.50572	2.66515	0.578755	0.979303	22.1499	16.955	30.2781	5.54059	3.09343	5.16404	1.2345	6.0417e-05	0.00038825	TRUE	8.13008	8.4542	8.48007	5.74023	3.20535	5.34421	0.13317	0.28474	NA	NA	8.12816	8.44486
ENSG00000066230	SLC9A3	chr5	-	473425	524447	2584	17	16	14	13	22	10	37	43	53	0.309359	0.303012	0.300519	0.260832	0.489162	0.223841	0.675443	0.847529	1.14278	0.888584	0.324612	0.304297	34.1478	42.8862	57.3122	12.0046	22.6851	10.3281	1.1197	6.1417e-05	0.00039421	TRUE	15.3568	15.0297	14.8401	12.4372	23.5059	10.6884	-0.012128	0.9368	0.97349	FALSE	15.3532	15.0131
ENSG00000169071	ROR2	chr9	-	94325373	94712444	4360	99	117	93	79	87	81	151	141	121	1.06771	1.3132	1.18313	0.939401	1.14645	1.07456	1.63369	1.64707	1.54624	1.609	1.05347	1.18802	139.36	140.627	130.845	72.9511	89.7093	83.6574	0.68035	6.4204e-05	0.00041061	TRUE	89.4309	109.905	98.5809	75.5797	92.9551	86.5763	0.16412	0.26733	0.51508	FALSE	89.4098	109.783
ENSG00000169607	CKAP2L	chr2	-	113493930	113522254	4737	313	314	262	137	97	129	206	200	161	3.10704	3.24384	3.06786	1.49943	1.1765	1.57514	2.05137	2.15033	1.89366	2.03179	1.41702	3.13958	190.12	199.47	174.099	126.51	100.021	133.232	0.6061	6.6189e-05	0.00042103	TRUE	282.746	294.958	277.722	131.069	103.64	137.881	1.009	6.5059e-17	2.672e-15	TRUE	282.679	294.632
ENSG00000224407	RP5-956O18.3	chr1	-	230416058	230417639	1029	97	65	32	75	48	55	109	95	124	4.43264	3.09123	1.72493	3.77882	2.68008	3.09157	4.99679	4.70204	6.71407	5.47097	3.18349	3.08293	100.598	94.7485	134.089	69.2574	49.4948	56.8044	0.79414	7.1363e-05	0.00045235	TRUE	87.6242	61.0581	33.9203	71.7529	51.2856	58.7864	0.0067107	0.9676	0.9873	FALSE	87.6035	60.9906
ENSG00000181577	C6orf223	chr6	+	43968317	43973695	3581	18	13	8	17	13	9	41	37	37	0.23636	0.177653	0.123915	0.246125	0.208575	0.145368	0.540082	0.52623	0.575674	0.547329	0.200022	0.179309	37.8394	36.902	40.0104	15.6983	13.4048	9.29527	1.1122	7.1579e-05	0.00045337	TRUE	16.2602	12.2116	8.48007	16.264	13.8898	9.61959	-0.027755	0.85121	NA	NA	16.2563	12.1981
ENSG00000105894	PTN	chr7	-	136912088	137028611	1614	95	93	85	90	73	81	143	125	138	2.76774	2.81976	2.92114	2.89101	2.59861	2.90277	4.17938	3.94444	4.76381	4.29588	2.79747	2.83622	131.977	124.669	149.228	83.1089	75.2734	83.6574	0.68111	7.2499e-05	0.00045866	TRUE	85.8175	87.3601	90.1008	86.1034	77.9968	86.5763	0.050285	0.73484	0.87761	FALSE	85.7972	87.2635
ENSG00000163810	TGM4	chr3	+	44916100	44956482	3388	38	50	22	5	6	9	21	32	28	0.527407	0.722203	0.360177	0.0765133	0.101749	0.153649	0.292385	0.481044	0.460462	0.411297	0.110637	0.536596	19.3812	31.9153	30.2781	4.61716	6.18685	9.29527	1.1929	8.1458e-05	0.00051158	TRUE	34.327	46.9678	23.3202	4.78352	6.4107	9.61959	0.73632	3.2541e-06	3.8691e-05	TRUE	34.3189	46.9159
ENSG00000156869	FRRS1	chr1	-	100174259	100232187	2706	129	108	106	73	69	70	120	128	114	2.24165	1.95312	2.17278	1.39864	1.46502	1.49624	2.09186	2.40913	2.34723	2.28274	1.4533	2.12252	110.75	127.661	123.275	67.4105	71.1488	72.2965	0.70627	8.1584e-05	0.00051217	TRUE	116.531	101.45	112.361	69.8394	73.723	74.819	0.43759	0.0029313	0.017294	TRUE	116.504	101.338
ENSG00000231713	AF064860.7	chr21	+	41099682	41102607	1542	2	0	0	0	0	0	9	10	12	0.060989	0	0	0	0	0	0.27532	0.330289	0.433587	0.346399	0	0.0203297	8.30622	9.97352	12.9763	0	0	0	1.1306	8.2998e-05	0.00052045	TRUE	1.80668	0	0	0	0	0	0.014051	0.62818	NA	NA	1.80626	0
ENSG00000168676	KCTD19	chr16	-	67323331	67360666	4913	1	0	4	0	0	0	12	9	10	0.00957104	0	0.0451596	0	0	0	0.115216	0.0932984	0.113405	0.107307	0	0.0182436	11.075	8.97617	10.8136	0	0	0	1.1292	8.4592e-05	0.00052902	TRUE	0.903342	0	4.24004	0	0	0	0.057678	0.21409	NA	NA	0.903129	0
ENSG00000204018	TRABD2B	chr1	-	48231308	48462567	1926	2	9	10	3	8	7	31	31	17	0.0488292	0.228675	0.287992	0.0807561	0.238647	0.21022	0.759251	0.819755	0.491781	0.690262	0.176541	0.188499	28.6103	30.9179	18.3832	2.7703	8.24914	7.22965	1.1983	8.6102e-05	0.00053722	TRUE	1.80668	8.4542	10.6001	2.87011	8.5476	7.4819	0.020144	0.86381	NA	NA	1.80626	8.44486
ENSG00000236969	GGT8P	chr2	+	91963970	91969195	532	4	4	4	0	0	0	13	15	5	0.353553	0.367944	0.417047	0	0	0	1.15269	1.43601	0.523646	1.03745	0	0.379515	11.9979	14.9603	5.40681	0	0	0	1.1248	8.6792e-05	0.00054091	TRUE	3.61337	3.75742	4.24004	0	0	0	0.15243	0.038245	NA	NA	3.61252	3.75327
ENSG00000233893	EZR-AS1	chr6	+	159239043	159241625	217	115	108	90	46	43	44	96	75	85	24.9198	24.3555	23.0049	10.9903	11.3849	11.728	20.8685	17.6027	21.8242	20.0985	11.3677	24.0934	88.5997	74.8014	91.9158	42.4779	44.3391	45.4435	0.82315	8.8145e-05	0.00054892	TRUE	103.884	101.45	95.4008	44.0084	45.9433	47.0291	0.77134	6.1251e-07	8.3608e-06	TRUE	103.86	101.338
ENSG00000260121	RP5-1142A6.9	chr16	+	88785023	88786867	1845	63	60	36	44	42	43	86	70	99	1.60565	1.59143	1.08229	1.23642	1.3079	1.34804	2.19878	1.93233	2.98963	2.37358	1.29746	1.42646	79.3705	69.8147	107.055	40.631	43.308	44.4107	0.8507	9.3028e-05	0.00057756	TRUE	56.9106	56.3613	38.1603	42.095	44.8749	45.9602	0.11232	0.49398	0.72564	FALSE	56.8971	56.299
ENSG00000116991	SIPA1L2	chr1	-	232533711	232697304	6690	63	61	40	52	51	44	103	83	88	0.442813	0.446207	0.331643	0.402984	0.437992	0.380416	0.726258	0.631874	0.732885	0.697006	0.407131	0.406888	95.06	82.7803	95.1599	48.0185	52.5882	45.4435	0.7915	9.8955e-05	0.00061134	TRUE	56.9106	57.3007	42.4004	49.7486	54.4909	47.0291	0.033048	0.83903	0.92942	FALSE	56.8971	57.2374
ENSG00000139174	PRICKLE1	chr12	-	42852140	42984157	4253	180	181	132	101	96	92	176	136	148	1.99014	2.08265	1.72153	1.23122	1.29688	1.25119	1.95208	1.62863	1.93886	1.83985	1.25976	1.93144	162.433	135.64	160.042	93.2666	98.9896	95.0183	0.62426	0.00011565	0.00070645	TRUE	162.602	170.023	139.921	96.6272	102.571	98.3336	0.52744	0.00010449	0.00093616	TRUE	162.563	169.835
ENSG00000167757	KLK11	chr19	-	51525472	51531295	1542	20	15	19	30	12	8	53	50	38	0.60989	0.476036	0.683449	1.00867	0.447115	0.30008	1.62133	1.65145	1.37303	1.5486	0.585287	0.589792	48.9144	49.8676	41.0918	27.703	12.3737	8.26246	1.0778	0.00011676	0.00071299	TRUE	18.0668	14.0903	20.1402	28.7011	12.8214	8.55074	0.014364	0.92485	0.97014	FALSE	18.0626	14.0748
ENSG00000196782	MAML3	chr4	-	140637907	141075338	6844	61	80	48	79	62	85	165	121	105	0.419108	0.572022	0.389017	0.598449	0.52048	0.718357	1.13724	0.900438	0.854788	0.964157	0.612429	0.460049	152.281	120.68	113.543	72.9511	63.9308	87.7886	0.70927	0.00011847	0.00072231	TRUE	55.1039	75.1484	50.8804	75.5797	66.2439	90.8517	-0.23208	0.14371	0.35016	FALSE	55.0909	75.0654
ENSG00000147036	LANCL3	chrX	+	37430822	37543716	10298	9	9	6	8	6	6	26	33	19	0.0410956	0.0427684	0.0323173	0.0402761	0.033475	0.0337	0.119097	0.163207	0.102797	0.128367	0.035817	0.0387271	23.9957	32.9126	20.5459	7.38745	6.18685	6.19684	1.1603	0.00012729	0.00077148	TRUE	8.13008	8.4542	6.36006	7.65364	6.4107	6.41306	0.030579	0.81262	NA	NA	8.12816	8.44486
ENSG00000136305	CIDEB	chr14	-	24774302	24780636	2409	59	72	55	68	67	82	133	123	112	1.15165	1.46261	1.26638	1.46347	1.59794	1.96883	2.60432	2.60044	2.59036	2.59837	1.67675	1.29355	122.747	122.674	121.113	62.7934	69.0865	84.6902	0.69083	0.00012934	0.00078246	TRUE	53.2972	67.6336	58.3005	65.0559	71.5861	87.6451	-0.21105	0.18105	0.40552	FALSE	53.2846	67.5589
ENSG00000253715	RP11-706C16.8	chr8	+	143866790	143893536	602	1	0	0	1	1	1	14	10	14	0.0781105	0	0	0.086122	0.095439	0.0960805	1.09701	0.846023	1.29572	1.07958	0.0925471	0.0260368	12.9208	9.97352	15.1391	0.923432	1.03114	1.03281	1.1533	0.00013462	0.00081232	TRUE	0.903342	0	0	0.956705	1.06845	1.06884	-0.031298	0.50045	NA	NA	0.903129	0
ENSG00000196872	KIAA1211L	chr2	-	99410309	99552722	3907	12	13	5	13	16	15	44	42	34	0.144425	0.162829	0.0709845	0.172508	0.235287	0.222065	0.531238	0.5475	0.484858	0.521199	0.209954	0.12608	40.6082	41.8888	36.7663	12.0046	16.4983	15.4921	1.0487	0.00013562	0.00081774	TRUE	10.8401	12.2116	5.30005	12.4372	17.0952	16.0326	-0.17582	0.23044	NA	NA	10.8375	12.1981
ENSG00000175287	PHYHD1	chr9	+	131683174	131704320	2133	77	69	45	52	67	65	102	131	98	1.69748	1.58304	1.1702	1.26393	1.80471	1.7626	2.25574	3.12794	2.55985	2.64784	1.61041	1.48357	94.1371	130.653	105.973	48.0185	69.0865	67.1325	0.7491	0.00016049	0.00095323	TRUE	69.5574	64.8155	47.7004	49.7486	71.5861	69.4748	-0.036633	0.81996	0.92133	FALSE	69.5409	64.7439
ENSG00000147573	TRIM55	chr8	+	67039131	67087720	2912	2	6	7	1	4	3	23	14	15	0.0322957	0.100831	0.133335	0.0178041	0.0789207	0.0595884	0.372577	0.244859	0.286998	0.301478	0.0521044	0.0888204	21.227	13.9629	16.2204	0.923432	4.12457	3.09842	1.1671	0.00016247	0.00096358	TRUE	1.80668	5.63613	7.42007	0.956705	4.2738	3.20653	0.078431	0.42845	NA	NA	1.80626	5.6299
ENSG00000134760	DSG1	chr18	+	28898052	28936992	5045	1	1	0	2	1	0	9	15	14	0.00932062	0.0097	0	0.0205532	0.0113884	0	0.0841514	0.151429	0.154613	0.130064	0.0106472	0.00634021	8.30622	14.9603	15.1391	1.84686	1.03114	0	1.133	0.00016571	0.00098173	TRUE	0.903342	0.939355	0	1.91341	1.06845	0	-0.015827	0.75249	NA	NA	0.903129	0.938317
ENSG00000229526	KRT16P4	chr17	+	18353558	18354079	522	2	2	4	3	3	1	20	21	9	0.180163	0.187496	0.425037	0.297962	0.330197	0.110805	1.80734	2.04893	0.960619	1.60563	0.246322	0.264232	18.4583	20.9444	9.73226	2.7703	3.09343	1.03281	1.1614	0.00016749	0.00099155	TRUE	1.80668	1.87871	4.24004	2.87011	3.20535	1.06884	0.0092512	0.91391	NA	NA	1.80626	1.87663
ENSG00000160870	CYP3A7	chr7	-	99302660	99332819	2314	1	0	0	0	0	1	12	6	15	0.0203209	0	0	0	0	0.0249959	0.244623	0.132059	0.361166	0.245949	0.00833196	0.00677363	11.075	5.98411	16.2204	0	0	1.03281	1.0953	0.00016802	0.00099437	TRUE	0.903342	0	0	0	0	1.06884	-0.00089741	0.97791	NA	NA	0.903129	0
ENSG00000183018	SPNS2	chr17	+	4402133	4442330	3447	85	67	61	69	47	60	109	100	99	1.15953	0.951188	0.98158	1.03781	0.783391	1.0068	1.49164	1.47753	1.6002	1.52312	0.942666	1.03077	100.598	99.7352	107.055	63.7168	48.4637	61.9684	0.72661	0.00017853	0.0010504	TRUE	76.7841	62.9368	64.6606	66.0126	50.2171	64.1306	0.11725	0.45942	0.69908	FALSE	76.766	62.8673
ENSG00000029534	ANK1	chr8	-	41510739	41754280	8366	10	5	10	21	8	14	45	35	39	0.0562067	0.0292473	0.0663009	0.13014	0.0549407	0.0967925	0.253732	0.213073	0.259732	0.242179	0.0939579	0.0505849	41.5311	34.9073	42.1731	19.3921	8.24914	14.4593	1.0504	0.00017873	0.0010513	TRUE	9.03342	4.69678	10.6001	20.0908	8.5476	14.9638	-0.20054	0.15676	NA	NA	9.03129	4.69159
ENSG00000159871	LYPD5	chr19	-	44300081	44331358	2499	30	31	33	36	31	20	62	57	68	0.564496	0.607055	0.732461	0.746873	0.712718	0.462909	1.17032	1.16168	1.51608	1.28269	0.640833	0.634671	57.2206	56.8491	73.5326	33.2435	31.9654	20.6561	0.90693	0.00018622	0.0010914	TRUE	27.1003	29.12	34.9803	34.4414	33.1219	21.3769	0.013559	0.93482	0.97343	FALSE	27.0939	29.0878
ENSG00000166126	AMN	chr14	+	103388993	103399933	2772	34	24	15	19	12	27	75	40	38	0.576755	0.423693	0.300148	0.355362	0.24872	0.563381	1.27629	0.734929	0.763782	0.924999	0.389154	0.433532	69.2185	39.8941	41.0918	17.5452	12.3737	27.8858	1.0139	0.00020645	0.0012	TRUE	30.7136	22.5445	15.9001	18.1774	12.8214	28.8588	0.078166	0.6241	0.81323	FALSE	30.7064	22.5196
ENSG00000166589	CDH16	chr16	-	66942025	66952887	3539	9	7	6	0	0	2	12	14	9	0.119583	0.0967944	0.0940389	0	0	0.0326875	0.159949	0.201477	0.141691	0.167706	0.0108958	0.103472	11.075	13.9629	9.73226	0	0	2.06561	1.0993	0.00020762	0.0012055	TRUE	8.13008	6.57549	6.36006	0	0	2.13769	0.23987	0.015294	NA	NA	8.12816	6.56822
ENSG00000261452	RP11-509E16.1	chr2	+	25380063	25382006	1944	17	23	16	13	7	13	37	31	31	0.411205	0.578981	0.456521	0.346703	0.206883	0.386793	0.897812	0.812164	0.888474	0.86615	0.31346	0.482236	34.1478	30.9179	33.5222	12.0046	7.21799	13.4265	1.0712	0.00020888	0.0012115	TRUE	15.3568	21.6052	16.9601	12.4372	7.47915	13.895	0.20025	0.18922	0.41671	FALSE	15.3532	21.5813
ENSG00000116396	KCNC4	chr1	+	110753965	110825722	7597	142	120	108	102	99	85	151	163	134	0.878925	0.772987	0.788531	0.696095	0.748713	0.647155	0.937594	1.09276	0.982747	1.00437	0.697321	0.813481	139.36	162.568	144.903	94.19	102.083	87.7886	0.60418	0.00021324	0.0012338	TRUE	128.275	112.723	114.481	97.5839	105.777	90.8517	0.20925	0.13864	0.34216	FALSE	128.244	112.598
ENSG00000186862	PDZD7	chr10	-	102767567	102790890	4306	54	31	25	34	33	23	62	61	65	0.589692	0.352306	0.322035	0.409369	0.440314	0.308948	0.6792	0.721497	0.841044	0.747247	0.38621	0.421345	57.2206	60.8385	70.2885	31.3967	34.0277	23.7546	0.8802	0.00021537	0.0012447	TRUE	48.7805	29.12	26.5002	32.528	35.2588	24.5834	0.084815	0.60896	0.80266	FALSE	48.769	29.0878
ENSG00000105717	PBX4	chr19	-	19672516	19729725	1730	51	52	64	28	48	33	75	76	71	1.38621	1.47092	2.05197	0.839117	1.59411	1.10331	2.04501	2.23741	2.28661	2.18968	1.17885	1.63637	69.2185	75.7988	76.7767	25.8561	49.4948	34.0826	0.85261	0.00022356	0.0012866	TRUE	46.0705	48.8465	67.8406	26.7877	51.2856	35.2718	0.2792	0.092121	0.26117	FALSE	46.0596	48.7925
ENSG00000168350	DEGS2	chr14	-	100612756	100626500	1890	3	8	5	1	7	0	28	12	17	0.0746389	0.207139	0.146739	0.0274314	0.212794	0	0.698837	0.323369	0.501148	0.507785	0.080075	0.142839	25.8416	11.9682	18.3832	0.923432	7.21799	0	1.1346	0.00023029	0.0013226	TRUE	2.71003	7.51484	5.30005	0.956705	7.47915	0	0.075842	0.42021	NA	NA	2.70939	7.50654
ENSG00000131944	C19orf40	chr19	+	33463115	33469128	2298	69	62	56	45	50	55	106	91	77	1.4119	1.32031	1.35168	1.01525	1.25009	1.38434	2.17588	2.01683	1.8669	2.01987	1.21656	1.3613	97.8288	90.7591	83.2649	41.5544	51.5571	56.8044	0.75577	0.00023098	0.0013261	TRUE	62.3306	58.24	59.3605	43.0517	53.4225	58.7864	0.13521	0.40102	0.64908	FALSE	62.3159	58.1757
ENSG00000101349	PAK7	chr20	-	9518036	9819689	4780	0	0	1	1	0	2	13	9	15	0	0	0.011604	0.0108463	0	0.024201	0.128291	0.0958944	0.174841	0.133009	0.0116824	0.00386801	11.9979	8.97617	16.2204	0.923432	0	2.06561	1.1052	0.00023144	0.0013271	TRUE	0	0	1.06001	0.956705	0	2.13769	-0.027172	0.54525	NA	NA	0	0
ENSG00000258749	RP11-688G15.3	chr14	+	99978838	99979913	889	25	15	3	10	4	4	21	31	20	1.32234	0.8257	0.187179	0.583188	0.258512	0.260249	1.11429	1.77598	1.25345	1.38124	0.367316	0.778407	19.3812	30.9179	21.6272	9.23432	4.12457	4.13123	1.1262	0.00023667	0.0013559	TRUE	22.5836	14.0903	3.18003	9.56705	4.2738	4.27537	0.20087	0.11742	NA	NA	22.5782	14.0748
ENSG00000219607	PPP1R3G	chr6	+	5085720	5087455	1736	6	9	11	7	8	16	47	26	28	0.16252	0.253703	0.351463	0.209054	0.264766	0.533092	1.27711	0.762785	0.898644	0.979513	0.335637	0.255896	43.3769	25.9312	30.2781	6.46402	8.24914	16.5249	1.0844	0.00023784	0.0013621	TRUE	5.42005	8.4542	11.6601	6.69693	8.5476	17.1015	-0.072253	0.59389	NA	NA	5.41877	8.44486
ENSG00000144596	GRIP2	chr3	-	14530619	14583588	7751	39	40	29	22	30	13	54	47	54	0.236599	0.252543	0.207528	0.147155	0.222375	0.0970102	0.328637	0.308829	0.388164	0.341877	0.155513	0.232223	49.8373	46.8756	58.3936	20.3155	30.9343	13.4265	0.96326	0.00023866	0.0013663	TRUE	35.2304	37.5742	30.7403	21.0475	32.0535	13.895	0.27316	0.097413	0.27174	FALSE	35.222	37.5327
ENSG00000243978	RGAG1	chrX	+	109602044	109699562	5426	18	19	14	19	12	13	40	37	38	0.155991	0.171359	0.143115	0.181545	0.127064	0.138578	0.347744	0.347297	0.390196	0.361746	0.149063	0.156822	36.9165	36.902	41.0918	17.5452	12.3737	13.4265	1.0082	0.00026765	0.0015216	TRUE	16.2602	17.8478	14.8401	18.1774	12.8214	13.895	0.039599	0.7991	0.9111	FALSE	16.2563	17.828
ENSG00000112379	KIAA1244	chr6	+	138483058	138665800	14877	6	16	17	9	10	4	29	28	23	0.0189645	0.0526305	0.0633827	0.0313644	0.0386195	0.0155516	0.0919523	0.0958564	0.0861374	0.0913154	0.0285119	0.0449926	26.7645	27.9259	24.8713	8.31089	10.3114	4.13123	1.0945	0.00027474	0.0015597	TRUE	5.42005	15.0297	18.0202	8.61034	10.6845	4.27537	0.14547	0.28462	NA	NA	5.41877	15.0131
ENSG00000198535	C2CD4A	chr15	+	62359176	62363116	3445	0	0	0	0	0	2	12	14	8	0	0	0	0	0	0.0335794	0.164313	0.206975	0.129384	0.166891	0.0111931	0	11.075	13.9629	8.6509	0	0	2.06561	1.0674	0.00029599	0.0016699	TRUE	0	0	0	0	0	2.13769	-0.017454	0.57074	NA	NA	0	0
ENSG00000124134	KCNS1	chr20	-	43720951	43729753	4538	56	67	59	35	52	33	85	106	55	0.580269	0.722509	0.721148	0.399866	0.658357	0.420611	0.883556	1.18965	0.67527	0.916159	0.492944	0.674642	78.4476	105.719	59.4749	32.3201	53.6194	34.0826	0.84819	0.00030108	0.0016951	TRUE	50.5872	62.9368	62.5406	33.4847	55.5594	35.2718	0.28828	0.07951	0.23574	FALSE	50.5752	62.8673
ENSG00000102384	CENPI	chrX	+	100353178	100418670	3262	149	97	121	54	74	58	123	87	120	2.14787	1.45519	2.05749	0.858263	1.30338	1.02843	1.77869	1.35836	2.04964	1.72889	1.06336	1.88685	113.518	86.7697	129.763	49.8653	76.3045	59.9028	0.72873	0.00030747	0.0017281	TRUE	134.598	91.1175	128.261	51.6621	79.0653	61.9929	0.60004	0.00010338	0.00092743	TRUE	134.566	91.0168
ENSG00000237512	UNC5B-AS1	chr10	-	72976981	72977985	647	20	21	10	25	10	13	39	45	40	1.45356	1.58836	0.8573	2.0033	0.88801	1.16217	2.84341	3.54231	3.44457	3.27677	1.35116	1.29974	35.9936	44.8809	43.2545	23.0858	10.3114	13.4265	1.0004	0.00031077	0.0017449	TRUE	18.0668	19.7265	10.6001	23.9176	10.6845	13.895	-0.0013527	0.99295	0.99717	FALSE	18.0626	19.7047
ENSG00000223573	TINCR	chr19	-	5558178	5568045	3733	33	50	41	29	37	35	81	62	60	0.415683	0.655458	0.609204	0.402764	0.569464	0.542303	1.02354	0.845887	0.895514	0.921649	0.504843	0.560115	74.756	61.8359	64.8817	26.7795	38.1523	36.1483	0.83289	0.00031929	0.0017864	TRUE	29.8103	46.9678	43.4604	27.7444	39.5326	37.4095	0.10233	0.53801	0.75679	FALSE	29.8033	46.9159
ENSG00000172935	MRGPRF	chr11	-	68771863	68780877	2295	9	13	4	11	12	12	36	38	26	0.184402	0.2772	0.096675	0.248497	0.300414	0.302434	0.739945	0.843295	0.631204	0.738148	0.283782	0.186092	33.2249	37.8994	28.1154	10.1577	12.3737	12.3937	1.0318	0.00032087	0.0017935	TRUE	8.13008	12.2116	4.24004	10.5238	12.8214	12.8261	-0.12308	0.37702	NA	NA	8.12816	12.1981
ENSG00000180447	GAS1	chr9	-	89559279	89562104	2826	27	18	18	13	15	12	38	36	33	0.44926	0.311697	0.353295	0.238496	0.304959	0.245607	0.634295	0.648797	0.65061	0.644567	0.263021	0.371417	35.0707	35.9047	35.685	12.0046	15.4671	12.3937	1.0049	0.00034169	0.0019021	TRUE	24.3902	16.9084	19.0802	12.4372	16.0267	12.8261	0.18571	0.23763	0.47935	FALSE	24.3845	16.8897
ENSG00000169442	CD52	chr1	+	26644448	26647014	581	3	8	6	9	10	11	46	20	29	0.242801	0.673825	0.572812	0.803113	0.988886	1.09509	3.73475	1.7532	2.781	2.75632	0.962362	0.496479	42.454	19.947	31.3595	8.31089	10.3114	11.3609	1.0566	0.0003549	0.0019682	TRUE	2.71003	7.51484	6.36006	8.61034	10.6845	11.7573	-0.16877	0.19506	NA	NA	2.70939	7.50654
ENSG00000249992	TMEM158	chr3	-	45265958	45267770	1813	170	132	131	77	85	86	147	105	161	4.40917	3.56294	4.00784	2.20193	2.69366	2.74367	3.82472	2.94965	4.94775	3.90737	2.54642	3.99332	135.668	104.722	174.099	71.1042	87.6471	88.8214	0.66752	0.00036622	0.0020269	TRUE	153.568	123.995	138.861	73.6663	90.8182	91.9205	0.53128	0.00019587	0.0016369	TRUE	153.532	123.858
ENSG00000138778	CENPE	chr4	-	104026963	104119566	8612	289	257	264	64	93	87	197	91	156	1.57797	1.46037	1.70034	0.385289	0.620442	0.584315	1.07905	0.538166	1.00925	0.87549	0.530015	1.57956	181.814	90.7591	168.693	59.0996	95.8962	89.8542	0.74207	0.00038486	0.0021228	TRUE	261.066	241.414	279.842	61.2291	99.3658	92.9893	1.2895	7.9296e-22	4.5247e-20	TRUE	261.004	241.148
ENSG00000176075	LINC00302	chr1	+	152627953	152629280	302	25	19	22	19	17	12	56	43	26	3.89259	3.07879	4.04066	3.2618	3.23418	2.2983	8.74704	7.2517	4.79673	6.93182	2.93142	3.67068	51.6831	42.8862	28.1154	17.5452	17.5294	12.3937	0.98462	0.00039449	0.0021664	TRUE	22.5836	17.8478	23.3202	18.1774	18.1636	12.8261	0.13391	0.40192	0.6496	FALSE	22.5782	17.828
ENSG00000243225	RP11-7F17.1	chr14	+	77435026	77435488	463	20	22	15	15	12	15	29	40	42	2.03121	2.32528	1.797	1.67966	1.4891	1.87388	2.95459	4.40005	5.05414	4.13626	1.68088	2.05116	26.7645	39.8941	45.4172	13.8515	12.3737	15.4921	0.99746	0.00040149	0.0022026	TRUE	18.0668	20.6658	15.9001	14.3506	12.8214	16.0326	0.11377	0.46809	0.70595	FALSE	18.0626	20.643
ENSG00000239264	TXNDC5	chr6	-	7881750	7911047	2964	68	66	35	47	37	36	69	85	71	1.07879	1.08968	0.654978	0.82211	0.717209	0.702516	1.09812	1.46056	1.33463	1.29777	0.747278	0.941149	63.681	84.775	76.7767	43.4013	38.1523	37.1811	0.78146	0.00040192	0.0022038	TRUE	61.4273	61.9975	37.1003	44.9651	39.5326	38.4783	0.21828	0.18567	0.41178	FALSE	61.4128	61.929
ENSG00000255811	RP1-34M23.5	chr1	-	35227027	35253698	560	29	28	18	20	17	17	41	38	50	2.43509	2.44683	1.78288	1.85162	1.74415	1.75587	3.45363	3.456	4.97464	3.96142	1.78388	2.2216	37.8394	37.8994	54.0681	18.4686	17.5294	17.5577	0.94846	0.00041464	0.0022658	TRUE	26.1969	26.302	19.0802	19.1341	18.1636	18.1703	0.14549	0.36997	0.61942	FALSE	26.1907	26.2729
ENSG00000119969	HELLS	chr10	+	96305547	96373662	4987	195	189	140	120	88	98	204	123	155	1.83866	1.85462	1.55713	1.24753	1.01383	1.13663	1.92961	1.25616	1.7317	1.63916	1.13266	1.75014	188.274	122.674	167.611	110.812	90.7405	101.215	0.604	0.00046022	0.0024939	TRUE	176.152	177.538	148.401	114.805	94.0236	104.747	0.53726	6.91e-05	0.00064397	TRUE	176.11	177.342
ENSG00000167914	GSDMA	chr17	+	38119226	38134019	2164	55	58	37	76	84	62	137	108	116	1.19512	1.31161	0.948378	1.82082	2.2302	1.65717	2.98637	2.54182	2.98662	2.83827	1.90273	1.1517	126.439	107.714	125.438	70.1808	86.6159	64.0341	0.63662	0.00049158	0.0026444	TRUE	49.6838	54.4826	39.2203	72.7096	89.7498	66.2683	-0.42271	0.0083075	0.041118	TRUE	49.6721	54.4224
ENSG00000185697	MYBL1	chr8	-	67474410	67526482	5192	276	242	244	93	96	80	160	121	139	2.49966	2.28094	2.60671	0.928664	1.06233	0.891224	1.45367	1.18694	1.49162	1.37741	0.960739	2.46243	147.666	120.68	150.309	85.8792	98.9896	82.6246	0.59347	0.00049195	0.0026456	TRUE	249.322	227.324	258.642	88.9735	102.571	85.5074	1.1501	2.4215e-19	1.183e-17	TRUE	249.264	227.073
ENSG00000169752	NRG4	chr15	-	76228310	76352136	3406	10	9	3	14	2	7	26	29	25	0.138058	0.12931	0.0488555	0.213105	0.0337371	0.118874	0.360088	0.433643	0.408954	0.400895	0.121905	0.105408	23.9957	28.9232	27.0341	12.928	2.06228	7.22965	1.0604	0.0004946	0.0026572	TRUE	9.03342	8.4542	3.18003	13.3939	2.1369	7.4819	-0.024481	0.83953	NA	NA	9.03129	8.44486
ENSG00000095370	SH2D3C	chr9	-	130500596	130541020	3124	7	13	11	16	13	8	27	41	34	0.105364	0.203641	0.195307	0.265534	0.239086	0.148119	0.407692	0.668423	0.606383	0.560833	0.21758	0.168104	24.9187	40.8915	36.7663	14.7749	13.4048	8.26246	1.003	0.00050725	0.0027198	TRUE	6.3234	12.2116	11.6601	15.3073	13.8898	8.55074	-0.08208	0.56721	NA	NA	6.3219	12.1981
ENSG00000187554	TLR5	chr1	-	223282748	223316624	4088	1	1	1	0	2	2	18	12	8	0.0115026	0.0119708	0.0135683	0	0.0281087	0.0282977	0.207702	0.149503	0.109033	0.155413	0.0188021	0.0123472	16.6124	11.9682	8.6509	0	2.06228	2.06561	1.0442	0.00052869	0.0028254	TRUE	0.903342	0.939355	1.06001	0	2.1369	2.13769	-0.01863	0.7597	NA	NA	0.903129	0.938317
ENSG00000170542	SERPINB9	chr6	-	2887500	2903514	4118	41	45	38	20	23	27	52	53	47	0.46817	0.53476	0.51184	0.251799	0.320896	0.379236	0.595658	0.655493	0.635903	0.629018	0.31731	0.504923	47.9915	52.8597	50.824	18.4686	23.7163	27.8858	0.87864	0.00052891	0.0028257	TRUE	37.037	42.271	40.2804	19.1341	24.5743	28.8588	0.35028	0.035	0.13026	FALSE	37.0283	42.2243
ENSG00000122420	PTGFR	chr1	+	78769568	79005434	4450	14	11	4	1	5	5	19	20	15	0.147936	0.120967	0.0498582	0.0116507	0.0645554	0.0649893	0.201406	0.228901	0.187806	0.206038	0.0470651	0.106254	17.5353	19.947	16.2204	0.923432	5.15571	5.16404	1.0727	0.00053621	0.00286	TRUE	12.6468	10.3329	4.24004	0.956705	5.34225	5.34421	0.17616	0.13519	NA	NA	12.6438	10.3215
ENSG00000110076	NRXN2	chr11	-	64373646	64490660	6621	14	22	20	9	9	15	33	31	30	0.0994284	0.162604	0.16755	0.0704741	0.0780982	0.131039	0.235109	0.238461	0.252451	0.242007	0.0932036	0.143194	30.4561	30.9179	32.4409	8.31089	9.28028	15.4921	1.0049	0.00054562	0.0029064	TRUE	12.6468	20.6658	21.2002	8.61034	9.61605	16.0326	0.19624	0.1959	0.42637	FALSE	12.6438	20.643
ENSG00000138336	TET1	chr10	+	70320413	70454239	9288	57	47	28	30	31	35	84	55	54	0.288575	0.247633	0.167214	0.167459	0.191762	0.21796	0.426616	0.301591	0.32393	0.350712	0.192394	0.234474	77.5247	54.8544	58.3936	27.703	31.9654	36.1483	0.82024	0.00055018	0.0029278	TRUE	51.4905	44.1497	29.6803	28.7011	33.1219	37.4095	0.17602	0.28948	0.53904	FALSE	51.4783	44.1009
ENSG00000167207	NOD2	chr16	+	50727514	50766988	4486	107	105	80	86	70	72	119	126	116	1.12158	1.14542	0.989163	0.993916	0.896522	0.928335	1.25132	1.43051	1.44071	1.37418	0.939591	1.08539	109.827	125.666	125.438	79.4151	72.1799	74.3621	0.61214	0.00055587	0.0029543	TRUE	96.6576	98.6323	84.8007	82.2766	74.7915	76.9567	0.18765	0.20798	0.44276	FALSE	96.6348	98.5233
ENSG00000108823	SGCA	chr17	+	48241575	48253292	1432	3	7	7	7	3	6	21	20	21	0.0985108	0.239215	0.271139	0.253434	0.120365	0.242348	0.691761	0.711321	0.817063	0.740048	0.205383	0.202955	19.3812	19.947	22.7086	6.46402	3.09343	6.19684	1.0614	0.00056358	0.0029913	TRUE	2.71003	6.57549	7.42007	6.69693	3.20535	6.41306	0.0026439	0.98167	NA	NA	2.70939	6.56822
ENSG00000046889	PREX2	chr8	+	68864353	69149265	10750	1	0	2	2	0	0	10	8	13	0.00437419	0	0.0103195	0.00964566	0	0	0.0438805	0.0379018	0.0673774	0.0497199	0.00321522	0.00489789	9.22913	7.97882	14.0577	1.84686	0	0	1.0047	0.00056857	0.0030129	TRUE	0.903342	0	2.12002	1.91341	0	0	0.012705	0.79179	NA	NA	0.903129	0
ENSG00000157766	ACAN	chr15	+	89346674	89418585	8840	2	3	0	1	2	1	16	10	10	0.0106386	0.0166074	0	0.00586487	0.0129987	0.00654304	0.0853783	0.0576138	0.063027	0.068673	0.00846887	0.009082	14.7666	9.97352	10.8136	0.923432	2.06228	1.03281	1.0365	0.00058844	0.0031071	TRUE	1.80668	2.81807	0	0.956705	2.1369	1.06884	0.0075084	0.91005	NA	NA	1.80626	2.81495
ENSG00000230701	FBXW4P1	chr22	+	23605323	23606541	1219	7	12	8	3	3	3	22	18	9	0.270023	0.481738	0.364018	0.127593	0.141397	0.142347	0.851332	0.752051	0.411356	0.67158	0.137112	0.371926	20.3041	17.9523	9.73226	2.7703	3.09343	3.09842	1.0623	0.00059362	0.0031284	TRUE	6.3234	11.2723	8.48007	2.87011	3.20535	3.20653	0.2113	0.076404	NA	NA	6.3219	11.2598
ENSG00000164708	PGAM2	chr7	-	44102326	44105186	857	12	16	13	7	7	5	24	23	20	0.658425	0.913634	0.841394	0.423475	0.469288	0.337459	1.32102	1.36686	1.30025	1.32938	0.410074	0.804484	22.1499	22.9391	21.6272	6.46402	7.21799	5.16404	1.0445	0.00061646	0.0032302	TRUE	10.8401	15.0297	13.7801	6.69693	7.47915	5.34421	0.22936	0.10176	NA	NA	10.8375	15.0131
ENSG00000135248	FAM71F1	chr7	+	128349115	128371797	1818	3	2	2	3	3	2	17	20	9	0.0775949	0.0538355	0.0610201	0.0855535	0.094809	0.0636309	0.441098	0.560292	0.275821	0.425737	0.0813311	0.0641502	15.6895	19.947	9.73226	2.7703	3.09343	2.06561	1.0541	0.00063549	0.0033212	TRUE	2.71003	1.87871	2.12002	2.87011	3.20535	2.13769	-0.021327	0.80593	NA	NA	2.70939	1.87663
ENSG00000149809	TM7SF2	chr11	+	64879317	64883856	2094	121	95	110	98	75	87	129	132	142	2.71716	2.22014	2.91375	2.42639	2.05782	2.40311	2.90598	3.21052	3.77825	3.29825	2.29577	2.61702	119.056	131.651	153.553	90.4963	77.3356	89.8542	0.5904	0.0006409	0.0033462	TRUE	109.304	89.2388	116.601	93.7571	80.1337	92.9893	0.17379	0.23671	0.47847	FALSE	109.279	89.1402
ENSG00000246859	STARD4-AS1	chr5	+	110847924	111075423	5525	31	14	17	12	23	17	48	36	42	0.263837	0.124002	0.170669	0.112605	0.239176	0.177971	0.409816	0.331855	0.423542	0.388404	0.176584	0.186169	44.2998	35.9047	45.4172	11.0812	23.7163	17.5577	0.92883	0.00068936	0.0035707	TRUE	28.0036	13.151	18.0202	11.4805	24.5743	18.1703	0.045275	0.77232	0.89756	FALSE	27.997	13.1364
ENSG00000259518	RP11-597K23.2	chr15	+	82380935	82390035	2568	4	5	7	13	6	11	23	34	31	0.0732438	0.0952814	0.151196	0.262457	0.134239	0.247759	0.422486	0.674314	0.672583	0.589795	0.214818	0.106574	21.227	33.91	33.5222	12.0046	6.18685	11.3609	1.0048	0.00069378	0.0035901	TRUE	3.61337	4.69678	7.42007	12.4372	6.4107	11.7573	-0.1761	0.1721	NA	NA	3.61252	4.69159
ENSG00000268873	RP11-138H11.1	chr18	-	32317759	32347627	577	14	12	9	1	3	2	14	14	12	1.14093	1.01774	0.865174	0.0898534	0.298722	0.200487	1.14454	1.23575	1.15874	1.17968	0.196354	1.00795	12.9208	13.9629	12.9763	0.923432	3.09343	2.06561	1.0376	0.0007037	0.0036357	TRUE	12.6468	11.2723	9.54008	0.956705	3.20535	2.13769	0.33609	0.0061909	NA	NA	12.6438	11.2598
ENSG00000151023	ENKUR	chr10	-	25270908	25305089	3382	24	17	13	27	27	37	71	54	57	0.33369	0.245985	0.21321	0.413905	0.458683	0.63279	0.990295	0.813202	0.939032	0.914177	0.501793	0.264295	65.5268	53.857	61.6376	24.9327	27.8408	38.2139	0.81244	0.00072039	0.003709	TRUE	21.6802	15.969	13.7801	25.831	28.8481	39.5472	-0.34957	0.032399	0.12271	FALSE	21.6751	15.9514
ENSG00000261068	RP11-7K24.3	chr6	-	42059976	42061997	2022	7	8	3	1	2	1	8	14	13	0.162788	0.193616	0.0822957	0.0256407	0.0568291	0.0286056	0.186633	0.352635	0.358213	0.29916	0.0370251	0.146233	7.3833	13.9629	14.0577	0.923432	2.06228	1.03281	1.0142	0.00074232	0.0038075	TRUE	6.3234	7.51484	3.18003	0.956705	2.1369	1.06884	0.17086	0.080275	NA	NA	6.3219	7.50654
ENSG00000245954	RP11-18H21.1	chr4	+	153021906	153025872	1592	71	65	63	52	71	52	112	97	88	2.09711	1.99804	2.195	1.69344	2.56234	1.88926	3.3186	3.10318	3.07977	3.16718	2.04835	2.09671	103.366	96.7432	95.1599	48.0185	73.2111	53.706	0.67018	0.00079799	0.0040637	TRUE	64.1373	61.0581	66.7806	49.7486	75.8599	55.5798	0.054703	0.73227	0.8759	FALSE	64.1222	60.9906
ENSG00000268941	MGC4294	chr20	+	57209828	57210772	945	1	1	3	6	1	0	13	16	15	0.0497593	0.0517847	0.176087	0.329177	0.0607982	0	0.64892	0.862317	0.88438	0.798539	0.129992	0.0925435	11.9979	15.9576	16.2204	5.54059	1.03114	0	1.0232	0.0008179	0.0041611	TRUE	0.903342	0.939355	3.18003	5.74023	1.06845	0	-0.023721	0.74141	NA	NA	0.903129	0.938317
ENSG00000235078	AC142528.1	chr2	+	3523046	3526968	974	62	49	55	23	22	26	60	39	52	2.99322	2.4619	3.13214	1.22428	1.29773	1.544	2.90584	2.03931	2.97457	2.63991	1.35534	2.86242	55.3748	38.8967	56.2308	21.2389	22.6851	26.853	0.85086	0.00088036	0.0044429	TRUE	56.0072	46.0284	58.3005	22.0042	23.5059	27.7899	0.59231	0.00035592	0.0028013	TRUE	55.994	45.9776
ENSG00000169122	FAM110B	chr8	+	58907068	59116838	3438	59	54	36	60	46	39	94	88	70	0.80696	0.768636	0.580809	0.904807	0.768731	0.656131	1.28974	1.30363	1.13441	1.2426	0.776556	0.718802	86.7538	87.767	75.6954	55.4059	47.4325	40.2795	0.69718	0.00089825	0.0045262	TRUE	53.2972	50.7252	38.1603	57.4023	49.1487	41.6849	-0.033912	0.83621	0.92803	FALSE	53.2846	50.6691
ENSG00000255103	KIAA0754	chr1	+	39876151	39882154	6004	58	57	50	62	45	64	85	108	97	0.454248	0.464587	0.46192	0.535379	0.43062	0.616554	0.667818	0.91614	0.90014	0.828033	0.527518	0.460252	78.4476	107.714	104.892	57.2528	46.4014	66.0997	0.67828	0.00089896	0.004527	TRUE	52.3939	53.5433	53.0005	59.3157	48.0802	68.4059	-0.09065	0.57387	0.78179	FALSE	52.3815	53.4841
ENSG00000246640	RP11-1094H24.4	chr17	-	48127713	48133103	2533	26	34	27	39	26	21	67	56	49	0.482663	0.656866	0.591242	0.798252	0.58974	0.47953	1.24773	1.12598	1.0778	1.1505	0.622507	0.576924	61.8352	55.8517	52.9867	36.0138	26.8097	21.689	0.81162	0.00093667	0.0046995	TRUE	23.4869	31.9381	28.6203	37.3115	27.7797	22.4457	-0.029582	0.85805	0.93933	FALSE	23.4814	31.9028
ENSG00000271020	RP11-10C24.1	chr3	-	33838641	33839173	533	58	57	35	38	37	35	77	64	61	5.1169	5.23336	3.64232	3.6963	3.98838	3.79815	6.81465	6.11549	6.37649	6.43554	3.82761	4.66419	71.0643	63.8306	65.9631	35.0904	38.1523	36.1483	0.74092	0.00098202	0.0049104	TRUE	52.3939	53.5433	37.1003	36.3548	39.5326	37.4095	0.18987	0.25033	0.4951	FALSE	52.3815	53.4841
ENSG00000240475	RP11-96C23.7	chr10	+	88854266	88856746	336	55	33	28	32	36	42	80	57	69	7.69714	4.80626	4.62227	4.93766	6.15581	7.23006	11.2313	8.64001	11.4417	10.4377	6.10784	5.70856	73.833	56.8491	74.614	29.5498	37.1211	43.3779	0.75389	0.0010502	0.0052225	TRUE	49.6838	30.9987	29.6803	30.6146	38.4642	44.8914	-0.018532	0.91122	0.96398	FALSE	49.6721	30.9645
ENSG00000162391	FAM151A	chr1	-	55074855	55089229	2005	18	6	2	6	6	4	21	15	23	0.422147	0.146443	0.055329	0.155148	0.171933	0.115392	0.494066	0.381027	0.639135	0.504743	0.147491	0.207973	19.3812	14.9603	24.8713	5.54059	6.18685	4.13123	1.0049	0.0011216	0.0055575	TRUE	16.2602	5.63613	2.12002	5.74023	6.4107	4.27537	0.081651	0.48644	NA	NA	16.2563	5.6299
ENSG00000121743	GJA3	chr13	-	20712394	20735188	5211	56	88	54	63	46	51	97	94	76	0.505327	0.826408	0.574791	0.626801	0.507176	0.566084	0.878073	0.918725	0.812591	0.869796	0.566687	0.635509	89.5226	93.7511	82.1835	58.1762	47.4325	52.6732	0.65452	0.0011893	0.0058553	TRUE	50.5872	82.6633	57.2405	60.2724	49.1487	54.511	0.1314	0.4176	0.66231	FALSE	50.5752	82.5719
ENSG00000257671	RP3-416H24.1	chr12	-	52638832	52641232	1693	57	48	41	44	36	38	79	58	75	1.58316	1.38745	1.34327	1.34743	1.22171	1.29825	2.20115	1.74482	2.46822	2.13806	1.28913	1.43796	72.9101	57.8464	81.1022	40.631	37.1211	39.2467	0.72116	0.0013037	0.0063707	TRUE	51.4905	45.0891	43.4604	42.095	38.4642	40.616	0.11997	0.46575	0.70432	FALSE	51.4783	45.0392
ENSG00000140057	AK7	chr14	+	96858448	96955764	3300	15	20	13	7	10	8	31	17	28	0.213739	0.296585	0.218508	0.109975	0.174104	0.140219	0.443126	0.26237	0.472741	0.392746	0.141433	0.242944	28.6103	16.955	30.2781	6.46402	10.3114	8.26246	0.96719	0.0013505	0.0065738	TRUE	13.5501	18.7871	13.7801	6.69693	10.6845	8.55074	0.21814	0.13715	NA	NA	13.5469	18.7663
ENSG00000166105	GLB1L3	chr11	+	134144139	134189458	3862	29	41	31	34	34	23	64	54	56	0.353095	0.519523	0.445232	0.456433	0.505812	0.344467	0.781713	0.712131	0.807895	0.767247	0.43557	0.439283	59.0664	53.857	60.5563	31.3967	35.0588	23.7546	0.76744	0.0013985	0.0067731	TRUE	26.1969	38.5136	32.8603	32.528	36.3273	24.5834	0.028759	0.8625	0.94103	FALSE	26.1907	38.471
ENSG00000143228	NUF2	chr1	+	163236366	163325554	1969	79	83	92	34	23	39	57	62	64	1.88663	2.06284	2.59167	0.895248	0.671127	1.14565	1.36555	1.60371	1.81098	1.59341	0.904007	2.18038	52.606	61.8359	69.2072	31.3967	23.7163	40.2795	0.76693	0.001437	0.0069426	TRUE	71.364	77.9665	97.5209	32.528	24.5743	41.6849	0.77927	1.7254e-06	2.141e-05	TRUE	71.3472	77.8804
ENSG00000128594	LRRC4	chr7	-	127667124	127672160	3828	5	11	7	7	11	14	30	31	26	0.0614192	0.140622	0.101429	0.0948061	0.165098	0.211538	0.369683	0.412447	0.378426	0.386852	0.157147	0.101157	27.6874	30.9179	28.1154	6.46402	11.3426	14.4593	0.93435	0.0014858	0.0071509	TRUE	4.51671	10.3329	7.42007	6.69693	11.7529	14.9638	-0.12016	0.37355	NA	NA	4.51564	10.3215
ENSG00000091536	MYO15A	chr17	+	18012020	18083116	11863	22	22	21	22	19	9	26	51	44	0.0872035	0.090753	0.0981888	0.0961476	0.0920198	0.0438813	0.103385	0.218955	0.206651	0.17633	0.0773496	0.0920484	23.9957	50.865	47.5799	20.3155	19.5917	9.29527	0.90409	0.001498	0.0072035	TRUE	19.8735	20.6658	22.2602	21.0475	20.3005	9.61959	0.10336	0.51478	0.74242	FALSE	19.8688	20.643
ENSG00000198542	ITGBL1	chr13	+	102104966	102371145	2494	60	61	58	13	24	32	59	45	47	1.13126	1.19692	1.28994	0.270245	0.552888	0.742139	1.11593	0.918956	1.04998	1.02829	0.521757	1.20604	54.4519	44.8809	50.824	12.0046	24.7474	33.0498	0.84309	0.0015013	0.0072151	TRUE	54.2005	57.3007	61.4805	12.4372	25.6428	34.203	0.62428	0.00017249	0.0014626	TRUE	54.1877	57.2374
ENSG00000121769	FABP3	chr1	-	31838472	31849697	725	9	8	2	2	3	3	13	15	13	0.583728	0.539989	0.153013	0.143022	0.237742	0.23934	0.845834	1.05374	0.999044	0.966205	0.206701	0.425577	11.9979	14.9603	14.0577	1.84686	3.09343	3.09842	0.97607	0.0015335	0.0073506	TRUE	8.13008	7.51484	2.12002	1.91341	3.20535	3.20653	0.12006	0.25266	NA	NA	8.12816	7.50654
ENSG00000129467	ADCY4	chr14	-	24787555	24804299	5276	41	40	34	49	44	36	66	82	77	0.365414	0.371012	0.357447	0.481506	0.479149	0.394666	0.590091	0.791567	0.81314	0.731599	0.451773	0.364624	60.9123	81.7829	83.2649	45.2482	45.3702	37.1811	0.69561	0.0015851	0.0075776	TRUE	37.037	37.5742	36.0403	46.8785	47.0118	38.4783	-0.14345	0.38533	0.63437	FALSE	37.0283	37.5327
ENSG00000229512	AC068580.5	chr11	-	1784239	1784979	252	4	14	7	10	6	7	35	16	21	0.746389	2.71869	1.54076	2.05736	1.36796	1.60668	6.5516	3.23369	4.64299	4.80943	1.67733	1.66861	32.302	15.9576	22.7086	9.23432	6.18685	7.22965	0.95776	0.0016552	0.0078759	TRUE	3.61337	13.151	7.42007	9.56705	6.4107	7.4819	0.0068807	0.95724	NA	NA	3.61252	13.1364
ENSG00000169474	SPRR1A	chr1	+	152956557	152958289	647	5	12	4	17	10	14	45	29	27	0.363389	0.907632	0.34292	1.36224	0.88801	1.25157	3.28086	2.28282	2.32508	2.62959	1.16728	0.53798	41.5311	28.9232	29.1968	15.6983	10.3114	14.4593	0.89678	0.0016813	0.0079699	TRUE	4.51671	11.2723	4.24004	16.264	10.6845	14.9638	-0.23271	0.093373	NA	NA	4.51564	11.2598
ENSG00000140274	DUOXA2	chr15	+	45406519	45410619	1760	5	3	6	4	2	2	16	6	21	0.133587	0.0834145	0.189093	0.11783	0.0652889	0.0657278	0.428832	0.173627	0.664792	0.422417	0.0829491	0.135365	14.7666	5.98411	22.7086	3.69373	2.06228	2.06561	0.95748	0.0017661	0.0083356	TRUE	4.51671	2.81807	6.36006	3.82682	2.1369	2.13769	0.072588	0.46689	NA	NA	4.51564	2.81495
ENSG00000154016	GRAP	chr17	-	18923986	18950950	2651	32	37	26	29	19	34	47	74	45	0.567605	0.683007	0.544002	0.567151	0.411781	0.741824	0.836311	1.42168	0.945762	1.06792	0.573585	0.598205	43.3769	73.8041	48.6613	26.7795	19.5917	35.1155	0.7973	0.0019089	0.0089015	TRUE	28.907	34.7562	27.5602	27.7444	20.3005	36.3407	0.052049	0.7532	0.88804	FALSE	28.9001	34.7177
ENSG00000174125	TLR1	chr4	-	38792298	38858438	2847	30	27	20	17	33	19	50	46	49	0.495495	0.464098	0.389654	0.309579	0.665961	0.386009	0.828442	0.822903	0.958932	0.870093	0.45385	0.449749	46.1457	45.8782	52.9867	15.6983	34.0277	19.6233	0.81518	0.0019458	0.0090552	TRUE	27.1003	25.3626	21.2002	16.264	35.2588	20.308	0.018097	0.91141	0.9641	FALSE	27.0939	25.3346
ENSG00000152931	PART1	chr5	+	59783540	59843484	2316	15	12	9	11	8	9	31	29	18	0.30455	0.253557	0.215546	0.246243	0.19846	0.224769	0.631398	0.637732	0.433025	0.567385	0.223157	0.257884	28.6103	28.9232	19.4645	10.1577	8.24914	9.29527	0.92426	0.0019586	0.0091043	TRUE	13.5501	11.2723	9.54008	10.5238	8.5476	9.61959	0.064425	0.65246	NA	NA	13.5469	11.2598
ENSG00000235978	AC018816.3	chr3	-	4855978	4928977	509	5	3	4	3	2	3	16	10	14	0.461911	0.288427	0.435892	0.305572	0.225754	0.340906	1.4828	1.0006	1.53246	1.33862	0.290744	0.39541	14.7666	9.97352	15.1391	2.7703	2.06228	3.09842	0.9482	0.0020479	0.0094819	TRUE	4.51671	2.81807	4.24004	2.87011	2.1369	3.20653	0.045978	0.63584	NA	NA	4.51564	2.81495
ENSG00000166816	LDHD	chr16	-	75145758	75150669	2067	44	36	51	34	32	42	61	64	70	1.00096	0.852305	1.36857	0.852803	0.889471	1.17528	1.3921	1.57695	1.88685	1.61863	0.972517	1.07395	56.2977	63.8306	75.6954	31.3967	32.9965	43.3779	0.71516	0.002052	0.0094982	TRUE	39.7471	33.8168	54.0605	32.528	34.1904	44.8914	0.099773	0.54779	0.7633	FALSE	39.7377	33.7794
ENSG00000187534	CTC-471F3.4	chr19	-	40448563	40449634	976	11	14	12	3	3	7	19	15	17	0.529967	0.701958	0.681975	0.159361	0.176601	0.414839	0.918298	0.782744	0.970462	0.890501	0.250267	0.637967	17.5353	14.9603	18.3832	2.7703	3.09343	7.22965	0.95498	0.0020544	0.0095063	TRUE	9.93677	13.151	12.7201	2.87011	3.20535	7.4819	0.25748	0.049869	NA	NA	9.93442	13.1364
ENSG00000226287	TMEM191A	chr22	+	21055220	21058894	1961	44	58	57	52	57	78	104	102	97	1.05507	1.44738	1.61226	1.37479	1.67001	2.30064	2.5017	2.64912	2.75596	2.63559	1.78181	1.37157	95.983	101.73	104.892	48.0185	58.7751	80.559	0.61303	0.0021987	0.010114	TRUE	39.7471	54.4826	60.4205	49.7486	60.9016	83.3698	-0.1946	0.2333	0.4737	FALSE	39.7377	54.4224
ENSG00000230074	RP11-195F19.9	chr9	+	34665662	34681295	665	74	42	49	36	33	54	74	89	59	5.23258	3.09073	4.08706	2.80667	2.85111	4.69682	5.24916	6.81627	4.94322	5.66955	3.45153	4.13679	68.2956	88.7644	63.8004	33.2435	34.0277	55.7716	0.70663	0.0022182	0.010192	TRUE	66.8473	39.4529	51.9405	34.4414	35.2588	57.7175	0.17087	0.30244	0.55167	FALSE	66.8315	39.4093
ENSG00000237975	FLG-AS1	chr1	+	152140601	152339163	2995	36	48	25	21	25	28	51	48	47	0.565212	0.784291	0.462999	0.363524	0.479585	0.540745	0.803254	0.81625	0.87434	0.831281	0.461285	0.604167	47.0686	47.8729	50.824	19.3921	25.7785	28.9186	0.77111	0.0023345	0.010664	TRUE	32.5203	45.0891	26.5002	20.0908	26.7112	29.9276	0.20374	0.2184	0.45526	FALSE	32.5126	45.0392
ENSG00000214514	KRT42P	chr17	-	39782579	39796451	2895	1	5	3	2	1	1	10	19	4	0.0162427	0.084519	0.0574791	0.0358172	0.019846	0.0199794	0.162941	0.334259	0.0769823	0.191394	0.0252142	0.0527469	9.22913	18.9497	4.32545	1.84686	1.03114	1.03281	0.89631	0.0023396	0.010684	TRUE	0.903342	4.69678	3.18003	1.91341	1.06845	1.06884	0.063686	0.42187	NA	NA	0.903129	4.69159
ENSG00000186007	LEMD1	chr1	-	205350506	205425082	929	17	24	15	11	15	9	18	40	34	0.860476	1.26424	0.895597	0.613885	0.927679	0.560349	0.91398	2.19292	2.03912	1.71534	0.700638	1.00677	16.6124	39.8941	36.7663	10.1577	15.4671	9.29527	0.9015	0.0023743	0.010822	TRUE	15.3568	22.5445	15.9001	10.5238	16.0267	9.61959	0.1751	0.25296	0.49787	FALSE	15.3532	22.5196
ENSG00000165959	CLMN	chr14	-	95654735	95786243	6289	82	64	53	50	71	74	118	100	96	0.61311	0.498002	0.467446	0.412191	0.648633	0.680584	0.885075	0.809836	0.850489	0.848467	0.580469	0.526186	108.904	99.7352	103.811	46.1716	73.2111	76.4277	0.60177	0.0023994	0.010914	TRUE	74.0741	60.1187	56.1805	47.8352	75.8599	79.0944	-0.052003	0.74638	0.88359	FALSE	74.0566	60.0523
ENSG00000248787	RP11-666A20.4	chr3	-	125626848	125629115	427	23	39	32	27	7	8	42	40	25	2.53283	4.46961	4.1568	3.27828	0.941873	1.08366	4.63982	4.77101	3.26206	4.2243	1.76794	3.71975	38.7623	39.8941	27.0341	24.9327	7.21799	8.26246	0.8913	0.0024876	0.011262	TRUE	20.7769	36.6349	33.9203	25.831	7.47915	8.55074	0.35852	0.021897	0.090415	FALSE	20.772	36.5944
ENSG00000131019	ULBP3	chr6	-	150384286	150390231	966	56	51	56	43	39	35	81	72	52	2.72594	2.5836	3.2155	2.30782	2.31958	2.09567	3.95538	3.79607	2.9992	3.58355	2.24102	2.84168	74.756	71.8094	56.2308	39.7076	40.2145	36.1483	0.68063	0.0025278	0.011403	TRUE	50.5872	47.9071	59.3605	41.1383	41.6695	37.4095	0.22692	0.1661	0.38393	FALSE	50.5752	47.8542
ENSG00000134243	SORT1	chr1	-	109852192	109940573	7028	89	74	73	51	78	57	107	93	101	0.595476	0.515268	0.57614	0.376226	0.637654	0.46911	0.718178	0.673953	0.800698	0.730943	0.49433	0.562294	98.7517	92.7538	109.218	47.095	80.4291	58.87	0.60952	0.0025792	0.011591	TRUE	80.3975	69.5123	77.3807	48.7919	83.3391	60.924	0.15543	0.32755	0.57786	FALSE	80.3785	69.4355
ENSG00000237548	TTLL11-IT1	chr9	-	124646915	124725998	1052	51	63	30	32	26	21	61	46	45	2.27961	2.93061	1.58177	1.57705	1.41997	1.15461	2.73523	2.227	2.38329	2.44851	1.38388	2.26399	56.2977	45.8782	48.6613	29.5498	26.8097	21.689	0.75307	0.0026206	0.011753	TRUE	46.0705	59.1794	31.8003	30.6146	27.7797	22.4457	0.3731	0.024755	0.099612	FALSE	46.0596	59.114
ENSG00000143867	OSR1	chr2	-	19551246	19558414	4175	92	91	109	38	28	42	72	51	72	1.03618	1.06664	1.44813	0.471886	0.385322	0.581868	0.813497	0.622146	0.960849	0.798831	0.479692	1.18365	66.4497	50.865	77.8581	35.0904	28.872	43.3779	0.70867	0.0026798	0.011982	TRUE	83.1075	85.4813	115.541	36.3548	29.9166	44.8914	0.83827	1.8125e-07	2.6903e-06	TRUE	83.0879	85.3869
ENSG00000242419	PCDHGC4	chr5	+	140864741	140892546	4623	17	9	10	8	17	11	39	23	30	0.172914	0.095269	0.119981	0.0897174	0.211275	0.137626	0.397943	0.253386	0.361557	0.337628	0.146206	0.129388	35.9936	22.9391	32.4409	7.38745	17.5294	11.3609	0.88008	0.0026958	0.012044	TRUE	15.3568	8.4542	10.6001	7.65364	18.1636	11.7573	-0.029185	0.83975	NA	NA	15.3532	8.44486
ENSG00000128346	C22orf23	chr22	-	38339528	38349676	1560	32	17	15	17	22	8	29	32	51	0.964564	0.533282	0.533339	0.564982	0.810252	0.296618	0.876906	1.04473	1.82148	1.24771	0.557284	0.677062	26.7645	31.9153	55.1495	15.6983	22.6851	8.26246	0.86461	0.002778	0.012354	TRUE	28.907	15.969	15.9001	16.264	23.5059	8.55074	0.10673	0.49038	0.7228	FALSE	28.9001	15.9514
ENSG00000196196	HRCT1	chr9	+	35906189	35907138	950	15	10	12	11	5	12	22	33	22	0.742461	0.515121	0.70064	0.600315	0.302391	0.730616	1.09239	1.76917	1.29026	1.38394	0.544441	0.65274	20.3041	32.9126	23.79	10.1577	5.15571	12.3937	0.89948	0.0027897	0.012399	TRUE	13.5501	9.39355	12.7201	10.5238	5.34225	12.8261	0.074162	0.60085	NA	NA	13.5469	9.38317
ENSG00000133985	TTC9	chr14	+	71108504	71142077	5217	43	44	51	39	41	40	73	80	55	0.387573	0.412729	0.542233	0.387574	0.451529	0.443477	0.660058	0.780994	0.587383	0.676145	0.427526	0.447512	67.3727	79.7882	59.4749	36.0138	42.2768	41.3123	0.66962	0.0027967	0.01242	TRUE	38.8437	41.3316	54.0605	37.3115	43.8064	42.7537	0.062916	0.70306	0.85828	FALSE	38.8345	41.286
ENSG00000173227	SYT12	chr11	+	66774249	66818334	6028	38	31	31	7	16	15	34	29	31	0.296426	0.251664	0.28525	0.0602054	0.1525	0.143929	0.266064	0.245021	0.286528	0.265871	0.118878	0.27778	31.379	28.9232	33.5222	6.46402	16.4983	15.4921	0.86748	0.0028308	0.012558	TRUE	34.327	29.12	32.8603	6.69693	17.0952	16.0326	0.47744	0.0031169	0.018219	TRUE	34.3189	29.0878
ENSG00000254837	AP001372.2	chr11	+	74204411	74209578	2493	51	50	41	51	62	46	96	70	96	0.961953	0.981478	0.912218	1.06062	1.42887	1.06725	1.81647	1.43006	2.1455	1.79734	1.18558	0.951883	88.5997	69.8147	103.811	47.095	63.9308	47.5091	0.6278	0.0030441	0.013391	TRUE	46.0705	46.9678	43.4604	48.7919	66.2439	49.1668	-0.15691	0.33609	0.58618	FALSE	46.0596	46.9159
ENSG00000107859	PITX3	chr10	-	103989943	104001231	1391	9	18	11	11	7	10	26	25	23	0.304243	0.633255	0.438634	0.409993	0.28913	0.415819	0.881711	0.915359	0.921255	0.906108	0.371647	0.458711	23.9957	24.9338	24.8713	10.1577	7.21799	10.3281	0.88307	0.0030997	0.013592	TRUE	8.13008	16.9084	11.6601	10.5238	7.47915	10.6884	0.084987	0.55078	NA	NA	8.12816	16.8897
ENSG00000081985	IL12RB2	chr1	+	67773047	67862583	4040	23	8	8	3	3	3	15	11	14	0.267702	0.096904	0.109836	0.0384991	0.0426641	0.0429508	0.175142	0.138672	0.193075	0.168963	0.0413713	0.158148	13.8437	10.9709	15.1391	2.7703	3.09343	3.09842	0.91107	0.003123	0.013676	TRUE	20.7769	7.51484	8.48007	2.87011	3.20535	3.20653	0.30941	0.013831	NA	NA	20.772	7.50654
ENSG00000168481	LGI3	chr8	-	22004338	22014597	4420	8	6	9	7	14	10	30	29	22	0.0851086	0.0664296	0.112942	0.0821081	0.181982	0.130861	0.320169	0.33416	0.277319	0.310549	0.13165	0.0881602	27.6874	28.9232	23.79	6.46402	14.436	10.3281	0.87633	0.0031446	0.013748	TRUE	7.22674	5.63613	9.54008	6.69693	14.9583	10.6884	-0.11057	0.41439	NA	NA	7.22503	5.6299
ENSG00000204991	SPIRE2	chr16	+	89884587	89937727	3235	50	69	49	50	56	56	98	83	79	0.726778	1.04378	0.840154	0.80132	0.994572	1.00126	1.429	1.30672	1.3606	1.36544	0.932383	0.870236	90.4455	82.7803	85.4276	46.1716	57.7439	57.8372	0.59812	0.0031663	0.013839	TRUE	45.1671	64.8155	51.9405	47.8352	59.8332	59.8552	-0.028396	0.861	0.94051	FALSE	45.1564	64.7439
ENSG00000236472	AC002401.1	chr17	+	48212951	48223541	468	52	44	32	60	41	51	83	70	97	5.22472	4.60087	3.79264	6.64685	5.03339	6.30313	8.36589	7.61782	11.548	9.17722	5.99445	4.53941	76.6018	69.8147	104.892	55.4059	42.2768	52.6732	0.63198	0.0032748	0.014256	TRUE	46.9738	41.3316	33.9203	57.4023	43.8064	54.511	-0.19885	0.22635	0.46496	FALSE	46.9627	41.286
ENSG00000198400	NTRK1	chr1	+	156785432	156851642	3052	44	50	30	33	41	39	57	67	75	0.677913	0.801712	0.545222	0.560583	0.77183	0.739115	0.880988	1.11807	1.36917	1.12274	0.690509	0.674949	52.606	66.8226	81.1022	30.4732	42.2768	40.2795	0.68501	0.0032817	0.014282	TRUE	39.7471	46.9678	31.8003	31.5713	43.8064	41.6849	0.013524	0.93503	0.97343	FALSE	39.7377	46.9159
ENSG00000165521	EML5	chr14	-	89078775	89259096	9570	9	8	6	3	4	5	17	13	16	0.0442218	0.0409083	0.0347757	0.0162525	0.0240143	0.0302197	0.0837947	0.0691847	0.093151	0.0820435	0.0234955	0.0399686	15.6895	12.9656	17.3018	2.7703	4.12457	5.16404	0.90967	0.0033211	0.014417	TRUE	8.13008	7.51484	6.36006	2.87011	4.2738	5.34421	0.12208	0.30484	NA	NA	8.12816	7.50654
ENSG00000258623	CTD-2325P2.3	chr14	-	69150128	69152282	461	12	2	11	3	3	5	16	15	13	1.22401	0.212306	1.32351	0.337389	0.373889	0.627337	1.63719	1.65718	1.57116	1.62184	0.446205	0.919945	14.7666	14.9603	14.0577	2.7703	3.09343	5.16404	0.90855	0.0033344	0.014466	TRUE	10.8401	1.87871	11.6601	2.87011	3.20535	5.34421	0.14247	0.21039	NA	NA	10.8375	1.87663
ENSG00000188660	LINC00319	chr21	+	44866481	44873773	3507	20	29	15	28	14	8	44	37	32	0.268164	0.404665	0.237242	0.413935	0.229358	0.131943	0.59183	0.537334	0.508386	0.54585	0.258412	0.303357	40.6082	36.902	34.6036	25.8561	14.436	8.26246	0.83287	0.0033602	0.014573	TRUE	18.0668	27.2413	15.9001	26.7877	14.9583	8.55074	0.087714	0.57101	0.7799	FALSE	18.0626	27.2112
ENSG00000259867	RP11-525K10.3	chr16	-	80188950	80597032	1476	17	10	8	6	7	5	21	22	14	0.541587	0.331548	0.300636	0.210754	0.27248	0.195936	0.671139	0.759128	0.528471	0.652913	0.22639	0.391257	19.3812	21.9418	15.1391	5.54059	7.21799	5.16404	0.89778	0.003561	0.015362	TRUE	15.3568	9.39355	8.48007	5.74023	7.47915	5.34421	0.17062	0.20372	NA	NA	15.3532	9.38317
ENSG00000239887	C1orf226	chr1	+	162336698	162356600	4118	14	12	9	7	8	9	25	19	23	0.159863	0.142603	0.121225	0.0881297	0.111616	0.126412	0.286374	0.234988	0.311186	0.277516	0.108719	0.14123	23.0728	18.9497	24.8713	6.46402	8.24914	9.29527	0.88284	0.0035665	0.015382	TRUE	12.6468	11.2723	9.54008	6.69693	8.5476	9.61959	0.10018	0.47445	NA	NA	12.6438	11.2598
ENSG00000198074	AKR1B10	chr7	+	134212344	134226160	1590	37	31	33	12	11	8	28	27	23	1.09423	0.954108	1.15121	0.391286	0.397482	0.291021	0.830693	0.864859	0.805953	0.833835	0.35993	1.06652	25.8416	26.9285	24.8713	11.0812	11.3426	8.26246	0.8604	0.0036097	0.015548	TRUE	33.4237	29.12	34.9803	11.4805	11.7529	8.55074	0.59833	0.00022004	0.0018214	TRUE	33.4158	29.0878
ENSG00000248734	CTD-2260A17.1	chr5	+	96120481	96121703	993	25	17	12	15	14	20	37	30	40	1.18385	0.837785	0.6703	0.783163	0.81003	1.16496	1.75765	1.53869	2.24435	1.84689	0.919386	0.897311	34.1478	29.9206	43.2545	13.8515	14.436	20.6561	0.81089	0.0036111	0.01555	TRUE	22.5836	15.969	12.7201	14.3506	14.9583	21.3769	0.0089251	0.95448	0.98082	FALSE	22.5782	15.9514
ENSG00000262601	CTC-786C10.1	chr16	+	85204882	85218969	777	7	14	13	8	4	9	15	23	25	0.423626	0.881739	0.928024	0.533801	0.295775	0.669967	0.910647	1.5076	1.79266	1.40364	0.499847	0.744463	13.8437	22.9391	27.0341	7.38745	4.12457	9.29527	0.89337	0.0036186	0.015578	TRUE	6.3234	13.151	13.7801	7.65364	4.2738	9.61959	0.12596	0.34913	NA	NA	6.3219	13.1364
ENSG00000198157	HMGN5	chrX	-	80369200	80457441	2126	81	95	82	43	49	38	75	68	74	1.79154	2.18672	2.13938	1.04861	1.3242	1.03384	1.66409	1.62901	1.93931	1.74414	1.13555	2.03921	69.2185	67.82	80.0208	39.7076	50.526	39.2467	0.63621	0.0036317	0.015624	TRUE	73.1707	89.2388	86.9208	41.1383	52.354	40.616	0.57516	0.00029693	0.0023787	TRUE	73.1534	89.1402
ENSG00000081052	COL4A4	chr2	-	227867427	228028829	9895	13	6	11	6	2	11	20	15	27	0.0617779	0.0296735	0.0616615	0.0314373	0.0116128	0.0642996	0.0953441	0.0772065	0.152029	0.108193	0.0357833	0.0510376	18.4583	14.9603	29.1968	5.54059	2.06228	11.3609	0.89668	0.0037199	0.015941	TRUE	11.7435	5.63613	11.6601	5.74023	2.1369	11.7573	0.09841	0.43703	NA	NA	11.7407	5.6299
ENSG00000119782	FKBP1B	chr2	+	24272571	24286551	1601	37	35	43	29	38	28	62	47	64	1.08672	1.06982	1.48975	0.939111	1.36369	1.01158	1.82675	1.49515	2.22724	1.84972	1.10479	1.21543	57.2206	46.8756	69.2072	26.7795	39.1834	28.9186	0.70336	0.0038536	0.016441	TRUE	33.4237	32.8774	45.5804	27.7444	40.6011	29.9276	0.092422	0.57815	0.78373	FALSE	33.4158	32.8411
ENSG00000141968	VAV1	chr19	+	6772725	6857377	2825	10	6	10	5	10	12	29	18	27	0.166451	0.103936	0.196344	0.0917618	0.203378	0.245694	0.484239	0.324513	0.532506	0.447086	0.180278	0.155577	26.7645	17.9523	29.1968	4.61716	10.3114	12.3937	0.86843	0.0040851	0.017308	TRUE	9.03342	5.63613	10.6001	4.78352	10.6845	12.8261	-0.032108	0.8101	NA	NA	9.03129	5.6299
ENSG00000137672	TRPC6	chr11	-	101322295	101743293	4612	8	6	9	0	2	7	10	21	13	0.0815655	0.0636641	0.108241	0	0.0249151	0.0877891	0.10228	0.231904	0.157048	0.163744	0.0375681	0.0844901	9.22913	20.9444	14.0577	0	2.06228	7.22965	0.87554	0.0041251	0.017459	TRUE	7.22674	5.63613	9.54008	0	2.1369	7.4819	0.13882	0.19596	NA	NA	7.22503	5.6299
ENSG00000189058	APOD	chr3	-	195295573	195311076	1210	35	54	41	49	46	39	71	89	62	1.36016	2.18394	1.87947	2.09953	2.18421	1.86428	2.76792	3.74613	2.85486	3.12297	2.04934	1.80786	65.5268	88.7644	67.0445	45.2482	47.4325	40.2795	0.62671	0.0042286	0.017842	TRUE	31.617	50.7252	43.4604	46.8785	49.1487	41.6849	-0.074058	0.65387	0.83074	FALSE	31.6095	50.6691
ENSG00000227038	AC005077.12	chr7	-	75719749	75738097	2399	5	4	1	0	1	5	23	11	5	0.0980044	0.0815948	0.023121	0	0.0239493	0.120551	0.452249	0.233529	0.116123	0.2673	0.0481668	0.0675734	21.227	10.9709	5.40681	0	1.03114	5.16404	0.84827	0.004338	0.018261	TRUE	4.51671	3.75742	1.06001	0	1.06845	5.34421	0.036025	0.65693	NA	NA	4.51564	3.75327
ENSG00000233117	LINC00702	chr10	-	4277752	4285981	446	25	41	25	26	21	26	49	52	38	2.63579	4.49865	3.10915	3.02238	2.70525	3.37186	5.18252	5.93809	4.7471	5.28924	3.03316	3.41453	45.2227	51.8623	41.0918	24.0092	21.654	26.853	0.72818	0.0043542	0.018324	TRUE	22.5836	38.5136	26.5002	24.8743	22.4374	27.7899	0.097259	0.55529	0.76861	FALSE	22.5782	38.471
ENSG00000225783	MIAT	chr22	+	27042392	27072438	10216	25	35	32	14	12	17	40	33	24	0.115071	0.167656	0.173743	0.0710489	0.0674874	0.0962498	0.184697	0.164517	0.130891	0.160035	0.078262	0.152157	36.9165	32.9126	25.9527	12.928	12.3737	17.5577	0.80969	0.0044363	0.018641	TRUE	22.5836	32.8774	33.9203	13.3939	12.8214	18.1703	0.38735	0.016942	0.07385	FALSE	22.5782	32.8411
ENSG00000269018	AP001362.1	chr11	-	65358665	65359947	783	24	17	27	20	16	23	50	28	44	1.4413	1.06248	1.91267	1.32428	1.17403	1.69902	3.01223	1.82127	3.13091	2.6548	1.39911	1.47215	46.1457	27.9259	47.5799	18.4686	16.4983	23.7546	0.77348	0.004538	0.018995	TRUE	21.6802	15.969	28.6203	19.1341	17.0952	24.5834	0.044995	0.78019	0.90108	FALSE	21.6751	15.9514
ENSG00000078098	FAP	chr2	-	163027194	163101661	2780	63	64	47	51	57	44	85	69	91	1.06562	1.1266	0.937756	0.951121	1.17802	0.91546	1.44229	1.2641	1.82379	1.51006	1.01487	1.04332	78.4476	68.8173	98.404	47.095	58.7751	45.4435	0.60183	0.0047326	0.019678	TRUE	56.9106	60.1187	49.8204	48.7919	60.9016	47.0291	0.057819	0.72073	0.86956	FALSE	56.8971	60.0523
ENSG00000196876	SCN8A	chr12	+	51984050	52203558	8466	35	23	26	20	13	29	50	42	35	0.1944	0.132948	0.170346	0.122479	0.0882241	0.198131	0.278594	0.252668	0.23034	0.253867	0.136278	0.165898	46.1457	41.8888	37.8477	18.4686	13.4048	29.9514	0.76414	0.0047381	0.019696	TRUE	31.617	21.6052	27.5602	19.1341	13.8898	30.9964	0.13309	0.41264	0.65818	FALSE	31.6095	21.5813
ENSG00000171860	C3AR1	chr12	-	8210898	8219067	2088	21	17	18	33	31	37	62	48	67	0.472928	0.398429	0.478166	0.819396	0.853009	1.02495	1.40069	1.17082	1.78782	1.45311	0.899118	0.449841	57.2206	47.8729	72.4513	30.4732	31.9654	38.2139	0.6683	0.0051858	0.021302	TRUE	18.9702	15.969	19.0802	31.5713	33.1219	39.5472	-0.41464	0.012017	0.055717	FALSE	18.9657	15.9514
ENSG00000255080	RP11-1082L8.3	chr8	-	125847126	125869758	553	31	31	25	32	21	25	38	54	54	2.63598	2.74328	2.50756	3.0001	2.18181	2.61485	3.24144	4.97333	5.44061	4.55179	2.59892	2.62894	35.0707	53.857	58.3936	29.5498	21.654	25.8202	0.71984	0.0051876	0.021304	TRUE	28.0036	29.12	26.5002	30.6146	22.4374	26.7211	0.029963	0.85633	0.93924	FALSE	27.997	29.0878
ENSG00000186352	ANKRD37	chr4	+	186317175	186321782	1444	66	46	43	53	55	41	92	78	68	2.14923	1.55892	1.65173	1.90291	2.18836	1.64228	3.00539	2.7511	2.62374	2.79341	1.91118	1.78662	84.908	77.7935	73.5326	48.9419	56.7128	42.3451	0.58646	0.0053056	0.021729	TRUE	59.6206	43.2103	45.5804	50.7054	58.7647	43.8226	-0.025705	0.87508	0.94829	FALSE	59.6065	43.1626
ENSG00000189320	FAM180A	chr7	-	135413096	135433594	1800	32	26	25	38	36	32	77	57	49	0.835956	0.706861	0.770379	1.09451	1.14909	1.02827	2.01789	1.6128	1.51671	1.7158	1.09062	0.771065	71.0643	56.8491	52.9867	35.0904	37.1211	33.0498	0.64996	0.0053721	0.021957	TRUE	28.907	24.4232	26.5002	36.3548	38.4642	34.203	-0.22048	0.18457	0.40986	FALSE	28.9001	24.3963
ENSG00000233766	AC098617.1	chr2	+	192711265	192908909	1207	3	0	5	6	2	2	6	16	20	0.116875	0	0.229773	0.257724	0.0952018	0.0958417	0.23449	0.675136	0.923213	0.610946	0.149589	0.115549	5.53748	15.9576	21.6272	5.54059	2.06228	2.06561	0.85092	0.0054727	0.022294	TRUE	2.71003	0	5.30005	5.74023	2.1369	2.13769	-0.025984	0.7647	NA	NA	2.70939	0
ENSG00000164483	SAMD3	chr6	-	130465460	130686570	3690	12	14	14	8	2	6	16	22	14	0.152919	0.185667	0.210445	0.112402	0.0311405	0.0940495	0.204538	0.303651	0.211388	0.239859	0.0791973	0.18301	14.7666	21.9418	15.1391	7.38745	2.06228	6.19684	0.86004	0.0054863	0.022336	TRUE	10.8401	13.151	14.8401	7.65364	2.1369	6.41306	0.24993	0.064368	NA	NA	10.8375	13.1364
ENSG00000259125	RP11-545N8.3	chr12	-	57538403	57541402	645	14	10	7	6	6	14	31	19	21	1.02064	0.758705	0.601971	0.482283	0.534458	1.25545	2.26716	1.50028	1.81401	1.86048	0.757398	0.793773	28.6103	18.9497	22.7086	5.54059	6.18685	14.4593	0.84366	0.0055277	0.02248	TRUE	12.6468	9.39355	7.42007	5.74023	6.4107	14.9638	0.027937	0.83637	NA	NA	12.6438	9.38317
ENSG00000262179	RP1-302G2.5	chr6	+	44184676	44185973	817	10	9	8	6	5	11	21	22	19	0.575551	0.53908	0.543131	0.38075	0.351617	0.778758	1.21249	1.37145	1.29572	1.29322	0.503708	0.552588	19.3812	21.9418	20.5459	5.54059	5.15571	11.3609	0.8483	0.0055768	0.02264	TRUE	9.03342	8.4542	8.48007	5.74023	5.34225	11.7573	0.037268	0.77738	NA	NA	9.03129	8.44486
ENSG00000115718	PROC	chr2	+	128176003	128186822	1853	2	1	2	6	4	0	18	14	10	0.0507528	0.0264093	0.0598676	0.167875	0.124024	0	0.458223	0.384797	0.30068	0.381233	0.0972998	0.0456766	16.6124	13.9629	10.8136	5.54059	4.12457	0	0.85073	0.0055865	0.022674	TRUE	1.80668	0.939355	2.12002	5.74023	4.2738	0	-0.064504	0.42463	NA	NA	1.80626	0.938317
ENSG00000107249	GLIS3	chr9	-	3824127	4348392	6667	28	12	24	22	15	21	31	47	39	0.197485	0.0880813	0.199672	0.171081	0.129266	0.182188	0.219337	0.359043	0.325922	0.301434	0.160845	0.161746	28.6103	46.8756	42.1731	20.3155	15.4671	21.689	0.75563	0.0056064	0.022726	TRUE	25.2936	11.2723	25.4402	21.0475	16.0267	22.4457	0.01943	0.90275	0.96022	FALSE	25.2876	11.2598
ENSG00000189001	SBSN	chr19	-	36014269	36019253	1945	7	3	4	13	7	7	21	25	23	0.169233	0.0754805	0.114072	0.346525	0.206776	0.208166	0.509307	0.654635	0.658851	0.607598	0.253822	0.119595	19.3812	24.9338	24.8713	12.0046	7.21799	7.22965	0.83341	0.0057451	0.023248	TRUE	6.3234	2.81807	4.24004	12.4372	7.47915	7.4819	-0.16923	0.17296	NA	NA	6.3219	2.81495
ENSG00000134532	SOX5	chr12	-	23682440	24103966	6969	5	3	7	7	5	7	16	24	16	0.0337369	0.0210661	0.055714	0.052076	0.0412213	0.0580977	0.1083	0.175396	0.127917	0.137204	0.050465	0.036839	14.7666	23.9365	17.3018	6.46402	5.15571	7.22965	0.84981	0.0058061	0.02346	TRUE	4.51671	2.81807	7.42007	6.69693	5.34225	7.4819	-0.06093	0.60463	NA	NA	4.51564	2.81495
ENSG00000226125	AC098823.3	chr2	-	231555636	231565244	2609	24	22	13	14	20	14	41	26	36	0.432557	0.41265	0.27638	0.278205	0.440431	0.310374	0.741292	0.507549	0.76879	0.672544	0.343003	0.373862	37.8394	25.9312	38.929	12.928	20.6228	14.4593	0.77669	0.0058116	0.023476	TRUE	21.6802	20.6658	13.7801	13.3939	21.369	14.9638	0.062914	0.68957	0.85121	FALSE	21.6751	20.643
ENSG00000237819	AC002454.1	chr7	+	92465797	92546501	527	27	22	20	21	19	22	47	40	34	2.40912	2.04289	2.10502	2.06595	2.07141	2.41459	4.20695	3.8657	3.59457	3.88907	2.18398	2.18568	43.3769	39.8941	36.7663	19.3921	19.5917	22.7218	0.73003	0.0058463	0.023582	TRUE	24.3902	20.6658	21.2002	20.0908	20.3005	23.5145	0.022048	0.89236	0.95527	FALSE	24.3845	20.643
ENSG00000180176	TH	chr11	-	2185159	2193107	1910	49	39	37	29	49	35	61	75	60	1.20634	0.999227	1.0745	0.787182	1.47396	1.0599	1.50652	1.99989	1.75024	1.75222	1.10701	1.09335	56.2977	74.8014	64.8817	26.7795	50.526	36.1483	0.65165	0.0059571	0.023934	TRUE	44.2638	36.6349	39.2203	27.7444	52.354	37.4095	0.019764	0.90528	0.96127	FALSE	44.2533	36.5944
ENSG00000225193	RPS12P26	chr15	+	90749804	90750199	396	18	27	14	13	15	16	29	31	35	2.13739	3.33658	1.96096	1.702	2.1763	2.33699	3.45448	3.98699	4.92439	4.12195	2.07176	2.47831	26.7645	30.9179	37.8477	12.0046	15.4671	16.5249	0.77968	0.006018	0.024173	TRUE	16.2602	25.3626	14.8401	12.4372	16.0267	17.1015	0.10483	0.50305	0.73316	FALSE	16.2563	25.3346
ENSG00000121621	KIF18A	chr11	-	28042167	28129855	3568	93	93	79	27	29	32	65	41	53	1.22564	1.27553	1.22812	0.392328	0.466977	0.518748	0.859347	0.585245	0.827619	0.757403	0.459351	1.2431	59.9893	40.8915	57.3122	24.9327	29.9031	33.0498	0.68071	0.006026	0.024193	TRUE	84.0108	87.3601	83.7407	25.831	30.985	34.203	0.91322	1.4617e-08	2.5827e-07	TRUE	83.991	87.2635
ENSG00000152137	HSPB8	chr12	+	119616447	119658936	2150	26	41	18	20	15	30	62	41	30	0.568644	0.933208	0.464377	0.482283	0.400844	0.807076	1.36029	0.971234	0.777431	1.03632	0.563401	0.65541	57.2206	40.8915	32.4409	18.4686	15.4671	30.9842	0.74802	0.0060744	0.024375	TRUE	23.4869	38.5136	19.0802	19.1341	16.0267	32.0653	0.10651	0.51012	0.73944	FALSE	23.4814	38.471
ENSG00000237781	RP11-54A4.2	chr1	-	150521040	150530200	663	5	1	4	2	2	3	11	12	10	0.354619	0.0738107	0.334644	0.156396	0.173316	0.261721	0.782634	0.92182	0.840361	0.848272	0.197145	0.254358	10.152	11.9682	10.8136	1.84686	2.06228	3.09842	0.8325	0.0061496	0.024647	TRUE	4.51671	0.939355	4.24004	1.91341	2.1369	3.20653	0.032398	0.7163	NA	NA	4.51564	0.938317
ENSG00000204936	CD177	chr19	+	43857825	43867480	2483	26	27	34	25	14	18	37	48	30	0.492382	0.532133	0.75952	0.522004	0.323947	0.419302	0.702918	0.984562	0.673168	0.786883	0.421751	0.594678	34.1478	47.8729	32.4409	23.0858	14.436	18.5905	0.74833	0.0063217	0.025274	TRUE	23.4869	25.3626	36.0403	23.9176	14.9583	19.2392	0.21587	0.18589	0.41205	FALSE	23.4814	25.3346
ENSG00000263786	RP11-649A18.4	chr17	-	73141356	73142641	717	37	36	40	31	21	22	53	35	50	2.42655	2.45706	3.09441	2.24157	1.68276	1.77474	3.48688	2.48615	3.88535	3.28613	1.89969	2.65934	48.9144	34.9073	54.0681	28.6264	21.654	22.7218	0.70439	0.0065974	0.02619	TRUE	33.4237	33.8168	42.4004	29.6578	22.4374	23.5145	0.25209	0.12897	0.32691	FALSE	33.4158	33.7794
ENSG00000230882	AC005077.14	chr7	-	75700787	75704281	3495	18	22	12	20	14	21	34	40	36	0.242176	0.308041	0.190446	0.296683	0.230146	0.347539	0.458893	0.582896	0.573898	0.538562	0.291456	0.246888	31.379	39.8941	38.929	18.4686	14.436	21.689	0.74048	0.0067725	0.026745	TRUE	16.2602	20.6658	12.7201	19.1341	14.9583	22.4457	-0.062908	0.69032	0.85154	FALSE	16.2563	20.643
ENSG00000269989	RP11-635N19.3	chr18	+	61152834	61153251	418	17	10	9	11	9	7	22	19	27	1.9124	1.17073	1.19427	1.36435	1.23705	0.96862	2.48271	2.31503	3.59887	2.79887	1.19001	1.4258	20.3041	18.9497	29.1968	10.1577	9.28028	7.22965	0.81733	0.0067932	0.026811	TRUE	15.3568	9.39355	9.54008	10.5238	9.61605	7.4819	0.074481	0.5984	NA	NA	15.3532	9.38317
ENSG00000231742	RP11-112L6.4	chr20	+	48789087	48793096	573	11	4	9	8	4	5	20	20	12	0.902701	0.341616	0.871214	0.723845	0.401077	0.504716	1.64648	1.77768	1.16683	1.53033	0.543213	0.705177	18.4583	19.947	12.9763	7.38745	4.12457	5.16404	0.83671	0.0068259	0.026921	TRUE	9.93677	3.75742	9.54008	7.65364	4.2738	5.34421	0.06829	0.57923	NA	NA	9.93442	3.75327
ENSG00000267199	RP11-861E21.2	chr18	+	12438889	12448204	4910	18	27	29	12	14	11	35	25	24	0.172384	0.269101	0.327607	0.12671	0.163821	0.129581	0.336253	0.259321	0.272338	0.289304	0.140037	0.256364	32.302	24.9338	25.9527	11.0812	14.436	11.3609	0.78642	0.0068876	0.027105	TRUE	16.2602	25.3626	30.7403	11.4805	14.9583	11.7573	0.30969	0.049773	0.16948	FALSE	16.2563	25.3346
ENSG00000203497	PDCD4-AS1	chr10	-	112629626	112631991	778	38	29	18	22	19	23	50	32	41	2.29673	1.82411	1.28331	1.46607	1.40312	1.70994	3.03159	2.09483	2.93619	2.68753	1.52638	1.80138	46.1457	31.9153	44.3359	20.3155	19.5917	23.7546	0.71308	0.0073245	0.028583	TRUE	34.327	27.2413	19.0802	21.0475	20.3005	24.5834	0.12351	0.45056	0.69133	FALSE	34.3189	27.2112
ENSG00000239569	RP11-325F22.4	chr7	-	104653872	104654768	736	28	33	28	26	20	24	39	42	49	1.7889	2.19416	2.11017	1.8315	1.56126	1.8861	2.49958	2.90636	3.70935	3.03843	1.75962	2.03108	35.9936	41.8888	52.9867	24.0092	20.6228	24.7874	0.69828	0.0074482	0.029011	TRUE	25.2936	30.9987	29.6803	24.8743	21.369	25.6522	0.11395	0.49043	0.7228	FALSE	25.2876	30.9645
ENSG00000164398	ACSL6	chr5	-	131142683	131347936	6539	25	18	21	21	24	20	57	33	36	0.179777	0.134708	0.178133	0.166502	0.210874	0.176909	0.411191	0.257028	0.30674	0.324986	0.184761	0.164206	52.606	32.9126	38.929	19.3921	24.7474	20.6561	0.71327	0.0074986	0.029179	TRUE	22.5836	16.9084	22.2602	20.0908	25.6428	21.3769	-0.046998	0.77237	0.89756	FALSE	22.5782	16.8897
ENSG00000258908	RP11-203M5.8	chr14	-	20942948	20945248	492	34	19	13	16	14	21	40	30	34	3.24952	1.88982	1.4656	1.68603	1.63488	2.4688	3.83508	3.10552	3.85029	3.59696	1.9299	2.20165	36.9165	29.9206	36.7663	14.7749	14.436	21.689	0.73959	0.0077439	0.030005	TRUE	30.7136	17.8478	13.7801	15.3073	14.9583	22.4457	0.086453	0.5833	0.78696	FALSE	30.7064	17.828
ENSG00000225216	AC007362.3	chr2	-	206621193	206628730	555	20	12	16	16	19	11	32	33	31	1.6945	1.05809	1.59906	1.49464	1.9669	1.14639	2.7198	3.0283	3.11206	2.95339	1.53598	1.45055	29.5332	32.9126	33.5222	14.7749	19.5917	11.3609	0.74965	0.0080095	0.030909	TRUE	18.0668	11.2723	16.9601	15.3073	20.3005	11.7573	-0.01041	0.94618	0.97691	FALSE	18.0626	11.2598
ENSG00000140678	ITGAX	chr16	+	31366455	31394318	4703	3	1	1	2	4	5	5	13	26	0.0299952	0.0104054	0.011794	0.0220478	0.0488661	0.0614931	0.0501505	0.140782	0.308019	0.166317	0.0441357	0.0173982	4.61457	12.9656	28.1154	1.84686	4.12457	5.16404	0.81109	0.0080355	0.030987	TRUE	2.71003	0.939355	1.06001	1.91341	4.2738	5.34421	-0.090642	0.30061	NA	NA	2.70939	0.938317
ENSG00000150551	LYPD1	chr2	-	133402426	133429152	1891	9	5	8	15	11	11	29	23	30	0.223798	0.129393	0.234658	0.411254	0.334213	0.33646	0.723413	0.619462	0.883912	0.742262	0.360642	0.19595	26.7645	22.9391	32.4409	13.8515	11.3426	11.3609	0.77172	0.0081591	0.031427	TRUE	8.13008	4.69678	8.48007	14.3506	11.7529	11.7573	-0.18919	0.17612	NA	NA	8.12816	4.69159
ENSG00000264007	RP11-68I3.10	chr17	-	27948635	27949272	638	5	7	6	2	5	5	10	20	13	0.368515	0.536921	0.521636	0.162525	0.450269	0.453295	0.739365	1.59657	1.13528	1.15707	0.355363	0.475691	9.22913	19.947	14.0577	1.84686	5.15571	5.16404	0.81713	0.0081863	0.031511	TRUE	4.51671	6.57549	6.36006	1.91341	5.34225	5.34421	0.062071	0.57996	NA	NA	4.51564	6.56822
ENSG00000226377	AC084809.2	chr17	+	31203777	31205655	591	47	38	19	21	11	19	37	40	27	3.73952	3.14651	1.78321	1.84222	1.06937	1.85951	2.95321	3.44708	2.5454	2.98189	1.59037	2.88975	34.1478	39.8941	29.1968	19.3921	11.3426	19.6233	0.73701	0.0083907	0.032205	TRUE	42.4571	35.6955	20.1402	20.0908	11.7529	20.308	0.35666	0.028038	0.10956	FALSE	42.4471	35.6561
ENSG00000100526	CDKN3	chr14	+	54863567	54886936	1070	123	118	112	37	47	38	69	73	57	5.40539	5.39674	5.80592	1.79279	2.52369	2.05415	3.0419	3.4747	2.96804	3.16155	2.12354	5.53602	63.681	72.8067	61.6376	34.167	48.4637	39.2467	0.59389	0.0084523	0.032426	TRUE	111.111	110.844	118.721	35.3981	50.2171	40.616	0.97001	3.6292e-10	8.0332e-09	TRUE	111.085	110.721
ENSG00000110799	VWF	chr12	-	6058040	6233936	8838	7	9	8	11	1	4	16	19	16	0.0372434	0.0498335	0.050208	0.0645281	0.00650082	0.0261781	0.0853976	0.109491	0.100866	0.0985849	0.0324023	0.0457617	14.7666	18.9497	17.3018	10.1577	1.03114	4.13123	0.8153	0.0084977	0.032562	TRUE	6.3234	8.4542	8.48007	10.5238	1.06845	4.27537	0.077641	0.51029	NA	NA	6.3219	8.44486
ENSG00000116254	CHD5	chr1	-	6161853	6240183	9646	0	4	2	4	0	0	12	9	6	0	0.020293	0.0115006	0.0214992	0	0	0.0586832	0.0475197	0.0346564	0.0469531	0.00716641	0.0105979	11.075	8.97617	6.48817	3.69373	0	0	0.74275	0.009357	0.035414	TRUE	0	3.75742	2.12002	3.82682	0	0	0.020812	0.73784	NA	NA	0	3.75327
ENSG00000171476	HOPX	chr4	-	57514155	57548065	3203	21	30	13	8	12	13	25	22	29	0.308296	0.45835	0.225125	0.129492	0.215252	0.234757	0.368182	0.34982	0.504453	0.407485	0.193167	0.33059	23.0728	21.9418	31.3595	7.38745	12.3737	13.4265	0.76834	0.0096982	0.036519	TRUE	18.9702	28.1807	13.7801	7.65364	12.8214	13.895	0.25191	0.099783	0.27647	FALSE	18.9657	28.1495
ENSG00000254835	RNF185-AS1	chr22	-	31601250	31601602	353	6	7	6	9	3	6	17	13	22	0.799249	0.970412	0.942787	1.32184	0.48828	0.983124	2.27172	1.87563	3.47238	2.53991	0.931081	0.90415	15.6895	12.9656	23.79	8.31089	3.09343	6.19684	0.80002	0.0097331	0.036633	TRUE	5.42005	6.57549	6.36006	8.61034	3.20535	6.41306	-1.5603e-05	0.9999	NA	NA	5.41877	6.56822
ENSG00000108813	DLX4	chr17	+	48046334	48052321	2032	10	15	13	22	8	15	40	22	34	0.23141	0.361244	0.35486	0.561319	0.226198	0.426972	0.928573	0.551414	0.932254	0.80408	0.404829	0.315838	36.9165	21.9418	36.7663	20.3155	8.24914	15.4921	0.74521	0.010244	0.038309	TRUE	9.03342	14.0903	13.7801	21.0475	8.5476	16.0326	-0.0881	0.55409	NA	NA	9.03129	14.0748
ENSG00000167578	RAB4B	chr19	+	41284121	41302847	1982	50	46	36	47	35	44	54	79	70	1.18624	1.13576	1.00748	1.22943	1.01458	1.28405	1.2852	2.03003	1.96777	1.761	1.17602	1.10983	49.8373	78.7908	75.6954	43.4013	36.09	45.4435	0.58853	0.010359	0.038643	TRUE	45.1671	43.2103	38.1603	44.9651	37.3957	47.0291	-0.017165	0.91707	0.96652	FALSE	45.1564	43.1626
ENSG00000262454	RP11-65J21.3	chr16	+	14396145	14420210	651	56	30	42	37	31	34	51	56	62	4.04495	2.25514	3.57854	2.94667	2.73592	3.02085	3.69546	4.38112	5.30628	4.46096	2.90115	3.29287	47.0686	55.8517	67.0445	34.167	31.9654	35.1155	0.60861	0.010552	0.039245	TRUE	50.5872	28.1807	44.5204	35.3981	33.1219	36.3407	0.11943	0.47224	0.70883	FALSE	50.5752	28.1495
ENSG00000236682	AC068282.3	chr2	+	128146706	128158156	2690	12	8	13	10	13	7	21	24	25	0.209766	0.145536	0.268058	0.192734	0.27766	0.150514	0.368253	0.454399	0.517806	0.446819	0.206969	0.207786	19.3812	23.9365	27.0341	9.23432	13.4048	7.22965	0.76309	0.010995	0.040643	TRUE	10.8401	7.51484	13.7801	9.56705	13.8898	7.4819	0.011855	0.9331	NA	NA	10.8375	7.50654
ENSG00000053524	MCF2L2	chr3	-	182895831	183146566	7813	18	15	11	22	10	20	36	24	46	0.108333	0.0939521	0.078093	0.145987	0.0735368	0.148062	0.217352	0.156449	0.328034	0.233945	0.122529	0.0934593	33.2249	23.9365	49.7427	20.3155	10.3114	20.6561	0.7261	0.011024	0.04072	TRUE	16.2602	14.0903	11.6601	21.0475	10.6845	21.3769	-0.10541	0.49411	0.72569	FALSE	16.2563	14.0748
ENSG00000137709	POU2F3	chr11	+	120107349	120190653	3013	11	16	6	3	7	7	20	13	17	0.171672	0.259869	0.110456	0.0516217	0.133482	0.134379	0.31312	0.219747	0.314361	0.282409	0.106494	0.180665	18.4583	12.9656	18.3832	2.7703	7.21799	7.22965	0.7857	0.011151	0.041117	TRUE	9.93677	15.0297	6.36006	2.87011	7.47915	7.4819	0.15231	0.24008	NA	NA	9.93442	15.0131
ENSG00000175513	TSGA10IP	chr11	+	65712916	65727434	1925	2	4	6	3	1	0	3	9	14	0.0488546	0.101686	0.172885	0.0807981	0.0298464	0	0.073514	0.238117	0.405207	0.238946	0.0368815	0.107809	2.76874	8.97617	15.1391	2.7703	1.03114	0	0.71892	0.011305	0.041572	TRUE	1.80668	3.75742	6.36006	2.87011	1.06845	0	0.09859	0.24146	NA	NA	1.80626	3.75327
ENSG00000172349	IL16	chr15	+	81451916	81605104	8321	4	4	3	5	6	2	19	15	9	0.0226043	0.0235243	0.0199978	0.0311534	0.0414284	0.0139023	0.10771	0.0918109	0.0602624	0.0865946	0.028828	0.0220421	17.5353	14.9603	9.73226	4.61716	6.18685	2.06561	0.78071	0.011604	0.042566	TRUE	3.61337	3.75742	3.18003	4.78352	6.4107	2.13769	-0.036467	0.72432	NA	NA	3.61252	3.75327
ENSG00000125895	TMEM74B	chr20	-	1161205	1166059	1730	19	23	11	28	12	16	44	34	31	0.516432	0.650601	0.352682	0.839117	0.398527	0.534941	1.19974	1.00095	0.998378	1.06635	0.590861	0.506572	40.6082	33.91	33.5222	25.8561	12.3737	16.5249	0.7005	0.011655	0.042732	TRUE	17.1635	21.6052	11.6601	26.7877	12.8214	17.1015	-0.056086	0.71942	0.86865	FALSE	17.1594	21.5813
ENSG00000077274	CAPN6	chrX	-	110488331	110513751	3568	5	4	9	2	1	2	16	2	11	0.0658948	0.0548616	0.139912	0.0290613	0.0161027	0.0324218	0.211531	0.0285485	0.17177	0.137283	0.0258619	0.0868894	14.7666	1.9947	11.895	1.84686	1.03114	2.06561	0.72892	0.01188	0.043392	TRUE	4.51671	3.75742	9.54008	1.91341	1.06845	2.13769	0.16285	0.10454	NA	NA	4.51564	3.75327
ENSG00000161381	PLXDC1	chr17	-	37219556	37310647	6252	2	2	3	4	2	4	14	12	10	0.0150424	0.0156547	0.0266158	0.0331705	0.0183795	0.037006	0.10563	0.0977554	0.0891169	0.0975009	0.0295187	0.0191043	12.9208	11.9682	10.8136	3.69373	2.06228	4.13123	0.77107	0.012118	0.044095	TRUE	1.80668	1.87871	3.18003	3.82682	2.1369	4.27537	-0.047729	0.60018	NA	NA	1.80626	1.87663
ENSG00000152213	ARL11	chr13	+	50202435	50208008	3760	25	29	28	39	18	28	47	61	41	0.31265	0.377436	0.413054	0.537758	0.275047	0.430727	0.589644	0.826267	0.607541	0.674484	0.414511	0.367713	43.3769	60.8385	44.3359	36.0138	18.5606	28.9186	0.64205	0.012486	0.0452	TRUE	22.5836	27.2413	29.6803	37.3115	19.2321	29.9276	-0.056687	0.73091	0.87494	FALSE	22.5782	27.2112
ENSG00000116983	HPCAL4	chr1	-	40144320	40157361	4856	10	11	12	8	1	3	21	9	12	0.0968338	0.110853	0.137069	0.0854126	0.0118316	0.0357334	0.203995	0.0943936	0.137683	0.145357	0.0443258	0.114919	19.3812	8.97617	12.9763	7.38745	1.03114	3.09842	0.76697	0.012614	0.045573	TRUE	9.03342	10.3329	12.7201	7.65364	1.06845	3.20653	0.2232	0.07269	NA	NA	9.03129	10.3215
ENSG00000164841	TMEM74	chr8	-	109619079	109799844	1741	1	7	11	3	2	2	11	12	7	0.0270089	0.196758	0.350454	0.0893373	0.0660015	0.0664451	0.298039	0.351044	0.224016	0.291033	0.073928	0.191407	10.152	11.9682	7.56954	2.7703	2.06228	2.06561	0.74902	0.012891	0.046421	TRUE	0.903342	6.57549	11.6601	2.87011	2.1369	2.13769	0.13322	0.18486	NA	NA	0.903129	6.56822
ENSG00000230479	AP000695.6	chr21	+	37802658	37853368	893	56	35	40	31	39	31	56	56	54	2.94878	1.918	2.48454	1.79979	2.5092	2.0079	2.95812	3.19385	3.36916	3.17371	2.10563	2.45044	51.6831	55.8517	58.3936	28.6264	40.2145	32.017	0.58999	0.013216	0.04737	TRUE	50.5872	32.8774	42.4004	29.6578	41.6695	33.1341	0.14173	0.39342	0.64149	FALSE	50.5752	32.8411
[truncated: 10 more columns]

## Sheet: v1 WT down BP
geneID	GeneName	Chrom	Strand	Start	End	GeneLength	DBDm_1_readcount	DBDm_2_readcount	DBDm_3_readcount	GFP_1_readcount	GFP_2_readcount	GFP_3_readcount	vIRF1_1_readcount	vIRF1_2_readcount	vIRF1_3_readcount	DBDm_1_fpkm	DBDm_2_fpkm	DBDm_3_fpkm	GFP_1_fpkm	GFP_2_fpkm	GFP_3_fpkm	vIRF1_1_fpkm	vIRF1_2_fpkm	vIRF1_3_fpkm	vIRF1_group_fpkm	GFP_group_fpkm	DBDm_group_fpkm	vIRF1_1(vIRF1vsGFP)	vIRF1_2(vIRF1vsGFP)	vIRF1_3(vIRF1vsGFP)	GFP_1(vIRF1vsGFP)	GFP_2(vIRF1vsGFP)	GFP_3(vIRF1vsGFP)	log2FoldChange(vIRF1vsGFP)	pvalue(vIRF1vsGFP)	padj(vIRF1vsGFP)	significant(vIRF1vsGFP)	DBDm_1(DBDmvsGFP)	DBDm_2(DBDmvsGFP)	DBDm_3(DBDmvsGFP)	GFP_1(DBDmvsGFP)	GFP_2(DBDmvsGFP)	GFP_3(DBDmvsGFP)	log2FoldChange(DBDmvsGFP)	pvalue(DBDmvsGFP)	padj(DBDmvsGFP)	significant(DBDmvsGFP)	DBDm_1(DBDmvsvIRF1)	DBDm_2(DBDmvsvIRF1)
ENSG00000163661	PTX3	chr3	+	157154578	157161417	1940	57	61	47	327	329	284	12	24	7	1.38159	1.53873	1.3438	8.73889	9.74353	8.46736	0.291783	0.630069	0.201037	0.374296	8.98326	1.42137	11.075	23.9365	7.56954	301.962	339.246	293.317	-3.8286	3.1215e-78	2.0536e-76	TRUE	51.4905	57.3007	49.8204	312.842	351.52	303.551	-2.0894	5.7608e-58	1.2532e-55	TRUE	51.4783	57.2374
ENSG00000163734	CXCL3	chr4	-	74902306	74904524	1641	750	687	633	1611	1496	1314	289	235	243	21.4911	20.4871	21.396	50.8976	52.3776	46.3147	8.30748	7.29353	8.25044	7.95048	49.8633	21.1247	266.722	234.378	262.771	1487.65	1542.59	1357.11	-2.4767	1.4407e-200	2.9384e-198	TRUE	677.507	645.337	670.986	1541.25	1598.4	1404.46	-1.1431	1.0879e-71	3.4426e-69	TRUE	677.347	644.624
ENSG00000081041	CXCL2	chr4	-	74962752	74965010	1218	230	253	217	518	519	448	127	74	91	8.87946	10.165	9.8821	22.0492	24.4817	21.2746	4.91854	3.0943	4.16268	4.05851	22.6019	9.64218	117.21	73.8041	98.404	478.338	535.163	462.698	-2.2304	1.6735e-62	8.3499e-61	TRUE	207.769	237.657	230.022	495.573	554.525	478.842	-1.0655	1.5271e-27	1.2219e-25	TRUE	207.72	237.394
ENSG00000136244	IL6	chr7	+	22765503	22771621	1527	183	170	186	386	332	340	77	83	79	5.63531	5.44807	6.75633	13.1057	12.4917	12.8787	2.37866	2.76833	2.88249	2.67649	12.8253	5.94657	71.0643	82.7803	85.4276	356.445	342.339	351.155	-2.0244	1.4901e-48	5.887e-47	TRUE	165.312	159.69	197.162	369.288	354.725	363.407	-0.93322	7.4462e-18	3.3123e-16	TRUE	165.273	159.514
ENSG00000188487	INSC	chr11	+	15133970	15268754	2954	17	18	19	59	56	46	9	7	7	0.27061	0.298191	0.356763	1.0355	1.08918	0.900698	0.143718	0.120689	0.132028	0.132145	1.00846	0.308522	8.30622	6.98147	7.56954	54.4825	57.7439	47.5091	-1.9511	2.5119e-12	3.1405e-11	TRUE	15.3568	16.9084	20.1402	56.4456	59.8332	49.1668	-0.82523	6.8244e-07	9.2159e-06	TRUE	15.3532	16.8897
ENSG00000117318	ID3	chr1	-	23884409	23886285	1251	385	321	360	421	379	390	97	94	98	14.4714	12.5568	15.9618	17.4476	17.4062	18.0318	3.65758	3.82692	4.36464	3.94971	17.6285	14.33	89.5226	93.7511	105.973	388.765	390.803	402.795	-1.9414	4.9069e-51	2.0167e-49	TRUE	347.787	301.533	381.603	402.773	404.942	416.849	-0.22694	0.01875	0.080226	FALSE	347.705	301.2
ENSG00000163739	CXCL1	chr4	+	74735110	74736959	1097	1253	1236	1101	2574	2482	2357	667	677	561	53.7094	55.1372	55.6695	121.65	129.992	124.275	28.6813	31.4312	28.4928	29.5351	125.306	54.8387	615.583	675.208	606.644	2376.91	2559.29	2434.33	-1.9392	4.7282e-238	1.2443e-235	TRUE	1131.89	1161.04	1167.07	2462.56	2651.89	2519.26	-1.1164	1.5436e-115	8.5965e-113	TRUE	1131.62	1159.76
ENSG00000151012	SLC7A11	chr4	-	139085251	139163503	9645	1485	1599	1284	1496	1186	1188	389	412	342	7.23986	8.11296	7.38414	8.04155	7.06488	7.12436	1.90251	2.17557	1.97562	2.0179	7.41026	7.57898	359.013	410.909	369.826	1381.45	1222.93	1226.98	-1.7216	2.1758e-105	1.9613e-103	TRUE	1341.46	1502.03	1361.05	1431.23	1267.18	1269.79	0.079649	0.19277	0.42214	FALSE	1341.15	1500.37
ENSG00000120738	EGR1	chr5	+	137801179	137805004	3138	1044	1099	948	1479	1428	1463	484	455	393	15.6442	17.1387	16.7569	24.4357	26.1455	26.9664	7.27566	7.38477	6.97781	7.21274	25.8492	16.5132	446.69	453.795	424.975	1365.76	1472.47	1511	-1.69	2.3957e-126	2.5548e-124	TRUE	943.089	1032.35	1004.89	1414.97	1525.75	1563.72	-0.5761	1.9993e-22	1.1795e-20	TRUE	942.867	1031.21
ENSG00000134242	PTPN22	chr1	-	114356433	114414381	3654	9	9	20	31	37	59	8	3	10	0.115819	0.120533	0.303598	0.439849	0.581776	0.933932	0.103276	0.0418149	0.152479	0.0991902	0.651852	0.179983	7.3833	2.99206	10.8136	28.6264	38.1523	60.9356	-1.6164	4.9317e-08	4.5487e-07	TRUE	8.13008	8.4542	21.2002	29.6578	39.5326	63.0617	-0.6625	4.0759e-05	0.00040049	TRUE	8.12816	8.44486
ENSG00000204624	PTCHD2	chr1	+	11539223	11597641	5215	72	83	53	80	103	83	25	26	18	0.649208	0.778855	0.563714	0.795328	1.13476	0.920567	0.226134	0.25392	0.192308	0.224121	0.950219	0.663926	23.0728	25.9312	19.4645	73.8745	106.208	85.723	-1.6046	7.859e-12	9.6051e-11	TRUE	65.0407	77.9665	56.1805	76.5364	110.05	88.714	-0.31196	0.044723	0.15692	FALSE	65.0253	77.8804
ENSG00000108846	ABCC3	chr17	+	48712138	48769613	5716	411	446	387	662	601	664	205	211	198	3.38108	3.81835	3.7554	6.00449	6.04094	6.71904	1.69177	1.88005	1.92998	1.83393	6.25483	3.65161	189.197	210.441	214.11	611.312	619.716	685.784	-1.5997	1.6295e-56	7.3447e-55	TRUE	371.274	418.953	410.224	633.339	642.138	709.712	-0.67692	5.1542e-16	2.0045e-14	TRUE	371.186	418.49
ENSG00000169429	IL8	chr4	+	74606223	74609433	1705	549	564	486	1099	917	906	316	308	317	15.141	16.1878	15.8106	33.4182	30.9006	30.7352	8.74264	9.20036	10.3589	9.43397	31.6847	15.7131	291.641	307.185	342.792	1014.85	945.557	935.723	-1.594	7.6468e-80	5.1769e-78	TRUE	495.935	529.796	515.165	1051.42	979.768	968.372	-0.91652	1.4792e-38	1.8226e-36	TRUE	495.818	529.211
ENSG00000023445	BIRC3	chr11	+	102188215	102210134	5197	592	560	441	712	574	575	200	204	191	5.35642	5.27313	4.70677	7.10293	6.34573	6.39951	1.81534	1.9992	2.04767	1.95407	6.61606	5.11211	184.583	203.46	206.54	657.483	591.875	593.864	-1.5896	1.0396e-54	4.572e-53	TRUE	534.779	526.039	467.464	681.174	613.29	614.585	-0.29975	0.00022101	0.0018279	TRUE	534.652	525.458
ENSG00000204767	FAM196B	chr5	-	169291268	169407744	2999	147	165	147	345	313	315	132	89	93	2.30487	2.69241	2.7188	5.96421	5.99639	6.07527	2.07624	1.51144	1.72777	1.77182	6.01196	2.57203	121.825	88.7644	100.567	318.584	322.747	325.334	-1.5467	1.5187e-29	3.9144e-28	TRUE	132.791	154.994	155.821	330.063	334.425	336.686	-1.0231	4.9646e-20	2.4864e-18	TRUE	132.76	154.822
ENSG00000091129	NRCAM	chr7	-	107788068	108097161	6659	1109	1090	958	1945	1845	1761	690	656	625	7.8312	8.01033	7.97983	15.1433	15.9188	15.2961	4.88787	5.01734	5.22938	5.04486	15.4527	7.94045	636.81	654.263	675.851	1796.07	1902.46	1818.77	-1.4748	2.3371e-134	2.8671e-132	TRUE	1001.81	1023.9	1015.49	1860.79	1971.29	1882.23	-0.88662	1.5627e-64	4.2662e-62	TRUE	1001.57	1022.77
ENSG00000139211	AMIGO2	chr12	-	47469490	47473734	3763	4455	4340	3685	4601	4058	4065	1635	1557	1449	55.6698	56.4402	54.3176	63.3911	61.9584	62.4824	20.4957	21.0733	21.4543	21.0078	62.6106	55.4758	1508.96	1552.88	1566.89	4248.71	4184.37	4198.36	-1.4428	4.9304e-276	1.4897e-273	TRUE	4024.39	4076.8	3906.13	4401.8	4335.77	4344.85	-0.12216	0.00023382	0.0019195	TRUE	4023.44	4072.3
ENSG00000176659	C20orf197	chr20	+	58630980	58648008	2732	165	183	187	231	213	208	67	78	78	2.83994	3.27796	3.79663	4.38371	4.47941	4.40367	1.15684	1.45409	1.59072	1.40055	4.42226	3.30484	61.8352	77.7935	84.3463	213.313	219.633	214.824	-1.4288	2.0402e-19	3.6301e-18	TRUE	149.051	171.902	198.222	220.999	227.58	222.319	-0.31527	0.0089946	0.044018	TRUE	149.016	171.712
ENSG00000117586	TNFSF4	chr1	-	173152873	173176452	3470	38	40	30	61	39	52	10	19	10	0.514944	0.56411	0.479544	0.911404	0.64574	0.866773	0.135941	0.278871	0.160565	0.191792	0.807972	0.519533	9.22913	18.9497	10.8136	56.3293	40.2145	53.706	-1.4086	2.9294e-07	2.5077e-06	TRUE	34.327	37.5742	31.8003	58.359	41.6695	55.5798	-0.32642	0.047983	0.16502	FALSE	34.3189	37.5327
ENSG00000168062	BATF2	chr11	-	64755415	64764517	2569	83	45	41	174	154	143	66	42	53	1.51922	0.857198	0.885231	3.51152	3.44412	3.21961	1.21188	0.832652	1.14945	1.06466	3.39175	1.08722	60.9123	41.8888	57.3122	160.677	158.796	147.691	-1.395	1.9605e-14	2.7648e-13	TRUE	74.9774	42.271	43.4604	166.467	164.541	152.845	-1.1138	1.6042e-13	5.1822e-12	TRUE	74.9597	42.2243
ENSG00000113739	STC2	chr5	-	172741716	172756506	5353	1964	1929	1817	2145	1789	1856	808	692	707	17.2524	17.6347	18.8276	20.775	19.2015	20.0545	7.12023	6.58396	7.35871	7.02097	20.0103	17.9049	745.714	690.168	764.523	1980.76	1844.71	1916.89	-1.3718	1.1981e-116	1.2142e-114	TRUE	1774.16	1812.02	1926.04	2052.13	1911.46	1983.77	-0.10874	0.02543	0.10157	FALSE	1773.75	1810.01
[truncated: 366 more rows]
[truncated: 10 more columns]

## Sheet: v1 DBDm up BP
geneID	GeneName	Chrom	Strand	Start	End	GeneLength	DBDm_1_readcount	DBDm_2_readcount	DBDm_3_readcount	GFP_1_readcount	GFP_2_readcount	GFP_3_readcount	vIRF1_1_readcount	vIRF1_2_readcount	vIRF1_3_readcount	DBDm_1_fpkm	DBDm_2_fpkm	DBDm_3_fpkm	GFP_1_fpkm	GFP_2_fpkm	GFP_3_fpkm	vIRF1_1_fpkm	vIRF1_2_fpkm	vIRF1_3_fpkm	vIRF1_group_fpkm	GFP_group_fpkm	DBDm_group_fpkm	vIRF1_1(vIRF1vsGFP)	vIRF1_2(vIRF1vsGFP)	vIRF1_3(vIRF1vsGFP)	GFP_1(vIRF1vsGFP)	GFP_2(vIRF1vsGFP)	GFP_3(vIRF1vsGFP)	log2FoldChange(vIRF1vsGFP)	pvalue(vIRF1vsGFP)	padj(vIRF1vsGFP)	significant(vIRF1vsGFP)	DBDm_1(DBDmvsGFP)	DBDm_2(DBDmvsGFP)	DBDm_3(DBDmvsGFP)	GFP_1(DBDmvsGFP)	GFP_2(DBDmvsGFP)	GFP_3(DBDmvsGFP)	log2FoldChange(DBDmvsGFP)	pvalue(DBDmvsGFP)	padj(DBDmvsGFP)	significant(DBDmvsGFP)	DBDm_1(DBDmvsvIRF1)	DBDm_2(DBDmvsvIRF1)
[truncated: 215 more rows]
[truncated: 10 more columns]

[truncated: 2 more sheets: v1 DBDm down BP, fpkm all genes]
