# Supplementary material for: Genome-Wide Transcriptional Roles of KSHV Viral Interferon Regulatory Factors in Oral Epithelial Cells
Source: Viruses. 2024 May 25;16(6):846. doi: 10.3390/v16060846 (PMC11209080; doi:10.3390/v16060846)
Supplement: Supplementary file 1 [file viruses-16-00846-s001.zip › Table S7.xlsx]

## Sheet: Notes
Table S7 (related to Fig. 10)
The sheets contain gene ontology terms (Biological Process) for all the genes that were up- or down-regulated by vIRF1 (WT) and/or by vIRF1 DBDm compared to GFP. These datasets are related to Figure 10.

## Sheet: both v1 WT and DBDm up BP
Gene Ontology Biological Process Term	Count	Bonferroni	Benjamini	FDR	PValue	Genes
GO:0045109~intermediate filament organization	9	2.92489e-07	2.92489e-07	2.91459e-07	5.14945e-10	KRT19, KRT17, KRT16, KRT14, KRT5, KRT75, KRT6C, KRT6B, KRT6A
GO:0031424~keratinization	9	3.10407e-06	1.55204e-06	1.54657e-06	5.46492e-09	KRT17, KRT16, KRT5, KRT75, KRT6C, PPL, LCE3E, KRT6B, KRT6A
GO:0030855~epithelial cell differentiation	6	0.0423463	0.0144225	0.0143717	7.6175e-05	SULT1B1, KRT19, KRT17, KRT16, KRT14, RHCG
GO:0070268~cornification	4	0.0802329	0.0209072	0.0208335	0.000147234	KRT5, KRT6C, KRT6B, KRT6A
GO:0000281~mitotic cytokinesis	4	0.836205	0.347268	0.346046	0.00318004	ANLN, NUSAP1, KIF20A, CEP55
GO:0045104~intermediate filament cytoskeleton organization	3	0.875996	0.347268	0.346046	0.00366833	KRT16, KRT6C, PPL
GO:0046847~filopodium assembly	3	0.94772	0.420497	0.419017	0.00518218	DNM3, ARHGEF4, EZR
GO:0007018~microtubule-based movement	4	0.978701	0.479511	0.477823	0.00675368	CENPE, KIF18A, KIF21A, KIF20A
GO:0000070~mitotic sister chromatid segregation	3	0.998758	0.73911	0.736508	0.0117113	KIF18A, CENPI, NUSAP1
GO:0031623~receptor internalization	3	0.999992	1	0.998236	0.0204872	DNM3, CXCR1, EZR
GO:0006873~cellular ion homeostasis	2	0.999995	1	0.998236	0.021407	P2RY2, RHCG
GO:0045110~intermediate filament bundle assembly	2	1	1	0.998236	0.0256338	KRT14, PKP1
GO:0009612~response to mechanical stimulus	3	1	1	0.998236	0.0268911	BDKRB1, KRT5, PPL
GO:0007010~cytoskeleton organization	4	1	1	0.998236	0.0290913	KRT16, PLCE1, TLN2, LMNB1
GO:0007204~positive regulation of cytosolic calcium ion concentration	4	1	1	0.998236	0.0295754	CXCR1, PLCE1, BDKRB1, CD55
GO:0030216~keratinocyte differentiation	3	1	1	0.998236	0.0339906	FLG, KRT16, KRT14
GO:0010038~response to metal ion	2	1	1	0.998236	0.0464984	MT1X, NDRG1
GO:0030198~extracellular matrix organization	4	1	1	0.998236	0.0491685	ADAMTSL4, SMOC1, ITGA6, FBLN2
GO:0051315~attachment of mitotic spindle microtubules to kinetochore	2	1	1	0.998236	0.0506181	CENPE, NUF2
GO:0006068~ethanol catabolic process	2	1	1	0.998236	0.0547201	SULT1B1, SULT1E1
GO:0042633~hair cycle	2	1	1	0.998236	0.0588047	KRT16, KRT14
GO:0050427~3'-phosphoadenosine 5'-phosphosulfate metabolic process	2	1	1	0.998236	0.0628718	SULT1B1, SULT1E1
GO:0007200~phospholipase C-activating G-protein coupled receptor signaling pathway	3	1	1	0.998236	0.063568	LPAR6, P2RY2, PLCE1
GO:0007059~chromosome segregation	3	1	1	0.998236	0.0659265	CENPE, CENPI, NUF2
GO:0042060~wound healing	3	1	1	0.998236	0.0671166	FGF1, PPL, KRT6A
GO:0014066~regulation of phosphatidylinositol 3-kinase signaling	2	1	1	0.998236	0.070954	PTPN13, CEP55
GO:0051923~sulfation	2	1	1	0.998236	0.0749692	SULT1B1, SULT1E1
GO:0016192~vesicle-mediated transport	4	1	1	0.998236	0.08393	RAB30, TBC1D4, AP1S3, HSPA2
GO:0002009~morphogenesis of an epithelium	2	1	1	0.998236	0.0869123	KRT16, KRT6A

## Sheet: only v1 WT up BP
Gene Ontology Biological Process Term	Count	Bonferroni	Benjamini	FDR	PValue	Genes
GO:0098609~cell-cell adhesion	21	0.0589938	0.0348755	0.0346887	1.80913e-05	DSP, ANXA2, JUP, COL13A1, LAMA3, ITGA1, PRICKLE1, CELSR2, NFASC, DLG1, EPCAM, CDHR1, CDH11, ITGAX, DSG1, FAT2, DSG3, PKP3, ITGA5, DSC2, JAM3
GO:0001525~angiogenesis	24	0.111982	0.0348755	0.0346887	3.53352e-05	CCDC134, COL18A1, ECM1, NRP2, EDN2, ANXA2, ANGPT1, UNC5B, COL22A1, SERPINE1, NRXN3, PTGS2, PLXDC1, ARHGAP24, FAP, ID1, CYP1B1, CSPG4, APOD, ITGA5, SLC12A6, MFGE8, EPHB3, JAM3
GO:0030198~extracellular matrix organization	20	0.129762	0.0348755	0.0346887	4.13523e-05	COL18A1, APP, COL13A1, COL22A1, ITGA1, SPINK5, OLFML2A, SERPINB5, MMP10, COL1A1, ADAMTS14, ELF3, CRISPLD2, COL4A4, COL7A1, ADAMTS17, COL5A2, ITGAX, ITGA5, MATN2
GO:0008285~negative regulation of cell proliferation	35	0.130211	0.0348755	0.0346887	4.15061e-05	DDR1, KANK2, COL18A1, CSF1R, APP, CHD5, PTGS2, FGF2, RASSF3, CLMN, RASSF5, RPS6KA2, CYP1B1, QSOX1, SH2B3, ZBTB7C, NTRK1, KLF13, SMAD3, IGFBP3, FBXO2, ITGA1, NGF, KLF4, MYO16, BMP4, FABP3, RGCC, CDK6, GJB6, ABI1, PMP22, CD9, ROR2, PTGES
GO:0007165~signal transduction	74	0.160242	0.0349273	0.0347403	5.19597e-05	ECM1, LRRK2, RAPH1, PIK3CD, SECTM1, VLDLR, LSP1, OLFML2A, FGF2, NRGN, ENDOU, RGS3, RASSF3, OPHN1, IMPA2, RASSF5, RPS6KA2, KIF13B, MAP3K6, GPR39, RIPK3, IGFBP5, KCNK10, METRN, PLAUR, IL16, NRG2, GAB2, ANK1, RHOD, HPCAL4, MOB3B, GEM, TLR1, APBB1IP, MRAS, TYRO3, TNFRSF25, ERG, ROR2, NBL1, TRIM55, TNFRSF21, PTGES, CDS1, CSF1R, GRB7, BEX1, CRABP2, NRXN3, CHRNA9, ITPR1, NRXN2, STC1, SEMA3F, FAM83G, IL1…
GO:0030199~collagen fibril organization	12	0.197205	0.0366081	0.0364121	6.53522e-05	COL1A1, ACAN, COL18A1, ADAMTS14, COL13A1, ANXA2, LOX, P4HA2, COL5A2, TLL2, CYP1B1, LOXL2
GO:0014068~positive regulation of phosphatidylinositol 3-kinase signaling	12	0.270345	0.045024	0.0447829	9.37721e-05	NTRK1, PRR5, NTRK2, NCF1, ANGPT1, UNC5B, PDGFB, F2RL1, PRR5L, ROR2, FGF2, FGFR1
GO:0051599~response to hydrostatic pressure	4	0.429824	0.0702205	0.0698444	0.000167142	NTRK1, COL18A1, KRT8, ATP2B4
GO:0007155~cell adhesion	38	0.52602	0.0829452	0.082501	0.000222108	DDR1, SEMA5A, COL18A1, APP, NRP2, LAMA3, HAPLN3, ROBO1, LOXL2, ACAN, ITGAX, CYP1B1, SCN1B, CD177, JAM3, JUP, VWF, PCDH9, LAMB2, PCDHGC5, PCDHGC4, ITGA1, ATP1B1, COL1A1, NFASC, FAP, CLDN14, COL7A1, CDHR1, CDH11, TYRO3, LY6D, AMTN, CD9, ITGA5, MFGE8, CDH16, DSC2
GO:0051897~positive regulation of protein kinase B signaling	18	0.61921	0.0965369	0.0960199	0.000287227	DDR1, SEMA5A, NTRK1, NTRK2, CSF1R, APP, IGFBP5, NCF1, ANGPT1, UNC5B, PDGFB, PIK3CD, FGF2, PINK1, AXL, F2RL1, ROR2, FGFR1
GO:0007169~transmembrane receptor protein tyrosine kinase signaling pathway	15	0.670131	0.100807	0.100267	0.000329925	DDR1, NTRK1, NTRK2, CSF1R, GAB2, NGF, AXL, LCK, ABI1, TYRO3, BDKRB2, ROR2, SH2B3, EPHB3, FGFR1
GO:0006869~lipid transport	12	0.776714	0.122884	0.122226	0.000445988	SCARB1, OSBPL7, GM2A, SPNS2, ESYT3, APOD, VLDLR, APOL1, ABCA13, APOL3, ABCG2, GULP1
GO:0006493~protein O-linked glycosylation	10	0.830095	0.122884	0.122226	0.000527239	GALNT14, GALNT5, GALNT13, GALNT2, B3GNT5, B3GALT4, TET1, B3GALT5, TRAK1, A4GALT
GO:0007411~axon guidance	18	0.831459	0.122884	0.122226	0.000529635	SEMA5A, NTRK1, PLEKHG4, CSF1R, NRP2, LAMB2, UNC5B, SEMA4B, LAMA3, NRXN3, VSTM2L, ETV1, SEMA3F, IGSF9, NFASC, OPHN1, SCN1B, EPHB3
GO:0007275~multicellular organism development	15	0.84178	0.122884	0.122226	0.000548427	DDR1, NTRK1, NTRK2, CSF1R, SPINK5, KREMEN1, FSTL4, FSTL3, AXL, CDH11, TYRO3, PIM1, ANGPTL2, ROR2, FGFR1
GO:1990349~gap junction-mediated intercellular transport	4	0.930407	0.164359	0.163479	0.000792632	GJB2, GJA3, GJB4, GJB6
GO:0014912~negative regulation of smooth muscle cell migration	5	0.938901	0.164359	0.163479	0.000831331	IGFBP5, LRP1, IGFBP3, SERPINE1, TRIB1
GO:0007612~learning	9	0.965529	0.183677	0.182693	0.00100148	NTRK2, APP, ATXN1, TH, NRXN3, PTN, PTGS2, NTSR1, PPP1R9B
GO:0045921~positive regulation of exocytosis	6	0.96955	0.183677	0.182693	0.00103834	CADPS2, VSNL1, ANXA2, CADPS, RAB9A, EXPH5
GO:0007613~memory	11	0.975477	0.185305	0.184312	0.00110268	APP, ATXN1, TH, KCNK10, FOXO6, ITPR3, PTN, VLDLR, ITGA5, NGF, PTGS2
GO:0030335~positive regulation of cell migration	21	0.984051	0.186189	0.185192	0.00123053	SEMA5A, SPAG9, GRB7, CSF1R, SMAD3, CSF2, SEMA4B, PDGFB, PIK3CD, SEMA3F, SSH2, RHOD, ADRA2A, COL1A1, TIAM1, PREX1, MGAT5, ITGAX, F2RL1, ROR2, ITGA5
GO:0007156~homophilic cell adhesion via plasma membrane adhesion molecules	16	0.984268	0.186189	0.185192	0.00123461	PCDH9, PCDHGC5, PCDHGC4, VSTM2L, CELSR2, IGSF9, ROBO1, CDHR1, CDH11, DSG1, FAT2, HMCN1, DSG3, ME2, CDH16, DSC2
GO:0031424~keratinization	11	0.987767	0.186189	0.185192	0.00130936	TGM1, LCE3D, LCE3A, KRT80, KRT7, SFN, LCE1E, LCE1F, SPRR1A, IVL, SPRR1B
GO:1990830~cellular response to leukemia inhibitory factor	12	0.98857	0.186189	0.185192	0.00132953	EPS8, HELLS, SYNGR1, NRP2, MRAS, RNF125, RNF138, GFPT2, RFX2, KLF4, INA, PFKP
GO:0016310~phosphorylation	22	0.993625	0.202065	0.200983	0.00150301	MAP3K2, PRR5, CDK18, PRPS1, PDXK, CAMK1D, AMHR2, GK, LRRK2, RIPK4, PIK3CD, LIMD1, AK7, PIK3C2B, RPTOR, WEE1, AXL, ETNK2, RPS6KA2, ROR2, PDK2, PFKP
GO:0016477~cell migration	21	0.998763	0.25724	0.255862	0.00198996	JUP, LAMB2, LAMA3, NTN4, NFATC2, PIK3CD, LIMD1, RHOD, VAV1, PIK3C2B, PPP1R9B, TIAM1, SH3D21, AXL, CDH11, TYRO3, CD248, PHLDB2, EPHB3, FGFR1, JAM3
GO:0007399~nervous system development	28	0.999512	0.282129	0.280618	0.00226643	SEMA5A, IGSF8, APP, PRPS1, BEX1, PTN, VLDLR, FGF2, ROBO1, NRGN, ATXN1, OPHN1, GPM6B, NTRK1, NTRK2, CAMK1D, PCDHGC5, SEMA4B, NRG2, SDCBP2, NRG4, AXL, SCN8A, TYRO3, EVL, NBL1, SIM2, CBLN1
GO:0006887~exocytosis	12	0.999662	0.285155	0.283628	0.00237558	CADPS2, RIMS3, RAB25, KCNB1, LGI3, CADPS, MICAL3, SYT8, ANK1, STX11, STX1A, LLGL2
GO:0043410~positive regulation of MAPK cascade	15	0.999961	0.346684	0.344828	0.00301469	NTRK1, SPAG9, NTRK2, APP, IGFBP3, ITGA1, PDGFB, FGF2, ADRA2A, BMP4, CSPG4, ROR2, IL6R, AVPI1, FGFR1
GO:0061045~negative regulation of wound healing	5	0.99997	0.346684	0.344828	0.00309447	SMAD3, SERPINE1, EPPK1, FGF2, WNT4
GO:0033674~positive regulation of kinase activity	9	0.999995	0.387578	0.385502	0.00363428	NTRK1, DDR1, NTRK2, CSF1R, AXL, TYRO3, ROR2, EPHB3, FGFR1
GO:0035556~intracellular signal transduction	29	0.999996	0.387578	0.385502	0.00369012	LRRK2, NLRC5, ADCY4, PRKAG2, NOD2, ADCY7, PREX2, PREX1, RASSF3, RASSF5, RPS6KA2, STK38, SH2B3, PAG1, TNS1, MAP3K2, IGFBP5, ACOT11, NRG2, SDCBP2, VAV1, SNRK, PINK1, SH3BP5L, LCK, PLEKHM1, CSPG4, SGK1, CAPS
GO:0016126~sterol biosynthetic process	5	0.999997	0.388266	0.386187	0.00381219	SQLE, EBP, FAXDC2, PRKAG2, TM7SF2
GO:0030501~positive regulation of bone mineralization	7	0.999999	0.396095	0.393973	0.00412213	BMP4, SMAD3, SLC20A2, PTN, GPM6B, BMP6, WNT4
GO:0006468~protein phosphorylation	28	0.999999	0.396095	0.393973	0.00412476	APP, CSF2, AMHR2, LRRK2, PDGFB, PRKAG2, PIK3CD, LIPE, STK38, PIM1, MAP3K6, PDK2, EPHB3, NTRK1, MAP3K2, CDK18, IGFBP3, RIPK4, CDC25B, SNRK, WEE1, PINK1, CDK6, LCK, CDK4, ERG, SGK1, FGFR1
GO:0001516~prostaglandin biosynthetic process	5	1	0.432706	0.430388	0.00463475	EDN2, TBXAS1, PTGS2, PTGES, PTGS1
GO:0050772~positive regulation of axonogenesis	6	1	0.435319	0.432988	0.00479227	TIAM1, NTRK2, METRN, DIXDC1, TRAK1, ROBO1
GO:0033138~positive regulation of peptidyl-serine phosphorylation	10	1	0.463725	0.461241	0.00531543	RPTOR, NTRK2, APP, PINK1, ANGPT1, CAPRIN2, SH2D3C, ATP2B4, NGF, PTGS2
GO:0007568~aging	13	1	0.463725	0.461241	0.00566637	NTRK1, IGFBP5, AMFR, PTGS2, FGF2, PPP1R9B, LOXL2, GJB2, GJB6, MBP, APOD, CTSC, PITX3
GO:0098911~regulation of ventricular cardiac muscle cell action potential	4	1	0.463725	0.461241	0.00573366	DSP, DLG1, JUP, DSC2
GO:0008284~positive regulation of cell proliferation	32	1	0.463725	0.461241	0.00578941	CSF1R, PTGFR, VIPR1, CSF2, PDGFB, PTN, HAPLN3, FGF2, SLC25A27, HMGN5, RAB25, EPCAM, ITGAX, IL6R, IL12RB2, IL13RA1, WWTR1, NTRK2, EDN2, TBC1D8, TET1, GAB2, PRLR, BMP6, ADRA2A, CDC25B, BMP4, TIAM1, DLG1, CDK4, CD248, FGFR1
GO:0001938~positive regulation of endothelial cell proliferation	9	1	0.463725	0.461241	0.00593281	RPTOR, BMP4, SEMA5A, ECM1, NRP2, PDGFB, PIK3CD, FGF2, BMP6
GO:0071260~cellular response to mechanical stimulus	9	1	0.463725	0.461241	0.00593281	MAP3K2, COL1A1, IL33, SLC2A1, PIEZO1, TLR5, PTGS2, FGF2, BMP6
GO:0001934~positive regulation of protein phosphorylation	17	1	0.476156	0.473606	0.00623352	NTRK1, PRR5, NTRK2, CSF1R, APP, ANGPT1, FAXDC2, LRRK2, PLAUR, PRR5L, FGF2, MOB3B, BMP4, PINK1, MOB2, CARD14, PROM2
GO:0042490~mechanoreceptor differentiation	3	1	0.524729	0.521919	0.00702553	NTRK1, NTRK2, MYO7A
GO:0043491~protein kinase B signaling	9	1	0.542305	0.539401	0.00743112	DLG1, LOX, AXL, TYRO3, PIK3CD, GAB2, FGF2, MYO16, PIK3C2B
GO:0001501~skeletal system development	12	1	0.542305	0.539401	0.00758356	COL1A1, ACAN, COL18A1, EVC, COL13A1, HEXB, CDH11, COL5A2, HAPLN3, BMP6, FGFR1, FBN1
GO:0007204~positive regulation of cytosolic calcium ion concentration	13	1	0.597705	0.594504	0.00853611	PTGFR, CD52, APP, SPINK1, EDN2, TRPC6, GPR35, CHRNA9, ITPR3, FKBP1B, C3AR1, BDKRB2, F2RL1
GO:0010595~positive regulation of endothelial cell migration	8	1	0.647806	0.644336	0.00961119	BMP4, SCARB1, NRP2, SPARC, ANGPT1, PIK3CD, FGF2, SASH1
GO:0010628~positive regulation of gene expression	30	1	0.647806	0.644336	0.0096371	APP, PTGFR, CSF2, PDGFB, PIK3CD, FGF2, ROBO1, HMGN5, RPS6KA2, ITGAX, AGR2, NTSR1, IL33, NTRK2, WNT10A, SMAD3, ANGPT1, NFATC2, MITF, NGF, KLF4, LGALS9C, BMP6, LGALS9B, BMP4, RGCC, CDK6, MAF, ID1, PKP3
GO:0031667~response to nutrient levels	7	1	0.663235	0.659683	0.0102917	NTRK1, CPT1A, SPINK1, TH, MBD1, CIDEB, ACACB
GO:0030097~hemopoiesis	8	1	0.663235	0.659683	0.0103823	CSF1R, TWSG1, EBP, PINK1, ANGPT1, LCK, TTC7A, SH2B3
GO:0008544~epidermis development	9	1	0.663235	0.659683	0.0105384	DSP, CRABP2, COL7A1, GJB5, LAMA3, GRHL1, POU2F3, SPRR1A, SPRR1B
GO:0042552~myelination	7	1	0.663235	0.659683	0.0112444	NFASC, HEXB, SCN8A, PMP22, MBP, TNFRSF21, JAM3
GO:0001503~ossification	9	1	0.663235	0.659683	0.0112604	COL1A1, TWSG1, ECM1, SORT1, CDH11, COL5A2, STC1, GPM6B, FSTL3
GO:0009887~animal organ morphogenesis	12	1	0.663235	0.659683	0.0114695	COL18A1, TH, LAMB2, LAMA3, PAX9, ITGAX, NTN4, EVL, PBX4, FGF2, NBL1, PITX3
GO:0032755~positive regulation of interleukin-6 production	10	1	0.663235	0.659683	0.0115029	TLR1, IL33, APP, HYAL2, PTAFR, F2RL1, IL16, MBP, NOD2, IL6R
GO:0030195~negative regulation of blood coagulation	4	1	0.663235	0.659683	0.0116963	THBD, PROC, SERPINE1, TFPI
GO:0002690~positive regulation of leukocyte chemotaxis	4	1	0.663235	0.659683	0.0116963	EDN2, F2RL1, PTN, IL6R
GO:0042572~retinol metabolic process	7	1	0.663235	0.659683	0.0122577	SDR16C5, LIPE, DGAT2, RBP1, CYP1B1, CYP3A5, CYP3A7
GO:0010718~positive regulation of epithelial to mesenchymal transition	7	1	0.663235	0.659683	0.0122577	BMP4, COL1A1, WWTR1, TIAM1, RGCC, SMAD3, LOXL2
GO:0030282~bone mineralization	7	1	0.663235	0.659683	0.0122577	LOX, PTN, LTBP3, PRICKLE1, ROR2, PTGS2, LGR4
GO:0043524~negative regulation of neuron apoptotic process	13	1	0.663235	0.659683	0.012432	NTRK1, NTRK2, ANGPT1, PCDHGC5, UNC5B, PCDHGC4, VSTM2L, NGF, SLC25A27, PINK1, AXL, TYRO3, CPEB2
GO:0050679~positive regulation of epithelial cell proliferation	8	1	0.680862	0.677215	0.0129649	BMP4, SPINK1, HYAL1, ID1, HTRA1, NOD2, FGF2, BMP6
GO:0006814~sodium ion transport	9	1	0.70465	0.700876	0.0136455	SLC10A6, SLC22A5, FXYD3, SCN8A, SLC5A10, ATP1B1, SGK1, SCN1B, SLC38A4
GO:0006699~bile acid biosynthetic process	5	1	0.70465	0.700876	0.0138372	CYP39A1, CYP27A1, HSD3B7, OSBPL7, ACOX2
GO:0001886~endothelial cell morphogenesis	4	1	0.714597	0.71077	0.0142452	COL18A1, HEG1, COL22A1, STC1
GO:0043588~skin development	6	1	0.751727	0.747701	0.015209	DSP, COL1A1, WNT10A, JUP, CDH11, COL5A2
GO:0018108~peptidyl-tyrosine phosphorylation	7	1	0.76376	0.759669	0.0156797	NTRK1, CSF1R, LCK, ABI1, PDGFB, FGFR1, IL12RB2
GO:0006024~glycosaminoglycan biosynthetic process	6	1	0.765566	0.761466	0.0167277	ACAN, GALNT5, XYLT1, B4GALT6, HS6ST2, HS3ST2
GO:0045345~positive regulation of MHC class I biosynthetic process	3	1	0.765566	0.761466	0.0167606	IL33, HSPH1, NLRC5
GO:0072126~positive regulation of glomerular mesangial cell proliferation	3	1	0.765566	0.761466	0.0167606	PDGFB, SERPINB7, IL6R
GO:0086073~bundle of His cell-Purkinje myocyte adhesion involved in cell communication	3	1	0.765566	0.761466	0.0167606	DSP, JUP, DSC2
GO:0071320~cellular response to cAMP	7	1	0.765566	0.761466	0.0169536	APP, EEF2K, IGFBP5, PTAFR, CYP1B1, STC1, AHR
GO:0030214~hyaluronan catabolic process	4	1	0.765566	0.761466	0.0170834	HYAL1, HEXB, HYAL2, FGF2
GO:0018149~peptide cross-linking	5	1	0.78391	0.779712	0.017726	DSP, TGM1, SPRR1A, IVL, SPRR1B
GO:0043406~positive regulation of MAP kinase activity	8	1	0.793237	0.788989	0.0182461	APP, LRRK2, PDGFB, NOD2, FGF2, ADRA2A, FGFR1, ROBO1
GO:0030509~BMP signaling pathway	9	1	0.793237	0.788989	0.018409	BMP4, FAM83G, TWSG1, DLX3, SMAD3, AMHR2, PDCD4, ROR2, BMP6
GO:0032722~positive regulation of chemokine production	6	1	0.849236	0.844688	0.0200595	IL33, IL1RL1, CSF1R, APP, F2RL1, IL6R
GO:0045730~respiratory burst	4	1	0.849236	0.844688	0.0202139	CD52, NCF1, NCF2, NCF4
GO:0042311~vasodilation	6	1	0.907758	0.902897	0.0218769	KCNMA1, ITGA1, BDKRB2, F2RL1, ADRA2A, KLF2
GO:0042110~T cell activation	7	1	0.928301	0.923329	0.0227594	DLG1, SMAD3, IRF4, SLAMF9, KIF13B, PIK3CD, CD276
GO:0038203~TORC2 signaling	3	1	0.928301	0.923329	0.0229244	PRR5, PINK1, PRR5L
GO:0048015~phosphatidylinositol-mediated signaling	6	1	0.941001	0.935961	0.023798	CSF1R, PTAFR, PIK3CD, GAB2, FGFR1, PIK3C2B
GO:0045429~positive regulation of nitric oxide biosynthetic process	6	1	0.941001	0.935961	0.023798	APP, SMAD3, KLF4, TLR5, PTGS2, KLF2
GO:0030225~macrophage differentiation	5	1	0.966232	0.961058	0.0247236	BMP4, IL33, IL1RL1, CSF1R, CSF2
GO:0019221~cytokine-mediated signaling pathway	12	1	0.985988	0.980708	0.0255834	IL22RA1, DUOX1, CSF1R, EDN2, IL1R2, IL2RB, IL21R, IL16, PRLR, IL6R, IL12RB2, IL13RA1
GO:0032689~negative regulation of interferon-gamma production	6	1	0.985988	0.980708	0.0258245	IL33, IL1RL1, AXL, NOD2, LGALS9C, LGALS9B
GO:0048812~neuron projection morphogenesis	7	1	0.985988	0.980708	0.0261092	WEE1, LRRK2, ITGA1, NGF, SGK1, NBL1, MYO16
GO:0015718~monocarboxylic acid transport	4	1	1	0.99494	0.0273551	SLC16A7, SLC6A11, SLC16A2, SLC16A4
GO:0051056~regulation of small GTPase mediated signal transduction	10	1	1	0.99494	0.0278566	PREX2, PLEKHG3, TIAM1, PLEKHG4, PREX1, PLEKHG6, ARHGEF1, SIPA1L2, RHOD, VAV1
GO:0030216~keratinocyte differentiation	7	1	1	0.99494	0.0297711	DSP, TGM1, MAFB, POU2F3, SPRR1A, IVL, SPRR1B
GO:0048512~circadian behavior	3	1	1	0.99494	0.0298641	USP2, NR1D2, GPR157
GO:0045217~cell-cell junction maintenance	3	1	1	0.99494	0.0298641	CSF1R, F2RL1, CD177
GO:1900454~positive regulation of long term synaptic depression	3	1	1	0.99494	0.0298641	APP, KCNB1, CBLN1
GO:0050918~positive chemotaxis	6	1	1	0.99494	0.0302003	BMP4, SEMA5A, ANGPT1, PDGFB, S100A4, FGF2
GO:0072659~protein localization to plasma membrane	12	1	1	0.99494	0.0311106	NFASC, DLG1, JUP, KCNB1, FRMD8, LYPD1, TSPAN5, TTC7A, PKP3, ATP1B1, EFR3B, ANK1
GO:0008203~cholesterol metabolic process	8	1	1	0.99494	0.0312543	CYP27A1, LIPE, SQLE, APP, EBP, VLDLR, LDLRAP1, APOL1
GO:2000573~positive regulation of DNA biosynthetic process	4	1	1	0.99494	0.0313645	RGCC, PDGFB, CYP1B1, FGF2
GO:0043277~apoptotic cell clearance	4	1	1	0.99494	0.0313645	LRP1, TYRO3, MFGE8, TXNDC5
GO:0019432~triglyceride biosynthetic process	4	1	1	0.99494	0.0313645	DGAT2, GK, ACSL1, LPIN3
GO:0007605~sensory perception of sound	12	1	1	0.99494	0.0323107	COL1A1, GJB2, THRB, TH, MYO15A, HEXB, GJB6, SPNS2, MBP, MYO7A, GRAP, PDZD7
GO:0045766~positive regulation of angiogenesis	12	1	1	0.99494	0.0323107	NTRK1, SEMA5A, ECM1, JUP, HYAL1, SERPINE1, ITGAX, C3AR1, CYP1B1, PIK3CD, FGF2, SASH1
GO:0030838~positive regulation of actin filament polymerization	6	1	1	0.99494	0.0325524	DLG1, BIN1, CDC42EP4, C15ORF62, EVL, FMN1
GO:0030168~platelet activation	7	1	1	0.99494	0.0337544	VWF, LCK, AXL, TYRO3, CD9, VAV1, ADRA2A
GO:0006954~inflammatory response	24	1	1	0.99494	0.0344692	PTGFR, SERPINA3, CSF1R, ECM1, TICAM2, CAMK1D, PTAFR, PIK3CD, PTGS2, BMP6, LTB4R, PTGS1, TLR1, IL1RL1, ELF3, LTB4R2, HYAL1, AXL, C3AR1, BDKRB2, AGR2, F2RL1, TLR5, APOL3
GO:0009410~response to xenobiotic stimulus	17	1	1	0.99494	0.0355931	NTRK1, COL18A1, CPT1A, MBD1, NFATC2, SLC6A11, AHR, PRICKLE1, ENO2, PTGS2, ADD3, ACACB, RPTOR, COL1A1, LOX, CDK4, LCK
GO:0006027~glycosaminoglycan catabolic process	4	1	1	0.99494	0.0356638	ACAN, GLB1, HYAL1, HYAL2
GO:0031589~cell-substrate adhesion	4	1	1	0.99494	0.0356638	VWF, ANGPT1, FAT2, ITGA5
GO:0032332~positive regulation of chondrocyte differentiation	4	1	1	0.99494	0.0356638	SMAD3, BMP6, LOXL2, SOX5
GO:0071560~cellular response to transforming growth factor beta stimulus	7	1	1	0.99494	0.0358692	COL1A1, WNT10A, SMAD3, HYAL2, SOX5, FBN1, WNT4
GO:0006909~phagocytosis	7	1	1	0.99494	0.0358692	TICAM2, LRP1, NCF2, AXL, NCF4, TYRO3, NOD2
GO:0001649~osteoblast differentiation	10	1	1	0.99494	0.036326	BMP4, COL1A1, WWTR1, IGFBP5, LOX, TP53INP2, IGFBP3, FGF2, LGR4, BMP6
GO:0019227~neuronal action potential propagation	3	1	1	0.99494	0.0375178	NTRK2, FKBP1B, SCN1B
GO:0019371~cyclooxygenase pathway	3	1	1	0.99494	0.0375178	TBXAS1, PTGS2, PTGS1
GO:1905064~negative regulation of vascular smooth muscle cell differentiation	3	1	1	0.99494	0.0375178	PDCD4, PDGFB, NFATC2
GO:0008360~regulation of cell shape	11	1	1	0.99494	0.0401898	EPS8, CSF1R, DLG1, PALMD, HEXB, CDC42EP4, C15ORF62, LIMD1, RHOD, SYNE3, RHOBTB2
GO:0071711~basement membrane organization	4	1	1	0.99494	0.0402496	HMCN1, PRICKLE1, SPINT2, NID1
GO:0016125~sterol metabolic process	4	1	1	0.99494	0.0402496	CYP39A1, CYP27A1, EBP, CYP1B1
GO:0045666~positive regulation of neuron differentiation	8	1	1	0.99494	0.042727	SPAG9, BMP4, APP, DUOXA1, NGF, NBL1, BMP6, FGFR1
GO:0001890~placenta development	5	1	1	0.99494	0.0431144	CCDC134, DLX3, ETNK2, HTRA1, ASCL2
GO:0086091~regulation of heart rate by cardiac conduction	5	1	1	0.99494	0.0431144	DSP, JUP, BIN1, DSC2, SCN1B
GO:0048678~response to axon injury	5	1	1	0.99494	0.0431144	NTRK1, KCNB1, AXL, APOD, FGF2
GO:0010942~positive regulation of cell death	5	1	1	0.99494	0.0431144	BMP4, LRP1, ACOX2, CIDEB, PRODH
GO:0014065~phosphatidylinositol 3-kinase signaling	5	1	1	0.99494	0.0431144	PREX2, TYRO3, PIK3CD, MYO16, PIK3C2B
GO:0030837~negative regulation of actin filament polymerization	4	1	1	0.99494	0.0451178	KANK2, FHOD3, SSH2, KANK4
GO:0007492~endoderm development	4	1	1	0.99494	0.0451178	BMP4, SMAD3, KIF16B, PAX9
GO:0032092~positive regulation of protein binding	7	1	1	0.99494	0.0451681	BMP4, TIAM1, APP, LRP1, AMFR, LRRK2, CAPRIN2
GO:2000048~negative regulation of cell-cell adhesion mediated by cadherin	3	1	1	0.99494	0.0458271	RGCC, EPCAM, BMP6
GO:0033629~negative regulation of cell adhesion mediated by integrin	3	1	1	0.99494	0.0458271	SERPINE1, CYP1B1, JAM3
GO:0010863~positive regulation of phospholipase C activity	3	1	1	0.99494	0.0458271	PTAFR, FGF2, FGFR1
GO:0071287~cellular response to manganese ion	3	1	1	0.99494	0.0458271	APP, TH, LRRK2
GO:0032940~secretion by cell	3	1	1	0.99494	0.0458271	AXL, TYRO3, STX1A
GO:0048813~dendrite morphogenesis	5	1	1	0.99494	0.0467603	PREX2, ABI1, VLDLR, TRAK1, CELSR2
GO:0050729~positive regulation of inflammatory response	9	1	1	0.99494	0.0472633	IL33, IL1RL1, APP, CAMK2N1, HYAL2, SERPINE1, PDCD4, IL16, NEAT1
GO:0010001~glial cell differentiation	4	1	1	0.99494	0.0502632	ACAN, METRN, HAPLN3, FGF2
GO:0030154~cell differentiation	35	1	1	0.99494	0.05131	DLX3, THRB, BEX1, DLX4, COL13A1, LRRK2, FGF2, FSTL4, FSTL3, FCRLA, FOXS1, TCFL5, NTRK1, NTRK2, KCTD19, SMAD3, ANGPT1, SEMA4B, SPINK5, ETV1, NR1D2, SSH2, ARHGAP24, ELF1, TWSG1, ELF3, PAX8, LCK, ID1, CAPRIN2, PMP22, TLL2, ERG, SIM2, INA
GO:0048661~positive regulation of smooth muscle cell proliferation	6	1	1	0.99494	0.0521757	BMP4, PTAFR, PDGFB, PTGS2, IL6R, FGF2
GO:0045165~cell fate commitment	6	1	1	0.99494	0.0521757	WNT10A, GAS1, MITF, ROR2, SOX5, WNT4
GO:0045944~positive regulation of transcription from RNA polymerase II promoter	55	1	1	0.99494	0.0530126	APP, THRB, HEXB, PSIP1, AHR, FGF2, ZMIZ1, HYAL2, IER5, PITX3, KLF12, KLF13, ANXA2, RFX2, TET1, LMO7, MITF, ETV1, ELF1, MAF, PAX8, ELF3, IRF4, PAX9, ERG, MAML3, BEX1, DLX3, GLIS3, NLRC5, NOD2, ASCL2, FSTL3, STOX2, EPCAM, ZBTB7C, WWTR1, IL33, SMAD3, JUP, AUTS2, PCGF5, NFATC2, NR1D2, GRHL1, KLF4, POU2F3, BMP6, KLF2, BMP4, RGCC, MAFB, CAPRIN2, F2RL1, LPIN3
GO:0071333~cellular response to glucose stimulus	7	1	1	0.99494	0.0530422	NCF1, TH, KCNB1, GJB6, NPTX1, SLC12A6, SLC29A1
GO:0048286~lung alveolus development	5	1	1	0.99494	0.0545491	BMP4, EDN2, IGFBP5, MAN2A1, HOPX
GO:0016266~O-glycan processing	5	1	1	0.99494	0.0545491	GALNT14, GALNT5, GALNT13, GALNT2, B3GNT5
GO:0061061~muscle structure development	3	1	1	0.99494	0.0547368	PDLIM2, PDLIM4, PRICKLE4
GO:0006707~cholesterol catabolic process	3	1	1	0.99494	0.0547368	CYP39A1, CYP27A1, SCARB1
GO:1901653~cellular response to peptide	3	1	1	0.99494	0.0547368	ID1, KLF2, PPP1R9B
GO:0002819~regulation of adaptive immune response	3	1	1	0.99494	0.0547368	RIPK3, AHR, ADCY7
GO:0007266~Rho protein signal transduction	6	1	1	0.99494	0.055437	EPS8, CDC42EP4, C15ORF62, ARHGEF1, RHOD, ADRA2A
GO:0017015~regulation of transforming growth factor beta receptor signaling pathway	4	1	1	0.99494	0.0556802	SMAD3, LOX, NREP, DKK3
GO:0042554~superoxide anion generation	4	1	1	0.99494	0.0556802	DUOX1, NCF1, NCF2, NCF4
GO:0042060~wound healing	8	1	1	0.99494	0.0566228	DSP, COL1A1, SCARB1, SMAD3, LOX, EPPK1, FGF2, POU2F3
GO:0030155~regulation of cell adhesion	6	1	1	0.99494	0.0588133	LAMA3, SPINK5, PLAUR, C2CD4A, LMO7, PRLR
GO:0007254~JNK cascade	6	1	1	0.99494	0.0588133	SMAD3, LRRK2, SH2D3C, ROR2, NOD2, TRIB1
GO:0030325~adrenal gland development	4	1	1	0.99494	0.0613625	SMAD3, CYP1B1, DKK3, WNT4
GO:0046697~decidualization	4	1	1	0.99494	0.0613625	GJB2, STC1, PTN, PTGS2
GO:0043393~regulation of protein binding	4	1	1	0.99494	0.0613625	APP, ANGPT1, LDLRAP1, HOPX
GO:0045785~positive regulation of cell adhesion	6	1	1	0.99494	0.0623046	APBB1IP, ANGPT1, LAMB2, HYAL1, NID1, RHOD
GO:0007154~cell communication	5	1	1	0.99494	0.062994	GJB2, GJA3, GJB6, GJB5, KREMEN1
GO:0051926~negative regulation of calcium ion transport	3	1	1	0.99494	0.0641946	STC1, PTGS2, ADRA2A
GO:0023051~regulation of signaling	3	1	1	0.99494	0.0641946	PREX2, PREX1, LMO7
GO:0022407~regulation of cell-cell adhesion	3	1	1	0.99494	0.0641946	CELSR2, EPHB3, WNT4
GO:0032355~response to estradiol	8	1	1	0.99494	0.0645088	COL1A1, PTGFR, GJB2, TH, MBD1, CYP1B1, ENO2, PTGS2
GO:0060070~canonical Wnt signaling pathway	8	1	1	0.99494	0.067278	WNT10A, JUP, LRRK2, DIXDC1, KLF4, NID1, FGF2, WNT4
GO:0090200~positive regulation of release of cytochrome c from mitochondria	4	1	1	0.99494	0.0673032	PINK1, PLAUR, CIDEB, BMF
GO:1902894~negative regulation of pri-miRNA transcription from RNA polymerase II promoter	4	1	1	0.99494	0.0673032	BMP4, APP, SMAD3, PDGFB
GO:0001658~branching involved in ureteric bud morphogenesis	5	1	1	0.99494	0.0674591	BMP4, DLG1, PAX8, FGF2, WNT4
GO:0048488~synaptic vesicle endocytosis	5	1	1	0.99494	0.0674591	OPHN1, BIN1, SYNJ2, SYT8, STX1A
GO:0051402~neuron apoptotic process	7	1	1	0.99494	0.0679093	NTRK1, APP, ANGPT1, AXL, TYRO3, NGF, TNFRSF21
GO:0090362~positive regulation of platelet-derived growth factor production	2	1	1	0.99494	0.0688903	SERPINB7, PTGS2
GO:2000609~regulation of thyroid hormone generation	2	1	1	0.99494	0.0688903	DUOXA1, DUOXA2
GO:2000098~negative regulation of smooth muscle cell-matrix adhesion	2	1	1	0.99494	0.0688903	SERPINE1, APOD
GO:1902362~melanocyte apoptotic process	2	1	1	0.99494	0.0688903	FAP, MITF
GO:1904300~positive regulation of transcytosis	2	1	1	0.99494	0.0688903	LRP1, PTAFR
GO:1990504~dense core granule exocytosis	2	1	1	0.99494	0.0688903	CADPS2, CADPS
GO:0071387~cellular response to cortisol stimulus	2	1	1	0.99494	0.0688903	KLF9, CYP1B1
GO:1904016~response to Thyroglobulin triiodothyronine	2	1	1	0.99494	0.0688903	GLB1, SLC2A1
GO:1905602~positive regulation of receptor-mediated endocytosis involved in cholesterol transport	2	1	1	0.99494	0.0688903	ANXA2, LDLRAP1
GO:0006935~chemotaxis	9	1	1	0.99494	0.0729751	LTB4R2, PTAFR, PLAUR, MOSPD2, C3AR1, IL16, LSP1, PLD1, FGF2
GO:0031274~positive regulation of pseudopodium assembly	3	1	1	0.99494	0.0741513	CDC42EP4, C15ORF62, F2RL1
GO:0045010~actin nucleation	3	1	1	0.99494	0.0741513	SPIRE2, EVL, FMN1
GO:0038180~nerve growth factor signaling pathway	3	1	1	0.99494	0.0741513	NTRK1, SORT1, NGF
GO:0043534~blood vessel endothelial cell migration	3	1	1	0.99494	0.0741513	SCARB1, ID1, CYP1B1
GO:0007417~central nervous system development	10	1	1	0.99494	0.0766906	ACAN, APP, PAX8, B3GNT5, SPINK5, SLC2A1, MBP, NPTX1, HAPLN3, HPCAL4
GO:0051216~cartilage development	6	1	1	0.99494	0.0774099	EVC, HYAL1, HYAL2, NFATC2, BMP6, SOX5
GO:0032757~positive regulation of interleukin-8 production	6	1	1	0.99494	0.0774099	TLR1, HYAL2, SERPINE1, F2RL1, NOD2, TLR5
GO:0019915~lipid storage	4	1	1	0.99494	0.0799297	DGAT2, GM2A, HEXB, CIDEB
GO:0007422~peripheral nervous system development	4	1	1	0.99494	0.0799297	NFASC, SCN8A, PMP22, NGF
GO:0006694~steroid biosynthetic process	4	1	1	0.99494	0.0799297	HSD3B7, PRLR, LSS, CYP3A7
GO:0061098~positive regulation of protein tyrosine kinase activity	4	1	1	0.99494	0.0799297	CSF1R, APP, ABI1, PDGFB
GO:0043068~positive regulation of programmed cell death	3	1	1	0.99494	0.0845605	NTRK1, BMP4, LRRK2
GO:0085029~extracellular matrix assembly	3	1	1	0.99494	0.0845605	QSOX1, PRICKLE1, GPM6B
GO:0034383~low-density lipoprotein particle clearance	3	1	1	0.99494	0.0845605	SCARB1, DGAT2, LDLRAP1
GO:0015693~magnesium ion transport	3	1	1	0.99494	0.0845605	NIPAL4, NIPAL1, NIPA1
GO:0003323~type B pancreatic cell development	3	1	1	0.99494	0.0845605	BMP4, CDK6, BMP6
GO:0032967~positive regulation of collagen biosynthetic process	4	1	1	0.99494	0.0865997	BMP4, RGCC, SERPINB7, WNT4
GO:0001935~endothelial cell proliferation	4	1	1	0.99494	0.0865997	SCARB1, DLG1, FGF2, LOXL2
GO:0001568~blood vessel development	5	1	1	0.99494	0.0868903	COL1A1, FOXS1, DLX3, AMHR2, AHR
GO:0036211~protein modification process	7	1	1	0.99494	0.0886273	TGM1, RIPK3, LOX, FBXO2, STK38, RABGGTA, LOXL2
GO:0006469~negative regulation of protein kinase activity	6	1	1	0.99494	0.0899162	WWTR1, CAMK2N1, PRKAG2, SFN, CEP85, TRIB1
GO:0046323~glucose import	3	1	1	0.99494	0.0953783	RAB4B, SORT1, SLC2A1
GO:0000302~response to reactive oxygen species	3	1	1	0.99494	0.0953783	HYAL1, HYAL2, APOD
GO:0070306~lens fiber cell differentiation	3	1	1	0.99494	0.0953783	SMAD3, MAF, PITX3
GO:0010955~negative regulation of protein processing	3	1	1	0.99494	0.0953783	IL1R2, LRRK2, GAS1
GO:1903830~magnesium ion transmembrane transport	3	1	1	0.99494	0.0953783	NIPAL4, NIPAL1, NIPA1
GO:0030510~regulation of BMP signaling pathway	3	1	1	0.99494	0.0953783	TWSG1, FSTL4, FSTL3
GO:2000562~negative regulation of CD4-positive, alpha-beta T cell proliferation	3	1	1	0.99494	0.0953783	TWSG1, LGALS9C, LGALS9B
GO:0007015~actin filament organization	10	1	1	0.99494	0.095511	SAMD14, DLG1, SH3D21, MYO15A, MYO5B, EVL, MYO7A, RHOD, RHOBTB2, PPP1R9B
GO:0090263~positive regulation of canonical Wnt signaling pathway	9	1	1	0.99494	0.0961229	COL1A1, SEMA5A, SMAD3, JUP, LRRK2, CAPRIN2, ROR2, FGF2, LGR4
GO:0043066~negative regulation of apoptotic process	26	1	1	0.99494	0.0969949	PRR5, CSF1R, PTGFR, TNFAIP8, BCL2A1, HMGN5, EEF2K, PIM1, NTSR1, TXNDC5, NTRK1, CAMK1D, SMAD3, ANGPT1, PLAUR, SERPINB9, MITF, PRLR, BMP4, PROC, AXL, ID1, IL2RB, PDCD4, EVI2B, CARD14
GO:0032526~response to retinoic acid	5	1	1	0.99494	0.0975137	GJB2, TRIML2, KLF4, AQP3, BMP6
GO:0001819~positive regulation of cytokine production	6	1	1	0.99494	0.0987988	CCDC88B, IL33, RGCC, PIK3CD, TLR5, ADRA2A

## Sheet: only v1 DBDm up BP
Gene Ontology Biological Process Term	Count	Bonferroni	Benjamini	FDR	PValue	Genes
GO:0051301~cell division	38	2.88321e-34	2.88321e-34	2.74806e-34	3.46539e-37	CDCA2, CDCA3, NCAPG2, KIF14, NCAPG, BUB1B, KIF11, SMC4, NCAPH, SKA1, AURKB, AURKA, CDC20, CCNB2, CCNB1, PTTG1, CCND1, NEK2, FAM83D, BUB1, CENPW, SPAG5, UBE2C, CDC6, CDC25C, NDC80, ZWINT, CCNA2, TPX2, CENPF, KIF18B, PRC1, KIFC1, CDK1, BIRC5, KIF2C, KIF20B, MAD2L1
GO:0000278~mitotic cell cycle	18	3.31578e-15	1.53175e-15	1.45995e-15	3.98531e-18	PLK4, CENPW, PLK1, KIF11, CDC6, PKMYT1, NDC80, SKA1, AURKB, AURKA, CIT, TPX2, CENPF, KIF18B, PBK, BIRC5, NEK2, MYBL2
GO:0007094~mitotic spindle assembly checkpoint	12	4.59525e-15	1.53175e-15	1.45995e-15	5.52314e-18	CDC20, CENPF, PLK1, BIRC5, BUB1B, TTK, TRIP13, BUB1, NDC80, ZWINT, AURKB, MAD2L1
GO:0000070~mitotic sister chromatid segregation	12	4.16657e-14	1.04164e-14	9.92816e-15	5.0079e-17	KIF18B, ESPL1, SPAG5, KIFC1, PLK1, CENPK, NCAPG2, NEK2, SMC4, NDC80, ZWINT, MAD2L1
GO:0007059~chromosome segregation	14	2.77112e-12	5.58011e-13	5.31854e-13	3.35343e-15	TOP2A, CDCA2, CENPW, SPAG5, HJURP, TTK, NDC80, SKA1, CENPF, CENPK, BIRC5, NEK2, BUB1, DLGAP5
GO:0007052~mitotic spindle organization	11	3.52394e-10	5.87307e-11	5.59777e-11	4.23539e-13	STIL, CCNB1, KIF4A, PLK1, BIRC5, TTK, KIF11, NDC80, DLGAP5, AURKB, AURKA
GO:0000086~G2/M transition of mitotic cell cycle	10	1.49699e-08	2.13856e-09	2.03832e-09	1.79927e-11	CCNA2, CCNB1, PLK1, CDK1, BIRC5, PKMYT1, FOXM1, CDC25C, AURKA, CIT
GO:0000281~mitotic cytokinesis	8	5.49056e-05	6.86339e-06	6.54167e-06	6.59941e-08	ESPL1, KIF4A, PLK1, BIRC5, KIF23, CENPA, AURKB, CIT
GO:0007088~regulation of mitotic nuclear division	6	9.32417e-05	1.03607e-05	9.87501e-06	1.12075e-07	CDCA2, NEK2, PKMYT1, MKI67, KIF20B, CDC25C
GO:0051256~mitotic spindle midzone assembly	5	0.000190137	1.90155e-05	1.81241e-05	2.28551e-07	PRC1, KIF4A, BIRC5, KIF23, AURKB
GO:0051983~regulation of chromosome segregation	5	0.000284043	2.58257e-05	2.46152e-05	3.41446e-07	CDCA2, KIF2C, MKI67, BUB1, AURKB
GO:0000079~regulation of cyclin-dependent protein serine/threonine kinase activity	7	0.000313908	2.61631e-05	2.49367e-05	3.77352e-07	CCNA2, CCNB2, CCNB1, CCND1, CDC6, PKMYT1, CDC25C
GO:0007018~microtubule-based movement	8	0.000356668	2.74409e-05	2.61546e-05	4.28764e-07	KIF18B, KIFC1, KIF4A, KIF14, KIF23, KIF2C, KIF11, KIF20B
GO:0007049~cell cycle	13	0.000403844	2.88518e-05	2.74994e-05	4.85487e-07	FANCI, CDCA2, CDCA3, PLK1, HJURP, KIF11, MKI67, CDC25C, SMC4, AURKA, CDC45, BIRC5, KIF20B
GO:0051984~positive regulation of chromosome segregation	5	0.0005697	3.79908e-05	3.621e-05	6.8493e-07	NCAPG2, NCAPG, CDC6, SMC4, NCAPH
GO:0051382~kinetochore assembly	5	0.00102726	6.42367e-05	6.12256e-05	1.23532e-06	CENPF, CENPW, CENPK, CENPA, DLGAP5
GO:0090307~mitotic spindle assembly	6	0.00192513	0.000107055	0.000102036	2.31608e-06	CDC20, TPX2, KIFC1, MYBL2, NEK2, KIF11
GO:0032467~positive regulation of cytokinesis	6	0.00192513	0.000107055	0.000102036	2.31608e-06	KIF14, KIF23, CDC6, KIF20B, AURKB, CIT
GO:0007051~spindle organization	5	0.00216019	0.000113817	0.000108482	2.59919e-06	SPAG5, TTK, KIF11, AURKB, AURKA
GO:1905821~positive regulation of chromosome condensation	4	0.00951477	0.000478014	0.000455607	1.14907e-05	NCAPG2, NCAPG, SMC4, NCAPH
GO:1905820~positive regulation of chromosome separation	4	0.0184638	0.000887438	0.000845839	2.23993e-05	NCAPG2, NCAPG, SMC4, NCAPH
GO:0090267~positive regulation of mitotic cell cycle spindle assembly checkpoint	4	0.0244501	0.00112516	0.00107242	2.97519e-05	BIRC5, NDC80, AURKB, MAD2L1
GO:0045842~positive regulation of mitotic metaphase/anaphase transition	4	0.0398305	0.00169352	0.00161414	4.88515e-05	CDC20, ESPL1, UBE2C, DLGAP5
GO:0051310~metaphase plate congression	4	0.0398305	0.00169352	0.00161414	4.88515e-05	CENPF, KIF2C, FAM83D, NDC80
GO:0032465~regulation of cytokinesis	5	0.0553381	0.00227705	0.00217031	6.8421e-05	PLK4, PRC1, PLK1, AURKB, AURKA
GO:0007076~mitotic chromosome condensation	4	0.100721	0.0040829	0.00389151	0.00012759	PLK1, NCAPG, SMC4, NCAPH
GO:0007057~spindle assembly involved in female meiosis I	3	0.126275	0.00499919	0.00476486	0.000162233	CCNB2, NDC80, AURKA
GO:0044772~mitotic cell cycle phase transition	4	0.218321	0.00879551	0.00838322	0.000296003	CCNA2, CCNB2, CCNB1, CCND1
GO:0008283~cell proliferation	7	0.25352	0.0100805	0.00960798	0.000351364	CDK1, MCM10, MKI67, CDC25C, FAM83D, BUB1, AURKB
GO:0010971~positive regulation of G2/M transition of mitotic cell cycle	4	0.319845	0.0128448	0.0122427	0.000463155	CCNB1, CCND1, CDK1, CDC25C
GO:0051276~chromosome organization	4	0.403873	0.016682	0.0159	0.000621564	CENPW, PTTG1, RAD54L, SMC4
GO:0051321~meiotic cell cycle	5	0.450281	0.0186917	0.0178155	0.00071891	RAD51, EXO1, RAD54L, NEK2, PKMYT1
GO:0045143~homologous chromosome segregation	3	0.462889	0.0188278	0.0179453	0.000746777	PTTG1, ESPL1, PLK1
GO:0000132~establishment of mitotic spindle orientation	4	0.519788	0.0215649	0.020554	0.000881256	PLK1, CENPA, NDC80, MAD2L1
GO:0006281~DNA repair	8	0.580711	0.0248212	0.0236577	0.00104416	FANCI, RAD51, PTTG1, FANCD2, EXO1, CDK1, RAD54L, FOXM1
GO:0034080~CENP-A containing nucleosome assembly	3	0.629286	0.0275481	0.0262568	0.00119199	CENPW, HJURP, CENPA
GO:0007080~mitotic metaphase plate congression	4	0.684355	0.0311443	0.0296844	0.00138502	CCNB1, KIFC1, KIF14, KIF2C
GO:1904668~positive regulation of ubiquitin protein ligase activity	3	0.701461	0.0317888	0.0302987	0.00145189	CDC20, UBE2C, PLK1
GO:0034501~protein localization to kinetochore	3	0.76446	0.0370415	0.0353052	0.00173632	CDK1, TTK, AURKB
GO:0051444~negative regulation of ubiquitin-protein transferase activity	3	0.817899	0.0425362	0.0405424	0.00204501	CDC20, BUB1B, MAD2L1
GO:0010389~regulation of G2/M transition of mitotic cell cycle	3	0.862014	0.0481023	0.0458475	0.00237771	CENPF, KIF14, AURKA
GO:1900087~positive regulation of G1/S transition of mitotic cell cycle	4	0.867709	0.0481023	0.0458475	0.00242824	STIL, RRM2, CCND1, ADAMTS1
GO:0009410~response to xenobiotic stimulus	7	0.941129	0.0657578	0.0626754	0.00339854	CENPF, RAD51, SEMA3C, CCND1, CDK1, RAD54L, INHBA
GO:0030857~negative regulation of epithelial cell differentiation	3	0.96265	0.0745669	0.0710716	0.00394344	CCND1, FST, CAV1
GO:0006915~apoptotic process	10	0.987277	0.0951051	0.090647	0.00523186	TPX2, ESPL1, CDCA7, CDK1, BIRC5, BUB1B, S100A9, BUB1, S100A8, AURKA
GO:0007346~regulation of mitotic cell cycle	4	0.987554	0.0951051	0.090647	0.00525821	CDC20, PLK1, BIRC5, DLGAP5
GO:0000082~G1/S transition of mitotic cell cycle	4	0.991455	0.0997241	0.0950496	0.00570774	CCNA2, CCND1, CDK1, IQGAP3
GO:0071539~protein localization to centrosome	3	0.99256	0.0997241	0.0950496	0.00587318	STIL, SPAG5, AURKA
GO:0006268~DNA unwinding involved in DNA replication	3	0.99256	0.0997241	0.0950496	0.00587318	RAD51, CDC45, GINS4
GO:0051493~regulation of cytoskeleton organization	3	0.998174	0.125632	0.119743	0.00754999	NEXN, S100A9, S100A8
GO:0006468~protein phosphorylation	8	0.999395	0.144656	0.137875	0.00886714	PLK4, PLK1, CDK1, BIRC5, NEK2, PKMYT1, AURKB, AURKA
GO:0006270~DNA replication initiation	3	0.999619	0.150663	0.143601	0.00941643	CDC45, MCM10, CDC6
GO:0070488~neutrophil aggregation	2	0.999841	0.158225	0.150808	0.0104596	S100A9, S100A8
GO:0000022~mitotic spindle elongation	2	0.999841	0.158225	0.150808	0.0104596	PRC1, KIF23
GO:0008315~meiotic G2/MI transition	2	0.999841	0.158225	0.150808	0.0104596	CCNB2, NDC80
GO:0007131~reciprocal meiotic recombination	3	0.99998	0.192128	0.183122	0.0129317	RAD51, RAD54L, TRIP13
GO:0045931~positive regulation of mitotic cell cycle	3	0.99999	0.199876	0.190507	0.0136934	CCNB1, BIRC5, AURKA
GO:0097421~liver regeneration	3	0.999997	0.212516	0.202554	0.0152738	SLC7A5, CCND1, AURKA
GO:0030071~regulation of mitotic metaphase/anaphase transition	3	0.999997	0.212516	0.202554	0.0152738	UBE2C, PLK1, CDC6
GO:0033624~negative regulation of integrin activation	2	0.999998	0.212516	0.202554	0.0156487	PTGER4, KIF14
GO:0051231~spindle elongation	2	0.999998	0.212516	0.202554	0.0156487	KIF4A, KIF11
GO:0018105~peptidyl-serine phosphorylation	5	0.999999	0.212516	0.202554	0.0160572	PLK1, PBK, CDK1, TTK, AURKA
GO:2001244~positive regulation of intrinsic apoptotic signaling pathway	3	0.999999	0.212516	0.202554	0.016092	CAV1, S100A9, S100A8
GO:0036297~interstrand cross-link repair	3	1	0.231183	0.220347	0.0177833	FANCI, RAD51, FANCD2
GO:0016310~phosphorylation	6	1	0.238071	0.226912	0.0185993	PBK, BUB1B, TTK, PKMYT1, BUB1, CIT
GO:1905448~positive regulation of mitochondrial ATP synthesis coupled electron transport	2	1	0.250936	0.239174	0.0208108	CCNB1, CDK1
GO:0032119~sequestering of zinc ion	2	1	0.250936	0.239174	0.0208108	S100A9, S100A8
GO:1901970~positive regulation of mitotic sister chromatid separation	2	1	0.250936	0.239174	0.0208108	BIRC5, AURKB
GO:0016321~female meiosis chromosome segregation	2	1	0.250936	0.239174	0.0208108	PLK1, TTK
GO:0008284~positive regulation of cell proliferation	8	1	0.291719	0.278045	0.0245774	CDC20, PRC1, KIF14, BIRC5, TTK, FOXM1, KIF20B, PTHLH
GO:0046601~positive regulation of centriole replication	2	1	0.291719	0.278045	0.0259462	PLK4, STIL
GO:0051754~meiotic sister chromatid cohesion, centromeric	2	1	0.291719	0.278045	0.0259462	BUB1B, BUB1
GO:0018119~peptidyl-cysteine S-nitrosylation	2	1	0.291719	0.278045	0.0259462	S100A9, S100A8
GO:0046602~regulation of mitotic centrosome separation	2	1	0.291719	0.278045	0.0259462	NEK2, KIF11
GO:0010629~negative regulation of gene expression	6	1	0.292531	0.278818	0.02637	SLC7A5, CDK1, HMGB2, ITGB8, IQGAP3, AURKA
GO:0007100~mitotic centrosome separation	2	1	0.32844	0.313045	0.0310549	KIF11, AURKA
GO:1903490~positive regulation of mitotic cytokinesis	2	1	0.32844	0.313045	0.0310549	BIRC5, AURKB
GO:0031536~positive regulation of exit from mitosis	2	1	0.32844	0.313045	0.0310549	UBE2C, BIRC5
GO:0001934~positive regulation of protein phosphorylation	5	1	0.32844	0.313045	0.031186	CCND1, BIRC5, INHBA, IQGAP3, AURKB
GO:0070371~ERK1 and ERK2 cascade	3	1	0.339544	0.323628	0.0326484	PTGER4, CDK1, IQGAP3
GO:0048146~positive regulation of fibroblast proliferation	3	1	0.349604	0.333217	0.0348999	CCNA2, CCNB1, CDC6
GO:0071459~protein localization to chromosome, centromeric region	2	1	0.349604	0.333217	0.036137	BUB1B, CENPA
GO:0035425~autocrine signaling	2	1	0.349604	0.333217	0.036137	S100A9, S100A8
GO:0000212~meiotic spindle organization	2	1	0.349604	0.333217	0.036137	ESPL1, AURKA
GO:0010032~meiotic chromosome condensation	2	1	0.349604	0.333217	0.036137	SMC4, NCAPH
GO:0051383~kinetochore organization	2	1	0.349604	0.333217	0.036137	SMC4, NDC80
GO:0000226~microtubule cytoskeleton organization	4	1	0.376619	0.358965	0.040818	DST, PRC1, CDK1, BIRC5
GO:1905832~positive regulation of spindle assembly	2	1	0.376619	0.358965	0.0411927	STIL, SPAG5
GO:0033601~positive regulation of mammary gland epithelial cell proliferation	2	1	0.376619	0.358965	0.0411927	CCND1, IQGAP3
GO:1902425~positive regulation of attachment of mitotic spindle microtubules to kinetochore	2	1	0.376619	0.358965	0.0411927	BIRC5, AURKB
GO:0032873~negative regulation of stress-activated MAPK cascade	2	1	0.376619	0.358965	0.0411927	PBK, FOXM1
GO:0032496~response to lipopolysaccharide	4	1	0.394879	0.376369	0.0436645	PTGER4, HMGB2, S100A9, S100A8
GO:0006265~DNA topological change	2	1	0.404809	0.385834	0.0462222	TOP2A, HMGB2
GO:0002544~chronic inflammatory response	2	1	0.404809	0.385834	0.0462222	S100A9, S100A8
GO:0007091~metaphase/anaphase transition of mitotic cell cycle	2	1	0.404809	0.385834	0.0462222	PLK1, BUB1B
GO:0033598~mammary gland epithelial cell proliferation	2	1	0.443955	0.423145	0.0512256	CCND1, IQGAP3
GO:0051726~regulation of cell cycle	5	1	0.451055	0.429912	0.0525869	PLK1, BIRC5, FOXM1, KIF20B, PRR11
GO:0018107~peptidyl-threonine phosphorylation	3	1	0.462979	0.441277	0.0549033	CDK1, TTK, CIT
GO:0051988~regulation of attachment of spindle microtubules to kinetochore	2	1	0.462979	0.441277	0.056203	SPAG5, NEK2
GO:1990918~double-strand break repair involved in meiotic recombination	2	1	0.462979	0.441277	0.056203	RAD51, FANCD2
GO:0000076~DNA replication checkpoint	2	1	0.462979	0.441277	0.056203	CDC45, CDC6
GO:0032091~negative regulation of protein binding	3	1	0.48137	0.458806	0.0590142	CAV1, AURKB, AURKA
GO:0009611~response to wounding	3	1	0.484576	0.461862	0.0604075	SOX2, DST, AURKA
GO:0051315~attachment of mitotic spindle microtubules to kinetochore	2	1	0.484576	0.461862	0.0611545	KIF2C, NDC80
GO:0000727~double-strand break repair via break-induced replication	2	1	0.484576	0.461862	0.0611545	CDC45, GINS4
GO:0043066~negative regulation of apoptotic process	7	1	0.507448	0.483661	0.0646508	STIL, PLK1, CDK1, KIF14, BIRC5, MAD2L1, AURKA
GO:0002523~leukocyte migration involved in inflammatory response	2	1	0.509156	0.48529	0.0660803	S100A9, S100A8
GO:0002244~hematopoietic progenitor cell differentiation	3	1	0.509156	0.48529	0.0660924	TOP2A, FST, INHBA
GO:0046777~protein autophosphorylation	4	1	0.53687	0.511705	0.0707411	TTK, NEK2, AURKB, AURKA
GO:0001833~inner cell mass cell proliferation	2	1	0.53687	0.511705	0.0709805	GINS4, NCAPG2
GO:0006310~DNA recombination	3	1	0.561693	0.535363	0.0749374	RAD51, EXO1, RAD54L
GO:0007019~microtubule depolymerization	2	1	0.59952	0.571417	0.0807046	KIF18B, KIF2C
GO:1904355~positive regulation of telomere capping	2	1	0.61933	0.590299	0.0855288	NEK2, AURKB
GO:0051298~centrosome duplication	2	1	0.61933	0.590299	0.0855288	STIL, NDC80
GO:0030154~cell differentiation	8	1	0.61933	0.590299	0.0856045	SOX2, CDC20, CENPF, CSRP2, FST, CAV1, INHBA, ASF1B
GO:0051642~centrosome localization	2	1	0.636889	0.607034	0.0903279	DLGAP5, AURKA
GO:0008608~attachment of spindle microtubules to kinetochore	2	1	0.636889	0.607034	0.0903279	NDC80, AURKB
GO:1904385~cellular response to angiotensin	2	1	0.636889	0.607034	0.0903279	INHBA, CDC6
GO:0014002~astrocyte development	2	1	0.664916	0.633748	0.0951021	S100A9, S100A8
GO:0045737~positive regulation of cyclin-dependent protein serine/threonine kinase activity	2	1	0.680955	0.649035	0.0998515	CCND1, CDC6
GO:0007276~gamete generation	2	1	0.680955	0.649035	0.0998515	FANCD2, FST
GO:0010165~response to X-ray	2	1	0.680955	0.649035	0.0998515	RAD51, CCND1

## Sheet: both v1 WT and DBDm down BP
Gene Ontology Biological Process Term	Count	Bonferroni	Benjamini	FDR	PValue	Genes
GO:0071222~cellular response to lipopolysaccharide	10	9.21105e-06	9.21109e-06	9.12474e-06	1.43923e-08	GBP5, CXCL10, CSF3, IL6, CXCL11, NFKBIZ, CXCL1, CXCL3, CXCL2, GBP3
GO:0006954~inflammatory response	12	8.73325e-05	4.36682e-05	4.32588e-05	1.36463e-07	C3, GBP5, CXCL10, IL6, CXCL11, TNFAIP6, NFKBIZ, CXCL1, PTX3, CXCL3, CXCL2, TLR2
GO:0051607~defense response to virus	9	0.000581281	0.000193817	0.000192	9.08516e-07	GBP5, IL6, RSAD2, MX2, ISG15, IFIT1, IFI44L, TLR2, GBP3
GO:0007165~signal transduction	16	0.00860019	0.00215933	0.00213909	1.34958e-05	NRP1, TNFAIP6, GDF15, MACC1, PDE2A, NEDD9, ARHGAP18, CXCL1, IRS2, C3, CXCL10, CXCL11, HSH2D, ANPEP, TLR2, CHGB
GO:0070098~chemokine-mediated signaling pathway	5	0.0487089	0.00998665	0.00989303	7.80207e-05	CXCL10, CXCL11, CXCL1, CXCL3, CXCL2
GO:0030593~neutrophil chemotaxis	5	0.0924297	0.0161628	0.0160113	0.000151526	CXCL10, CXCL11, CXCL1, CXCL3, CXCL2
GO:0031640~killing of cells of other organism	5	0.134371	0.0206118	0.0204186	0.000225442	CXCL10, CXCL11, CXCL1, CXCL3, CXCL2
GO:0061844~antimicrobial humoral immune response mediated by antimicrobial peptide	5	0.319056	0.0480201	0.0475699	0.000600251	CXCL10, CXCL11, CXCL1, CXCL3, CXCL2
GO:0007267~cell-cell signaling	6	0.459731	0.0683768	0.0677358	0.000961549	CXCL10, NRP1, CXCL11, GJC2, TNFAIP6, GDF15
GO:0001525~angiogenesis	6	0.594163	0.090117	0.0892721	0.00140808	NRP1, ANPEP, TNFAIP2, COL8A1, NRCAM, ANGPTL4
GO:0009615~response to virus	4	0.969947	0.296836	0.294053	0.00546127	RSAD2, MX2, ISG15, IFIT1
GO:0007229~integrin-mediated signaling pathway	4	0.972516	0.296836	0.294053	0.00560015	NRP1, ITGA10, NEDD9, ISG15
GO:0050729~positive regulation of inflammatory response	4	0.979153	0.296836	0.294053	0.00602948	PDE2A, NFKBIZ, GPR4, TLR2
GO:0006935~chemotaxis	4	0.993208	0.322182	0.319162	0.0077697	CXCL10, CXCL11, CXCL1, CXCL2
GO:0071345~cellular response to cytokine stimulus	3	0.993355	0.322182	0.319162	0.00780366	GBP5, CSF3, GBP3
GO:0032733~positive regulation of interleukin-10 production	3	0.995916	0.322182	0.319162	0.00855797	IL6, ISG15, TLR2
GO:0032728~positive regulation of interferon-beta production	3	0.995916	0.322182	0.319162	0.00855797	ISG15, PTPN22, TLR2
GO:0045071~negative regulation of viral genome replication	3	0.997541	0.326225	0.323166	0.00934367	RSAD2, ISG15, IFIT1
GO:1904613~cellular response to 2,3,7,8-tetrachlorodibenzodioxine	2	0.998028	0.326225	0.323166	0.00968479	SLC46A3, PDE2A
GO:0001550~ovarian cumulus expansion	2	0.999753	0.41256	0.408692	0.0128925	TNFAIP6, PTX3
GO:0034157~positive regulation of toll-like receptor 7 signaling pathway	2	0.999996	0.536411	0.531382	0.0192773	RSAD2, PTPN22
GO:0097398~cellular response to interleukin-17	2	0.999996	0.536411	0.531382	0.0192773	CXCL10, NFKBIZ
GO:0034165~positive regulation of toll-like receptor 9 signaling pathway	2	0.999996	0.536411	0.531382	0.0192773	RSAD2, PTPN22
GO:0090594~inflammatory response to wounding	2	1	0.574832	0.569443	0.0224544	IL6, NFKBIZ
GO:0051715~cytolysis in other organism	2	1	0.574832	0.569443	0.0224544	GBP5, GBP3
GO:0032741~positive regulation of interleukin-18 production	2	1	0.63068	0.624767	0.0256214	GBP5, TLR2
GO:0009636~response to toxic substance	3	1	0.635107	0.629153	0.0283895	GJC2, DHRS2, TLR2
GO:2000553~positive regulation of T-helper 2 cell cytokine production	2	1	0.635107	0.629153	0.0287783	IL6, RSAD2
GO:0008228~opsonization	2	1	0.635107	0.629153	0.0287783	C3, PTX3
GO:0002237~response to molecule of bacterial origin	2	1	0.747134	0.74013	0.0350619	CXCL2, TLR2
GO:0007155~cell adhesion	6	1	0.747134	0.74013	0.0361893	TNFAIP6, ITGA10, NEDD9, COL8A1, NRCAM, PLXNC1
GO:0002903~negative regulation of B cell apoptotic process	2	1	0.751413	0.744369	0.0381887	HSH2D, IRS2
GO:0050731~positive regulation of peptidyl-tyrosine phosphorylation	3	1	0.751413	0.744369	0.0387448	NRP1, CSF3, IL6
GO:0071346~cellular response to interferon-gamma	3	1	0.762798	0.755647	0.0417155	GBP5, TLR2, GBP3
GO:0032956~regulation of actin cytoskeleton organization	3	1	0.762798	0.755647	0.0417155	NEDD9, ARHGAP18, CORO2B
GO:0010818~T cell chemotaxis	2	1	0.821784	0.814079	0.0475094	CXCL10, CXCL11
GO:1902287~semaphorin-plexin signaling pathway involved in axon guidance	2	1	0.821784	0.814079	0.0475094	NRP1, PLXNC1
GO:0030335~positive regulation of cell migration	4	1	0.937096	0.928311	0.0556401	TNFAIP6, FAM110C, NEDD9, IRS2
GO:0007413~axonal fasciculation	2	1	0.95678	0.947811	0.0597988	NRP1, NRCAM
GO:2000251~positive regulation of actin cytoskeleton reorganization	2	1	0.95678	0.947811	0.0597988	NRP1, CSF3
GO:1900227~positive regulation of NLRP3 inflammasome complex assembly	2	1	0.957663	0.948685	0.0628467	GBP5, PTPN22
GO:0031290~retinal ganglion cell axon guidance	2	1	0.957663	0.948685	0.0628467	NRP1, NRCAM
GO:0021675~nerve development	2	1	0.9801	0.970912	0.0658848	NRP1, SCN2A
GO:0007189~adenylate cyclase-activating G-protein coupled receptor signaling pathway	3	1	0.9801	0.970912	0.0682635	CXCL10, CXCL11, GPR4
GO:0043011~myeloid dendritic cell differentiation	2	1	0.9801	0.970912	0.0689133	BATF2, DHRS2
GO:0002224~toll-like receptor signaling pathway	2	1	1	0.992175	0.0868823	NFKBIZ, TLR2
GO:0010628~positive regulation of gene expression	5	1	1	0.992175	0.0873747	IL6, GJC2, PDE2A, PTPN22, TLR2
GO:0019221~cytokine-mediated signaling pathway	3	1	1	0.992175	0.0949	CSF3, IL6, NFKBIZ
GO:0051281~positive regulation of release of sequestered calcium ion into cytosol	2	1	1	0.992175	0.0957383	CXCL10, CXCL11
GO:0010575~positive regulation of vascular endothelial growth factor production	2	1	1	0.992175	0.0957383	C3, IL6
GO:1900017~positive regulation of cytokine production involved in inflammatory response	2	1	1	0.992175	0.0986715	GBP5, IL6

## Sheet: only v1 WT down BP
Gene Ontology Biological Process Term	Count	Bonferroni	Benjamini	FDR	PValue	Genes
GO:0045662~negative regulation of myoblast differentiation	6	0.064584	0.0616222	0.061364	3.10814e-05	ID3, SOX9, DLL1, TNF, SOX4, TBX3
GO:0032729~positive regulation of interferon-gamma production	8	0.140016	0.0616222	0.061364	7.02219e-05	SLC7A5, IL1B, PDE4D, TNFSF4, EBI3, TNF, TLR4, IL27RA
GO:0008284~positive regulation of cell proliferation	20	0.168792	0.0616222	0.061364	8.60646e-05	IL24, FN1, VEGFC, DLL1, NTN1, THBS1, AREG, CXCL5, TBX3, HOXC10, EREG, FGF5, GREM1, HLX, IL1B, TNFSF4, HAS2, SOX9, SOX4, ATF3
GO:0006915~apoptotic process	21	0.285416	0.0697451	0.0694529	0.000156438	CSRNP1, CADM1, TNFSF15, GADD45A, BIK, SEMA3A, ZBTB16, IL24, APLP1, CIDEA, NTN1, THBS1, BBC3, TP53AIP1, SH3RF3, GREM1, MECOM, TRAF4, IL1B, PHLDA2, BIRC3
GO:0060252~positive regulation of glial cell proliferation	5	0.294433	0.0697451	0.0694529	0.000162349	SLC7A5, IL1B, VEGFC, TNF, NTN1
GO:0001819~positive regulation of cytokine production	7	0.451716	0.0860889	0.0857282	0.000279739	PTGER4, CADM1, IL1B, TNFSF4, IRAK3, TNF, EREG
GO:0045766~positive regulation of angiogenesis	10	0.480208	0.0860889	0.0857282	0.000304575	GREM1, CCBE1, IL1B, ADM2, ITGB3, GATA6, VEGFC, HMGA2, THBS1, NODAL
GO:0060563~neuroepithelial cell differentiation	4	0.497833	0.0860889	0.0857282	0.000320629	CDH2, B9D1, DLL1, SOX4
GO:0010628~positive regulation of gene expression	18	0.5924	0.099698	0.0992802	0.000417729	EGR1, SMAD1, PID1, ITGB3, FN1, HMGA2, POU3F1, DLL1, TNF, DKK1, FGF5, CUX2, IL1B, ADM2, ID3, SOX9, TLR4, ATF3
GO:0009887~animal organ morphogenesis	9	0.664362	0.109145	0.108687	0.000508122	GREM1, FGF5, LAMA1, APLP1, VEGFC, PHLDA2, NTN1, TBX3, EREG
GO:0000122~negative regulation of transcription from RNA polymerase II promoter	27	0.756207	0.124993	0.12447	0.000656878	GATA6, TNF, TRO, CUX2, ZFP57, BEND3, SOX9, MSC, SOX4, IRX1, HES7, EGR1, GADD45A, ZBTB16, FST, HMGA2, ZBTB12, DKK1, TBX3, HIC1, FOXP1, BCL6, TXNIP, ID3, FOSB, ATF3, NODAL
GO:0032496~response to lipopolysaccharide	9	0.776969	0.124993	0.12447	0.000698287	PTGER4, NQO1, CYP27B1, IL1B, CYP1A1, IRAK3, SOD2, TLR4, FOXP1
GO:0048661~positive regulation of smooth muscle cell proliferation	6	0.850992	0.146378	0.145765	0.000885901	ITGB3, THBS1, TNF, TLR4, EREG, FOXP1
GO:0043065~positive regulation of apoptotic process	13	0.953564	0.188584	0.187793	0.00142807	PRR7, GADD45A, ZBTB16, HMGA2, TNF, BBC3, BCL6, EEF1A2, TXNIP, ID3, SLIT2, PHLDA2, SOX4
GO:0014009~glial cell proliferation	4	0.958791	0.188584	0.187793	0.00148358	VEGFC, AREG, NTN1, SOX4
GO:0030857~negative regulation of epithelial cell differentiation	4	0.958791	0.188584	0.187793	0.00148358	FST, SOX9, DLL1, TBX3
GO:0008038~neuron recognition	3	0.968164	0.188584	0.187793	0.00160353	CNTNAP2, NTM, PCDH12
GO:0071504~cellular response to heparin	3	0.968164	0.188584	0.187793	0.00160353	EGR1, SOX9, SLIT2
GO:0045668~negative regulation of osteoblast differentiation	6	0.974164	0.188584	0.187793	0.0017006	GREM1, VEGFC, ID3, SOX9, TNF, AREG
GO:0046330~positive regulation of JNK cascade	7	0.977063	0.188584	0.187793	0.0017559	SH3RF3, TRAF4, GADD45A, IL1B, SEMA3A, TNF, TLR4
GO:0009653~anatomical structure morphogenesis	8	0.996535	0.269414	0.268285	0.00263394	SMAD1, FRAS1, SIX4, CLTCL1, GATA6, SMAD9, SOX4, EREG
GO:0032700~negative regulation of interleukin-17 production	4	0.998649	0.299838	0.298582	0.00307097	ARG2, TNFSF4, TLR4, IL27RA
GO:0071260~cellular response to mechanical stimulus	6	0.999205	0.309808	0.30851	0.00331731	PTGER4, GADD45A, IL1B, ITGB3, SOX9, TLR4
GO:0071222~cellular response to lipopolysaccharide	9	0.999875	0.363259	0.361737	0.004176	CD274, SLC7A5, IL1B, TNFSF4, IL24, IRAK3, TNF, TLR4, CXCL5
GO:0045892~negative regulation of transcription, DNA-templated	17	0.999888	0.363259	0.361737	0.00422788	PRDM8, PHC2, ZBTB16, GATA6, RFX3, HMGA2, TNF, TBX3, FOXP1, EREG, GREM1, MECOM, BCL6, SIX4, TNFSF4, ID3, SOX9
GO:1902895~positive regulation of pri-miRNA transcription from RNA polymerase II promoter	5	0.999965	0.39337	0.391722	0.00476146	NGFR, EGR1, SMAD1, TNF, APLN
GO:0006955~immune response	15	0.999999	0.513514	0.511362	0.00645478	PTGER4, CD274, CD70, TNFSF15, CCL20, THBS1, TNF, CXCL5, IL27RA, APLN, IL1B, TNFSF4, PAMR1, ULBP1, TLR4
GO:0009612~response to mechanical stimulus	5	1	0.530364	0.528142	0.00697147	PTGER4, FOSB, TXNIP, KCNK2, THBS1
GO:0030509~BMP signaling pathway	6	1	0.530364	0.528142	0.00764143	EGR1, SMAD1, FST, SMAD9, RGMB, NODAL
GO:0001501~skeletal system development	7	1	0.530364	0.528142	0.00777262	HES7, COL1A2, FST, SOX9, SOX4, HOXC10, TBX3
GO:0001666~response to hypoxia	8	1	0.530364	0.528142	0.00782521	EGR1, CYP1A1, VEGFC, PLOD2, SOD2, THBS1, TNF, SOX4
GO:0030534~adult behavior	4	1	0.530364	0.528142	0.00790114	CNTNAP2, ZFHX2, SLC7A11, SPTBN2
GO:0036302~atrioventricular canal development	3	1	0.545563	0.543277	0.00838156	GATA6, HAS2, TBX3
GO:0006357~regulation of transcription from RNA polymerase II promoter	35	1	0.558177	0.555838	0.00885709	CSRNP1, GATA6, NTN1, TNF, HOXC10, ZNF829, CUX2, ZFP57, MECOM, SIX4, ZSCAN31, HLX, SOX9, HIVEP2, MSC, ZNF485, IRX1, HES7, EGR1, SMAD1, ZFHX2, MYEF2, ZBTB16, RFX3, SMAD9, ZBTB12, POU3F1, SOD2, TBX3, HIC1, FOXP1, BCL6, FOSB, ATF3, ZNF552
GO:2000379~positive regulation of reactive oxygen species metabolic process	4	1	0.558177	0.555838	0.00935492	PID1, GADD45A, AKR1C1, THBS1
GO:0055074~calcium ion homeostasis	4	1	0.558177	0.555838	0.00935492	CYP27B1, WNK4, CIB2, SLC8A1
GO:0009410~response to xenobiotic stimulus	10	1	0.571394	0.569	0.00987339	NNMT, GATA6, VEGFC, FOSB, TXNIP, SOD2, THBS1, TNF, SLC8A1, CCNO
GO:0051966~regulation of synaptic transmission, glutamatergic	4	1	0.571394	0.569	0.0101364	CDH2, TNF, DKK1, DGKI
GO:0043066~negative regulation of apoptotic process	15	1	0.571394	0.569	0.0103745	NQO1, AMIGO2, GATA6, ASNS, HMGA2, SOD2, THBS1, TNF, DKK1, TBX3, GREM1, SIX4, CBS, SOX9, BIRC3
GO:0007275~multicellular organism development	7	1	0.583392	0.580948	0.0108639	CDH2, HLX, FST, GREB1, ARHGDIB, ID3, KREMEN2
GO:0010595~positive regulation of endothelial cell migration	5	1	0.597717	0.595213	0.0114089	CCBE1, ITGB3, THBS1, FUT1, FOXP1
GO:1901216~positive regulation of neuron death	4	1	0.603998	0.601467	0.01181	EGR1, ITGAM, SARM1, DKK1
GO:0009749~response to glucose	5	1	0.629079	0.626444	0.0125933	EGR1, SARM1, TXNIP, THBS1, SLC8A1
GO:0085029~extracellular matrix assembly	3	1	0.633134	0.630482	0.0135207	COL1A2, HAS2, SOX9
GO:0060173~limb development	4	1	0.633134	0.630482	0.0136331	GREM1, KREMEN2, SLC7A11, DKK1
GO:0030326~embryonic limb morphogenesis	4	1	0.633134	0.630482	0.0136331	GREM1, FRAS1, DKK1, HOXC10
GO:1901224~positive regulation of NIK/NF-kappaB signaling	5	1	0.633134	0.630482	0.0138535	GREM1, IL1B, LAPTM5, TNF, TLR4
GO:0050919~negative chemotaxis	4	1	0.651553	0.648823	0.0146013	FLRT2, SEMA3A, ITGB3, SLIT2
GO:0007155~cell adhesion	15	1	0.651553	0.648823	0.0150879	CNTNAP2, ITGAM, LAMA1, ITGB3, NTM, APLP1, AMIGO2, FN1, SLC7A11, PCDH12, RGMB, THBS1, CLDN11, OBSCN, CDH2
GO:0035725~sodium ion transmembrane transport	6	1	0.651553	0.648823	0.0153945	SLC6A9, SLC20A1, WNK4, SHROOM2, SLC8A1, TPCN1
GO:0010763~positive regulation of fibroblast migration	3	1	0.651553	0.648823	0.0154698	ITGB3, THBS1, SLC8A1
GO:0045944~positive regulation of transcription from RNA polymerase II promoter	26	1	0.66283	0.660053	0.0160462	CSRNP1, PID1, NUFIP1, CRTC1, GATA6, TNF, DLL1, HOXC10, MECOM, SIX4, CYTL1, SOX9, SOX4, ZNF485, EGR1, SMAD1, ZBTB16, HMGA2, RFX3, TBX3, GREM1, IL1B, FOSB, TLR4, ATF3, NODAL
GO:0008285~negative regulation of cell proliferation	13	1	0.680792	0.67794	0.0167979	SMAD1, ZBTB16, IL24, ADARB1, SOD2, DLL1, THBS1, EREG, CYP27B1, BCL6, IL1B, ABI3BP, SOX4
GO:0007165~signal transduction	27	1	0.698843	0.695915	0.0178176	CD274, IL24, RASGRF1, WNK4, ARHGAP39, CXCL5, ARHGAP22, GRB14, HLX, CYTL1, SOX9, SMAD1, CD70, CCL20, TNFSF15, PDE4D, GABRA3, VEGFC, RGMB, ARHGAP25, APLN, GREM1, TRAF4, ARTN, IL1B, TNFSF4, SARM1
GO:0006805~xenobiotic metabolic process	6	1	0.698843	0.695915	0.0182348	NQO1, ALDH3A1, NCEH1, AKR1C1, CYP1A1, AOX1
GO:0043010~camera-type eye development	4	1	0.698843	0.695915	0.0188553	LAMA1, SHROOM2, CYP1A1, B9D1
GO:0055093~response to hyperoxia	3	1	0.698843	0.695915	0.0197027	SLC7A5, CYP1A1, SOD2
GO:0007566~embryo implantation	4	1	0.698843	0.695915	0.0200147	TRO, IL1B, STC2, ITGB3
GO:0042542~response to hydrogen peroxide	4	1	0.698843	0.695915	0.0200147	TXNIP, SOD2, AREG, SLC8A1
GO:0032722~positive regulation of chemokine production	4	1	0.698843	0.695915	0.0200147	EGR1, TNFSF4, TNF, TLR4
GO:0032720~negative regulation of tumor necrosis factor production	5	1	0.698843	0.695915	0.020501	ARG2, CIDEA, IRAK3, TLR4, IL27RA
GO:0007420~brain development	9	1	0.698843	0.695915	0.0211881	CNTNAP2, RGS2, ZFHX2, CDH2, CADM1, AMIGO2, SHROOM2, ATP2B1, NODAL
GO:0006919~activation of cysteine-type endopeptidase activity involved in apoptotic process	5	1	0.698843	0.695915	0.0213414	NGFR, TNFSF15, LAPTM5, TNF, BBC3
GO:0061036~positive regulation of cartilage development	3	1	0.698843	0.695915	0.0219801	SMAD1, ZBTB16, SOX9
GO:0050995~negative regulation of lipid catabolic process	3	1	0.698843	0.695915	0.0219801	IL1B, CIDEA, TNF
GO:0021756~striatum development	3	1	0.698843	0.695915	0.0219801	CNTNAP2, SLC7A11, FOXP1
GO:0008217~regulation of blood pressure	5	1	0.698843	0.695915	0.0222026	COL1A2, WNK4, ATP2B1, SOD2, DLL1
GO:0001889~liver development	5	1	0.698843	0.695915	0.0222026	CADM1, HLX, GATA6, SOD2, NODAL
GO:0045429~positive regulation of nitric oxide biosynthetic process	4	1	0.698843	0.695915	0.0224489	IL1B, SOD2, TNF, TLR4
GO:0071407~cellular response to organic cyclic compound	4	1	0.717726	0.714719	0.0237237	SMAD1, IL1B, CYP1A1, TNF
GO:0032689~negative regulation of interferon-gamma production	4	1	0.717726	0.714719	0.0237237	CD274, TNFSF4, LAPTM5, TLR4
GO:0090190~positive regulation of branching involved in ureteric bud morphogenesis	3	1	0.726753	0.723708	0.0243607	GREM1, SIX4, SOX9
GO:0030900~forebrain development	4	1	0.726753	0.723708	0.0250371	ITGAM, APLP1, POU3F1, DKK1
GO:0051781~positive regulation of cell division	4	1	0.726753	0.723708	0.0250371	FGF5, IL1B, VEGFC, EREG
GO:0021761~limbic system development	2	1	0.731422	0.728357	0.0255385	CNTNAP2, TBX3
GO:0006954~inflammatory response	12	1	0.732676	0.729606	0.0259234	PTGER4, SMAD1, BCL6, CCL20, IL1B, TNFSF4, WNK4, TXNIP, THBS1, TNF, TLR4, CXCL5
GO:0002009~morphogenesis of an epithelium	3	1	0.794497	0.791168	0.0294194	FRAS1, CA2, SOX9
GO:0031018~endocrine pancreas development	3	1	0.794497	0.791168	0.0294194	RFX3, SOX9, SOX4
GO:0071456~cellular response to hypoxia	6	1	0.794497	0.791168	0.0295727	CBS, STC2, GATA6, KCNK2, SLC8A1, BBC3
GO:0007267~cell-cell signaling	8	1	0.794497	0.791168	0.0319973	GREM1, FGF5, CD70, CCL20, IL1B, AREG, CXCL5, EREG
GO:0043523~regulation of neuron apoptotic process	3	1	0.794497	0.791168	0.0320918	EGR1, SARM1, DKK1
GO:0040037~negative regulation of fibroblast growth factor receptor signaling pathway	3	1	0.794497	0.791168	0.0320918	NGFR, THBS1, APLN
GO:0055007~cardiac muscle cell differentiation	3	1	0.794497	0.791168	0.0320918	GREM1, GATA6, SYNE1
GO:0030279~negative regulation of ossification	3	1	0.794497	0.791168	0.0320918	KREMEN2, SOX9, DKK1
GO:0042116~macrophage activation	3	1	0.794497	0.791168	0.0320918	WNK4, TLR4, FOXP1
GO:0070371~ERK1 and ERK2 cascade	4	1	0.794497	0.791168	0.0321794	PTGER4, WNK4, SOX9, TLR4
GO:0000079~regulation of cyclin-dependent protein serine/threonine kinase activity	4	1	0.794497	0.791168	0.0321794	CCNA1, GADD45A, CCNO, CCNJL
GO:0034220~ion transmembrane transport	6	1	0.822748	0.8193	0.033857	ANO1, GABRA3, ATP2B1, TMC4, GRIA3, TPCN1
GO:0006809~nitric oxide biosynthetic process	3	1	0.822748	0.8193	0.0348557	NQO1, ARG2, TLR4
GO:0030837~negative regulation of actin filament polymerization	3	1	0.822748	0.8193	0.0348557	SLIT2, PFN2, KANK3
GO:0014911~positive regulation of smooth muscle cell migration	3	1	0.822748	0.8193	0.0348557	ITGB3, HAS2, TLR4
GO:0048146~positive regulation of fibroblast proliferation	4	1	0.824247	0.820793	0.0353029	NGFR, ITGB3, FN1, EREG
GO:0030198~extracellular matrix organization	7	1	0.83428	0.830784	0.0365054	ECM2, COL1A2, ABI3BP, ITGB3, APLP1, SOX9, TNF
GO:0070445~regulation of oligodendrocyte progenitor proliferation	2	1	0.83428	0.830784	0.038063	CDH2, PTPRZ1
GO:1902631~negative regulation of membrane hyperpolarization	2	1	0.83428	0.830784	0.038063	CRTC1, SOD2
GO:0015821~methionine transport	2	1	0.83428	0.830784	0.038063	SLC7A5, SLC43A2
GO:0060559~positive regulation of calcidiol 1-monooxygenase activity	2	1	0.83428	0.830784	0.038063	IL1B, TNF
GO:1901492~positive regulation of lymphangiogenesis	2	1	0.83428	0.830784	0.038063	CCBE1, VEGFC
GO:0045860~positive regulation of protein kinase activity	4	1	0.837008	0.833501	0.0385772	TRAF4, VEGFC, TNF, EREG
GO:0007266~Rho protein signal transduction	4	1	0.839517	0.836	0.0402703	NGFR, COL1A2, BCL6, ARHGDIB
GO:0007411~axon guidance	7	1	0.839517	0.836	0.0405106	NGFR, FLRT2, ARTN, LAMA1, SEMA3A, SLC7A11, SLIT2
GO:0044772~mitotic cell cycle phase transition	3	1	0.839517	0.836	0.040647	CCNA1, CCNO, CCNJL
GO:0036120~cellular response to platelet-derived growth factor stimulus	3	1	0.839517	0.836	0.040647	ITGB3, HAS2, TLR4
GO:0042908~xenobiotic transport	3	1	0.839517	0.836	0.040647	SLC7A5, SLC43A3, SLC29A4
GO:0051965~positive regulation of synapse assembly	4	1	0.843152	0.839619	0.0420006	CUX2, SRPX2, FLRT2, AMIGO2
GO:0007254~JNK cascade	4	1	0.843152	0.839619	0.0420006	PTGER4, IL1B, TNF, TLR4
GO:0030155~regulation of cell adhesion	4	1	0.843152	0.839619	0.0420006	LAMA1, SOX9, DLL1, FUT1
GO:0007417~central nervous system development	6	1	0.845218	0.841677	0.042497	NGFR, PTPRZ1, ZBTB16, APLP1, ID3, TBX3
GO:0009954~proximal/distal pattern formation	3	1	0.85778	0.854186	0.0436691	GREM1, DLL1, HOXC10
GO:0050727~regulation of inflammatory response	5	1	0.85778	0.854186	0.0439273	BCL6, TNFSF4, USP18, BIRC3, FOXP1
GO:0032755~positive regulation of interleukin-6 production	5	1	0.895188	0.891437	0.0465786	IL1B, TNFSF4, TNF, TLR4, EREG
GO:0035902~response to immobilization stress	3	1	0.895188	0.891437	0.0467719	CYP1A1, SOD2, SLC8A1
GO:0008045~motor neuron axon guidance	3	1	0.895188	0.891437	0.0499529	SEMA3A, SLIT2, NTN1
GO:1903672~positive regulation of sprouting angiogenesis	3	1	0.895188	0.891437	0.0499529	SMAD1, DLL1, FUT1
GO:0043242~negative regulation of protein complex disassembly	2	1	0.895188	0.891437	0.0504273	IRAK3, TNF
GO:0098773~skin epidermis development	2	1	0.895188	0.891437	0.0504273	GATA6, DLL1
GO:0015881~creatine transport	2	1	0.895188	0.891437	0.0504273	SLC16A12, SLC16A9
GO:0015818~isoleucine transport	2	1	0.895188	0.891437	0.0504273	SLC7A5, SLC43A2
GO:0002085~inhibition of neuroepithelial cell differentiation	2	1	0.895188	0.891437	0.0504273	DLL1, NODAL
GO:0030730~sequestering of triglyceride	2	1	0.895188	0.891437	0.0504273	IL1B, TNF
GO:0015823~phenylalanine transport	2	1	0.895188	0.891437	0.0504273	SLC7A5, SLC43A2
GO:0007160~cell-matrix adhesion	5	1	0.899277	0.895509	0.0521429	ECM2, ITGAM, BCL6, ITGB3, FN1
GO:0007283~spermatogenesis	12	1	0.899277	0.895509	0.0523811	CLDN11, SPOCD1, CCNA1, PHC2, RGS2, CADM1, BCL6, MYCBPAP, SOX9, SYNE1, OAZ3, BIRC3
GO:0014070~response to organic cyclic compound	4	1	0.899277	0.895509	0.0531476	FST, CYP1A1, SOX9, SLC7A11
GO:0060021~palate development	4	1	0.899277	0.895509	0.0531476	CSRNP1, FRAS1, MSC, TBX3
GO:0009880~embryonic pattern specification	3	1	0.899277	0.895509	0.0532096	SMAD1, ZBTB16, NODAL
GO:0033137~negative regulation of peptidyl-serine phosphorylation	3	1	0.899277	0.895509	0.0532096	PDE4D, CNKSR3, DKK1
GO:0009615~response to virus	5	1	0.899277	0.895509	0.0535882	TNFSF4, CYP1A1, HMGA2, IRAK3, TNF
GO:2001238~positive regulation of extrinsic apoptotic signaling pathway	3	1	0.908025	0.904221	0.0565395	G0S2, TNF, TLR4
GO:0007586~digestion	3	1	0.908025	0.904221	0.0565395	ADM2, AKR1C1, PRSS3
GO:0045840~positive regulation of mitotic nuclear division	3	1	0.908025	0.904221	0.0565395	IL1B, TNF, EREG
GO:0008584~male gonad development	5	1	0.908025	0.904221	0.0565437	SIX4, BIK, GATA6, RHOBTB3, SOX9
GO:0042102~positive regulation of T cell proliferation	4	1	0.908025	0.904221	0.0571485	CD274, CD70, IL1B, TNFSF4
GO:0050729~positive regulation of inflammatory response	5	1	0.908025	0.904221	0.0595853	PTGER4, IL1B, TNFSF4, TNF, TLR4
GO:0035987~endodermal cell differentiation	3	1	0.908025	0.904221	0.0599403	FN1, HMGA2, NODAL
GO:0010575~positive regulation of vascular endothelial growth factor production	3	1	0.908025	0.904221	0.0599403	CCBE1, IL1B, NODAL
GO:0009058~biosynthetic process	3	1	0.908025	0.904221	0.0599403	ALDH1L1, AADAT, PBLD
GO:0045776~negative regulation of blood pressure	3	1	0.908025	0.904221	0.0599403	ADM2, VEGFC, APLN
GO:0060395~SMAD protein signal transduction	4	1	0.908025	0.904221	0.061288	SMAD1, NCEH1, SMAD9, NODAL
GO:0030947~regulation of vascular endothelial growth factor receptor signaling pathway	2	1	0.908025	0.904221	0.0626332	VEGFC, DLL1
GO:0035900~response to isolation stress	2	1	0.908025	0.904221	0.0626332	SOD2, TNF
GO:0045629~negative regulation of T-helper 2 cell differentiation	2	1	0.908025	0.904221	0.0626332	BCL6, HLX
GO:0007044~cell-substrate junction assembly	2	1	0.908025	0.904221	0.0626332	ITGB3, FN1
GO:0060137~maternal process involved in parturition	2	1	0.908025	0.904221	0.0626332	CYP1A1, NODAL
GO:0031622~positive regulation of fever generation	2	1	0.908025	0.904221	0.0626332	IL1B, TNF
GO:0035634~response to stilbenoid	2	1	0.908025	0.904221	0.0626332	CIDEA, USP18
GO:1904714~regulation of chaperone-mediated autophagy	2	1	0.908025	0.904221	0.0626332	EEF1A1, EEF1A2
GO:0032715~negative regulation of interleukin-6 production	4	1	0.908025	0.904221	0.0634089	IRAK3, TNF, TLR4, IL27RA
GO:0048008~platelet-derived growth factor receptor signaling pathway	3	1	0.908025	0.904221	0.0634096	CSRNP1, ITGB3, TXNIP
GO:0006306~DNA methylation	3	1	0.908025	0.904221	0.0634096	SPOCD1, CYP1A1, BEND3
GO:0006629~lipid metabolic process	7	1	0.946039	0.942075	0.0667837	FADS3, ALDH3A1, CIDEA, AOX1, SDSL, FUT1, BCAT2
GO:0071773~cellular response to BMP stimulus	3	1	0.946039	0.942075	0.066945	GATA6, SMAD9, SOX9
GO:0007219~Notch signaling pathway	5	1	0.948519	0.944545	0.0675621	HES7, NEURL1B, SOX9, CHAC1, DLL1
GO:0090090~negative regulation of canonical Wnt signaling pathway	6	1	0.971342	0.967273	0.0699684	GREM1, EGR1, CDH2, SOX9, DKK1, BICC1
GO:0033574~response to testosterone	3	1	0.971342	0.967273	0.0705444	NQO1, THBS1, FOXP1
GO:0002040~sprouting angiogenesis	3	1	0.971342	0.967273	0.0705444	CCBE1, VEGFC, THBS1
GO:0061551~trigeminal ganglion development	2	1	0.984164	0.980041	0.0746829	SIX4, SEMA3A
GO:0008366~axon ensheathment	2	1	0.984164	0.980041	0.0746829	CLDN11, POU3F1
GO:0002829~negative regulation of type 2 immune response	2	1	0.984164	0.980041	0.0746829	ARG2, IL27RA
GO:1903223~positive regulation of oxidative stress-induced neuron death	2	1	0.984164	0.980041	0.0746829	TNF, TLR4
GO:0070086~ubiquitin-dependent endocytosis	2	1	0.984164	0.980041	0.0746829	NEURL1B, NEURL3
GO:0006565~L-serine catabolic process	2	1	0.984164	0.980041	0.0746829	CBS, SDSL
GO:0060729~intestinal epithelial structure maintenance	2	1	0.984164	0.980041	0.0746829	SOX9, TLR4
GO:0043406~positive regulation of MAP kinase activity	4	1	1	0.996274	0.0768289	IL1B, THBS1, TNF, TLR4
GO:0032570~response to progesterone	3	1	1	0.996274	0.0779262	FOSB, TXNIP, THBS1
GO:0001657~ureteric bud development	3	1	1	0.996274	0.0779262	SMAD1, ARG2, SLIT2
GO:0006821~chloride transport	4	1	1	0.996274	0.0791779	ANO1, TTYH2, GABRA3, WNK4
GO:0031175~neuron projection development	5	1	1	0.996274	0.0796076	CNTNAP2, MAP2, LAMA1, RASGRF1, AREG
GO:0008283~cell proliferation	6	1	1	0.996274	0.0801056	CNTNAP2, SLC20A1, ZBTB16, RASGRF1, CYP1A1, NODAL
GO:0002027~regulation of heart rate	3	1	1	0.996274	0.0817042	SEMA3A, PDE4D, SLC8A1
GO:0043122~regulation of I-kappaB kinase/NF-kappaB signaling	3	1	1	0.996274	0.0817042	TRAF4, IL1B, TNF
GO:0060412~ventricular septum morphogenesis	3	1	1	0.996274	0.0817042	SLIT2, SOX4, TBX3
GO:0030154~cell differentiation	15	1	1	0.996274	0.0842011	SMAD1, CADM1, FST, GATA6, SMAD9, DLL1, SPOCD1, ARHGAP22, FGF5, MECOM, HLX, SARM1, ID3, MYCBPAP, SOX4
GO:0001890~placenta development	3	1	1	0.996274	0.0855376	HSD17B2, PHLDA2, NODAL
GO:0001818~negative regulation of cytokine production	3	1	1	0.996274	0.0855376	PTGER4, CIDEA, ATP2B1
GO:0048678~response to axon injury	3	1	1	0.996274	0.0855376	SARM1, SOD2, KCNK2
GO:0010942~positive regulation of cell death	3	1	1	0.996274	0.0855376	PRR7, KCNK2, DKK1
GO:0009636~response to toxic substance	4	1	1	0.996274	0.0864099	NQO1, GATA6, SLC7A11, TRPM6
GO:0090027~negative regulation of monocyte chemotaxis	2	1	1	0.996274	0.0865782	GREM1, SLIT2
GO:0030213~hyaluronan biosynthetic process	2	1	1	0.996274	0.0865782	IL1B, HAS2
GO:0051798~positive regulation of hair follicle development	2	1	1	0.996274	0.0865782	FST, TNF
GO:0009624~response to nematode	2	1	1	0.996274	0.0865782	PTGER4, CYP1A1
GO:2001054~negative regulation of mesenchymal cell apoptotic process	2	1	1	0.996274	0.0865782	SOX9, SYNE1
GO:1901166~neural crest cell migration involved in autonomic nervous system development	2	1	1	0.996274	0.0865782	SEMA3A, FN1
GO:0010573~vascular endothelial growth factor production	2	1	1	0.996274	0.0865782	IL1B, TNF
GO:0045893~positive regulation of transcription, DNA-templated	15	1	1	0.996274	0.0876451	EGR1, ZBTB16, GATA6, RFX3, HMGA2, RGMB, POU3F1, TNF, SEC14L2, MECOM, SIX4, IL1B, SOX9, SOX4, TRIM45
GO:0045746~negative regulation of Notch signaling pathway	3	1	1	0.996274	0.0894244	BCL6, CHAC1, DLL1
GO:2000648~positive regulation of stem cell proliferation	3	1	1	0.996274	0.0894244	HMGA2, SOX9, TBX3
GO:0043537~negative regulation of blood vessel endothelial cell migration	3	1	1	0.996274	0.0933624	GADD45A, THBS1, TNF
GO:0050767~regulation of neurogenesis	3	1	1	0.996274	0.0933624	HES7, IL1B, DLL1
GO:0042981~regulation of apoptotic process	7	1	1	0.996274	0.0970769	EGR1, TRAF4, BIK, SARM1, CIDEA, SOX9, BIRC3
GO:1901998~toxin transport	3	1	1	0.996274	0.0973499	CD274, SLC29A4, BBC3
GO:0051591~response to cAMP	3	1	1	0.996274	0.0973499	GATA6, FOSB, AREG
GO:2000651~positive regulation of sodium ion transmembrane transporter activity	2	1	1	0.996274	0.0983213	CNKSR3, WNK4
GO:0038134~ERBB2-EGFR signaling pathway	2	1	1	0.996274	0.0983213	AREG, EREG
GO:1901164~negative regulation of trophoblast cell migration	2	1	1	0.996274	0.0983213	ARHGDIB, NODAL
GO:0051058~negative regulation of small GTPase mediated signal transduction	2	1	1	0.996274	0.0983213	SLIT2, ARHGAP25
GO:0072378~blood coagulation, fibrin clot formation	2	1	1	0.996274	0.0983213	ITGB3, FN1

## Sheet: only v1 DBDm down BP
Gene Ontology Biological Process Term	Count	Bonferroni	Benjamini	FDR	PValue	Genes
GO:0051607~defense response to virus	5	0.171281	0.187819	0.187819	0.000581484	HERC5, IRF7, GBP2, IFIT3, OASL
GO:0045087~innate immune response	6	0.679242	0.567535	0.567535	0.00351415	HERC5, CSF1, IRF7, TRIM38, IFIT3, OASL
GO:0038145~macrophage colony-stimulating factor signaling pathway	2	0.880834	0.706751	0.706751	0.00656425	DOK1, CSF1
GO:0009615~response to virus	3	0.989718	1	1	0.0140713	IRF7, IFIT3, OASL
GO:0050830~defense response to Gram-positive bacterium	3	0.999206	1	1	0.0218575	GBP6, IL7R, GBP2
GO:0010467~gene expression	3	0.999279	1	1	0.0221517	LIF, IL7R, TGM2
GO:0042987~amyloid precursor protein catabolic process	2	0.999417	1	1	0.0227928	ADAM19, ABCG1
GO:0045651~positive regulation of macrophage differentiation	2	0.999799	1	1	0.0260075	CSF1, LIF
GO:0048872~homeostasis of number of cells	2	0.999959	1	1	0.0308104	IL7R, CARD11
GO:0043123~positive regulation of I-kappaB kinase/NF-kappaB signaling	3	1	1	1	0.0445731	TRIM38, CXXC5, CARD11
GO:0042832~defense response to protozoan	2	1	1	1	0.046655	GBP6, GBP2
GO:0006955~immune response	4	1	1	1	0.0506756	GBP6, LIF, IL7R, GBP2
GO:0030225~macrophage differentiation	2	1	1	1	0.0513592	CSF1, LIF
GO:0010628~positive regulation of gene expression	4	1	1	1	0.0528877	ADAM19, CSF1, LIF, IL7R
GO:0010033~response to organic substance	2	1	1	1	0.0544829	TIMP2, ABCG1
GO:0008284~positive regulation of cell proliferation	4	1	1	1	0.05954	ESM1, CSF1, LIF, IL7R
GO:0071345~cellular response to cytokine stimulus	2	1	1	1	0.0653374	GBP6, GBP2
GO:0042100~B cell proliferation	2	1	1	1	0.0730166	IL7R, CARD11
